# Supplementary material for: Gene regulatory innovations from transposable elements in primate cerebellum development
Source: Nat Commun. 2026 Jul 30;17:7598. doi: 10.1038/s41467-026-75700-7 (PMC13421694; doi:10.1038/s41467-026-75700-7)
Supplement: Supplementary file 3 — Supplementary Data 1 [file 41467_2026_75700_MOESM3_ESM.xlsx]

## Sheet: Supplementary_data_1
model	species	variable	odds ratio (OR)	OR [2.5%]	OR [97.5%]	P value (Wald test, two-sided, no adjustment)
1	human	cCRE (1) or background (0)	0.384221	0.380319	0.388164	0
1	human	GC content	0.077458	0.072998	0.08219	0
1	human	mappability	1.4e-05	1.2e-05	1.6e-05	0
1	human	log10 distance to TSS	1.00141	0.999657	1.00316	0.115114
2	human	GC content	0.089614	0.081787	0.098191	0
2	human	peak type (Exonic)	0.274216	0.261586	0.287457	0
2	human	peak type (Intronic)	0.782278	0.770251	0.794492	7.55814e-212
2	human	peak type (Promoter)	0.67023	0.649412	0.691715	2.30033e-136
2	human	accessibility conservation category (human-specific)	6.2499	6.02136	6.48712	0
2	human	accessibility conservation category (primate-specific)	1.81724	1.77839	1.85694	0
2	human	accessibility conservation category (mammalian-conserved)	0.244817	0.238488	0.251313	0
3	marmoset	GC content	0.017961	0.016331	0.019754	0
3	marmoset	peak type (Exonic)	0.34107	0.327564	0.355133	0
3	marmoset	peak type (Intronic)	0.8731	0.858746	0.887693	6.18452e-58
3	marmoset	peak type (Promoter)	0.893396	0.867791	0.919757	3.0141e-14
3	marmoset	accessibility conservation category (marmoset-specific)	5.8622	5.60771	6.12823	0
3	marmoset	accessibility conservation category (primate-specific)	1.52511	1.49379	1.55708	0
3	marmoset	accessibility conservation category (mammalian-conserved)	0.197738	0.192568	0.203046	0
4	mouse	GC content	0.010023	0.008422	0.011929	0
4	mouse	peak type (Exonic)	0.341005	0.319319	0.364162	5.52519e-226
4	mouse	peak type (Intronic)	0.79225	0.776096	0.80874	9.13576e-109
4	mouse	peak type (Promoter)	0.512087	0.489843	0.535342	9.67884e-192
4	mouse	accessibility conservation category (mouse-specific)	5.89313	5.77353	6.01521	0
4	mouse	accessibility conservation category (mammalian-conserved)	0.269299	0.258102	0.280982	0
5	human	GC content	0.100802	0.086362	0.117656	4.90463e-186
5	human	peak type (Exonic)	0.297478	0.275557	0.321142	1.34304e-211
5	human	peak type (Intronic)	0.77888	0.759306	0.798959	1.61057e-82
5	human	peak type (Promoter)	0.7894	0.750205	0.830644	8.94155e-20
5	human	accessibility conservation category (human-specific)	28.072	26.142	30.1446	0
5	human	accessibility conservation category (primate-specific)	3.7713	3.63418	3.91361	0
5	human	accessibility conservation category (mammalian-conserved)	7.89569	7.55365	8.25323	0
5	human	Number of accessible NMF programs (n = 2)	0.847762	0.823245	0.873009	2.72706e-28
5	human	Number of accessible NMF programs (n > 9)	0.303454	0.275428	0.334332	1.5455e-128
6	human	GC content	0.100068	0.077063	0.129941	7.81919e-67
6	human	peak type (Exonic)	0.255236	0.224409	0.290298	5.00418e-96
6	human	peak type (Intronic)	0.755522	0.726661	0.785529	3.42051e-45
6	human	peak type (Promoter)	0.578611	0.523053	0.64007	2.33304e-26
6	human	accessibility conservation category (human-specific)	7.73372	6.99143	8.55482	0
6	human	accessibility conservation category (primate-specific)	2.03064	1.92658	2.14031	1.63219e-153
6	human	accessibility conservation category (mammalian-conserved)	0.226452	0.213967	0.239666	0
6	human	developmental stage category (embryonic)	0.423848	0.387722	0.46334	1.51958e-79
6	human	developmental stage category (fetal)	0.586518	0.53755	0.639945	3.7655e-33
7	human	GC content	0.238657	0.221635	0.256986	0
7	human	peak type (Promoter)	0.358283	0.336418	0.381569	5.6098e-224
7	human	peak type (Promoter proximal)	0.635686	0.622444	0.649211	0
7	human	sequence conservation (phyloP)	0.492281	0.487587	0.497019	0
7	human	developmental stage category (fetal)	0.832477	0.823443	0.84161	7.03608e-238
