# Supplementary material for: Gene regulatory innovations from transposable elements in primate cerebellum development
Source: Nat Commun. 2026 Jul 30;17:7598. doi: 10.1038/s41467-026-75700-7 (PMC13421694; doi:10.1038/s41467-026-75700-7)
Supplement: Supplementary file 4 — Supplementary Data 2 [file 41467_2026_75700_MOESM4_ESM.xlsx]

## Sheet: Supplementary_data_2
NMF	repName	repAcc	repClass	repFamily	repNote	repID	div_mean	div_median	Overlapping_CRE	n_TE	Overlap_fraction	n_peak	overlap/npeak	len_TE	len_genome	TE/genome	enr_TE	log2_enr_TE
NMF_1	AluJb	DF000000007	SINE	Alu	SINE	AluJb#SINE/Alu	12.3108	11.92	2	105086	1.9032e-05	13343	0.000149891	28260125	3088269832	0.0091508	0.0163801	-5.93191
NMF_1	AluJo	DF000000034	SINE	Alu	SINE	AluJo#SINE/Alu	14.0896	13.54	3	39410	7.61228e-05	13343	0.000224837	9176090	3088269832	0.00297127	0.0756703	-3.72413
NMF_1	AluJr	DF000000035	SINE	Alu	SINE	AluJr#SINE/Alu	14.1507	13.77	2	95761	2.08853e-05	13343	0.000149891	24913509	3088269832	0.00806714	0.0185805	-5.75007
NMF_1	AluJr4	DF000000036	SINE	Alu	SINE	AluJr4#SINE/Alu	15.0798	14.64	1	45009	2.22178e-05	13343	7.49457e-05	10443803	3088269832	0.00338177	0.0221617	-5.49579
NMF_1	AluSz	DF000000051	SINE	Alu	SINE	AluSz#SINE/Alu	8.20427	7.93	1	102609	9.74573e-06	13343	7.49457e-05	28964475	3088269832	0.00937887	0.00799091	-6.96742
NMF_1	AluSz6	DF000000052	SINE	Alu	SINE	AluSz6#SINE/Alu	9.76823	9.26	3	60842	4.9308e-05	13343	0.000224837	16208079	3088269832	0.00524827	0.0428402	-4.54489
NMF_1	AmnSINE1	DF000000067	SINE	5S-Deu-L2	SINE	AmnSINE1#SINE/5S-Deu-L2	43.5154	44.24	4	1347	0.00296956	13343	0.000299783	236762	3088269832	7.66649e-05	3.9103	1.96728
NMF_1	Arthur1B	DF000000071	DNA	hAT-Tip100	DNA	Arthur1B#DNA/hAT-Tip100	30.0347	29.59	1	2625	0.000380952	13343	7.49457e-05	809917	3088269832	0.000262256	0.285773	-1.80706
NMF_1	Arthur2	DF000001276	DNA	hAT-Tip100	DNA	Arthur2#DNA/hAT-Tip100	42.034	42.175	1	1094	0.000914077	13343	7.49457e-05	378735	3088269832	0.000122637	0.61112	-0.710473
NMF_1	BLACKJACK	DF000000074	DNA	hAT-Blackjack	DNA	BLACKJACK#DNA/hAT-Blackjack	29.4301	28.95	1	1723	0.000580383	13343	7.49457e-05	833529	3088269832	0.000269902	0.277678	-1.84852
NMF_1	CR1-16_AMi	DF000001265	LINE	CR1	LINE	CR1-16_AMi#LINE/CR1	44.0003	44.715	1	624	0.00160256	13343	7.49457e-05	171569	3088269832	5.55551e-05	1.34903	0.431927
NMF_1	Charlie13b	DF000000087	DNA	hAT-Charlie	DNA	Charlie13b#DNA/hAT-Charlie	38.7457	39.26	1	509	0.00196464	13343	7.49457e-05	120300	3088269832	3.89539e-05	1.92396	0.944079
NMF_1	Charlie29a	DF000000104	DNA	hAT-Charlie	DNA	Charlie29a#DNA/hAT-Charlie	34.9375	35.06	1	1584	0.000631313	13343	7.49457e-05	470299	3088269832	0.000152286	0.492139	-1.02286
NMF_1	Charlie2a	DF000000019	DNA	hAT-Charlie	DNA	Charlie2a#DNA/hAT-Charlie	33.1398	33.04	1	2475	0.00040404	13343	7.49457e-05	773876	3088269832	0.000250586	0.299082	-1.74139
NMF_1	Charlie2b	DF000000020	DNA	hAT-Charlie	DNA	Charlie2b#DNA/hAT-Charlie	31.2633	30.69	2	2971	0.000673174	13343	0.000149891	920638	3088269832	0.000298108	0.502809	-0.991918
NMF_1	Charlie8	DF000000107	DNA	hAT-Charlie	DNA	Charlie8#DNA/hAT-Charlie	34.5507	34.46	4	2115	0.00189125	13343	0.000299783	664402	3088269832	0.000215137	1.39345	0.478659
NMF_1	ERV3-16A3_I	DF000000116	ERV-int	ERVL	ERV-int	ERV3-16A3_I#ERV-int/ERVL	35.706	35.01	4	3211	0.00124572	13343	0.000299783	2149461	3088269832	0.000696008	0.430717	-1.21519
NMF_1	ERV3-16A3_LTR	DF000000117	LTR	ERVL	LTR	ERV3-16A3_LTR#LTR/ERVL	33.0373	32.505	1	1240	0.000806452	13343	7.49457e-05	300270	3088269832	9.72292e-05	0.770814	-0.375545
NMF_1	ERVL-B4	DF000000775	ERV-int	ERVL	ERV-int	ERVL-B4#ERV-int/ERVL	21.8734	20.71	1	2605	0.000383877	13343	7.49457e-05	2249841	3088269832	0.000728512	0.102875	-3.28104
NMF_1	ERVL-E	DF000000120	ERV-int	ERVL	ERV-int	ERVL-E#ERV-int/ERVL	41.5026	41.01	6	7027	0.000853849	13343	0.000449674	4055150	3088269832	0.00131308	0.342457	-1.54601
NMF_1	ERVL16A-int	DF003576585	ERV-int	ERVL	ERV-int	ERVL16A-int#ERV-int/ERVL	34.5861	34.05	6	2355	0.00254777	13343	0.000449674	1548554	3088269832	0.000501431	0.896782	-0.157172
NMF_1	ERVL16E2-int	DF003576586	ERV-int	ERVL	ERV-int	ERVL16E2-int#ERV-int/ERVL	38.6608	38.075	1	2036	0.000491159	13343	7.49457e-05	1234041	3088269832	0.00039959	0.187557	-2.4146
NMF_1	ERVL40	DF000000201	ERV-int	ERVL	ERV-int	ERVL40#ERV-int/ERVL	33.7873	31.86	2	1585	0.00126183	13343	0.000149891	754715	3088269832	0.000244381	0.613351	-0.705216
NMF_1	ERVL67B	DF003576557	ERV-int	ERVL	ERV-int	ERVL67B#ERV-int/ERVL	41.8609	41.59	1	1240	0.000806452	13343	7.49457e-05	573310	3088269832	0.000185641	0.403713	-1.3086
NMF_1	HAL1	DF000000154	LINE	L1	LINE	HAL1#LINE/L1	39.5087	38.96	7	22967	0.000304785	13343	0.00052462	9914434	3088269832	0.00321035	0.163415	-2.61339
NMF_1	HAL1ME	DF000000157	LINE	L1	LINE	HAL1ME#LINE/L1	42.102	41.98	5	11647	0.000429295	13343	0.000374728	3518669	3088269832	0.00113937	0.328892	-1.60431
NMF_1	HAL1b	DF000000155	LINE	L1	LINE	HAL1b#LINE/L1	39.4819	39.365	1	6424	0.000155666	13343	7.49457e-05	1973557	3088269832	0.000639049	0.117277	-3.09201
NMF_1	HERV16	DF000000162	ERV-int	ERVL	ERV-int	HERV16#ERV-int/ERVL	38.3208	37.54	5	1875	0.00266667	13343	0.000374728	1055208	3088269832	0.000341683	1.09671	0.133188
NMF_1	HERVK22	DF000000194	ERV-int	ERVK	ERV-int	HERVK22#ERV-int/ERVK	12.6826	10.96	6	465	0.0129032	13343	0.000449674	533584	3088269832	0.000172778	2.60262	1.37996
NMF_1	HERVL18	DF000000199	ERV-int	ERVL	ERV-int	HERVL18#ERV-int/ERVL	16.9658	13.81	1	586	0.00170648	13343	7.49457e-05	407889	3088269832	0.000132077	0.56744	-0.817461
NMF_1	L1M1_5end	DF000000227	LINE	L1	LINE	L1M1_5end#LINE/L1	18.7137	16.65	1	10896	9.17768e-05	13343	7.49457e-05	11568595	3088269832	0.00374598	0.020007	-5.64335
NMF_1	L1M2_5end	DF000000229	LINE	L1	LINE	L1M2_5end#LINE/L1	26.4314	23.94	3	4820	0.000622407	13343	0.000224837	4117870	3088269832	0.00133339	0.168621	-2.56815
NMF_1	L1M3_orf2	DF000000244	LINE	L1	LINE	L1M3_orf2#LINE/L1	22.1991	20.79	1	20764	4.81603e-05	13343	7.49457e-05	13201965	3088269832	0.00427487	0.0175317	-5.83389
NMF_1	L1M3a_5end	DF000000237	LINE	L1	LINE	L1M3a_5end#LINE/L1	36.7595	35.63	1	1255	0.000796813	13343	7.49457e-05	509391	3088269832	0.000164944	0.454371	-1.13806
NMF_1	L1M4_5end	DF000000245	LINE	L1	LINE	L1M4_5end#LINE/L1	27.1243	25.71	2	6407	0.000312159	13343	0.000149891	3893500	3088269832	0.00126074	0.118892	-3.07228
NMF_1	L1M4_orf2	DF000000250	LINE	L1	LINE	L1M4_orf2#LINE/L1	23.7859	22.53	1	30684	3.25903e-05	13343	7.49457e-05	14911914	3088269832	0.00482857	0.0155213	-6.00961
NMF_1	L1M4b_5end	DF000000248	LINE	L1	LINE	L1M4b_5end#LINE/L1	28.2557	26.77	6	4487	0.0013372	13343	0.000449674	2668690	3088269832	0.000864138	0.520373	-0.942382
NMF_1	L1M5_orf2	DF000000008	LINE	L1	LINE	L1M5_orf2#LINE/L1	39.134	39.15	4	110534	3.6188e-05	13343	0.000299783	47760860	3088269832	0.0154652	0.0193843	-5.68897
NMF_1	L1M7_5end	DF000000253	LINE	L1	LINE	L1M7_5end#LINE/L1	42.1553	41.93	1	3666	0.000272777	13343	7.49457e-05	1484071	3088269832	0.000480551	0.155958	-2.68077
NMF_1	L1MA8_3end	DF000000265	LINE	L1	LINE	L1MA8_3end#LINE/L1	18.3469	17.35	1	9299	0.000107538	13343	7.49457e-05	3391701	3088269832	0.00109825	0.0682408	-3.87322
NMF_1	L1MB3_3end	DF000000269	LINE	L1	LINE	L1MB3_3end#LINE/L1	19.9399	18.84	1	14559	6.8686e-05	13343	7.49457e-05	4945207	3088269832	0.00160129	0.0468034	-4.41724
NMF_1	L1MB4_3end	DF000000270	LINE	L1	LINE	L1MB4_3end#LINE/L1	21.0914	19.945	1	6776	0.00014758	13343	7.49457e-05	2229255	3088269832	0.000721846	0.103825	-3.26777
NMF_1	L1MB5_3end	DF000000272	LINE	L1	LINE	L1MB5_3end#LINE/L1	22.9225	21.68	2	8521	0.000234714	13343	0.000149891	2785733	3088269832	0.000902037	0.16617	-2.58927
NMF_1	L1MB7_3end	DF000000273	LINE	L1	LINE	L1MB7_3end#LINE/L1	22.6219	21.44	3	15234	0.000196928	13343	0.000224837	5621331	3088269832	0.00182022	0.123522	-3.01716
NMF_1	L1MB8_3end	DF000000274	LINE	L1	LINE	L1MB8_3end#LINE/L1	22.533	21.58	1	13651	7.32547e-05	13343	7.49457e-05	4821446	3088269832	0.00156121	0.0480048	-4.38068
NMF_1	L1MC1_3end	DF000000275	LINE	L1	LINE	L1MC1_3end#LINE/L1	19.2546	18.31	1	9534	0.000104888	13343	7.49457e-05	4316429	3088269832	0.00139769	0.0536213	-4.22105
NMF_1	L1MC2_3end	DF000000276	LINE	L1	LINE	L1MC2_3end#LINE/L1	22.205	20.54	1	5256	0.000190259	13343	7.49457e-05	2071268	3088269832	0.000670689	0.111744	-3.16173
NMF_1	L1MC3_3end	DF000000277	LINE	L1	LINE	L1MC3_3end#LINE/L1	25.2186	23.8	3	10978	0.000273274	13343	0.000224837	5815098	3088269832	0.00188296	0.119406	-3.06605
NMF_1	L1MC4_3end	DF000000010	LINE	L1	LINE	L1MC4_3end#LINE/L1	34.3372	33.69	5	42846	0.000116697	13343	0.000374728	9787640	3088269832	0.0031693	0.118237	-3.08025
NMF_1	L1MC4a_3end	DF000000279	LINE	L1	LINE	L1MC4a_3end#LINE/L1	30.8715	29.11	1	8670	0.00011534	13343	7.49457e-05	3490811	3088269832	0.00113035	0.0663033	-3.91477
NMF_1	L1MC5_3end	DF000000280	LINE	L1	LINE	L1MC5_3end#LINE/L1	31.3144	30.28	5	13874	0.000360386	13343	0.000374728	4455535	3088269832	0.00144273	0.259736	-1.94488
NMF_1	L1MC5a_3end	DF000000281	LINE	L1	LINE	L1MC5a_3end#LINE/L1	36.3575	35.8	3	17734	0.000169167	13343	0.000224837	6128986	3088269832	0.0019846	0.113291	-3.1419
NMF_1	L1MCc_5end	DF000000284	LINE	L1	LINE	L1MCc_5end#LINE/L1	39.4197	39.225	1	4076	0.000245339	13343	7.49457e-05	1707681	3088269832	0.000552957	0.135536	-2.88325
NMF_1	L1MD2_3end	DF000000287	LINE	L1	LINE	L1MD2_3end#LINE/L1	27.6152	26.385	3	7568	0.000396406	13343	0.000224837	2883036	3088269832	0.000933544	0.240842	-2.05384
NMF_1	L1MD2_5end	DF000000288	LINE	L1	LINE	L1MD2_5end#LINE/L1	35.7089	33.67	2	1520	0.00131579	13343	0.000149891	735960	3088269832	0.000238308	0.628981	-0.668912
NMF_1	L1MD3_3end	DF000000289	LINE	L1	LINE	L1MD3_3end#LINE/L1	30.575	28.34	2	7773	0.000257301	13343	0.000149891	2713621	3088269832	0.000878686	0.170586	-2.55143
NMF_1	L1MDa_5end	DF000000290	LINE	L1	LINE	L1MDa_5end#LINE/L1	27.8401	26.61	2	7623	0.000262364	13343	0.000149891	4156426	3088269832	0.00134588	0.111371	-3.16656
NMF_1	L1ME1_3end	DF000000293	LINE	L1	LINE	L1ME1_3end#LINE/L1	29.4879	28.76	4	21966	0.0001821	13343	0.000299783	8249836	3088269832	0.00267135	0.112222	-3.15558
NMF_1	L1ME2_3end	DF000000294	LINE	L1	LINE	L1ME2_3end#LINE/L1	30.3229	29.585	1	10418	9.59877e-05	13343	7.49457e-05	3629894	3088269832	0.00117538	0.0637629	-3.97114
NMF_1	L1ME3A_3end	DF000000297	LINE	L1	LINE	L1ME3A_3end#LINE/L1	32.6631	31.97	3	12991	0.000230929	13343	0.000224837	4352305	3088269832	0.0014093	0.159538	-2.64803
NMF_1	L1ME3Cz_3end	DF000000635	LINE	L1	LINE	L1ME3Cz_3end#LINE/L1	38.1966	37.94	1	10747	9.30492e-05	13343	7.49457e-05	3295668	3088269832	0.00106716	0.0702293	-3.83178
NMF_1	L1ME3G_3end	DF000000302	LINE	L1	LINE	L1ME3G_3end#LINE/L1	41.3258	41.38	4	24798	0.000161303	13343	0.000299783	6805705	3088269832	0.00220373	0.136034	-2.87796
NMF_1	L1ME4a_3end	DF000000303	LINE	L1	LINE	L1ME4a_3end#LINE/L1	39.6839	39.76	1	58111	1.72084e-05	13343	7.49457e-05	14568272	3088269832	0.00471729	0.0158874	-5.97597
NMF_1	L1ME4b_3end	DF000000304	LINE	L1	LINE	L1ME4b_3end#LINE/L1	38.5157	38.35	8	23736	0.000337041	13343	0.000599565	6223380	3088269832	0.00201517	0.297526	-1.74891
NMF_1	L1ME5_3end	DF000000306	LINE	L1	LINE	L1ME5_3end#LINE/L1	41.3008	40.89	2	5577	0.000358616	13343	0.000149891	1646285	3088269832	0.000533077	0.281181	-1.83043
NMF_1	L1MEb_5end	DF000000774	LINE	L1	LINE	L1MEb_5end#LINE/L1	38.3916	37.685	1	3354	0.000298151	13343	7.49457e-05	1286073	3088269832	0.000416438	0.179968	-2.47418
NMF_1	L1MEc_5end	DF000000776	LINE	L1	LINE	L1MEc_5end#LINE/L1	33.4827	31.82	2	19150	0.000104439	13343	0.000149891	10011028	3088269832	0.00324163	0.0462395	-4.43473
NMF_1	L1MEd_5end	DF000000777	LINE	L1	LINE	L1MEd_5end#LINE/L1	40.8145	40.33	1	18523	5.39869e-05	13343	7.49457e-05	8006148	3088269832	0.00259244	0.0289093	-5.11232
NMF_1	L1MEg_5end	DF000000311	LINE	L1	LINE	L1MEg_5end#LINE/L1	38.4036	37.7	1	12494	8.00384e-05	13343	7.49457e-05	5823886	3088269832	0.00188581	0.0397419	-4.65319
NMF_1	L1P4b_5end	DF000000322	LINE	L1	LINE	L1P4b_5end#LINE/L1	31.7262	29.405	3	594	0.00505051	13343	0.000224837	401847	3088269832	0.00013012	1.72791	0.789032
NMF_1	L1PA10_5end	DF000000328	LINE	L1	LINE	L1PA10_5end#LINE/L1	14.2134	12.51	2	5026	0.000397931	13343	0.000149891	7228844	3088269832	0.00234074	0.0640358	-3.96498
NMF_1	L1PA15_3end	DF000000335	LINE	L1	LINE	L1PA15_3end#LINE/L1	14.2462	12.99	1	6931	0.000144279	13343	7.49457e-05	3346810	3088269832	0.00108372	0.0691561	-3.854
NMF_1	L1PA16_3end	DF000000336	LINE	L1	LINE	L1PA16_3end#LINE/L1	15.5482	14.56	2	11347	0.000176258	13343	0.000149891	5253943	3088269832	0.00170126	0.0881062	-3.50461
NMF_1	L1PBa1_5end	DF000000351	LINE	L1	LINE	L1PBa1_5end#LINE/L1	14.4413	12.49	2	1735	0.00115274	13343	0.000149891	1828594	3088269832	0.00059211	0.253148	-1.98195
NMF_1	L1PBa_5end	DF000000352	LINE	L1	LINE	L1PBa_5end#LINE/L1	17.3662	13.74	1	5120	0.000195313	13343	7.49457e-05	4742679	3088269832	0.00153571	0.048802	-4.35691
NMF_1	L1PREC2_5end	DF000000356	LINE	L1	LINE	L1PREC2_5end#LINE/L1	20.9687	16.565	1	2090	0.000478469	13343	7.49457e-05	1984283	3088269832	0.000642523	0.116643	-3.09983
NMF_1	L2	DF000000358	LINE	L2	LINE	L2#LINE/L2	48.0437	48.36	39	170863	0.000228253	13343	0.00292288	57184330	3088269832	0.0185166	0.157852	-2.66336
NMF_1	L2a_3end	DF000000359	LINE	L2	LINE	L2a_3end#LINE/L2	38.3503	38.26	18	106487	0.000169035	13343	0.00134902	23319382	3088269832	0.00755095	0.178656	-2.48475
NMF_1	L2b_3end	DF000000360	LINE	L2	LINE	L2b_3end#LINE/L2	42.3139	42.57	31	124680	0.000248637	13343	0.00232332	20238522	3088269832	0.00655335	0.354523	-1.49605
NMF_1	L2c_3end	DF000000361	LINE	L2	LINE	L2c_3end#LINE/L2	45.5851	46.14	26	135099	0.000192451	13343	0.00194859	25861738	3088269832	0.00837418	0.23269	-2.10352
NMF_1	L2d2_3end	DF000001144	LINE	L2	LINE	L2d2_3end#LINE/L2	46.2465	46.53	9	42587	0.000211332	13343	0.000674511	7449489	3088269832	0.00241219	0.279626	-1.83843
NMF_1	L2d_3end	DF000001215	LINE	L2	LINE	L2d_3end#LINE/L2	47.5669	48	5	39800	0.000125628	13343	0.000374728	7742827	3088269832	0.00250717	0.149462	-2.74214
NMF_1	L3	DF000000362	LINE	CR1	LINE	L3#LINE/CR1	47.6474	47.69	10	34410	0.000290613	13343	0.000749457	9864035	3088269832	0.00319403	0.234643	-2.09146
NMF_1	L3b_3end	DF000000363	LINE	CR1	LINE	L3b_3end#LINE/CR1	48.7133	48.86	3	6738	0.000445236	13343	0.000224837	1324879	3088269832	0.000429004	0.524091	-0.93211
NMF_1	L4_A_Mam	DF000000364	LINE	RTE-X	LINE	L4_A_Mam#LINE/RTE-X	44.3627	44.52	1	7651	0.000130702	13343	7.49457e-05	2456516	3088269832	0.000795434	0.0942198	-3.40783
NMF_1	L4_B_Mam	DF000000365	LINE	RTE-X	LINE	L4_B_Mam#LINE/RTE-X	46.3756	46.57	1	4147	0.000241138	13343	7.49457e-05	1231712	3088269832	0.000398836	0.187911	-2.41188
NMF_1	L4_C_Mam	DF000000366	LINE	RTE-X	LINE	L4_C_Mam#LINE/RTE-X	46.9904	47.24	3	6715	0.000446761	13343	0.000224837	2084412	3088269832	0.000674945	0.333119	-1.58589
NMF_1	LFSINE_Vert	DF000000368	SINE	tRNA	SINE	LFSINE_Vert#SINE/tRNA	45.7624	45.93	3	1154	0.00259965	13343	0.000224837	210436	3088269832	6.81404e-05	3.29961	1.7223
NMF_1	LTR101_Mam	DF000000376	LTR	ERVL	LTR	LTR101_Mam#LTR/ERVL	45.448	45.3	2	1534	0.00130378	13343	0.000149891	541405	3088269832	0.00017531	0.855007	-0.225992
NMF_1	LTR102_Mam	DF000000377	LTR	ERVL	LTR	LTR102_Mam#LTR/ERVL	30.1136	29.61	6	499	0.012024	13343	0.000449674	189733	3088269832	6.14367e-05	7.31931	2.87171
NMF_1	LTR104_Mam	DF000000380	LTR	Gypsy	LTR	LTR104_Mam#LTR/Gypsy	45.1327	45.29	2	3113	0.000642467	13343	0.000149891	960935	3088269832	0.000311156	0.481723	-1.05372
NMF_1	LTR16	DF000000414	LTR	ERVL	LTR	LTR16#LTR/ERVL	33.584	32.97	1	3426	0.000291886	13343	7.49457e-05	1016814	3088269832	0.00032925	0.227625	-2.13527
NMF_1	LTR16A	DF000000415	LTR	ERVL	LTR	LTR16A#LTR/ERVL	34.2318	33.96	1	4221	0.000236911	13343	7.49457e-05	1225428	3088269832	0.000396801	0.188875	-2.4045
NMF_1	LTR16A1	DF000000416	LTR	ERVL	LTR	LTR16A1#LTR/ERVL	33.6979	33.19	8	2868	0.0027894	13343	0.000599565	813106	3088269832	0.000263289	2.27722	1.18727
NMF_1	LTR16A2	DF000000417	LTR	ERVL	LTR	LTR16A2#LTR/ERVL	34.7333	34.34	2	2239	0.000893256	13343	0.000149891	658225	3088269832	0.000213137	0.703262	-0.507865
NMF_1	LTR16B	DF000000418	LTR	ERVL	LTR	LTR16B#LTR/ERVL	28.9385	28.46	1	788	0.00126904	13343	7.49457e-05	231465	3088269832	7.49497e-05	0.999946	-7.8322e-05
NMF_1	LTR16B1	DF000000419	LTR	ERVL	LTR	LTR16B1#LTR/ERVL	31.3516	30.64	1	1365	0.000732601	13343	7.49457e-05	447206	3088269832	0.000144808	0.517552	-0.950224
NMF_1	LTR16B2	DF000000420	LTR	ERVL	LTR	LTR16B2#LTR/ERVL	29.0338	28.675	4	1542	0.00259403	13343	0.000299783	473143	3088269832	0.000153206	1.95672	0.968439
NMF_1	LTR16C	DF000000421	LTR	ERVL	LTR	LTR16C#LTR/ERVL	34.8332	34.675	9	6804	0.00132275	13343	0.000674511	2023723	3088269832	0.000655293	1.02933	0.0417008
NMF_1	LTR16D	DF000000422	LTR	ERVL	LTR	LTR16D#LTR/ERVL	37.5081	37.47	1	1369	0.00073046	13343	7.49457e-05	431782	3088269832	0.000139814	0.53604	-0.899587
NMF_1	LTR16E1	DF000000425	LTR	ERVL	LTR	LTR16E1#LTR/ERVL	36.3479	36.06	1	2889	0.000346141	13343	7.49457e-05	871237	3088269832	0.000282112	0.26566	-1.91235
NMF_1	LTR16E2	DF000000426	LTR	ERVL	LTR	LTR16E2#LTR/ERVL	38.113	37.82	1	2698	0.000370645	13343	7.49457e-05	866704	3088269832	0.000280644	0.267049	-1.90482
NMF_1	LTR18B	DF000000429	LTR	ERVL	LTR	LTR18B#LTR/ERVL	14.8008	12.99	6	404	0.0148515	13343	0.000449674	165316	3088269832	5.35303e-05	8.40036	3.07045
NMF_1	LTR1A1	DF000000435	LTR	ERV1	LTR	LTR1A1#LTR/ERV1	12.4696	10.525	1	366	0.00273224	13343	7.49457e-05	210987	3088269832	6.83188e-05	1.097	0.133562
NMF_1	LTR33	DF000000489	LTR	ERVL	LTR	LTR33#LTR/ERVL	37.409	37.11	5	10004	0.0004998	13343	0.000374728	3036060	3088269832	0.000983094	0.381172	-1.39148
NMF_1	LTR33A	DF000000490	LTR	ERVL	LTR	LTR33A#LTR/ERVL	39.5722	39.51	2	2625	0.000761905	13343	0.000149891	876169	3088269832	0.000283709	0.528328	-0.920493
NMF_1	LTR33A_v	DF000000491	LTR	ERVL	LTR	LTR33A_v#LTR/ERVL	35.8006	34.82	1	1671	0.000598444	13343	7.49457e-05	490937	3088269832	0.000158968	0.47145	-1.08482
NMF_1	LTR33B	DF000000492	LTR	ERVL	LTR	LTR33B#LTR/ERVL	40.3674	40.73	1	2352	0.00042517	13343	7.49457e-05	734655	3088269832	0.000237886	0.315049	-1.66635
NMF_1	LTR40a	DF000000513	LTR	ERVL	LTR	LTR40a#LTR/ERVL	28.6475	28.13	2	1954	0.00102354	13343	0.000149891	680317	3088269832	0.000220291	0.680425	-0.555491
NMF_1	LTR50	DF000000541	LTR	ERVL	LTR	LTR50#LTR/ERVL	33.9535	33.185	2	2756	0.000725689	13343	0.000149891	837228	3088269832	0.000271099	0.552902	-0.854905
NMF_1	LTR51	DF000000542	LTR	ERV1	LTR	LTR51#LTR/ERV1	17.0318	14.745	7	410	0.0170732	13343	0.00052462	170131	3088269832	5.50894e-05	9.52306	3.25142
NMF_1	LTR53	DF000000545	LTR	ERVL	LTR	LTR53#LTR/ERVL	22.9999	21.865	2	516	0.00387597	13343	0.000149891	186862	3088269832	6.0507e-05	2.47726	1.30874
NMF_1	LTR67B	DF000000566	LTR	ERVL	LTR	LTR67B#LTR/ERVL	40.4416	40.11	1	4039	0.000247586	13343	7.49457e-05	1003442	3088269832	0.00032492	0.230659	-2.11617
NMF_1	LTR78	DF000000583	LTR	ERV1	LTR	LTR78#LTR/ERV1	43.0655	43.15	2	5370	0.000372439	13343	0.000149891	2384340	3088269832	0.000772063	0.194144	-2.3648
NMF_1	LTR79	DF000000585	LTR	ERVL	LTR	LTR79#LTR/ERVL	42.8792	42.9	3	5393	0.000556277	13343	0.000224837	1463083	3088269832	0.000473755	0.474585	-1.07526
NMF_1	LTR8	DF000000590	LTR	ERV1	LTR	LTR8#LTR/ERV1	13.7774	12.14	2	3083	0.000648719	13343	0.000149891	1444075	3088269832	0.0004676	0.320555	-1.64136
NMF_1	LTR81A	DF000000594	LTR	Gypsy	LTR	LTR81A#LTR/Gypsy	43.6851	44.25	1	1240	0.000806452	13343	7.49457e-05	522645	3088269832	0.000169236	0.442848	-1.17512
NMF_1	LTR82A	DF000000598	LTR	ERVL	LTR	LTR82A#LTR/ERVL	36.3568	35.88	1	944	0.00105932	13343	7.49457e-05	354206	3088269832	0.000114694	0.65344	-0.613873
NMF_1	LTR82B	DF000000599	LTR	ERVL	LTR	LTR82B#LTR/ERVL	38.2423	37.63	1	1168	0.000856164	13343	7.49457e-05	411595	3088269832	0.000133277	0.562331	-0.83051
NMF_1	LTR84b	DF000000602	LTR	ERVL	LTR	LTR84b#LTR/ERVL	44.4904	44.29	2	1420	0.00140845	13343	0.000149891	468693	3088269832	0.000151766	0.98765	-0.0179275
NMF_1	LTR85b	DF000000604	LTR	Gypsy	LTR	LTR85b#LTR/Gypsy	44.229	44.62	1	1519	0.000658328	13343	7.49457e-05	493989	3088269832	0.000159957	0.468538	-1.09376
NMF_1	LTR85c	DF000000605	LTR	Gypsy	LTR	LTR85c#LTR/Gypsy	44.9146	45.4	1	2000	0.0005	13343	7.49457e-05	623846	3088269832	0.000202005	0.371009	-1.43047
NMF_1	LTR88a	DF000000612	LTR	Gypsy	LTR	LTR88a#LTR/Gypsy	43.8791	44.04	3	2525	0.00118812	13343	0.000224837	701981	3088269832	0.000227306	0.98914	-0.0157537
NMF_1	LTR88b	DF000000613	LTR	Gypsy	LTR	LTR88b#LTR/Gypsy	44.3812	44.39	3	2530	0.00118577	13343	0.000224837	690292	3088269832	0.000223521	1.00589	0.00847147
NMF_1	LTR9	DF000000618	LTR	ERV1	LTR	LTR9#LTR/ERV1	12.5674	11.635	8	786	0.0101781	13343	0.000599565	333267	3088269832	0.000107914	5.55596	2.47404
NMF_1	LTR91A	DF000001296	LTR		LTR		45.8926	45.94	1	3980	0.000251256	13343	7.49457e-05	1255575	3088269832	0.000406563	0.18434	-2.43956
NMF_1	LTR9B	DF000000623	LTR	ERV1	LTR	LTR9B#LTR/ERV1	13.0309	10.85	6	666	0.00900901	13343	0.000449674	260370	3088269832	8.43093e-05	5.33362	2.41512
NMF_1	LTR9D	DF000000625	LTR	ERV1	LTR	LTR9D#LTR/ERV1	13.7227	12.58	1	731	0.00136799	13343	7.49457e-05	326784	3088269832	0.000105815	0.708273	-0.497622
NMF_1	MER102a	DF000000696	DNA	hAT-Charlie	DNA	MER102a#DNA/hAT-Charlie	37.1313	36.995	3	3222	0.000931099	13343	0.000224837	609372	3088269832	0.000197318	1.13946	0.188355
NMF_1	MER102b	DF000000697	DNA	hAT-Charlie	DNA	MER102b#DNA/hAT-Charlie	34.7961	34.9	1	6579	0.000151999	13343	7.49457e-05	1339518	3088269832	0.000433744	0.172788	-2.53293
NMF_1	MER113	DF000000710	DNA	hAT-Charlie	DNA	MER113#DNA/hAT-Charlie	33.9651	33.73	2	3848	0.000519751	13343	0.000149891	917084	3088269832	0.000296957	0.504757	-0.986338
NMF_1	MER124	DF000000721	DNA		DNA		47.5758	47.75	3	2159	0.00138953	13343	0.000224837	442195	3088269832	0.000143185	1.57025	0.650996
NMF_1	MER126	DF000000723	DNA		DNA		42.1306	42.31	1	415	0.00240964	13343	7.49457e-05	81552	3088269832	2.6407e-05	2.8381	1.50492
NMF_1	MER130	DF000000726	DNA		DNA		43.8871	44.97	1	210	0.0047619	13343	7.49457e-05	52745	3088269832	1.70791e-05	4.38814	2.13361
NMF_1	MER1A	DF000000734	DNA	hAT-Charlie	DNA	MER1A#DNA/hAT-Charlie	9.76736	9.26	14	2960	0.00472973	13343	0.00104924	1348868	3088269832	0.000436771	2.40226	1.26439
NMF_1	MER1B	DF000000735	DNA	hAT-Charlie	DNA	MER1B#DNA/hAT-Charlie	10.9564	10.515	1	5556	0.000179986	13343	7.49457e-05	1572726	3088269832	0.000509258	0.147166	-2.76448
NMF_1	MER21-int	DF000000769	ERV-int	ERVL	ERV-int	MER21-int#ERV-int/ERVL	23.0124	20.7	1	956	0.00104603	13343	7.49457e-05	538584	3088269832	0.000174397	0.429742	-1.21846
NMF_1	MER21B	DF000000741	LTR	ERVL	LTR	MER21B#LTR/ERVL	19.6873	18.64	5	2753	0.0018162	13343	0.000374728	1202712	3088269832	0.000389445	0.962211	-0.0555755
NMF_1	MER21C	DF000000740	LTR	ERVL	LTR	MER21C#LTR/ERVL	24.4771	23.54	7	5459	0.00128229	13343	0.00052462	2369410	3088269832	0.000767229	0.683785	-0.548385
NMF_1	MER41A	DF000000760	LTR	ERV1	LTR	MER41A#LTR/ERV1	8.74902	7.82	4	2336	0.00171233	13343	0.000299783	945110	3088269832	0.000306032	0.979579	-0.0297665
NMF_1	MER41B	DF000000761	LTR	ERV1	LTR	MER41B#LTR/ERV1	11.5751	10.61	30	2857	0.0105005	13343	0.00224837	1052579	3088269832	0.000340831	6.59672	2.72175
NMF_1	MER49	DF000000794	LTR	ERV1	LTR	MER49#LTR/ERV1	18.1828	16.625	11	1352	0.00813609	13343	0.000824402	555305	3088269832	0.000179811	4.58483	2.19687
NMF_1	MER50	DF000000807	LTR	ERV1	LTR	MER50#LTR/ERV1	13.5147	12.64	3	2463	0.00121803	13343	0.000224837	1060024	3088269832	0.000343242	0.655039	-0.610347
NMF_1	MER50B	DF000000814	LTR	ERV1	LTR	MER50B#LTR/ERV1	14.1041	12.93	2	781	0.00256082	13343	0.000149891	359278	3088269832	0.000116336	1.28843	0.365615
NMF_1	MER51A	DF000000809	LTR	ERV1	LTR	MER51A#LTR/ERV1	13.7716	12.395	1	876	0.00114155	13343	7.49457e-05	277511	3088269832	8.98597e-05	0.83403	-0.261829
NMF_1	MER52A	DF000000856	LTR	ERV1	LTR	MER52A#LTR/ERV1	15.493	13.55	4	2075	0.00192771	13343	0.000299783	1556326	3088269832	0.000503948	0.594869	-0.749357
NMF_1	MER52D	DF000000858	LTR	ERV1	LTR	MER52D#LTR/ERV1	17.5641	15.645	1	1332	0.000750751	13343	7.49457e-05	793592	3088269832	0.00025697	0.291652	-1.77768
NMF_1	MER57C2	DF000000866	LTR	ERV1	LTR	MER57C2#LTR/ERV1	22.1468	20.495	1	530	0.00188679	13343	7.49457e-05	162674	3088269832	5.26748e-05	1.4228	0.508732
NMF_1	MER58B	DF000000873	DNA	hAT-Charlie	DNA	MER58B#DNA/hAT-Charlie	21.7019	21.035	1	5060	0.000197628	13343	7.49457e-05	1240635	3088269832	0.000401725	0.18656	-2.42229
NMF_1	MER66B	DF000000903	LTR	ERV1	LTR	MER66B#LTR/ERV1	14.716	13.955	9	1262	0.00713154	13343	0.000674511	427163	3088269832	0.000138318	4.87653	2.28585
NMF_1	MER66C	DF000000904	LTR	ERV1	LTR	MER66C#LTR/ERV1	16.6138	15.14	4	809	0.00494438	13343	0.000299783	188661	3088269832	6.10895e-05	4.90727	2.29492
NMF_1	MER67C	DF000000909	LTR	ERV1	LTR	MER67C#LTR/ERV1	24.3355	22.935	3	1254	0.00239234	13343	0.000224837	419027	3088269832	0.000135683	1.65707	0.728635
NMF_1	MER68	DF000000911	LTR	ERVL	LTR	MER68#LTR/ERVL	22.7654	21.23	1	1449	0.000690131	13343	7.49457e-05	540739	3088269832	0.000175094	0.42803	-1.22422
NMF_1	MER70B	DF000000919	LTR	ERVL	LTR	MER70B#LTR/ERVL	25.3349	24.7	2	513	0.00389864	13343	0.000149891	161518	3088269832	5.23005e-05	2.86596	1.51902
NMF_1	MER72	DF000000922	LTR	ERV1	LTR	MER72#LTR/ERV1	17.8647	15.54	21	766	0.0274151	13343	0.00157386	334571	3088269832	0.000108336	14.5276	3.86072
NMF_1	MER74A	DF000000925	LTR	ERVL	LTR	MER74A#LTR/ERVL	22.684	22	1	1377	0.000726216	13343	7.49457e-05	518089	3088269832	0.00016776	0.446743	-1.16248
NMF_1	MER74B	DF000000926	LTR	ERVL	LTR	MER74B#LTR/ERVL	27.9696	27.945	1	1186	0.00084317	13343	7.49457e-05	408745	3088269832	0.000132354	0.566251	-0.820485
NMF_1	MER77B	DF000000934	LTR	ERVL	LTR	MER77B#LTR/ERVL	29.2069	28.5	1	1826	0.000547645	13343	7.49457e-05	679793	3088269832	0.000220121	0.340475	-1.55438
NMF_1	MER89	DF000000947	LTR	ERV1	LTR	MER89#LTR/ERV1	23.0421	22.22	1	1649	0.000606428	13343	7.49457e-05	435680	3088269832	0.000141076	0.531244	-0.912553
NMF_1	MER90a	DF000000950	LTR	ERV1	LTR	MER90a#LTR/ERV1	28.4161	27.27	1	915	0.0010929	13343	7.49457e-05	297232	3088269832	9.62455e-05	0.778693	-0.360874
NMF_1	MIR	DF000000001	SINE	MIR	SINE	MIR#SINE/MIR	38.0751	37.67	1	177803	5.6242e-06	13343	7.49457e-05	28586780	3088269832	0.00925657	0.00809648	-6.94849
NMF_1	MIRb	DF000000975	SINE	MIR	SINE	MIRb#SINE/MIR	41.1451	40.96	1	222634	4.49168e-06	13343	7.49457e-05	35032354	3088269832	0.0113437	0.00660682	-7.24183
NMF_1	MLT1A	DF000001126	LTR	ERVL-MaLR	LTR	MLT1A#LTR/ERVL-MaLR	23.9692	23.29	1	12152	8.2291e-05	13343	7.49457e-05	3413990	3088269832	0.00110547	0.0677953	-3.88267
NMF_1	MLT1A0	DF000001001	LTR	ERVL-MaLR	LTR	MLT1A0#LTR/ERVL-MaLR	21.0263	20.525	3	18458	0.000162531	13343	0.000224837	5222230	3088269832	0.00169099	0.132962	-2.91092
NMF_1	MLT1A1	DF000001002	LTR	ERVL-MaLR	LTR	MLT1A1#LTR/ERVL-MaLR	21.6859	20.96	1	7596	0.000131648	13343	7.49457e-05	2175170	3088269832	0.000704333	0.106407	-3.23234
NMF_1	MLT1B	DF000001127	LTR	ERVL-MaLR	LTR	MLT1B#LTR/ERVL-MaLR	22.5434	21.67	2	15481	0.000129191	13343	0.000149891	4374741	3088269832	0.00141657	0.105813	-3.24041
NMF_1	MLT1C	DF000001003	LTR	ERVL-MaLR	LTR	MLT1C#LTR/ERVL-MaLR	22.9322	22.14	1	7455	0.000134138	13343	7.49457e-05	2282149	3088269832	0.000738973	0.101419	-3.30161
NMF_1	MLT1C2	DF000001221	LTR	ERVL-MaLR	LTR	MLT1C2#LTR/ERVL-MaLR	24.3835	23.8	6	15473	0.000387772	13343	0.000449674	4945464	3088269832	0.00160137	0.280806	-1.83236
NMF_1	MLT1D	DF000001004	LTR	ERVL-MaLR	LTR	MLT1D#LTR/ERVL-MaLR	24.8843	24.42	2	18435	0.000108489	13343	0.000149891	6110109	3088269832	0.00197849	0.0757605	-3.72241
NMF_1	MLT1E1A	DF000001128	LTR	ERVL-MaLR	LTR	MLT1E1A#LTR/ERVL-MaLR	29.0659	28.53	2	2773	0.000721241	13343	0.000149891	977024	3088269832	0.000316366	0.473791	-1.07768
NMF_1	MLT1E2	DF000001007	LTR	ERVL-MaLR	LTR	MLT1E2#LTR/ERVL-MaLR	28.0251	27.5	1	4163	0.000240211	13343	7.49457e-05	1536426	3088269832	0.000497504	0.150643	-2.73079
NMF_1	MLT1E3	DF000001129	LTR	ERVL-MaLR	LTR	MLT1E3#LTR/ERVL-MaLR	28.3605	27.64	2	1951	0.00102512	13343	0.000149891	666480	3088269832	0.00021581	0.694552	-0.525846
NMF_1	MLT1F	DF000001008	LTR	ERVL-MaLR	LTR	MLT1F#LTR/ERVL-MaLR	28.5918	27.58	5	4773	0.00104756	13343	0.000374728	1580898	3088269832	0.000511904	0.732028	-0.450029
NMF_1	MLT1F1	DF000001009	LTR	ERVL-MaLR	LTR	MLT1F1#LTR/ERVL-MaLR	27.5389	26.35	2	3181	0.000628733	13343	0.000149891	1008992	3088269832	0.000326718	0.45878	-1.12413
NMF_1	MLT1F2	DF000001010	LTR	ERVL-MaLR	LTR	MLT1F2#LTR/ERVL-MaLR	28.6678	28.09	5	6709	0.000745268	13343	0.000374728	2443043	3088269832	0.000791072	0.473697	-1.07796
NMF_1	MLT1G	DF000001130	LTR	ERVL-MaLR	LTR	MLT1G#LTR/ERVL-MaLR	32.1571	32.08	5	2717	0.00184026	13343	0.000374728	892006	3088269832	0.000288837	1.29737	0.37559
NMF_1	MLT1G1	DF000001012	LTR	ERVL-MaLR	LTR	MLT1G1#LTR/ERVL-MaLR	32.9218	32.64	8	3776	0.00211864	13343	0.000599565	1261766	3088269832	0.000408567	1.46748	0.553343
NMF_1	MLT1G3	DF000001013	LTR	ERVL-MaLR	LTR	MLT1G3#LTR/ERVL-MaLR	31.492	31.105	5	2922	0.00171116	13343	0.000374728	1016974	3088269832	0.000329302	1.13795	0.186433
NMF_1	MLT1H	DF000001014	LTR	ERVL-MaLR	LTR	MLT1H#LTR/ERVL-MaLR	35.7915	35.605	11	11238	0.000978822	13343	0.000824402	3509712	3088269832	0.00113647	0.725409	-0.463133
NMF_1	MLT1H1	DF000001015	LTR	ERVL-MaLR	LTR	MLT1H1#LTR/ERVL-MaLR	33.9141	33.82	10	4830	0.00207039	13343	0.000749457	1621222	3088269832	0.000524961	1.42764	0.513634
NMF_1	MLT1H2	DF000001131	LTR	ERVL-MaLR	LTR	MLT1H2#LTR/ERVL-MaLR	36.129	36.3	4	5109	0.000782932	13343	0.000299783	1358411	3088269832	0.000439861	0.681539	-0.553132
NMF_1	MLT1I	DF000001017	LTR	ERVL-MaLR	LTR	MLT1I#LTR/ERVL-MaLR	38.7666	38.88	7	14055	0.000498043	13343	0.00052462	3580575	3088269832	0.00115941	0.452488	-1.14405
NMF_1	MLT1J	DF000001018	LTR	ERVL-MaLR	LTR	MLT1J#LTR/ERVL-MaLR	40.3224	40.24	9	17840	0.000504484	13343	0.000674511	5284780	3088269832	0.00171124	0.394164	-1.34313
NMF_1	MLT1J-int	DF000001021	ERV-int	ERVL-MaLR	ERV-int	MLT1J-int#ERV-int/ERVL-MaLR	40.773	40.49	4	2378	0.00168209	13343	0.000299783	1059522	3088269832	0.000343079	0.873799	-0.194626
NMF_1	MLT1J1	DF000001019	LTR	ERVL-MaLR	LTR	MLT1J1#LTR/ERVL-MaLR	39.6312	39.655	4	5110	0.000782779	13343	0.000299783	1302447	3088269832	0.00042174	0.710823	-0.492437
NMF_1	MLT1J2	DF000001020	LTR	ERVL-MaLR	LTR	MLT1J2#LTR/ERVL-MaLR	40.0519	40.06	5	8636	0.000578972	13343	0.000374728	2374065	3088269832	0.000768736	0.48746	-1.03664
NMF_1	MLT1K	DF000001022	LTR	ERVL-MaLR	LTR	MLT1K#LTR/ERVL-MaLR	42.6039	42.72	15	23547	0.000637024	13343	0.00112418	6789410	3088269832	0.00219845	0.511353	-0.967608
NMF_1	MLT1L	DF000001023	LTR	ERVL-MaLR	LTR	MLT1L#LTR/ERVL-MaLR	40.9262	40.92	9	14565	0.00061792	13343	0.000674511	4127075	3088269832	0.00133637	0.504733	-0.986407
NMF_1	MLT1M	DF000001024	LTR	ERVL-MaLR	LTR	MLT1M#LTR/ERVL-MaLR	43.225	43.32	1	3982	0.00025113	13343	7.49457e-05	1170136	3088269832	0.000378897	0.1978	-2.33789
NMF_1	MLT1N2	DF000001025	LTR	ERVL-MaLR	LTR	MLT1N2#LTR/ERVL-MaLR	41.091	41.31	5	9535	0.000524384	13343	0.000374728	2289685	3088269832	0.000741414	0.505424	-0.984433
NMF_1	MLT1N2-int	DF003576591	ERV-int	ERVL	ERV-int	MLT1N2-int#ERV-int/ERVL	43.3442	43.24	3	1763	0.00170164	13343	0.000224837	925072	3088269832	0.000299544	0.750598	-0.413887
NMF_1	MLT1O	DF000001026	LTR	ERVL-MaLR	LTR	MLT1O#LTR/ERVL-MaLR	43.3388	43.42	3	8677	0.000345742	13343	0.000224837	2486841	3088269832	0.000805254	0.279213	-1.84056
NMF_1	MLT2B1	DF000001029	LTR	ERVL	LTR	MLT2B1#LTR/ERVL	21.5057	20.625	6	3844	0.00156087	13343	0.000449674	1365297	3088269832	0.000442091	1.01715	0.0245353
NMF_1	MLT2B2	DF000001030	LTR	ERVL	LTR	MLT2B2#LTR/ERVL	19.6763	18.61	2	2268	0.000881834	13343	0.000149891	770934	3088269832	0.000249633	0.600447	-0.735892
NMF_1	MLT2B3	DF000001031	LTR	ERVL	LTR	MLT2B3#LTR/ERVL	20.4742	17.02	4	4100	0.00097561	13343	0.000299783	1951079	3088269832	0.000631771	0.474512	-1.07548
NMF_1	MLT2B4	DF000001032	LTR	ERVL	LTR	MLT2B4#LTR/ERVL	22.669	20.62	3	4037	0.000743126	13343	0.000224837	1295189	3088269832	0.00041939	0.536105	-0.899412
NMF_1	MLT2C1	DF000001034	LTR	ERVL	LTR	MLT2C1#LTR/ERVL	27.7611	26.46	2	2565	0.000779727	13343	0.000149891	724090	3088269832	0.000234465	0.639292	-0.645453
NMF_1	MSTA	DF000001041	LTR	ERVL-MaLR	LTR	MSTA#LTR/ERVL-MaLR	14.5112	13.59	2	18645	0.000107267	13343	0.000149891	5989286	3088269832	0.00193937	0.0772888	-3.6936
NMF_1	MSTB	DF000001042	LTR	ERVL-MaLR	LTR	MSTB#LTR/ERVL-MaLR	16.1619	15.57	3	9682	0.000309853	13343	0.000224837	3039374	3088269832	0.000984167	0.228454	-2.13002
NMF_1	MSTB1	DF000001043	LTR	ERVL-MaLR	LTR	MSTB1#LTR/ERVL-MaLR	17.8462	17.12	2	4245	0.000471143	13343	0.000149891	1383325	3088269832	0.000447929	0.334632	-1.57935
NMF_1	MSTD	DF000001045	LTR	ERVL-MaLR	LTR	MSTD#LTR/ERVL-MaLR	21.9646	21.12	1	8271	0.000120904	13343	7.49457e-05	2426856	3088269832	0.00078583	0.0953713	-3.3903
NMF_1	MamGypLTR1a	DF000000691	LTR	Gypsy	LTR	MamGypLTR1a#LTR/Gypsy	42.4201	42.44	2	1174	0.00170358	13343	0.000149891	414511	3088269832	0.000134221	1.11675	0.159305
NMF_1	MamGypLTR1b	DF000000692	LTR	Gypsy	LTR	MamGypLTR1b#LTR/Gypsy	44.7207	44.875	1	1814	0.000551268	13343	7.49457e-05	586740	3088269832	0.00018999	0.394472	-1.34201
NMF_1	MamGypLTR1c	DF000000693	LTR	Gypsy	LTR	MamGypLTR1c#LTR/Gypsy	44.0592	44.37	2	1893	0.00105652	13343	0.000149891	661950	3088269832	0.000214343	0.699305	-0.516007
NMF_1	MamGypLTR2b	DF000000980	LTR	Gypsy	LTR	MamGypLTR2b#LTR/Gypsy	43.632	44.105	1	1278	0.000782473	13343	7.49457e-05	397239	3088269832	0.000128628	0.582653	-0.779292
NMF_1	MamGypLTR2c	DF000000981	LTR	Gypsy	LTR	MamGypLTR2c#LTR/Gypsy	44.5648	44.82	2	1881	0.00106326	13343	0.000149891	680607	3088269832	0.000220385	0.680135	-0.556106
NMF_1	MamGypLTR3a	DF000000983	LTR	Gypsy	LTR	MamGypLTR3a#LTR/Gypsy	45.9501	45.79	1	1988	0.000503018	13343	7.49457e-05	676274	3088269832	0.000218982	0.342247	-1.54689
NMF_1	MamGypLTR4	DF000001171	LTR	Gypsy	LTR	MamGypLTR4#LTR/Gypsy	42.9486	42.92	1	1349	0.00074129	13343	7.49457e-05	359489	3088269832	0.000116405	0.643837	-0.635232
NMF_1	MamGypsy2-I	DF000001304	ERV-int	Gypsy	ERV-int	MamGypsy2-I#ERV-int/Gypsy	45.4038	45.34	9	2549	0.0035308	13343	0.000674511	908947	3088269832	0.000294322	2.29174	1.19644
NMF_1	MamRTE1	DF000001149	LINE	RTE-BovB	LINE	MamRTE1#LINE/RTE-BovB	48.3681	48.57	7	3353	0.00208768	13343	0.00052462	967498	3088269832	0.000313282	1.67459	0.743812
NMF_1	MamRep137	DF000000986	DNA	TcMar-Tigger	DNA	MamRep137#DNA/TcMar-Tigger	35.5131	35.74	1	2632	0.000379939	13343	7.49457e-05	645085	3088269832	0.000208882	0.358794	-1.47877
NMF_1	MamRep1527	DF000000987	LTR		LTR		43.0215	43.21	2	1312	0.00152439	13343	0.000149891	467093	3088269832	0.000151247	0.991034	-0.0129941
NMF_1	MamRep434	DF000000992	DNA	TcMar-Tigger	DNA	MamRep434#DNA/TcMar-Tigger	42.7793	42.98	6	4509	0.00133067	13343	0.000449674	957061	3088269832	0.000309902	1.45102	0.537067
NMF_1	MamRep605	DF000000995	LTR		LTR		43.5162	43.665	4	4670	0.000856531	13343	0.000299783	1305204	3088269832	0.000422633	0.709322	-0.495488
NMF_1	MamRep605b	DF000001183	LTR		LTR		46.2645	46.47	4	4260	0.000938967	13343	0.000299783	1017317	3088269832	0.000329413	0.91005	-0.135982
NMF_1	MamSINE1	DF000000996	SINE	tRNA-RTE	SINE	MamSINE1#SINE/tRNA-RTE	47.1901	47.29	5	6317	0.000791515	13343	0.000374728	1031824	3088269832	0.000334111	1.12157	0.165519
NMF_1	MamTip2b	DF000001298	DNA	hAT-Tip100	DNA	MamTip2b#DNA/hAT-Tip100	45.87	46.07	2	7144	0.000279955	13343	0.000149891	1408176	3088269832	0.000455976	0.328727	-1.60504
NMF_1	No_overlap								12497			13343	0.936596
NMF_1	OldhAT1	DF000001275	DNA	hAT-Ac	DNA	OldhAT1#DNA/hAT-Ac	43.5385	43.74	1	275	0.00363636	13343	7.49457e-05	74943	3088269832	2.4267e-05	3.08838	1.62685
NMF_1	Plat_L3	DF000001135	LINE	CR1	LINE	Plat_L3#LINE/CR1	47.2895	47.84	1	3090	0.000323625	13343	7.49457e-05	782772	3088269832	0.000253466	0.295683	-1.75788
NMF_1	THE1-int	DF000000817	ERV-int	ERVL-MaLR	ERV-int	THE1-int#ERV-int/ERVL-MaLR	9.66184	9.05	6	6746	0.000889416	13343	0.000449674	7312236	3088269832	0.00236775	0.189917	-2.39656
NMF_1	THE1B	DF000000818	LTR	ERVL-MaLR	LTR	THE1B#LTR/ERVL-MaLR	10.5227	10.22	1	22961	4.35521e-05	13343	7.49457e-05	7449753	3088269832	0.00241227	0.0310685	-5.0084
NMF_1	THE1C	DF000000819	LTR	ERVL-MaLR	LTR	THE1C#LTR/ERVL-MaLR	10.6785	10.14	3	8884	0.000337686	13343	0.000224837	2963193	3088269832	0.000959499	0.234327	-2.0934
NMF_1	THE1D	DF000000820	LTR	ERVL-MaLR	LTR	THE1D#LTR/ERVL-MaLR	12.2702	11.82	3	13515	0.000221976	13343	0.000224837	4293331	3088269832	0.00139021	0.161729	-2.62835
NMF_1	THE1D-int	DF000001256	ERV-int	ERVL-MaLR	ERV-int	THE1D-int#ERV-int/ERVL-MaLR	12.549	11.92	11	4972	0.00221239	13343	0.000824402	4686811	3088269832	0.00151762	0.543222	-0.880387
NMF_1	Tigger1	DF000000891	DNA	TcMar-Tigger	DNA	Tigger1#DNA/TcMar-Tigger	14.0053	13.57	4	12574	0.000318117	13343	0.000299783	9244510	3088269832	0.00299343	0.100147	-3.31981
NMF_1	Tigger10	DF000000821	DNA	TcMar-Tigger	DNA	Tigger10#DNA/TcMar-Tigger	45.2091	45.35	1	2059	0.000485673	13343	7.49457e-05	578239	3088269832	0.000187237	0.400271	-1.32095
NMF_1	Tigger12c	DF000000825	DNA	TcMar-Tigger	DNA	Tigger12c#DNA/TcMar-Tigger	37.7352	37.98	1	1760	0.000568182	13343	7.49457e-05	353324	3088269832	0.000114408	0.655071	-0.610276
NMF_1	Tigger13a	DF000000826	DNA	TcMar-Tigger	DNA	Tigger13a#DNA/TcMar-Tigger	33.7491	33.67	2	3062	0.000653168	13343	0.000149891	1021965	3088269832	0.000330918	0.452956	-1.14256
NMF_1	Tigger15a	DF000000828	DNA	TcMar-Tigger	DNA	Tigger15a#DNA/TcMar-Tigger	44.8709	45.21	6	7718	0.000777403	13343	0.000449674	1929036	3088269832	0.000624633	0.719901	-0.47413
NMF_1	Tigger19a	DF000000835	DNA	TcMar-Tigger	DNA	Tigger19a#DNA/TcMar-Tigger	43.6067	43.98	2	3701	0.000540394	13343	0.000149891	647780	3088269832	0.000209755	0.714602	-0.484788
NMF_1	Tigger19b	DF000001147	DNA	TcMar-Tigger	DNA	Tigger19b#DNA/TcMar-Tigger	46.3448	46.87	2	1943	0.00102934	13343	0.000149891	471420	3088269832	0.000152649	0.981937	-0.0262972
NMF_1	Tigger2	DF000000836	DNA	TcMar-Tigger	DNA	Tigger2#DNA/TcMar-Tigger	14.0838	13.17	1	2310	0.0004329	13343	7.49457e-05	1561501	3088269832	0.000505623	0.148224	-2.75415
NMF_1	Tigger3a	DF000000004	DNA	TcMar-Tigger	DNA	Tigger3a#DNA/TcMar-Tigger	14.938	14.24	2	6387	0.000313136	13343	0.000149891	1726145	3088269832	0.000558936	0.268173	-1.89877
NMF_1	Tigger3b	DF000000841	DNA	TcMar-Tigger	DNA	Tigger3b#DNA/TcMar-Tigger	14.6286	13.865	1	3194	0.000313087	13343	7.49457e-05	2109612	3088269832	0.000683105	0.109713	-3.18819
NMF_1	Tigger6a	DF000000849	DNA	TcMar-Tigger	DNA	Tigger6a#DNA/TcMar-Tigger	21.1814	20.17	1	753	0.00132802	13343	7.49457e-05	381529	3088269832	0.000123541	0.606644	-0.721077
NMF_1	UCON105	DF000001237	DNA	hAT	DNA	UCON105#DNA/hAT	46.7121	47.19	1	1579	0.000633312	13343	7.49457e-05	305497	3088269832	9.89217e-05	0.757626	-0.400442
NMF_1	UCON8	DF000001111	DNA		DNA		46.8964	48.18	1	281	0.00355872	13343	7.49457e-05	72081	3088269832	2.33403e-05	3.211	1.68302
NMF_1	X12_DNA	DF000001165	DNA	TcMar-Tigger	DNA	X12_DNA#DNA/TcMar-Tigger	48.0823	48.28	1	3781	0.00026448	13343	7.49457e-05	701521	3088269832	0.000227157	0.329929	-1.59977
NMF_1	X9a_DNA	DF000001214	DNA		DNA		44.4967	44.835	3	1264	0.00237342	13343	0.000224837	262943	3088269832	8.51425e-05	2.64071	1.40093
NMF_1	Zaphod	DF000001123	DNA	hAT-Tip100	DNA	Zaphod#DNA/hAT-Tip100	27.4912	26.885	1	1702	0.000587544	13343	7.49457e-05	668934	3088269832	0.000216605	0.346002	-1.53115
NMF_10	AluJb	DF000000007	SINE	Alu	SINE	AluJb#SINE/Alu	12.3108	11.92	7	105086	6.66121e-05	12896	0.000542804	28260125	3088269832	0.0091508	0.0593177	-4.07539
NMF_10	AluJo	DF000000034	SINE	Alu	SINE	AluJo#SINE/Alu	14.0896	13.54	1	39410	2.53743e-05	12896	7.75434e-05	9176090	3088269832	0.00297127	0.0260977	-5.25993
NMF_10	AluJr4	DF000000036	SINE	Alu	SINE	AluJr4#SINE/Alu	15.0798	14.64	1	45009	2.22178e-05	12896	7.75434e-05	10443803	3088269832	0.00338177	0.0229299	-5.44663
NMF_10	AluSx1	DF000000048	SINE	Alu	SINE	AluSx1#SINE/Alu	7.61262	7.4	1	95210	1.05031e-05	12896	7.75434e-05	27673246	3088269832	0.00896076	0.00865367	-6.85247
NMF_10	AluSz	DF000000051	SINE	Alu	SINE	AluSz#SINE/Alu	8.20427	7.93	1	102609	9.74573e-06	12896	7.75434e-05	28964475	3088269832	0.00937887	0.00826789	-6.91827
NMF_10	AluSz6	DF000000052	SINE	Alu	SINE	AluSz6#SINE/Alu	9.76823	9.26	1	60842	1.6436e-05	12896	7.75434e-05	16208079	3088269832	0.00524827	0.014775	-6.08069
NMF_10	AmnSINE1	DF000000067	SINE	5S-Deu-L2	SINE	AmnSINE1#SINE/5S-Deu-L2	43.5154	44.24	4	1347	0.00296956	12896	0.000310174	236762	3088269832	7.66649e-05	4.04584	2.01644
NMF_10	Arthur2	DF000001276	DNA	hAT-Tip100	DNA	Arthur2#DNA/hAT-Tip100	42.034	42.175	3	1094	0.00274223	12896	0.00023263	378735	3088269832	0.000122637	1.89691	0.923649
NMF_10	CR1-16_AMi	DF000001265	LINE	CR1	LINE	CR1-16_AMi#LINE/CR1	44.0003	44.715	5	624	0.00801282	12896	0.000387717	171569	3088269832	5.55551e-05	6.97897	2.80301
NMF_10	Charlie13b	DF000000087	DNA	hAT-Charlie	DNA	Charlie13b#DNA/hAT-Charlie	38.7457	39.26	1	509	0.00196464	12896	7.75434e-05	120300	3088269832	3.89539e-05	1.99065	0.993239
NMF_10	Charlie1a	DF000000021	DNA	hAT-Charlie	DNA	Charlie1a#DNA/hAT-Charlie	24.2297	23.58	3	3792	0.000791139	12896	0.00023263	1787165	3088269832	0.000578695	0.401991	-1.31476
NMF_10	Charlie24	DF000000101	DNA	hAT-Charlie	DNA	Charlie24#DNA/hAT-Charlie	37.7044	36.955	1	576	0.00173611	12896	7.75434e-05	241026	3088269832	7.80456e-05	0.993565	-0.00931362
NMF_10	Charlie2a	DF000000019	DNA	hAT-Charlie	DNA	Charlie2a#DNA/hAT-Charlie	33.1398	33.04	3	2475	0.00121212	12896	0.00023263	773876	3088269832	0.000250586	0.928346	-0.107265
NMF_10	Charlie2b	DF000000020	DNA	hAT-Charlie	DNA	Charlie2b#DNA/hAT-Charlie	31.2633	30.69	4	2971	0.00134635	12896	0.000310174	920638	3088269832	0.000298108	1.04047	0.0572412
NMF_10	ERV24B_Prim	DF000000114	ERV-int	ERV1	ERV-int	ERV24B_Prim#ERV-int/ERV1	45.9697	48.995	1	770	0.0012987	12896	7.75434e-05	579236	3088269832	0.00018756	0.413433	-1.27428
NMF_10	ERV3-16A3_I	DF000000116	ERV-int	ERVL	ERV-int	ERV3-16A3_I#ERV-int/ERVL	35.706	35.01	2	3211	0.000622859	12896	0.000155087	2149461	3088269832	0.000696008	0.222823	-2.16603
NMF_10	ERVL	DF000000118	ERV-int	ERVL	ERV-int	ERVL#ERV-int/ERVL	30.8781	24.25	1	768	0.00130208	12896	7.75434e-05	478227	3088269832	0.000154853	0.500756	-0.99782
NMF_10	ERVL-B4	DF000000775	ERV-int	ERVL	ERV-int	ERVL-B4#ERV-int/ERVL	21.8734	20.71	1	2605	0.000383877	12896	7.75434e-05	2249841	3088269832	0.000728512	0.106441	-3.23188
NMF_10	ERVL-E	DF000000120	ERV-int	ERVL	ERV-int	ERVL-E#ERV-int/ERVL	41.5026	41.01	9	7027	0.00128077	12896	0.000697891	4055150	3088269832	0.00131308	0.531491	-0.911883
NMF_10	ERVL16C-int	DF003576571	ERV-int	ERVL	ERV-int	ERVL16C-int#ERV-int/ERVL	37.8518	37.09	1	1265	0.000790514	12896	7.75434e-05	680535	3088269832	0.000220361	0.351892	-1.50679
NMF_10	ERVL16E2-int	DF003576586	ERV-int	ERVL	ERV-int	ERVL16E2-int#ERV-int/ERVL	38.6608	38.075	3	2036	0.00147348	12896	0.00023263	1234041	3088269832	0.00039959	0.582173	-0.780481
NMF_10	EUTREP2	DF000001223	DNA	hAT	DNA	EUTREP2#DNA/hAT	38.977	39.21	1	1155	0.000865801	12896	7.75434e-05	243122	3088269832	7.87243e-05	0.984999	-0.0218053
NMF_10	HAL1	DF000000154	LINE	L1	LINE	HAL1#LINE/L1	39.5087	38.96	5	22967	0.000217704	12896	0.000387717	9914434	3088269832	0.00321035	0.120771	-3.04966
NMF_10	HAL1ME	DF000000157	LINE	L1	LINE	HAL1ME#LINE/L1	42.102	41.98	4	11647	0.000343436	12896	0.000310174	3518669	3088269832	0.00113937	0.272234	-1.87708
NMF_10	HAL1b	DF000000155	LINE	L1	LINE	HAL1b#LINE/L1	39.4819	39.365	3	6424	0.000466999	12896	0.00023263	1973557	3088269832	0.000639049	0.364025	-1.45789
NMF_10	HERV16	DF000000162	ERV-int	ERVL	ERV-int	HERV16#ERV-int/ERVL	38.3208	37.54	1	1875	0.000533333	12896	7.75434e-05	1055208	3088269832	0.000341683	0.226946	-2.13958
NMF_10	HERVK9	DF000000196	ERV-int	ERVK	ERV-int	HERVK9#ERV-int/ERVK	6.17183	5.01	5	529	0.0094518	12896	0.000387717	849320	3088269832	0.000275015	1.4098	0.495495
NMF_10	HERVS71	DF000000205	ERV-int	ERV1	ERV-int	HERVS71#ERV-int/ERV1	18.6496	12.61	3	232	0.012931	12896	0.00023263	333011	3088269832	0.000107831	2.15736	1.10927
NMF_10	L1M1_5end	DF000000227	LINE	L1	LINE	L1M1_5end#LINE/L1	18.7137	16.65	1	10896	9.17768e-05	12896	7.75434e-05	11568595	3088269832	0.00374598	0.0207004	-5.59419
NMF_10	L1M3_orf2	DF000000244	LINE	L1	LINE	L1M3_orf2#LINE/L1	22.1991	20.79	1	20764	4.81603e-05	12896	7.75434e-05	13201965	3088269832	0.00427487	0.0181393	-5.78473
NMF_10	L1M3e_5end	DF000000242	LINE	L1	LINE	L1M3e_5end#LINE/L1	35.2208	33.16	1	2249	0.000444642	12896	7.75434e-05	1028239	3088269832	0.00033295	0.232898	-2.10223
NMF_10	L1M4_5end	DF000000245	LINE	L1	LINE	L1M4_5end#LINE/L1	27.1243	25.71	1	6407	0.000156079	12896	7.75434e-05	3893500	3088269832	0.00126074	0.0615064	-4.02312
NMF_10	L1M5_orf2	DF000000008	LINE	L1	LINE	L1M5_orf2#LINE/L1	39.134	39.15	14	110534	0.000126658	12896	0.00108561	47760860	3088269832	0.0154652	0.0701966	-3.83245
NMF_10	L1M6_5end	DF000000251	LINE	L1	LINE	L1M6_5end#LINE/L1	45.8144	45.82	2	8431	0.00023722	12896	0.000155087	3270185	3088269832	0.00105891	0.14646	-2.77143
NMF_10	L1MA4_3end	DF000000259	LINE	L1	LINE	L1MA4_3end#LINE/L1	19.2474	17.94	2	8392	0.000238322	12896	0.000155087	3276911	3088269832	0.00106108	0.146159	-2.77439
NMF_10	L1MA8_3end	DF000000265	LINE	L1	LINE	L1MA8_3end#LINE/L1	18.3469	17.35	2	9299	0.000215077	12896	0.000155087	3391701	3088269832	0.00109825	0.141212	-2.82406
NMF_10	L1MB2_3end	DF000000268	LINE	L1	LINE	L1MB2_3end#LINE/L1	20.2467	18.78	1	7651	0.000130702	12896	7.75434e-05	2436259	3088269832	0.000788875	0.0982962	-3.34672
NMF_10	L1MB3_3end	DF000000269	LINE	L1	LINE	L1MB3_3end#LINE/L1	19.9399	18.84	1	14559	6.8686e-05	12896	7.75434e-05	4945207	3088269832	0.00160129	0.0484257	-4.36808
NMF_10	L1MB4_3end	DF000000270	LINE	L1	LINE	L1MB4_3end#LINE/L1	21.0914	19.945	1	6776	0.00014758	12896	7.75434e-05	2229255	3088269832	0.000721846	0.107424	-3.21861
NMF_10	L1MB5_3end	DF000000272	LINE	L1	LINE	L1MB5_3end#LINE/L1	22.9225	21.68	1	8521	0.000117357	12896	7.75434e-05	2785733	3088269832	0.000902037	0.0859648	-3.54011
NMF_10	L1MB7_3end	DF000000273	LINE	L1	LINE	L1MB7_3end#LINE/L1	22.6219	21.44	9	15234	0.000590784	12896	0.000697891	5621331	3088269832	0.00182022	0.38341	-1.38304
NMF_10	L1MB8_3end	DF000000274	LINE	L1	LINE	L1MB8_3end#LINE/L1	22.533	21.58	9	13651	0.000659292	12896	0.000697891	4821446	3088269832	0.00156121	0.447018	-1.16159
NMF_10	L1MC1_3end	DF000000275	LINE	L1	LINE	L1MC1_3end#LINE/L1	19.2546	18.31	2	9534	0.000209776	12896	0.000155087	4316429	3088269832	0.00139769	0.11096	-3.17189
NMF_10	L1MC2_3end	DF000000276	LINE	L1	LINE	L1MC2_3end#LINE/L1	22.205	20.54	1	5256	0.000190259	12896	7.75434e-05	2071268	3088269832	0.000670689	0.115618	-3.11257
NMF_10	L1MC3_3end	DF000000277	LINE	L1	LINE	L1MC3_3end#LINE/L1	25.2186	23.8	5	10978	0.000455456	12896	0.000387717	5815098	3088269832	0.00188296	0.205908	-2.27993
NMF_10	L1MC4_3end	DF000000010	LINE	L1	LINE	L1MC4_3end#LINE/L1	34.3372	33.69	3	42846	7.00182e-05	12896	0.00023263	9787640	3088269832	0.0031693	0.0734013	-3.76805
NMF_10	L1MC4a_3end	DF000000279	LINE	L1	LINE	L1MC4a_3end#LINE/L1	30.8715	29.11	2	8670	0.000230681	12896	0.000155087	3490811	3088269832	0.00113035	0.137203	-2.86562
NMF_10	L1MC5_3end	DF000000280	LINE	L1	LINE	L1MC5_3end#LINE/L1	31.3144	30.28	2	13874	0.000144155	12896	0.000155087	4455535	3088269832	0.00144273	0.107496	-3.21765
NMF_10	L1MC5a_3end	DF000000281	LINE	L1	LINE	L1MC5a_3end#LINE/L1	36.3575	35.8	3	17734	0.000169167	12896	0.00023263	6128986	3088269832	0.0019846	0.117218	-3.09274
NMF_10	L1MC_orf2	DF000000285	LINE	L1	LINE	L1MC_orf2#LINE/L1	22.5195	20.64	1	13904	7.19217e-05	12896	7.75434e-05	7707728	3088269832	0.00249581	0.0310695	-5.00836
NMF_10	L1MCa_5end	DF000000282	LINE	L1	LINE	L1MCa_5end#LINE/L1	24.8915	23.3	1	7756	0.000128932	12896	7.75434e-05	4369270	3088269832	0.0014148	0.0548089	-4.18945
NMF_10	L1MCb_5end	DF000000283	LINE	L1	LINE	L1MCb_5end#LINE/L1	30.1163	28.47	2	2903	0.000688942	12896	0.000155087	1744209	3088269832	0.000564785	0.274594	-1.86463
NMF_10	L1MCc_5end	DF000000284	LINE	L1	LINE	L1MCc_5end#LINE/L1	39.4197	39.225	6	4076	0.00147203	12896	0.000465261	1707681	3088269832	0.000552957	0.841404	-0.249129
NMF_10	L1MD1_3end	DF000000286	LINE	L1	LINE	L1MD1_3end#LINE/L1	23.7846	21.8	1	4731	0.000211372	12896	7.75434e-05	1741184	3088269832	0.000563806	0.137536	-2.86212
NMF_10	L1MD2_3end	DF000000287	LINE	L1	LINE	L1MD2_3end#LINE/L1	27.6152	26.385	1	7568	0.000132135	12896	7.75434e-05	2883036	3088269832	0.000933544	0.0830635	-3.58964
NMF_10	L1MD3_3end	DF000000289	LINE	L1	LINE	L1MD3_3end#LINE/L1	30.575	28.34	5	7773	0.000643252	12896	0.000387717	2713621	3088269832	0.000878686	0.441246	-1.18034
NMF_10	L1MD_orf2	DF000000292	LINE	L1	LINE	L1MD_orf2#LINE/L1	27.183	25.84	3	17901	0.000167588	12896	0.00023263	9024442	3088269832	0.00292217	0.0796088	-3.65093
NMF_10	L1MDa_5end	DF000000290	LINE	L1	LINE	L1MDa_5end#LINE/L1	27.8401	26.61	2	7623	0.000262364	12896	0.000155087	4156426	3088269832	0.00134588	0.115231	-3.1174
NMF_10	L1ME1_3end	DF000000293	LINE	L1	LINE	L1ME1_3end#LINE/L1	29.4879	28.76	5	21966	0.000227625	12896	0.000387717	8249836	3088269832	0.00267135	0.145139	-2.78449
NMF_10	L1ME2_3end	DF000000294	LINE	L1	LINE	L1ME2_3end#LINE/L1	30.3229	29.585	5	10418	0.000479939	12896	0.000387717	3629894	3088269832	0.00117538	0.329865	-1.60005
NMF_10	L1ME3A_3end	DF000000297	LINE	L1	LINE	L1ME3A_3end#LINE/L1	32.6631	31.97	2	12991	0.000153953	12896	0.000155087	4352305	3088269832	0.0014093	0.110045	-3.18383
NMF_10	L1ME3Cz_3end	DF000000635	LINE	L1	LINE	L1ME3Cz_3end#LINE/L1	38.1966	37.94	2	10747	0.000186098	12896	0.000155087	3295668	3088269832	0.00106716	0.145327	-2.78262
NMF_10	L1ME3E_3end	DF000000300	LINE	L1	LINE	L1ME3E_3end#LINE/L1	37.5517	37.295	1	5138	0.000194628	12896	7.75434e-05	1645237	3088269832	0.000532737	0.145557	-2.78035
NMF_10	L1ME3G_3end	DF000000302	LINE	L1	LINE	L1ME3G_3end#LINE/L1	41.3258	41.38	10	24798	0.000403258	12896	0.000775434	6805705	3088269832	0.00220373	0.351874	-1.50687
NMF_10	L1ME4a_3end	DF000000303	LINE	L1	LINE	L1ME4a_3end#LINE/L1	39.6839	39.76	6	58111	0.000103251	12896	0.000465261	14568272	3088269832	0.00471729	0.0986287	-3.34185
NMF_10	L1ME4b_3end	DF000000304	LINE	L1	LINE	L1ME4b_3end#LINE/L1	38.5157	38.35	8	23736	0.000337041	12896	0.000620347	6223380	3088269832	0.00201517	0.307839	-1.69975
NMF_10	L1ME5_3end	DF000000306	LINE	L1	LINE	L1ME5_3end#LINE/L1	41.3008	40.89	2	5577	0.000358616	12896	0.000155087	1646285	3088269832	0.000533077	0.290928	-1.78127
NMF_10	L1MEc_5end	DF000000776	LINE	L1	LINE	L1MEc_5end#LINE/L1	33.4827	31.82	4	19150	0.000208877	12896	0.000310174	10011028	3088269832	0.00324163	0.0956845	-3.38557
NMF_10	L1MEd_5end	DF000000777	LINE	L1	LINE	L1MEd_5end#LINE/L1	40.8145	40.33	9	18523	0.000485882	12896	0.000697891	8006148	3088269832	0.00259244	0.269203	-1.89324
NMF_10	L1MEf_5end	DF000000308	LINE	L1	LINE	L1MEf_5end#LINE/L1	33.0389	32.34	1	8320	0.000120192	12896	7.75434e-05	4311295	3088269832	0.00139602	0.055546	-4.17017
NMF_10	L1MEi_5end	DF000000313	LINE	L1	LINE	L1MEi_5end#LINE/L1	40.0706	39.76	1	6224	0.000160668	12896	7.75434e-05	2403654	3088269832	0.000778317	0.0996296	-3.32728
NMF_10	L1MEj_5end	DF000000314	LINE	L1	LINE	L1MEj_5end#LINE/L1	42.7869	42.61	1	2557	0.000391083	12896	7.75434e-05	1053007	3088269832	0.00034097	0.22742	-2.13657
NMF_10	L2	DF000000358	LINE	L2	LINE	L2#LINE/L2	48.0437	48.36	71	170863	0.000415538	12896	0.00550558	57184330	3088269832	0.0185166	0.297332	-1.74985
NMF_10	L2a_3end	DF000000359	LINE	L2	LINE	L2a_3end#LINE/L2	38.3503	38.26	14	106487	0.000131471	12896	0.00108561	23319382	3088269832	0.00755095	0.143771	-2.79816
NMF_10	L2b_3end	DF000000360	LINE	L2	LINE	L2b_3end#LINE/L2	42.3139	42.57	25	124680	0.000200513	12896	0.00193859	20238522	3088269832	0.00655335	0.295816	-1.75723
NMF_10	L2c_3end	DF000000361	LINE	L2	LINE	L2c_3end#LINE/L2	45.5851	46.14	42	135099	0.000310883	12896	0.00325682	25861738	3088269832	0.00837418	0.388912	-1.36248
NMF_10	L2d2_3end	DF000001144	LINE	L2	LINE	L2d2_3end#LINE/L2	46.2465	46.53	7	42587	0.000164369	12896	0.000542804	7449489	3088269832	0.00241219	0.225026	-2.15184
NMF_10	L2d_3end	DF000001215	LINE	L2	LINE	L2d_3end#LINE/L2	47.5669	48	9	39800	0.000226131	12896	0.000697891	7742827	3088269832	0.00250717	0.278358	-1.84499
NMF_10	L3	DF000000362	LINE	CR1	LINE	L3#LINE/CR1	47.6474	47.69	18	34410	0.000523104	12896	0.00139578	9864035	3088269832	0.00319403	0.436997	-1.19431
NMF_10	L3b_3end	DF000000363	LINE	CR1	LINE	L3b_3end#LINE/CR1	48.7133	48.86	2	6738	0.000296824	12896	0.000155087	1324879	3088269832	0.000429004	0.361505	-1.46791
NMF_10	L4_A_Mam	DF000000364	LINE	RTE-X	LINE	L4_A_Mam#LINE/RTE-X	44.3627	44.52	5	7651	0.000653509	12896	0.000387717	2456516	3088269832	0.000795434	0.487428	-1.03674
NMF_10	L4_B_Mam	DF000000365	LINE	RTE-X	LINE	L4_B_Mam#LINE/RTE-X	46.3756	46.57	4	4147	0.000964553	12896	0.000310174	1231712	3088269832	0.000398836	0.777698	-0.362718
NMF_10	L4_C_Mam	DF000000366	LINE	RTE-X	LINE	L4_C_Mam#LINE/RTE-X	46.9904	47.24	8	6715	0.00119136	12896	0.000620347	2084412	3088269832	0.000674945	0.919108	-0.121693
NMF_10	LFSINE_Vert	DF000000368	SINE	tRNA	SINE	LFSINE_Vert#SINE/tRNA	45.7624	45.93	3	1154	0.00259965	12896	0.00023263	210436	3088269832	6.81404e-05	3.41398	1.77146
NMF_10	LTR101_Mam	DF000000376	LTR	ERVL	LTR	LTR101_Mam#LTR/ERVL	45.448	45.3	1	1534	0.00065189	12896	7.75434e-05	541405	3088269832	0.00017531	0.442321	-1.17683
NMF_10	LTR104_Mam	DF000000380	LTR	Gypsy	LTR	LTR104_Mam#LTR/Gypsy	45.1327	45.29	1	3113	0.000321234	12896	7.75434e-05	960935	3088269832	0.000311156	0.24921	-2.00456
NMF_10	LTR16	DF000000414	LTR	ERVL	LTR	LTR16#LTR/ERVL	33.584	32.97	3	3426	0.000875657	12896	0.00023263	1016814	3088269832	0.00032925	0.706545	-0.501146
NMF_10	LTR16A1	DF000000416	LTR	ERVL	LTR	LTR16A1#LTR/ERVL	33.6979	33.19	1	2868	0.000348675	12896	7.75434e-05	813106	3088269832	0.000263289	0.294519	-1.76357
NMF_10	LTR16B2	DF000000420	LTR	ERVL	LTR	LTR16B2#LTR/ERVL	29.0338	28.675	2	1542	0.00129702	12896	0.000155087	473143	3088269832	0.000153206	1.01227	0.0175989
NMF_10	LTR16C	DF000000421	LTR	ERVL	LTR	LTR16C#LTR/ERVL	34.8332	34.675	1	6804	0.000146972	12896	7.75434e-05	2023723	3088269832	0.000655293	0.118334	-3.07906
NMF_10	LTR16E2	DF000000426	LTR	ERVL	LTR	LTR16E2#LTR/ERVL	38.113	37.82	3	2698	0.00111193	12896	0.00023263	866704	3088269832	0.000280644	0.828916	-0.270702
NMF_10	LTR1A1	DF000000435	LTR	ERV1	LTR	LTR1A1#LTR/ERV1	12.4696	10.525	1	366	0.00273224	12896	7.75434e-05	210987	3088269832	6.83188e-05	1.13502	0.182721
NMF_10	LTR2752	DF000000475	LTR	ERV1	LTR	LTR2752#LTR/ERV1	16.4651	13.87	1	443	0.00225734	12896	7.75434e-05	235842	3088269832	7.6367e-05	1.0154	0.0220545
NMF_10	LTR33	DF000000489	LTR	ERVL	LTR	LTR33#LTR/ERVL	37.409	37.11	2	10004	0.00019992	12896	0.000155087	3036060	3088269832	0.000983094	0.157754	-2.66425
NMF_10	LTR33A	DF000000490	LTR	ERVL	LTR	LTR33A#LTR/ERVL	39.5722	39.51	1	2625	0.000380952	12896	7.75434e-05	876169	3088269832	0.000283709	0.273321	-1.87133
NMF_10	LTR33B	DF000000492	LTR	ERVL	LTR	LTR33B#LTR/ERVL	40.3674	40.73	1	2352	0.00042517	12896	7.75434e-05	734655	3088269832	0.000237886	0.325969	-1.61719
NMF_10	LTR40a	DF000000513	LTR	ERVL	LTR	LTR40a#LTR/ERVL	28.6475	28.13	1	1954	0.000511771	12896	7.75434e-05	680317	3088269832	0.000220291	0.352005	-1.50633
NMF_10	LTR50	DF000000541	LTR	ERVL	LTR	LTR50#LTR/ERVL	33.9535	33.185	2	2756	0.000725689	12896	0.000155087	837228	3088269832	0.000271099	0.572066	-0.805745
NMF_10	LTR51	DF000000542	LTR	ERV1	LTR	LTR51#LTR/ERV1	17.0318	14.745	3	410	0.00731707	12896	0.00023263	170131	3088269832	5.50894e-05	4.22278	2.07819
NMF_10	LTR67B	DF000000566	LTR	ERVL	LTR	LTR67B#LTR/ERVL	40.4416	40.11	1	4039	0.000247586	12896	7.75434e-05	1003442	3088269832	0.00032492	0.238654	-2.06701
NMF_10	LTR79	DF000000585	LTR	ERVL	LTR	LTR79#LTR/ERVL	42.8792	42.9	1	5393	0.000185426	12896	7.75434e-05	1463083	3088269832	0.000473755	0.163678	-2.61106
NMF_10	LTR8	DF000000590	LTR	ERV1	LTR	LTR8#LTR/ERV1	13.7774	12.14	1	3083	0.000324359	12896	7.75434e-05	1444075	3088269832	0.0004676	0.165833	-2.5922
NMF_10	LTR82A	DF000000598	LTR	ERVL	LTR	LTR82A#LTR/ERVL	36.3568	35.88	2	944	0.00211864	12896	0.000155087	354206	3088269832	0.000114694	1.35218	0.435287
NMF_10	LTR84b	DF000000602	LTR	ERVL	LTR	LTR84b#LTR/ERVL	44.4904	44.29	1	1420	0.000704225	12896	7.75434e-05	468693	3088269832	0.000151766	0.510942	-0.968768
NMF_10	LTR85a	DF000000603	LTR	Gypsy	LTR	LTR85a#LTR/Gypsy	43.0756	43.485	2	2858	0.00069979	12896	0.000155087	874138	3088269832	0.000283051	0.547911	-0.867986
NMF_10	LTR85c	DF000000605	LTR	Gypsy	LTR	LTR85c#LTR/Gypsy	44.9146	45.4	1	2000	0.0005	12896	7.75434e-05	623846	3088269832	0.000202005	0.383869	-1.38131
NMF_10	LTR88a	DF000000612	LTR	Gypsy	LTR	LTR88a#LTR/Gypsy	43.8791	44.04	1	2525	0.00039604	12896	7.75434e-05	701981	3088269832	0.000227306	0.341142	-1.55156
NMF_10	LTR88b	DF000000613	LTR	Gypsy	LTR	LTR88b#LTR/Gypsy	44.3812	44.39	2	2530	0.000790514	12896	0.000155087	690292	3088269832	0.000223521	0.693837	-0.527332
NMF_10	LTR89	DF000000615	LTR	ERVL	LTR	LTR89#LTR/ERVL	45.7108	45.86	2	1785	0.00112045	12896	0.000155087	518277	3088269832	0.000167821	0.92412	-0.113848
NMF_10	LTR8A	DF000000616	LTR	ERV1	LTR	LTR8A#LTR/ERV1	17.8428	17.08	3	1399	0.00214439	12896	0.00023263	635870	3088269832	0.000205898	1.12983	0.176106
NMF_10	LTR9	DF000000618	LTR	ERV1	LTR	LTR9#LTR/ERV1	12.5674	11.635	6	786	0.00763359	12896	0.000465261	333267	3088269832	0.000107914	4.31141	2.10816
NMF_10	LTR91	DF000000621	LTR		LTR		44.1051	44.19	1	2135	0.000468384	12896	7.75434e-05	647571	3088269832	0.000209687	0.369805	-1.43516
NMF_10	LTR91A	DF000001296	LTR		LTR		45.8926	45.94	2	3980	0.000502513	12896	0.000155087	1255575	3088269832	0.000406563	0.381459	-1.3904
NMF_10	LTR9D	DF000000625	LTR	ERV1	LTR	LTR9D#LTR/ERV1	13.7227	12.58	3	731	0.00410397	12896	0.00023263	326784	3088269832	0.000105815	2.19847	1.1365
NMF_10	MARNA	DF000000779	DNA	TcMar-Mariner	DNA	MARNA#DNA/TcMar-Mariner	43.5271	43.76	3	4321	0.000694284	12896	0.00023263	1006346	3088269832	0.000325861	0.713895	-0.486217
NMF_10	MER102a	DF000000696	DNA	hAT-Charlie	DNA	MER102a#DNA/hAT-Charlie	37.1313	36.995	1	3222	0.000310366	12896	7.75434e-05	609372	3088269832	0.000197318	0.392987	-1.34745
NMF_10	MER102b	DF000000697	DNA	hAT-Charlie	DNA	MER102b#DNA/hAT-Charlie	34.7961	34.9	1	6579	0.000151999	12896	7.75434e-05	1339518	3088269832	0.000433744	0.178777	-2.48377
NMF_10	MER103C	DF000000699	DNA	hAT-Charlie	DNA	MER103C#DNA/hAT-Charlie	38.7434	38.67	1	12353	8.0952e-05	12896	7.75434e-05	2246412	3088269832	0.000727401	0.106603	-3.22968
NMF_10	MER113	DF000000710	DNA	hAT-Charlie	DNA	MER113#DNA/hAT-Charlie	33.9651	33.73	3	3848	0.000779626	12896	0.00023263	917084	3088269832	0.000296957	0.78338	-0.352216
NMF_10	MER126	DF000000723	DNA		DNA		42.1306	42.31	2	415	0.00481928	12896	0.000155087	81552	3088269832	2.6407e-05	5.87294	2.55408
NMF_10	MER1A	DF000000734	DNA	hAT-Charlie	DNA	MER1A#DNA/hAT-Charlie	9.76736	9.26	4	2960	0.00135135	12896	0.000310174	1348868	3088269832	0.000436771	0.710151	-0.493802
NMF_10	MER21-int	DF000000769	ERV-int	ERVL	ERV-int	MER21-int#ERV-int/ERVL	23.0124	20.7	2	956	0.00209205	12896	0.000155087	538584	3088269832	0.000174397	0.889276	-0.169296
NMF_10	MER21B	DF000000741	LTR	ERVL	LTR	MER21B#LTR/ERVL	19.6873	18.64	3	2753	0.00108972	12896	0.00023263	1202712	3088269832	0.000389445	0.597338	-0.743382
NMF_10	MER21C	DF000000740	LTR	ERVL	LTR	MER21C#LTR/ERVL	24.4771	23.54	1	5459	0.000183184	12896	7.75434e-05	2369410	3088269832	0.000767229	0.101069	-3.30658
NMF_10	MER41B	DF000000761	LTR	ERV1	LTR	MER41B#LTR/ERV1	11.5751	10.61	2	2857	0.000700035	12896	0.000155087	1052579	3088269832	0.000340831	0.455025	-1.13598
NMF_10	MER44B	DF000000782	DNA	TcMar-Tigger	DNA	MER44B#DNA/TcMar-Tigger	16.4239	15.745	1	2188	0.000457038	12896	7.75434e-05	615045	3088269832	0.000199155	0.389362	-1.36082
NMF_10	MER45B	DF000000786	DNA	hAT-Tip100	DNA	MER45B#DNA/hAT-Tip100	22.275	21.415	1	1198	0.000834725	12896	7.75434e-05	483233	3088269832	0.000156474	0.495568	-1.01284
NMF_10	MER49	DF000000794	LTR	ERV1	LTR	MER49#LTR/ERV1	18.1828	16.625	1	1352	0.000739645	12896	7.75434e-05	555305	3088269832	0.000179811	0.43125	-1.21341
NMF_10	MER50	DF000000807	LTR	ERV1	LTR	MER50#LTR/ERV1	13.5147	12.64	2	2463	0.000812018	12896	0.000155087	1060024	3088269832	0.000343242	0.451829	-1.14615
NMF_10	MER50B	DF000000814	LTR	ERV1	LTR	MER50B#LTR/ERV1	14.1041	12.93	1	781	0.00128041	12896	7.75434e-05	359278	3088269832	0.000116336	0.666545	-0.585225
NMF_10	MER51A	DF000000809	LTR	ERV1	LTR	MER51A#LTR/ERV1	13.7716	12.395	1	876	0.00114155	12896	7.75434e-05	277511	3088269832	8.98597e-05	0.862939	-0.21267
NMF_10	MER52A	DF000000856	LTR	ERV1	LTR	MER52A#LTR/ERV1	15.493	13.55	1	2075	0.000481928	12896	7.75434e-05	1556326	3088269832	0.000503948	0.153872	-2.7002
NMF_10	MER52D	DF000000858	LTR	ERV1	LTR	MER52D#LTR/ERV1	17.5641	15.645	1	1332	0.000750751	12896	7.75434e-05	793592	3088269832	0.00025697	0.301761	-1.72852
NMF_10	MER57A1	DF000000863	LTR	ERV1	LTR	MER57A1#LTR/ERV1	11.318	9.75	1	1048	0.000954198	12896	7.75434e-05	366460	3088269832	0.000118662	0.653482	-0.613781
NMF_10	MER58B	DF000000873	DNA	hAT-Charlie	DNA	MER58B#DNA/hAT-Charlie	21.7019	21.035	1	5060	0.000197628	12896	7.75434e-05	1240635	3088269832	0.000401725	0.193026	-2.37313
NMF_10	MER66B	DF000000903	LTR	ERV1	LTR	MER66B#LTR/ERV1	14.716	13.955	5	1262	0.00396197	12896	0.000387717	427163	3088269832	0.000138318	2.80309	1.48702
NMF_10	MER67C	DF000000909	LTR	ERV1	LTR	MER67C#LTR/ERV1	24.3355	22.935	1	1254	0.000797448	12896	7.75434e-05	419027	3088269832	0.000135683	0.571503	-0.807168
NMF_10	MER68	DF000000911	LTR	ERVL	LTR	MER68#LTR/ERVL	22.7654	21.23	1	1449	0.000690131	12896	7.75434e-05	540739	3088269832	0.000175094	0.442866	-1.17506
NMF_10	MER70B	DF000000919	LTR	ERVL	LTR	MER70B#LTR/ERVL	25.3349	24.7	1	513	0.00194932	12896	7.75434e-05	161518	3088269832	5.23005e-05	1.48265	0.56818
NMF_10	MER72	DF000000922	LTR	ERV1	LTR	MER72#LTR/ERV1	17.8647	15.54	3	766	0.00391645	12896	0.00023263	334571	3088269832	0.000108336	2.1473	1.10253
NMF_10	MER74A	DF000000925	LTR	ERVL	LTR	MER74A#LTR/ERVL	22.684	22	1	1377	0.000726216	12896	7.75434e-05	518089	3088269832	0.00016776	0.462228	-1.11332
NMF_10	MER74B	DF000000926	LTR	ERVL	LTR	MER74B#LTR/ERVL	27.9696	27.945	1	1186	0.00084317	12896	7.75434e-05	408745	3088269832	0.000132354	0.585879	-0.771326
NMF_10	MER89	DF000000947	LTR	ERV1	LTR	MER89#LTR/ERV1	23.0421	22.22	2	1649	0.00121286	12896	0.000155087	435680	3088269832	0.000141076	1.09932	0.136606
NMF_10	MIR	DF000000001	SINE	MIR	SINE	MIR#SINE/MIR	38.0751	37.67	1	177803	5.6242e-06	12896	7.75434e-05	28586780	3088269832	0.00925657	0.00837712	-6.89933
NMF_10	MIRb	DF000000975	SINE	MIR	SINE	MIRb#SINE/MIR	41.1451	40.96	2	222634	8.98335e-06	12896	0.000155087	35032354	3088269832	0.0113437	0.0136716	-6.19267
NMF_10	MLT1A	DF000001126	LTR	ERVL-MaLR	LTR	MLT1A#LTR/ERVL-MaLR	23.9692	23.29	1	12152	8.2291e-05	12896	7.75434e-05	3413990	3088269832	0.00110547	0.0701452	-3.83351
NMF_10	MLT1A0	DF000001001	LTR	ERVL-MaLR	LTR	MLT1A0#LTR/ERVL-MaLR	21.0263	20.525	1	18458	5.41771e-05	12896	7.75434e-05	5222230	3088269832	0.00169099	0.0458569	-4.44672
NMF_10	MLT1A1	DF000001002	LTR	ERVL-MaLR	LTR	MLT1A1#LTR/ERVL-MaLR	21.6859	20.96	1	7596	0.000131648	12896	7.75434e-05	2175170	3088269832	0.000704333	0.110095	-3.18318
NMF_10	MLT1C2	DF000001221	LTR	ERVL-MaLR	LTR	MLT1C2#LTR/ERVL-MaLR	24.3835	23.8	1	15473	6.46287e-05	12896	7.75434e-05	4945464	3088269832	0.00160137	0.0484232	-4.36816
NMF_10	MLT1E1A	DF000001128	LTR	ERVL-MaLR	LTR	MLT1E1A#LTR/ERVL-MaLR	29.0659	28.53	1	2773	0.00036062	12896	7.75434e-05	977024	3088269832	0.000316366	0.245107	-2.02852
NMF_10	MLT1G	DF000001130	LTR	ERVL-MaLR	LTR	MLT1G#LTR/ERVL-MaLR	32.1571	32.08	1	2717	0.000368053	12896	7.75434e-05	892006	3088269832	0.000288837	0.268468	-1.89718
NMF_10	MLT1G1	DF000001012	LTR	ERVL-MaLR	LTR	MLT1G1#LTR/ERVL-MaLR	32.9218	32.64	1	3776	0.000264831	12896	7.75434e-05	1261766	3088269832	0.000408567	0.189794	-2.3975
NMF_10	MLT1G3	DF000001013	LTR	ERVL-MaLR	LTR	MLT1G3#LTR/ERVL-MaLR	31.492	31.105	2	2922	0.000684463	12896	0.000155087	1016974	3088269832	0.000329302	0.470956	-1.08634
NMF_10	MLT1H	DF000001014	LTR	ERVL-MaLR	LTR	MLT1H#LTR/ERVL-MaLR	35.7915	35.605	2	11238	0.000177968	12896	0.000155087	3509712	3088269832	0.00113647	0.136464	-2.87341
NMF_10	MLT1H-int	DF000001016	ERV-int	ERVL-MaLR	ERV-int	MLT1H-int#ERV-int/ERVL-MaLR	37.0556	36.33	1	2104	0.000475285	12896	7.75434e-05	890782	3088269832	0.00028844	0.268837	-1.8952
NMF_10	MLT1H1	DF000001015	LTR	ERVL-MaLR	LTR	MLT1H1#LTR/ERVL-MaLR	33.9141	33.82	2	4830	0.000414079	12896	0.000155087	1621222	3088269832	0.000524961	0.295425	-1.75913
NMF_10	MLT1H2	DF000001131	LTR	ERVL-MaLR	LTR	MLT1H2#LTR/ERVL-MaLR	36.129	36.3	2	5109	0.000391466	12896	0.000155087	1358411	3088269832	0.000439861	0.352581	-1.50397
NMF_10	MLT1I	DF000001017	LTR	ERVL-MaLR	LTR	MLT1I#LTR/ERVL-MaLR	38.7666	38.88	5	14055	0.000355745	12896	0.000387717	3580575	3088269832	0.00115941	0.334409	-1.58032
NMF_10	MLT1J	DF000001018	LTR	ERVL-MaLR	LTR	MLT1J#LTR/ERVL-MaLR	40.3224	40.24	9	17840	0.000504484	12896	0.000697891	5284780	3088269832	0.00171124	0.407827	-1.29397
NMF_10	MLT1J-int	DF000001021	ERV-int	ERVL-MaLR	ERV-int	MLT1J-int#ERV-int/ERVL-MaLR	40.773	40.49	2	2378	0.000841043	12896	0.000155087	1059522	3088269832	0.000343079	0.452044	-1.14547
NMF_10	MLT1J1	DF000001019	LTR	ERVL-MaLR	LTR	MLT1J1#LTR/ERVL-MaLR	39.6312	39.655	3	5110	0.000587084	12896	0.00023263	1302447	3088269832	0.00042174	0.551596	-0.858315
NMF_10	MLT1J2	DF000001020	LTR	ERVL-MaLR	LTR	MLT1J2#LTR/ERVL-MaLR	40.0519	40.06	6	8636	0.000694766	12896	0.000465261	2374065	3088269832	0.000768736	0.605228	-0.72445
NMF_10	MLT1K	DF000001022	LTR	ERVL-MaLR	LTR	MLT1K#LTR/ERVL-MaLR	42.6039	42.72	5	23547	0.000212341	12896	0.000387717	6789410	3088269832	0.00219845	0.176359	-2.50341
NMF_10	MLT1K-int	DF003576588	ERV-int	ERVL-MaLR	ERV-int	MLT1K-int#ERV-int/ERVL-MaLR	45.1843	45.41	1	1212	0.000825083	12896	7.75434e-05	429429	3088269832	0.000139052	0.557659	-0.842544
NMF_10	MLT1L	DF000001023	LTR	ERVL-MaLR	LTR	MLT1L#LTR/ERVL-MaLR	40.9262	40.92	7	14565	0.000480604	12896	0.000542804	4127075	3088269832	0.00133637	0.406178	-1.29982
NMF_10	MLT1M	DF000001024	LTR	ERVL-MaLR	LTR	MLT1M#LTR/ERVL-MaLR	43.225	43.32	5	3982	0.00125565	12896	0.000387717	1170136	3088269832	0.000378897	1.02328	0.0331989
NMF_10	MLT1N2	DF000001025	LTR	ERVL-MaLR	LTR	MLT1N2#LTR/ERVL-MaLR	41.091	41.31	8	9535	0.000839014	12896	0.000620347	2289685	3088269832	0.000741414	0.836709	-0.257202
NMF_10	MLT1O	DF000001026	LTR	ERVL-MaLR	LTR	MLT1O#LTR/ERVL-MaLR	43.3388	43.42	2	8677	0.000230494	12896	0.000155087	2486841	3088269832	0.000805254	0.192594	-2.37637
NMF_10	MLT2B2	DF000001030	LTR	ERVL	LTR	MLT2B2#LTR/ERVL	19.6763	18.61	1	2268	0.000440917	12896	7.75434e-05	770934	3088269832	0.000249633	0.31063	-1.68673
NMF_10	MLT2B3	DF000001031	LTR	ERVL	LTR	MLT2B3#LTR/ERVL	20.4742	17.02	1	4100	0.000243902	12896	7.75434e-05	1951079	3088269832	0.000631771	0.12274	-3.02633
NMF_10	MLT2B4	DF000001032	LTR	ERVL	LTR	MLT2B4#LTR/ERVL	22.669	20.62	2	4037	0.000495417	12896	0.000155087	1295189	3088269832	0.00041939	0.369792	-1.43522
NMF_10	MLT2D	DF000001036	LTR	ERVL	LTR	MLT2D#LTR/ERVL	22.2345	21.25	2	3970	0.000503778	12896	0.000155087	1223606	3088269832	0.000396211	0.391425	-1.35319
NMF_10	MSTA	DF000001041	LTR	ERVL-MaLR	LTR	MSTA#LTR/ERVL-MaLR	14.5112	13.59	1	18645	5.36337e-05	12896	7.75434e-05	5989286	3088269832	0.00193937	0.0399839	-4.64444
NMF_10	MSTB	DF000001042	LTR	ERVL-MaLR	LTR	MSTB#LTR/ERVL-MaLR	16.1619	15.57	1	9682	0.000103284	12896	7.75434e-05	3039374	3088269832	0.000984167	0.0787909	-3.66583
NMF_10	MSTD	DF000001045	LTR	ERVL-MaLR	LTR	MSTD#LTR/ERVL-MaLR	21.9646	21.12	1	8271	0.000120904	12896	7.75434e-05	2426856	3088269832	0.00078583	0.0986771	-3.34114
NMF_10	MamGyp-int	DF000000979	ERV-int	Gypsy	ERV-int	MamGyp-int#ERV-int/Gypsy	50.3465	50.25	1	776	0.00128866	12896	7.75434e-05	325942	3088269832	0.000105542	0.734717	-0.44474
NMF_10	MamGypLTR1b	DF000000692	LTR	Gypsy	LTR	MamGypLTR1b#LTR/Gypsy	44.7207	44.875	2	1814	0.00110254	12896	0.000155087	586740	3088269832	0.00018999	0.81629	-0.292846
NMF_10	MamGypLTR1c	DF000000693	LTR	Gypsy	LTR	MamGypLTR1c#LTR/Gypsy	44.0592	44.37	3	1893	0.00158479	12896	0.00023263	661950	3088269832	0.000214343	1.08532	0.118115
NMF_10	MamGypLTR1d	DF000000694	LTR	Gypsy	LTR	MamGypLTR1d#LTR/Gypsy	43.9298	44.5	2	1281	0.00156128	12896	0.000155087	467873	3088269832	0.0001515	1.02368	0.0337582
NMF_10	MamGypLTR2b	DF000000980	LTR	Gypsy	LTR	MamGypLTR2b#LTR/Gypsy	43.632	44.105	1	1278	0.000782473	12896	7.75434e-05	397239	3088269832	0.000128628	0.602849	-0.730132
NMF_10	MamGypLTR4	DF000001171	LTR	Gypsy	LTR	MamGypLTR4#LTR/Gypsy	42.9486	42.92	1	1349	0.00074129	12896	7.75434e-05	359489	3088269832	0.000116405	0.666154	-0.586072
NMF_10	MamGypsy2-I	DF000001304	ERV-int	Gypsy	ERV-int	MamGypsy2-I#ERV-int/Gypsy	45.4038	45.34	2	2549	0.000784621	12896	0.000155087	908947	3088269832	0.000294322	0.526928	-0.924321
NMF_10	MamRTE1	DF000001149	LINE	RTE-BovB	LINE	MamRTE1#LINE/RTE-BovB	48.3681	48.57	4	3353	0.00119296	12896	0.000310174	967498	3088269832	0.000313282	0.99008	-0.0143835
NMF_10	MamRep1527	DF000000987	LTR		LTR		43.0215	43.21	2	1312	0.00152439	12896	0.000155087	467093	3088269832	0.000151247	1.02538	0.0361653
NMF_10	MamRep434	DF000000992	DNA	TcMar-Tigger	DNA	MamRep434#DNA/TcMar-Tigger	42.7793	42.98	2	4509	0.000443557	12896	0.000155087	957061	3088269832	0.000309902	0.500438	-0.998736
NMF_10	MamRep605	DF000000995	LTR		LTR		43.5162	43.665	6	4670	0.0012848	12896	0.000465261	1305204	3088269832	0.000422633	1.10086	0.138634
NMF_10	MamRep605b	DF000001183	LTR		LTR		46.2645	46.47	1	4260	0.000234742	12896	7.75434e-05	1017317	3088269832	0.000329413	0.235399	-2.08682
NMF_10	MamTip2b	DF000001298	DNA	hAT-Tip100	DNA	MamTip2b#DNA/hAT-Tip100	45.87	46.07	7	7144	0.000979843	12896	0.000542804	1408176	3088269832	0.000455976	1.19042	0.251474
NMF_10	No_overlap								12212			12896	0.94696
NMF_10	Plat_L3	DF000001135	LINE	CR1	LINE	Plat_L3#LINE/CR1	47.2895	47.84	2	3090	0.000647249	12896	0.000155087	782772	3088269832	0.000253466	0.611864	-0.708717
NMF_10	THE1D	DF000000820	LTR	ERVL-MaLR	LTR	THE1D#LTR/ERVL-MaLR	12.2702	11.82	1	13515	7.39919e-05	12896	7.75434e-05	4293331	3088269832	0.00139021	0.0557784	-4.16415
NMF_10	Tigger1	DF000000891	DNA	TcMar-Tigger	DNA	Tigger1#DNA/TcMar-Tigger	14.0053	13.57	2	12574	0.000159058	12896	0.000155087	9244510	3088269832	0.00299343	0.0518091	-4.27065
NMF_10	Tigger10	DF000000821	DNA	TcMar-Tigger	DNA	Tigger10#DNA/TcMar-Tigger	45.2091	45.35	5	2059	0.00242836	12896	0.000387717	578239	3088269832	0.000187237	2.07073	1.05014
NMF_10	Tigger13a	DF000000826	DNA	TcMar-Tigger	DNA	Tigger13a#DNA/TcMar-Tigger	33.7491	33.67	1	3062	0.000326584	12896	7.75434e-05	1021965	3088269832	0.000330918	0.234328	-2.0934
NMF_10	Tigger15a	DF000000828	DNA	TcMar-Tigger	DNA	Tigger15a#DNA/TcMar-Tigger	44.8709	45.21	9	7718	0.00116611	12896	0.000697891	1929036	3088269832	0.000624633	1.11728	0.159992
NMF_10	Tigger17a	DF000000831	DNA	TcMar-Tigger	DNA	Tigger17a#DNA/TcMar-Tigger	17.9514	17.275	1	2350	0.000425532	12896	7.75434e-05	949350	3088269832	0.000307405	0.252252	-1.98706
NMF_10	Tigger19a	DF000000835	DNA	TcMar-Tigger	DNA	Tigger19a#DNA/TcMar-Tigger	43.6067	43.98	2	3701	0.000540394	12896	0.000155087	647780	3088269832	0.000209755	0.739371	-0.435629
NMF_10	Tigger19b	DF000001147	DNA	TcMar-Tigger	DNA	Tigger19b#DNA/TcMar-Tigger	46.3448	46.87	1	1943	0.000514668	12896	7.75434e-05	471420	3088269832	0.000152649	0.507987	-0.977138
NMF_10	Tigger20a	DF000000837	DNA	TcMar-Tigger	DNA	Tigger20a#DNA/TcMar-Tigger	41.7323	41.415	1	1860	0.000537634	12896	7.75434e-05	536331	3088269832	0.000173667	0.446506	-1.16325
NMF_10	Tigger3a	DF000000004	DNA	TcMar-Tigger	DNA	Tigger3a#DNA/TcMar-Tigger	14.938	14.24	2	6387	0.000313136	12896	0.000155087	1726145	3088269832	0.000558936	0.277468	-1.84961
NMF_10	Tigger3b	DF000000841	DNA	TcMar-Tigger	DNA	Tigger3b#DNA/TcMar-Tigger	14.6286	13.865	2	3194	0.000626174	12896	0.000155087	2109612	3088269832	0.000683105	0.227032	-2.13903
NMF_10	Tigger4	DF000000844	DNA	TcMar-Tigger	DNA	Tigger4#DNA/TcMar-Tigger	15.0314	13.6	1	1360	0.000735294	12896	7.75434e-05	753254	3088269832	0.000243908	0.317921	-1.65326
NMF_10	UCON105	DF000001237	DNA	hAT	DNA	UCON105#DNA/hAT	46.7121	47.19	1	1579	0.000633312	12896	7.75434e-05	305497	3088269832	9.89217e-05	0.783887	-0.351283
NMF_10	UCON29	DF000001106	DNA	Kolobok	DNA	UCON29#DNA/Kolobok	43.8955	43.915	1	350	0.00285714	12896	7.75434e-05	81846	3088269832	2.65022e-05	2.92592	1.54889
NMF_10	UCON8	DF000001111	DNA		DNA		46.8964	48.18	1	281	0.00355872	12896	7.75434e-05	72081	3088269832	2.33403e-05	3.3223	1.73218
NMF_10	X12_DNA	DF000001165	DNA	TcMar-Tigger	DNA	X12_DNA#DNA/TcMar-Tigger	48.0823	48.28	2	3781	0.000528961	12896	0.000155087	701521	3088269832	0.000227157	0.682731	-0.550611
NMF_10	X4b_DNA	DF000001309	DNA	TcMar-Tigger	DNA	X4b_DNA#DNA/TcMar-Tigger	46.5437	46.92	1	1104	0.000905797	12896	7.75434e-05	285189	3088269832	9.23459e-05	0.839706	-0.252043
NMF_10	X9a_DNA	DF000001214	DNA		DNA		44.4967	44.835	1	1264	0.000791139	12896	7.75434e-05	262943	3088269832	8.51425e-05	0.910749	-0.134875
NMF_10	Zaphod	DF000001123	DNA	hAT-Tip100	DNA	Zaphod#DNA/hAT-Tip100	27.4912	26.885	2	1702	0.00117509	12896	0.000155087	668934	3088269832	0.000216605	0.71599	-0.481989
NMF_10	hAT-1_Mam	DF000001293	DNA	hAT-Tag1	DNA	hAT-1_Mam#DNA/hAT-Tag1	40.4885	40.47	1	1501	0.000666223	12896	7.75434e-05	488358	3088269832	0.000158133	0.490368	-1.02806
NMF_11	AluJo	DF000000034	SINE	Alu	SINE	AluJo#SINE/Alu	14.0896	13.54	1	39410	2.53743e-05	11391	8.77886e-05	9176090	3088269832	0.00297127	0.0295458	-5.0809
NMF_11	AluJr	DF000000035	SINE	Alu	SINE	AluJr#SINE/Alu	14.1507	13.77	1	95761	1.04427e-05	11391	8.77886e-05	24913509	3088269832	0.00806714	0.0108822	-6.52188
NMF_11	AluSz6	DF000000052	SINE	Alu	SINE	AluSz6#SINE/Alu	9.76823	9.26	1	60842	1.6436e-05	11391	8.77886e-05	16208079	3088269832	0.00524827	0.0167271	-5.90166
NMF_11	AmnSINE1	DF000000067	SINE	5S-Deu-L2	SINE	AmnSINE1#SINE/5S-Deu-L2	43.5154	44.24	6	1347	0.00445434	11391	0.000526732	236762	3088269832	7.66649e-05	6.87057	2.78043
NMF_11	Arthur2	DF000001276	DNA	hAT-Tip100	DNA	Arthur2#DNA/hAT-Tip100	42.034	42.175	1	1094	0.000914077	11391	8.77886e-05	378735	3088269832	0.000122637	0.715843	-0.482284
NMF_11	CR1-16_AMi	DF000001265	LINE	CR1	LINE	CR1-16_AMi#LINE/CR1	44.0003	44.715	8	624	0.0128205	11391	0.000702309	171569	3088269832	5.55551e-05	12.6417	3.66012
NMF_11	CR1_Mam	DF000000110	LINE	CR1	LINE	CR1_Mam#LINE/CR1	46.7301	47.09	2	2849	0.000702001	11391	0.000175577	799949	3088269832	0.000259028	0.67783	-0.561004
NMF_11	Charlie13b	DF000000087	DNA	hAT-Charlie	DNA	Charlie13b#DNA/hAT-Charlie	38.7457	39.26	2	509	0.00392927	11391	0.000175577	120300	3088269832	3.89539e-05	4.50731	2.17227
NMF_11	Charlie1a	DF000000021	DNA	hAT-Charlie	DNA	Charlie1a#DNA/hAT-Charlie	24.2297	23.58	1	3792	0.000263713	11391	8.77886e-05	1787165	3088269832	0.000578695	0.151701	-2.7207
NMF_11	Charlie29a	DF000000104	DNA	hAT-Charlie	DNA	Charlie29a#DNA/hAT-Charlie	34.9375	35.06	1	1584	0.000631313	11391	8.77886e-05	470299	3088269832	0.000152286	0.576473	-0.794674
NMF_11	Charlie8	DF000000107	DNA	hAT-Charlie	DNA	Charlie8#DNA/hAT-Charlie	34.5507	34.46	2	2115	0.000945626	11391	0.000175577	664402	3088269832	0.000215137	0.816117	-0.293152
NMF_11	ERV24_Prim	DF000000115	ERV-int	ERV1	ERV-int	ERV24_Prim#ERV-int/ERV1	39.3599	38.29	1	779	0.0012837	11391	8.77886e-05	469963	3088269832	0.000152177	0.576886	-0.793643
NMF_11	ERV3-16A3_LTR	DF000000117	LTR	ERVL	LTR	ERV3-16A3_LTR#LTR/ERVL	33.0373	32.505	2	1240	0.0016129	11391	0.000175577	300270	3088269832	9.72292e-05	1.80581	0.852644
NMF_11	ERVL-B4	DF000000775	ERV-int	ERVL	ERV-int	ERVL-B4#ERV-int/ERVL	21.8734	20.71	2	2605	0.000767754	11391	0.000175577	2249841	3088269832	0.000728512	0.241008	-2.05285
NMF_11	ERVL-E	DF000000120	ERV-int	ERVL	ERV-int	ERVL-E#ERV-int/ERVL	41.5026	41.01	11	7027	0.00156539	11391	0.000965675	4055150	3088269832	0.00131308	0.735426	-0.443347
NMF_11	ERVL16A-int	DF003576585	ERV-int	ERVL	ERV-int	ERVL16A-int#ERV-int/ERVL	34.5861	34.05	4	2355	0.00169851	11391	0.000351154	1548554	3088269832	0.000501431	0.700305	-0.513945
NMF_11	ERVL16E2-int	DF003576586	ERV-int	ERVL	ERV-int	ERVL16E2-int#ERV-int/ERVL	38.6608	38.075	1	2036	0.000491159	11391	8.77886e-05	1234041	3088269832	0.00039959	0.219697	-2.18641
NMF_11	ERVL40	DF000000201	ERV-int	ERVL	ERV-int	ERVL40#ERV-int/ERVL	33.7873	31.86	1	1585	0.000630915	11391	8.77886e-05	754715	3088269832	0.000244381	0.359228	-1.47703
NMF_11	ERVL67B	DF003576557	ERV-int	ERVL	ERV-int	ERVL67B#ERV-int/ERVL	41.8609	41.59	1	1240	0.000806452	11391	8.77886e-05	573310	3088269832	0.000185641	0.472894	-1.08041
NMF_11	HAL1	DF000000154	LINE	L1	LINE	HAL1#LINE/L1	39.5087	38.96	1	22967	4.35407e-05	11391	8.77886e-05	9914434	3088269832	0.00321035	0.0273455	-5.19255
NMF_11	HAL1M8	DF000000156	LINE	L1	LINE	HAL1M8#LINE/L1	31.8397	30.32	1	2711	0.000368868	11391	8.77886e-05	1247694	3088269832	0.000404011	0.217293	-2.20229
NMF_11	HAL1ME	DF000000157	LINE	L1	LINE	HAL1ME#LINE/L1	42.102	41.98	1	11647	8.5859e-05	11391	8.77886e-05	3518669	3088269832	0.00113937	0.0770504	-3.69805
NMF_11	HAL1b	DF000000155	LINE	L1	LINE	HAL1b#LINE/L1	39.4819	39.365	1	6424	0.000155666	11391	8.77886e-05	1973557	3088269832	0.000639049	0.137374	-2.86382
NMF_11	HERV16	DF000000162	ERV-int	ERVL	ERV-int	HERV16#ERV-int/ERVL	38.3208	37.54	2	1875	0.00106667	11391	0.000175577	1055208	3088269832	0.000341683	0.513861	-0.960551
NMF_11	HERVK22	DF000000194	ERV-int	ERVK	ERV-int	HERVK22#ERV-int/ERVK	12.6826	10.96	1	465	0.00215054	11391	8.77886e-05	533584	3088269832	0.000172778	0.508102	-0.976811
NMF_11	HERVL	DF000000198	ERV-int	ERVL	ERV-int	HERVL#ERV-int/ERVL	9.54905	7.55	3	2006	0.00149551	11391	0.000263366	3622622	3088269832	0.00117303	0.224518	-2.1551
NMF_11	HERVS71	DF000000205	ERV-int	ERV1	ERV-int	HERVS71#ERV-int/ERV1	18.6496	12.61	1	232	0.00431034	11391	8.77886e-05	333011	3088269832	0.000107831	0.814132	-0.296665
NMF_11	L1M1_5end	DF000000227	LINE	L1	LINE	L1M1_5end#LINE/L1	18.7137	16.65	1	10896	9.17768e-05	11391	8.77886e-05	11568595	3088269832	0.00374598	0.0234354	-5.41517
NMF_11	L1M3_orf2	DF000000244	LINE	L1	LINE	L1M3_orf2#LINE/L1	22.1991	20.79	1	20764	4.81603e-05	11391	8.77886e-05	13201965	3088269832	0.00427487	0.020536	-5.6057
NMF_11	L1M4_5end	DF000000245	LINE	L1	LINE	L1M4_5end#LINE/L1	27.1243	25.71	1	6407	0.000156079	11391	8.77886e-05	3893500	3088269832	0.00126074	0.0696327	-3.84409
NMF_11	L1M4_orf2	DF000000250	LINE	L1	LINE	L1M4_orf2#LINE/L1	23.7859	22.53	1	30684	3.25903e-05	11391	8.77886e-05	14911914	3088269832	0.00482857	0.0181811	-5.78142
NMF_11	L1M4b_5end	DF000000248	LINE	L1	LINE	L1M4b_5end#LINE/L1	28.2557	26.77	2	4487	0.000445732	11391	0.000175577	2668690	3088269832	0.000864138	0.203182	-2.29916
NMF_11	L1M5_orf2	DF000000008	LINE	L1	LINE	L1M5_orf2#LINE/L1	39.134	39.15	3	110534	2.7141e-05	11391	0.000263366	47760860	3088269832	0.0154652	0.0170295	-5.87582
NMF_11	L1M6_5end	DF000000251	LINE	L1	LINE	L1M6_5end#LINE/L1	45.8144	45.82	1	8431	0.00011861	11391	8.77886e-05	3270185	3088269832	0.00105891	0.0829051	-3.5924
NMF_11	L1M7_5end	DF000000253	LINE	L1	LINE	L1M7_5end#LINE/L1	42.1553	41.93	1	3666	0.000272777	11391	8.77886e-05	1484071	3088269832	0.000480551	0.182683	-2.45258
NMF_11	L1MA4_3end	DF000000259	LINE	L1	LINE	L1MA4_3end#LINE/L1	19.2474	17.94	1	8392	0.000119161	11391	8.77886e-05	3276911	3088269832	0.00106108	0.0827349	-3.59536
NMF_11	L1MA8_3end	DF000000265	LINE	L1	LINE	L1MA8_3end#LINE/L1	18.3469	17.35	1	9299	0.000107538	11391	8.77886e-05	3391701	3088269832	0.00109825	0.0799348	-3.64503
NMF_11	L1MB3_3end	DF000000269	LINE	L1	LINE	L1MB3_3end#LINE/L1	19.9399	18.84	1	14559	6.8686e-05	11391	8.77886e-05	4945207	3088269832	0.00160129	0.0548238	-4.18905
NMF_11	L1MB5_3end	DF000000272	LINE	L1	LINE	L1MB5_3end#LINE/L1	22.9225	21.68	3	8521	0.000352071	11391	0.000263366	2785733	3088269832	0.000902037	0.291968	-1.77612
NMF_11	L1MB7_3end	DF000000273	LINE	L1	LINE	L1MB7_3end#LINE/L1	22.6219	21.44	4	15234	0.000262571	11391	0.000351154	5621331	3088269832	0.00182022	0.192919	-2.37394
NMF_11	L1MC1_3end	DF000000275	LINE	L1	LINE	L1MC1_3end#LINE/L1	19.2546	18.31	1	9534	0.000104888	11391	8.77886e-05	4316429	3088269832	0.00139769	0.06281	-3.99286
NMF_11	L1MC2_3end	DF000000276	LINE	L1	LINE	L1MC2_3end#LINE/L1	22.205	20.54	2	5256	0.000380518	11391	0.000175577	2071268	3088269832	0.000670689	0.261786	-1.93354
NMF_11	L1MC3_3end	DF000000277	LINE	L1	LINE	L1MC3_3end#LINE/L1	25.2186	23.8	5	10978	0.000455456	11391	0.000438943	5815098	3088269832	0.00188296	0.233113	-2.1009
NMF_11	L1MC4_3end	DF000000010	LINE	L1	LINE	L1MC4_3end#LINE/L1	34.3372	33.69	2	42846	4.66788e-05	11391	0.000175577	9787640	3088269832	0.0031693	0.0553994	-4.17398
NMF_11	L1MC4a_3end	DF000000279	LINE	L1	LINE	L1MC4a_3end#LINE/L1	30.8715	29.11	3	8670	0.000346021	11391	0.000263366	3490811	3088269832	0.00113035	0.232996	-2.10162
NMF_11	L1MC5_3end	DF000000280	LINE	L1	LINE	L1MC5_3end#LINE/L1	31.3144	30.28	1	13874	7.20773e-05	11391	8.77886e-05	4455535	3088269832	0.00144273	0.060849	-4.03862
NMF_11	L1MC5a_3end	DF000000281	LINE	L1	LINE	L1MC5a_3end#LINE/L1	36.3575	35.8	1	17734	5.63889e-05	11391	8.77886e-05	6128986	3088269832	0.0019846	0.0442349	-4.49867
NMF_11	L1MCa_5end	DF000000282	LINE	L1	LINE	L1MCa_5end#LINE/L1	24.8915	23.3	1	7756	0.000128932	11391	8.77886e-05	4369270	3088269832	0.0014148	0.0620504	-4.01042
NMF_11	L1MCb_5end	DF000000283	LINE	L1	LINE	L1MCb_5end#LINE/L1	30.1163	28.47	1	2903	0.000344471	11391	8.77886e-05	1744209	3088269832	0.000564785	0.155437	-2.6856
NMF_11	L1MCc_5end	DF000000284	LINE	L1	LINE	L1MCc_5end#LINE/L1	39.4197	39.225	1	4076	0.000245339	11391	8.77886e-05	1707681	3088269832	0.000552957	0.158762	-2.65506
NMF_11	L1MD1_3end	DF000000286	LINE	L1	LINE	L1MD1_3end#LINE/L1	23.7846	21.8	1	4731	0.000211372	11391	8.77886e-05	1741184	3088269832	0.000563806	0.155707	-2.68309
NMF_11	L1MD2_3end	DF000000287	LINE	L1	LINE	L1MD2_3end#LINE/L1	27.6152	26.385	4	7568	0.000528541	11391	0.000351154	2883036	3088269832	0.000933544	0.376152	-1.41061
NMF_11	L1MD3_3end	DF000000289	LINE	L1	LINE	L1MD3_3end#LINE/L1	30.575	28.34	2	7773	0.000257301	11391	0.000175577	2713621	3088269832	0.000878686	0.199818	-2.32324
NMF_11	L1MD_orf2	DF000000292	LINE	L1	LINE	L1MD_orf2#LINE/L1	27.183	25.84	2	17901	0.000111726	11391	0.000175577	9024442	3088269832	0.00292217	0.0600846	-4.05686
NMF_11	L1MDa_5end	DF000000290	LINE	L1	LINE	L1MDa_5end#LINE/L1	27.8401	26.61	4	7623	0.000524728	11391	0.000351154	4156426	3088269832	0.00134588	0.260912	-1.93837
NMF_11	L1ME1_3end	DF000000293	LINE	L1	LINE	L1ME1_3end#LINE/L1	29.4879	28.76	5	21966	0.000227625	11391	0.000438943	8249836	3088269832	0.00267135	0.164315	-2.60546
NMF_11	L1ME2_3end	DF000000294	LINE	L1	LINE	L1ME2_3end#LINE/L1	30.3229	29.585	1	10418	9.59877e-05	11391	8.77886e-05	3629894	3088269832	0.00117538	0.0746895	-3.74295
NMF_11	L1ME3A_3end	DF000000297	LINE	L1	LINE	L1ME3A_3end#LINE/L1	32.6631	31.97	1	12991	7.69764e-05	11391	8.77886e-05	4352305	3088269832	0.0014093	0.0622923	-4.0048
NMF_11	L1ME3B_3end	DF000000298	LINE	L1	LINE	L1ME3B_3end#LINE/L1	35.4654	34.955	1	6896	0.000145012	11391	8.77886e-05	2119219	3088269832	0.000686216	0.127932	-2.96656
NMF_11	L1ME3Cz_3end	DF000000635	LINE	L1	LINE	L1ME3Cz_3end#LINE/L1	38.1966	37.94	1	10747	9.30492e-05	11391	8.77886e-05	3295668	3088269832	0.00106716	0.082264	-3.60359
NMF_11	L1ME3E_3end	DF000000300	LINE	L1	LINE	L1ME3E_3end#LINE/L1	37.5517	37.295	1	5138	0.000194628	11391	8.77886e-05	1645237	3088269832	0.000532737	0.164788	-2.60132
NMF_11	L1ME3G_3end	DF000000302	LINE	L1	LINE	L1ME3G_3end#LINE/L1	41.3258	41.38	5	24798	0.000201629	11391	0.000438943	6805705	3088269832	0.00220373	0.199182	-2.32784
NMF_11	L1ME4a_3end	DF000000303	LINE	L1	LINE	L1ME4a_3end#LINE/L1	39.6839	39.76	1	58111	1.72084e-05	11391	8.77886e-05	14568272	3088269832	0.00471729	0.01861	-5.74778
NMF_11	L1ME4b_3end	DF000000304	LINE	L1	LINE	L1ME4b_3end#LINE/L1	38.5157	38.35	5	23736	0.00021065	11391	0.000438943	6223380	3088269832	0.00201517	0.21782	-2.19879
NMF_11	L1ME5_3end	DF000000306	LINE	L1	LINE	L1ME5_3end#LINE/L1	41.3008	40.89	2	5577	0.000358616	11391	0.000175577	1646285	3088269832	0.000533077	0.329366	-1.60224
NMF_11	L1MEc_5end	DF000000776	LINE	L1	LINE	L1MEc_5end#LINE/L1	33.4827	31.82	2	19150	0.000104439	11391	0.000175577	10011028	3088269832	0.00324163	0.0541632	-4.20654
NMF_11	L1MEd_5end	DF000000777	LINE	L1	LINE	L1MEd_5end#LINE/L1	40.8145	40.33	1	18523	5.39869e-05	11391	8.77886e-05	8006148	3088269832	0.00259244	0.0338633	-4.88413
NMF_11	L1MEf_5end	DF000000308	LINE	L1	LINE	L1MEf_5end#LINE/L1	33.0389	32.34	1	8320	0.000120192	11391	8.77886e-05	4311295	3088269832	0.00139602	0.0628848	-3.99114
NMF_11	L1MEi_5end	DF000000313	LINE	L1	LINE	L1MEi_5end#LINE/L1	40.0706	39.76	1	6224	0.000160668	11391	8.77886e-05	2403654	3088269832	0.000778317	0.112793	-3.14825
NMF_11	L1P4b_5end	DF000000322	LINE	L1	LINE	L1P4b_5end#LINE/L1	31.7262	29.405	4	594	0.00673401	11391	0.000351154	401847	3088269832	0.00013012	2.69869	1.43226
NMF_11	L1PA10_3end	DF000000327	LINE	L1	LINE	L1PA10_3end#LINE/L1	11.1463	9.445	2	5964	0.000335345	11391	0.000175577	2570170	3088269832	0.000832236	0.21097	-2.24489
NMF_11	L1PA10_5end	DF000000328	LINE	L1	LINE	L1PA10_5end#LINE/L1	14.2134	12.51	2	5026	0.000397931	11391	0.000175577	7228844	3088269832	0.00234074	0.0750092	-3.73679
NMF_11	L1PA13_5end	DF000000332	LINE	L1	LINE	L1PA13_5end#LINE/L1	19.7251	18.69	1	2097	0.000476872	11391	8.77886e-05	2499431	3088269832	0.000809331	0.108471	-3.20462
NMF_11	L1PA15_3end	DF000000335	LINE	L1	LINE	L1PA15_3end#LINE/L1	14.2462	12.99	1	6931	0.000144279	11391	8.77886e-05	3346810	3088269832	0.00108372	0.081007	-3.62581
NMF_11	L1PA16_3end	DF000000336	LINE	L1	LINE	L1PA16_3end#LINE/L1	15.5482	14.56	1	11347	8.8129e-05	11391	8.77886e-05	5253943	3088269832	0.00170126	0.0516022	-4.27642
NMF_11	L1PREC2_orf2	DF000000357	LINE	L1	LINE	L1PREC2_orf2#LINE/L1	13.1945	12.02	1	11083	9.02283e-05	11391	8.77886e-05	10968262	3088269832	0.00355159	0.0247181	-5.33829
NMF_11	L2	DF000000358	LINE	L2	LINE	L2#LINE/L2	48.0437	48.36	40	170863	0.000234106	11391	0.00351154	57184330	3088269832	0.0185166	0.189643	-2.39864
NMF_11	L2a_3end	DF000000359	LINE	L2	LINE	L2a_3end#LINE/L2	38.3503	38.26	12	106487	0.00011269	11391	0.00105346	23319382	3088269832	0.00755095	0.139514	-2.84152
NMF_11	L2b_3end	DF000000360	LINE	L2	LINE	L2b_3end#LINE/L2	42.3139	42.57	13	124680	0.000104267	11391	0.00114125	20238522	3088269832	0.00655335	0.174148	-2.52162
NMF_11	L2c_3end	DF000000361	LINE	L2	LINE	L2c_3end#LINE/L2	45.5851	46.14	22	135099	0.000162844	11391	0.00193135	25861738	3088269832	0.00837418	0.230631	-2.11634
NMF_11	L2d2_3end	DF000001144	LINE	L2	LINE	L2d2_3end#LINE/L2	46.2465	46.53	6	42587	0.000140888	11391	0.000526732	7449489	3088269832	0.00241219	0.218363	-2.1952
NMF_11	L2d_3end	DF000001215	LINE	L2	LINE	L2d_3end#LINE/L2	47.5669	48	5	39800	0.000125628	11391	0.000438943	7742827	3088269832	0.00250717	0.175075	-2.51396
NMF_11	L3	DF000000362	LINE	CR1	LINE	L3#LINE/CR1	47.6474	47.69	13	34410	0.000377797	11391	0.00114125	9864035	3088269832	0.00319403	0.357308	-1.48476
NMF_11	L3b_3end	DF000000363	LINE	CR1	LINE	L3b_3end#LINE/CR1	48.7133	48.86	2	6738	0.000296824	11391	0.000175577	1324879	3088269832	0.000429004	0.409267	-1.28888
NMF_11	L4_A_Mam	DF000000364	LINE	RTE-X	LINE	L4_A_Mam#LINE/RTE-X	44.3627	44.52	5	7651	0.000653509	11391	0.000438943	2456516	3088269832	0.000795434	0.551828	-0.857709
NMF_11	L4_B_Mam	DF000000365	LINE	RTE-X	LINE	L4_B_Mam#LINE/RTE-X	46.3756	46.57	1	4147	0.000241138	11391	8.77886e-05	1231712	3088269832	0.000398836	0.220112	-2.18369
NMF_11	L4_C_Mam	DF000000366	LINE	RTE-X	LINE	L4_C_Mam#LINE/RTE-X	46.9904	47.24	5	6715	0.000744602	11391	0.000438943	2084412	3088269832	0.000674945	0.650339	-0.620736
NMF_11	LFSINE_Vert	DF000000368	SINE	tRNA	SINE	LFSINE_Vert#SINE/tRNA	45.7624	45.93	7	1154	0.00606586	11391	0.00061452	210436	3088269832	6.81404e-05	9.01844	3.17288
NMF_11	LTR101_Mam	DF000000376	LTR	ERVL	LTR	LTR101_Mam#LTR/ERVL	45.448	45.3	4	1534	0.00260756	11391	0.000351154	541405	3088269832	0.00017531	2.00305	1.0022
NMF_11	LTR102_Mam	DF000000377	LTR	ERVL	LTR	LTR102_Mam#LTR/ERVL	30.1136	29.61	2	499	0.00400802	11391	0.000175577	189733	3088269832	6.14367e-05	2.85786	1.51493
NMF_11	LTR104_Mam	DF000000380	LTR	Gypsy	LTR	LTR104_Mam#LTR/Gypsy	45.1327	45.29	2	3113	0.000642467	11391	0.000175577	960935	3088269832	0.000311156	0.564273	-0.825534
NMF_11	LTR105_Mam	DF000000381	LTR	ERVL	LTR	LTR105_Mam#LTR/ERVL	40.5403	40.49	1	765	0.00130719	11391	8.77886e-05	236756	3088269832	7.6663e-05	1.14512	0.195503
NMF_11	LTR16	DF000000414	LTR	ERVL	LTR	LTR16#LTR/ERVL	33.584	32.97	1	3426	0.000291886	11391	8.77886e-05	1016814	3088269832	0.00032925	0.266632	-1.90708
NMF_11	LTR16A	DF000000415	LTR	ERVL	LTR	LTR16A#LTR/ERVL	34.2318	33.96	1	4221	0.000236911	11391	8.77886e-05	1225428	3088269832	0.000396801	0.221241	-2.17631
NMF_11	LTR16A1	DF000000416	LTR	ERVL	LTR	LTR16A1#LTR/ERVL	33.6979	33.19	4	2868	0.0013947	11391	0.000351154	813106	3088269832	0.000263289	1.33372	0.415461
NMF_11	LTR16B1	DF000000419	LTR	ERVL	LTR	LTR16B1#LTR/ERVL	31.3516	30.64	2	1365	0.0014652	11391	0.000175577	447206	3088269832	0.000144808	1.21248	0.277965
NMF_11	LTR16B2	DF000000420	LTR	ERVL	LTR	LTR16B2#LTR/ERVL	29.0338	28.675	2	1542	0.00129702	11391	0.000175577	473143	3088269832	0.000153206	1.14602	0.196628
NMF_11	LTR16C	DF000000421	LTR	ERVL	LTR	LTR16C#LTR/ERVL	34.8332	34.675	3	6804	0.000440917	11391	0.000263366	2023723	3088269832	0.000655293	0.401905	-1.31507
NMF_11	LTR16D	DF000000422	LTR	ERVL	LTR	LTR16D#LTR/ERVL	37.5081	37.47	2	1369	0.00146092	11391	0.000175577	431782	3088269832	0.000139814	1.2558	0.328601
NMF_11	LTR16E2	DF000000426	LTR	ERVL	LTR	LTR16E2#LTR/ERVL	38.113	37.82	1	2698	0.000370645	11391	8.77886e-05	866704	3088269832	0.000280644	0.312811	-1.67663
NMF_11	LTR18B	DF000000429	LTR	ERVL	LTR	LTR18B#LTR/ERVL	14.8008	12.99	2	404	0.0049505	11391	0.000175577	165316	3088269832	5.35303e-05	3.27996	1.71368
NMF_11	LTR1A2	DF000000436	LTR	ERV1	LTR	LTR1A2#LTR/ERV1	11.6266	10.41	1	944	0.00105932	11391	8.77886e-05	559336	3088269832	0.000181116	0.484708	-1.04481
NMF_11	LTR1B0	DF000000438	LTR	ERV1	LTR	LTR1B0#LTR/ERV1	18.3727	10.37	1	131	0.00763359	11391	8.77886e-05	70356	3088269832	2.27817e-05	3.85347	1.94616
NMF_11	LTR2752	DF000000475	LTR	ERV1	LTR	LTR2752#LTR/ERV1	16.4651	13.87	1	443	0.00225734	11391	8.77886e-05	235842	3088269832	7.6367e-05	1.14956	0.201084
NMF_11	LTR33	DF000000489	LTR	ERVL	LTR	LTR33#LTR/ERVL	37.409	37.11	4	10004	0.00039984	11391	0.000351154	3036060	3088269832	0.000983094	0.357193	-1.48522
NMF_11	LTR33A	DF000000490	LTR	ERVL	LTR	LTR33A#LTR/ERVL	39.5722	39.51	1	2625	0.000380952	11391	8.77886e-05	876169	3088269832	0.000283709	0.309432	-1.6923
NMF_11	LTR33A_v	DF000000491	LTR	ERVL	LTR	LTR33A_v#LTR/ERVL	35.8006	34.82	1	1671	0.000598444	11391	8.77886e-05	490937	3088269832	0.000158968	0.55224	-0.856633
NMF_11	LTR33B	DF000000492	LTR	ERVL	LTR	LTR33B#LTR/ERVL	40.3674	40.73	1	2352	0.00042517	11391	8.77886e-05	734655	3088269832	0.000237886	0.369037	-1.43816
NMF_11	LTR40a	DF000000513	LTR	ERVL	LTR	LTR40a#LTR/ERVL	28.6475	28.13	1	1954	0.000511771	11391	8.77886e-05	680317	3088269832	0.000220291	0.398513	-1.3273
NMF_11	LTR40c	DF000000516	LTR	ERVL	LTR	LTR40c#LTR/ERVL	29.6347	28.3	1	771	0.00129702	11391	8.77886e-05	246753	3088269832	7.99001e-05	1.09873	0.135837
NMF_11	LTR50	DF000000541	LTR	ERVL	LTR	LTR50#LTR/ERVL	33.9535	33.185	3	2756	0.00108853	11391	0.000263366	837228	3088269832	0.000271099	0.971473	-0.0417537
NMF_11	LTR51	DF000000542	LTR	ERV1	LTR	LTR51#LTR/ERV1	17.0318	14.745	3	410	0.00731707	11391	0.000263366	170131	3088269832	5.50894e-05	4.7807	2.25722
NMF_11	LTR53	DF000000545	LTR	ERVL	LTR	LTR53#LTR/ERVL	22.9999	21.865	1	516	0.00193798	11391	8.77886e-05	186862	3088269832	6.0507e-05	1.45088	0.536931
NMF_11	LTR67B	DF000000566	LTR	ERVL	LTR	LTR67B#LTR/ERVL	40.4416	40.11	2	4039	0.000495172	11391	0.000175577	1003442	3088269832	0.00032492	0.54037	-0.887981
NMF_11	LTR79	DF000000585	LTR	ERVL	LTR	LTR79#LTR/ERVL	42.8792	42.9	1	5393	0.000185426	11391	8.77886e-05	1463083	3088269832	0.000473755	0.185304	-2.43204
NMF_11	LTR82A	DF000000598	LTR	ERVL	LTR	LTR82A#LTR/ERVL	36.3568	35.88	3	944	0.00317797	11391	0.000263366	354206	3088269832	0.000114694	2.29625	1.19928
NMF_11	LTR82B	DF000000599	LTR	ERVL	LTR	LTR82B#LTR/ERVL	38.2423	37.63	2	1168	0.00171233	11391	0.000175577	411595	3088269832	0.000133277	1.31739	0.397679
NMF_11	LTR84b	DF000000602	LTR	ERVL	LTR	LTR84b#LTR/ERVL	44.4904	44.29	2	1420	0.00140845	11391	0.000175577	468693	3088269832	0.000151766	1.1569	0.210261
NMF_11	LTR88a	DF000000612	LTR	Gypsy	LTR	LTR88a#LTR/Gypsy	43.8791	44.04	2	2525	0.000792079	11391	0.000175577	701981	3088269832	0.000227306	0.772428	-0.372528
NMF_11	LTR88b	DF000000613	LTR	Gypsy	LTR	LTR88b#LTR/Gypsy	44.3812	44.39	5	2530	0.00197628	11391	0.000438943	690292	3088269832	0.000223521	1.96377	0.973626
NMF_11	LTR89	DF000000615	LTR	ERVL	LTR	LTR89#LTR/ERVL	45.7108	45.86	1	1785	0.000560224	11391	8.77886e-05	518277	3088269832	0.000167821	0.523108	-0.934819
NMF_11	LTR9	DF000000618	LTR	ERV1	LTR	LTR9#LTR/ERV1	12.5674	11.635	6	786	0.00763359	11391	0.000526732	333267	3088269832	0.000107914	4.88104	2.28719
NMF_11	LTR91A	DF000001296	LTR		LTR		45.8926	45.94	2	3980	0.000502513	11391	0.000175577	1255575	3088269832	0.000406563	0.431858	-1.21137
NMF_11	LTR9B	DF000000623	LTR	ERV1	LTR	LTR9B#LTR/ERV1	13.0309	10.85	6	666	0.00900901	11391	0.000526732	260370	3088269832	8.43093e-05	6.24761	2.6433
NMF_11	LTR9D	DF000000625	LTR	ERV1	LTR	LTR9D#LTR/ERV1	13.7227	12.58	1	731	0.00136799	11391	8.77886e-05	326784	3088269832	0.000105815	0.829646	-0.269433
NMF_11	MARNA	DF000000779	DNA	TcMar-Mariner	DNA	MARNA#DNA/TcMar-Mariner	43.5271	43.76	1	4321	0.000231428	11391	8.77886e-05	1006346	3088269832	0.000325861	0.269405	-1.89215
NMF_11	MER102a	DF000000696	DNA	hAT-Charlie	DNA	MER102a#DNA/hAT-Charlie	37.1313	36.995	1	3222	0.000310366	11391	8.77886e-05	609372	3088269832	0.000197318	0.444909	-1.16842
NMF_11	MER102b	DF000000697	DNA	hAT-Charlie	DNA	MER102b#DNA/hAT-Charlie	34.7961	34.9	1	6579	0.000151999	11391	8.77886e-05	1339518	3088269832	0.000433744	0.202397	-2.30474
NMF_11	MER113	DF000000710	DNA	hAT-Charlie	DNA	MER113#DNA/hAT-Charlie	33.9651	33.73	1	3848	0.000259875	11391	8.77886e-05	917084	3088269832	0.000296957	0.295627	-1.75815
NMF_11	MER124	DF000000721	DNA		DNA		47.5758	47.75	6	2159	0.00277906	11391	0.000526732	442195	3088269832	0.000143185	3.67867	1.87918
NMF_11	MER126	DF000000723	DNA		DNA		42.1306	42.31	1	415	0.00240964	11391	8.77886e-05	81552	3088269832	2.6407e-05	3.32444	1.73311
NMF_11	MER130	DF000000726	DNA		DNA		43.8871	44.97	5	210	0.0238095	11391	0.000438943	52745	3088269832	1.70791e-05	25.7005	4.68373
NMF_11	MER1A	DF000000734	DNA	hAT-Charlie	DNA	MER1A#DNA/hAT-Charlie	9.76736	9.26	20	2960	0.00675676	11391	0.00175577	1348868	3088269832	0.000436771	4.01989	2.00716
NMF_11	MER1B	DF000000735	DNA	hAT-Charlie	DNA	MER1B#DNA/hAT-Charlie	10.9564	10.515	4	5556	0.000719942	11391	0.000351154	1572726	3088269832	0.000509258	0.689541	-0.536291
NMF_11	MER21A	DF000000739	LTR	ERVL	LTR	MER21A#LTR/ERVL	18.3811	16.31	1	1957	0.000510986	11391	8.77886e-05	754435	3088269832	0.000244291	0.359362	-1.47649
NMF_11	MER21B	DF000000741	LTR	ERVL	LTR	MER21B#LTR/ERVL	19.6873	18.64	4	2753	0.00145296	11391	0.000351154	1202712	3088269832	0.000389445	0.901679	-0.149315
NMF_11	MER21C	DF000000740	LTR	ERVL	LTR	MER21C#LTR/ERVL	24.4771	23.54	4	5459	0.000732735	11391	0.000351154	2369410	3088269832	0.000767229	0.457692	-1.12755
NMF_11	MER41B	DF000000761	LTR	ERV1	LTR	MER41B#LTR/ERV1	11.5751	10.61	11	2857	0.00385019	11391	0.000965675	1052579	3088269832	0.000340831	2.83329	1.50248
NMF_11	MER49	DF000000794	LTR	ERV1	LTR	MER49#LTR/ERV1	18.1828	16.625	8	1352	0.00591716	11391	0.000702309	555305	3088269832	0.000179811	3.90582	1.96562
NMF_11	MER50	DF000000807	LTR	ERV1	LTR	MER50#LTR/ERV1	13.5147	12.64	5	2463	0.00203004	11391	0.000438943	1060024	3088269832	0.000343242	1.27881	0.354807
NMF_11	MER50B	DF000000814	LTR	ERV1	LTR	MER50B#LTR/ERV1	14.1041	12.93	3	781	0.00384123	11391	0.000263366	359278	3088269832	0.000116336	2.26383	1.17877
NMF_11	MER52A	DF000000856	LTR	ERV1	LTR	MER52A#LTR/ERV1	15.493	13.55	7	2075	0.00337349	11391	0.00061452	1556326	3088269832	0.000503948	1.21941	0.286187
NMF_11	MER52D	DF000000858	LTR	ERV1	LTR	MER52D#LTR/ERV1	17.5641	15.645	1	1332	0.000750751	11391	8.77886e-05	793592	3088269832	0.00025697	0.34163	-1.54949
NMF_11	MER57A-int	DF000000862	ERV-int	ERV1	ERV-int	MER57A-int#ERV-int/ERV1	24.2152	20.88	1	1974	0.000506586	11391	8.77886e-05	1029494	3088269832	0.000333356	0.263348	-1.92496
NMF_11	MER57C2	DF000000866	LTR	ERV1	LTR	MER57C2#LTR/ERV1	22.1468	20.495	1	530	0.00188679	11391	8.77886e-05	162674	3088269832	5.26748e-05	1.66661	0.736921
NMF_11	MER66B	DF000000903	LTR	ERV1	LTR	MER66B#LTR/ERV1	14.716	13.955	8	1262	0.00633914	11391	0.000702309	427163	3088269832	0.000138318	5.0775	2.34412
NMF_11	MER67C	DF000000909	LTR	ERV1	LTR	MER67C#LTR/ERV1	24.3355	22.935	7	1254	0.00558214	11391	0.00061452	419027	3088269832	0.000135683	4.52907	2.17922
NMF_11	MER68	DF000000911	LTR	ERVL	LTR	MER68#LTR/ERVL	22.7654	21.23	1	1449	0.000690131	11391	8.77886e-05	540739	3088269832	0.000175094	0.501378	-0.996028
NMF_11	MER70B	DF000000919	LTR	ERVL	LTR	MER70B#LTR/ERVL	25.3349	24.7	1	513	0.00194932	11391	8.77886e-05	161518	3088269832	5.23005e-05	1.67854	0.747209
NMF_11	MER72	DF000000922	LTR	ERV1	LTR	MER72#LTR/ERV1	17.8647	15.54	9	766	0.0117493	11391	0.000790097	334571	3088269832	0.000108336	7.29302	2.86652
NMF_11	MER74B	DF000000926	LTR	ERVL	LTR	MER74B#LTR/ERVL	27.9696	27.945	1	1186	0.00084317	11391	8.77886e-05	408745	3088269832	0.000132354	0.663286	-0.592297
NMF_11	MER77B	DF000000934	LTR	ERVL	LTR	MER77B#LTR/ERVL	29.2069	28.5	1	1826	0.000547645	11391	8.77886e-05	679793	3088269832	0.000220121	0.39882	-1.32619
NMF_11	MIR	DF000000001	SINE	MIR	SINE	MIR#SINE/MIR	38.0751	37.67	1	177803	5.6242e-06	11391	8.77886e-05	28586780	3088269832	0.00925657	0.00948393	-6.7203
NMF_11	MIRb	DF000000975	SINE	MIR	SINE	MIRb#SINE/MIR	41.1451	40.96	2	222634	8.98335e-06	11391	0.000175577	35032354	3088269832	0.0113437	0.015478	-6.01364
NMF_11	MLT1A	DF000001126	LTR	ERVL-MaLR	LTR	MLT1A#LTR/ERVL-MaLR	23.9692	23.29	2	12152	0.000164582	11391	0.000175577	3413990	3088269832	0.00110547	0.158826	-2.65448
NMF_11	MLT1A0	DF000001001	LTR	ERVL-MaLR	LTR	MLT1A0#LTR/ERVL-MaLR	21.0263	20.525	2	18458	0.000108354	11391	0.000175577	5222230	3088269832	0.00169099	0.103831	-3.26769
NMF_11	MLT1B	DF000001127	LTR	ERVL-MaLR	LTR	MLT1B#LTR/ERVL-MaLR	22.5434	21.67	4	15481	0.000258381	11391	0.000351154	4374741	3088269832	0.00141657	0.247891	-2.01222
NMF_11	MLT1C2	DF000001221	LTR	ERVL-MaLR	LTR	MLT1C2#LTR/ERVL-MaLR	24.3835	23.8	2	15473	0.000129257	11391	0.000175577	4945464	3088269832	0.00160137	0.109642	-3.18913
NMF_11	MLT1D	DF000001004	LTR	ERVL-MaLR	LTR	MLT1D#LTR/ERVL-MaLR	24.8843	24.42	6	18435	0.000325468	11391	0.000526732	6110109	3088269832	0.00197849	0.266229	-1.90926
NMF_11	MLT1E1A	DF000001128	LTR	ERVL-MaLR	LTR	MLT1E1A#LTR/ERVL-MaLR	29.0659	28.53	1	2773	0.00036062	11391	8.77886e-05	977024	3088269832	0.000316366	0.277491	-1.84949
NMF_11	MLT1E2	DF000001007	LTR	ERVL-MaLR	LTR	MLT1E2#LTR/ERVL-MaLR	28.0251	27.5	2	4163	0.000480423	11391	0.000175577	1536426	3088269832	0.000497504	0.352916	-1.5026
NMF_11	MLT1E3	DF000001129	LTR	ERVL-MaLR	LTR	MLT1E3#LTR/ERVL-MaLR	28.3605	27.64	4	1951	0.00205023	11391	0.000351154	666480	3088269832	0.00021581	1.62715	0.702343
NMF_11	MLT1F	DF000001008	LTR	ERVL-MaLR	LTR	MLT1F#LTR/ERVL-MaLR	28.5918	27.58	3	4773	0.000628536	11391	0.000263366	1580898	3088269832	0.000511904	0.514483	-0.958805
NMF_11	MLT1F-int	DF000001011	ERV-int	ERVL-MaLR	ERV-int	MLT1F-int#ERV-int/ERVL-MaLR	33.5962	32.56	1	1524	0.000656168	11391	8.77886e-05	730410	3088269832	0.000236511	0.371182	-1.4298
NMF_11	MLT1F1	DF000001009	LTR	ERVL-MaLR	LTR	MLT1F1#LTR/ERVL-MaLR	27.5389	26.35	2	3181	0.000628733	11391	0.000175577	1008992	3088269832	0.000326718	0.537398	-0.895938
NMF_11	MLT1F2	DF000001010	LTR	ERVL-MaLR	LTR	MLT1F2#LTR/ERVL-MaLR	28.6678	28.09	3	6709	0.000447161	11391	0.000263366	2443043	3088269832	0.000791072	0.332923	-1.58674
NMF_11	MLT1G	DF000001130	LTR	ERVL-MaLR	LTR	MLT1G#LTR/ERVL-MaLR	32.1571	32.08	4	2717	0.00147221	11391	0.000351154	892006	3088269832	0.000288837	1.21575	0.281851
NMF_11	MLT1G1	DF000001012	LTR	ERVL-MaLR	LTR	MLT1G1#LTR/ERVL-MaLR	32.9218	32.64	6	3776	0.00158898	11391	0.000526732	1261766	3088269832	0.000408567	1.28922	0.366494
NMF_11	MLT1G3	DF000001013	LTR	ERVL-MaLR	LTR	MLT1G3#LTR/ERVL-MaLR	31.492	31.105	3	2922	0.00102669	11391	0.000263366	1016974	3088269832	0.000329302	0.799769	-0.322344
NMF_11	MLT1H	DF000001014	LTR	ERVL-MaLR	LTR	MLT1H#LTR/ERVL-MaLR	35.7915	35.605	9	11238	0.000800854	11391	0.000790097	3509712	3088269832	0.00113647	0.695223	-0.524451
NMF_11	MLT1H1	DF000001015	LTR	ERVL-MaLR	LTR	MLT1H1#LTR/ERVL-MaLR	33.9141	33.82	6	4830	0.00124224	11391	0.000526732	1621222	3088269832	0.000524961	1.00337	0.00485715
NMF_11	MLT1H2	DF000001131	LTR	ERVL-MaLR	LTR	MLT1H2#LTR/ERVL-MaLR	36.129	36.3	1	5109	0.000195733	11391	8.77886e-05	1358411	3088269832	0.000439861	0.199582	-2.32494
NMF_11	MLT1I	DF000001017	LTR	ERVL-MaLR	LTR	MLT1I#LTR/ERVL-MaLR	38.7666	38.88	15	14055	0.00106724	11391	0.00131683	3580575	3088269832	0.00115941	1.13577	0.183676
NMF_11	MLT1J	DF000001018	LTR	ERVL-MaLR	LTR	MLT1J#LTR/ERVL-MaLR	40.3224	40.24	12	17840	0.000672646	11391	0.00105346	5284780	3088269832	0.00171124	0.615613	-0.699905
NMF_11	MLT1J1	DF000001019	LTR	ERVL-MaLR	LTR	MLT1J1#LTR/ERVL-MaLR	39.6312	39.655	5	5110	0.000978474	11391	0.000438943	1302447	3088269832	0.00042174	1.04079	0.0576797
NMF_11	MLT1J2	DF000001020	LTR	ERVL-MaLR	LTR	MLT1J2#LTR/ERVL-MaLR	40.0519	40.06	4	8636	0.000463177	11391	0.000351154	2374065	3088269832	0.000768736	0.456794	-1.13038
NMF_11	MLT1K	DF000001022	LTR	ERVL-MaLR	LTR	MLT1K#LTR/ERVL-MaLR	42.6039	42.72	6	23547	0.00025481	11391	0.000526732	6789410	3088269832	0.00219845	0.239592	-2.06135
NMF_11	MLT1L	DF000001023	LTR	ERVL-MaLR	LTR	MLT1L#LTR/ERVL-MaLR	40.9262	40.92	6	14565	0.000411946	11391	0.000526732	4127075	3088269832	0.00133637	0.394151	-1.34318
NMF_11	MLT1M	DF000001024	LTR	ERVL-MaLR	LTR	MLT1M#LTR/ERVL-MaLR	43.225	43.32	1	3982	0.00025113	11391	8.77886e-05	1170136	3088269832	0.000378897	0.231695	-2.1097
NMF_11	MLT1N2	DF000001025	LTR	ERVL-MaLR	LTR	MLT1N2#LTR/ERVL-MaLR	41.091	41.31	4	9535	0.000419507	11391	0.000351154	2289685	3088269832	0.000741414	0.473628	-1.07817
NMF_11	MLT1N2-int	DF003576591	ERV-int	ERVL	ERV-int	MLT1N2-int#ERV-int/ERVL	43.3442	43.24	3	1763	0.00170164	11391	0.000263366	925072	3088269832	0.000299544	0.879223	-0.185699
NMF_11	MLT1O	DF000001026	LTR	ERVL-MaLR	LTR	MLT1O#LTR/ERVL-MaLR	43.3388	43.42	2	8677	0.000230494	11391	0.000175577	2486841	3088269832	0.000805254	0.21804	-2.19734
NMF_11	MLT2B1	DF000001029	LTR	ERVL	LTR	MLT2B1#LTR/ERVL	21.5057	20.625	1	3844	0.000260146	11391	8.77886e-05	1365297	3088269832	0.000442091	0.198576	-2.33224
NMF_11	MLT2B2	DF000001030	LTR	ERVL	LTR	MLT2B2#LTR/ERVL	19.6763	18.61	1	2268	0.000440917	11391	8.77886e-05	770934	3088269832	0.000249633	0.351671	-1.5077
NMF_11	MLT2B4	DF000001032	LTR	ERVL	LTR	MLT2B4#LTR/ERVL	22.669	20.62	2	4037	0.000495417	11391	0.000175577	1295189	3088269832	0.00041939	0.418649	-1.25619
NMF_11	MLT2C1	DF000001034	LTR	ERVL	LTR	MLT2C1#LTR/ERVL	27.7611	26.46	1	2565	0.000389864	11391	8.77886e-05	724090	3088269832	0.000234465	0.374422	-1.41726
NMF_11	MLT2D	DF000001036	LTR	ERVL	LTR	MLT2D#LTR/ERVL	22.2345	21.25	1	3970	0.000251889	11391	8.77886e-05	1223606	3088269832	0.000396211	0.22157	-2.17416
NMF_11	MLT2F	DF000001038	LTR	ERVL	LTR	MLT2F#LTR/ERVL	32.8791	32.735	1	1972	0.000507099	11391	8.77886e-05	678372	3088269832	0.000219661	0.399655	-1.32317
NMF_11	MSTA	DF000001041	LTR	ERVL-MaLR	LTR	MSTA#LTR/ERVL-MaLR	14.5112	13.59	1	18645	5.36337e-05	11391	8.77886e-05	5989286	3088269832	0.00193937	0.0452666	-4.46541
NMF_11	MSTB	DF000001042	LTR	ERVL-MaLR	LTR	MSTB#LTR/ERVL-MaLR	16.1619	15.57	5	9682	0.000516422	11391	0.000438943	3039374	3088269832	0.000984167	0.446005	-1.16487
NMF_11	MSTD	DF000001045	LTR	ERVL-MaLR	LTR	MSTD#LTR/ERVL-MaLR	21.9646	21.12	1	8271	0.000120904	11391	8.77886e-05	2426856	3088269832	0.00078583	0.111714	-3.16211
NMF_11	MamGypLTR1c	DF000000693	LTR	Gypsy	LTR	MamGypLTR1c#LTR/Gypsy	44.0592	44.37	2	1893	0.00105652	11391	0.000175577	661950	3088269832	0.000214343	0.81914	-0.287818
NMF_11	MamGypsy2-I	DF000001304	ERV-int	Gypsy	ERV-int	MamGypsy2-I#ERV-int/Gypsy	45.4038	45.34	4	2549	0.00156924	11391	0.000351154	908947	3088269832	0.000294322	1.19309	0.254708
NMF_11	MamRTE1	DF000001149	LINE	RTE-BovB	LINE	MamRTE1#LINE/RTE-BovB	48.3681	48.57	18	3353	0.00536833	11391	0.00158019	967498	3088269832	0.000313282	5.04401	2.33457
NMF_11	MamRep1527	DF000000987	LTR		LTR		43.0215	43.21	3	1312	0.00228659	11391	0.000263366	467093	3088269832	0.000151247	1.74129	0.800157
NMF_11	MamRep434	DF000000992	DNA	TcMar-Tigger	DNA	MamRep434#DNA/TcMar-Tigger	42.7793	42.98	2	4509	0.000443557	11391	0.000175577	957061	3088269832	0.000309902	0.566557	-0.819706
NMF_11	MamRep605	DF000000995	LTR		LTR		43.5162	43.665	7	4670	0.00149893	11391	0.00061452	1305204	3088269832	0.000422633	1.45403	0.540056
NMF_11	MamRep605b	DF000001183	LTR		LTR		46.2645	46.47	3	4260	0.000704225	11391	0.000263366	1017317	3088269832	0.000329413	0.7995	-0.32283
NMF_11	MamSINE1	DF000000996	SINE	tRNA-RTE	SINE	MamSINE1#SINE/tRNA-RTE	47.1901	47.29	7	6317	0.00110812	11391	0.00061452	1031824	3088269832	0.000334111	1.83927	0.879134
NMF_11	MamTip2b	DF000001298	DNA	hAT-Tip100	DNA	MamTip2b#DNA/hAT-Tip100	45.87	46.07	3	7144	0.000419933	11391	0.000263366	1408176	3088269832	0.000455976	0.577587	-0.791889
NMF_11	No_overlap								10690			11391	0.93846
NMF_11	OldhAT1	DF000001275	DNA	hAT-Ac	DNA	OldhAT1#DNA/hAT-Ac	43.5385	43.74	2	275	0.00727273	11391	0.000175577	74943	3088269832	2.4267e-05	7.23523	2.85504
NMF_11	Plat_L3	DF000001135	LINE	CR1	LINE	Plat_L3#LINE/CR1	47.2895	47.84	4	3090	0.0012945	11391	0.000351154	782772	3088269832	0.000253466	1.38541	0.470312
NMF_11	THE1A	DF000000005	LTR	ERVL-MaLR	LTR	THE1A#LTR/ERVL-MaLR	8.69983	7.9	4	4098	0.000976086	11391	0.000351154	1289894	3088269832	0.000417675	0.840735	-0.250276
NMF_11	THE1B	DF000000818	LTR	ERVL-MaLR	LTR	THE1B#LTR/ERVL-MaLR	10.5227	10.22	2	22961	8.71042e-05	11391	0.000175577	7449753	3088269832	0.00241227	0.0727849	-3.78022
NMF_11	THE1C	DF000000819	LTR	ERVL-MaLR	LTR	THE1C#LTR/ERVL-MaLR	10.6785	10.14	1	8884	0.000112562	11391	8.77886e-05	2963193	3088269832	0.000959499	0.0914942	-3.45018
NMF_11	THE1D	DF000000820	LTR	ERVL-MaLR	LTR	THE1D#LTR/ERVL-MaLR	12.2702	11.82	5	13515	0.000369959	11391	0.000438943	4293331	3088269832	0.00139021	0.31574	-1.66319
NMF_11	Tigger1	DF000000891	DNA	TcMar-Tigger	DNA	Tigger1#DNA/TcMar-Tigger	14.0053	13.57	1	12574	7.95292e-05	11391	8.77886e-05	9244510	3088269832	0.00299343	0.0293271	-5.09162
NMF_11	Tigger13a	DF000000826	DNA	TcMar-Tigger	DNA	Tigger13a#DNA/TcMar-Tigger	33.7491	33.67	1	3062	0.000326584	11391	8.77886e-05	1021965	3088269832	0.000330918	0.265288	-1.91437
NMF_11	Tigger15a	DF000000828	DNA	TcMar-Tigger	DNA	Tigger15a#DNA/TcMar-Tigger	44.8709	45.21	5	7718	0.000647836	11391	0.000438943	1929036	3088269832	0.000624633	0.702721	-0.508976
NMF_11	Tigger19a	DF000000835	DNA	TcMar-Tigger	DNA	Tigger19a#DNA/TcMar-Tigger	43.6067	43.98	1	3701	0.000270197	11391	8.77886e-05	647780	3088269832	0.000209755	0.418529	-1.2566
NMF_11	Tigger3a	DF000000004	DNA	TcMar-Tigger	DNA	Tigger3a#DNA/TcMar-Tigger	14.938	14.24	1	6387	0.000156568	11391	8.77886e-05	1726145	3088269832	0.000558936	0.157064	-2.67058
NMF_11	Tigger3b	DF000000841	DNA	TcMar-Tigger	DNA	Tigger3b#DNA/TcMar-Tigger	14.6286	13.865	2	3194	0.000626174	11391	0.000175577	2109612	3088269832	0.000683105	0.257028	-1.96
NMF_11	Tigger4	DF000000844	DNA	TcMar-Tigger	DNA	Tigger4#DNA/TcMar-Tigger	15.0314	13.6	2	1360	0.00147059	11391	0.000175577	753254	3088269832	0.000243908	0.71985	-0.474232
NMF_11	Tigger6a	DF000000849	DNA	TcMar-Tigger	DNA	Tigger6a#DNA/TcMar-Tigger	21.1814	20.17	2	753	0.00265604	11391	0.000175577	381529	3088269832	0.000123541	1.4212	0.507112
NMF_11	UCON29	DF000001106	DNA	Kolobok	DNA	UCON29#DNA/Kolobok	43.8955	43.915	1	350	0.00285714	11391	8.77886e-05	81846	3088269832	2.65022e-05	3.3125	1.72792
NMF_11	UCON8	DF000001111	DNA		DNA		46.8964	48.18	1	281	0.00355872	11391	8.77886e-05	72081	3088269832	2.33403e-05	3.76125	1.91121
NMF_11	X12_DNA	DF000001165	DNA	TcMar-Tigger	DNA	X12_DNA#DNA/TcMar-Tigger	48.0823	48.28	2	3781	0.000528961	11391	0.000175577	701521	3088269832	0.000227157	0.772935	-0.371582
NMF_11	X9a_DNA	DF000001214	DNA		DNA		44.4967	44.835	2	1264	0.00158228	11391	0.000175577	262943	3088269832	8.51425e-05	2.06216	1.04415
NMF_11	Zaphod	DF000001123	DNA	hAT-Tip100	DNA	Zaphod#DNA/hAT-Tip100	27.4912	26.885	1	1702	0.000587544	11391	8.77886e-05	668934	3088269832	0.000216605	0.405294	-1.30296
NMF_12	AluJb	DF000000007	SINE	Alu	SINE	AluJb#SINE/Alu	12.3108	11.92	10	105086	9.51602e-05	14835	0.000674082	28260125	3088269832	0.0091508	0.0736637	-3.7629
NMF_12	AluJo	DF000000034	SINE	Alu	SINE	AluJo#SINE/Alu	14.0896	13.54	4	39410	0.000101497	14835	0.000269633	9176090	3088269832	0.00297127	0.0907465	-3.46201
NMF_12	AluJr	DF000000035	SINE	Alu	SINE	AluJr#SINE/Alu	14.1507	13.77	6	95761	6.2656e-05	14835	0.000404449	24913509	3088269832	0.00806714	0.0501353	-4.31803
NMF_12	AluJr4	DF000000036	SINE	Alu	SINE	AluJr4#SINE/Alu	15.0798	14.64	2	45009	4.44356e-05	14835	0.000134816	10443803	3088269832	0.00338177	0.0398657	-4.64871
NMF_12	AluSx	DF000000047	SINE	Alu	SINE	AluSx#SINE/Alu	7.75865	7.5	4	103090	3.8801e-05	14835	0.000269633	29429002	3088269832	0.00952928	0.0282952	-5.1433
NMF_12	AluSz	DF000000051	SINE	Alu	SINE	AluSz#SINE/Alu	8.20427	7.93	1	102609	9.74573e-06	14835	6.74082e-05	28964475	3088269832	0.00937887	0.00718724	-7.12035
NMF_12	AluSz6	DF000000052	SINE	Alu	SINE	AluSz6#SINE/Alu	9.76823	9.26	4	60842	6.57441e-05	14835	0.000269633	16208079	3088269832	0.00524827	0.0513755	-4.28278
NMF_12	AmnSINE1	DF000000067	SINE	5S-Deu-L2	SINE	AmnSINE1#SINE/5S-Deu-L2	43.5154	44.24	7	1347	0.00519673	14835	0.000471857	236762	3088269832	7.66649e-05	6.1548	2.62171
NMF_12	Arthur2	DF000001276	DNA	hAT-Tip100	DNA	Arthur2#DNA/hAT-Tip100	42.034	42.175	1	1094	0.000914077	14835	6.74082e-05	378735	3088269832	0.000122637	0.549658	-0.863395
NMF_12	BLACKJACK	DF000000074	DNA	hAT-Blackjack	DNA	BLACKJACK#DNA/hAT-Blackjack	29.4301	28.95	2	1723	0.00116077	14835	0.000134816	833529	3088269832	0.000269902	0.499502	-1.00144
NMF_12	CR1-16_AMi	DF000001265	LINE	CR1	LINE	CR1-16_AMi#LINE/CR1	44.0003	44.715	9	624	0.0144231	14835	0.000606673	171569	3088269832	5.55551e-05	10.9202	3.44893
NMF_12	CR1_Mam	DF000000110	LINE	CR1	LINE	CR1_Mam#LINE/CR1	46.7301	47.09	3	2849	0.001053	14835	0.000202224	799949	3088269832	0.000259028	0.780704	-0.357152
NMF_12	Charlie13a	DF000000086	DNA	hAT-Charlie	DNA	Charlie13a#DNA/hAT-Charlie	39.5636	38.99	1	523	0.00191205	14835	6.74082e-05	204911	3088269832	6.63514e-05	1.01593	0.0227965
NMF_12	Charlie13b	DF000000087	DNA	hAT-Charlie	DNA	Charlie13b#DNA/hAT-Charlie	38.7457	39.26	2	509	0.00392927	14835	0.000134816	120300	3088269832	3.89539e-05	3.46092	1.79116
NMF_12	Charlie1a	DF000000021	DNA	hAT-Charlie	DNA	Charlie1a#DNA/hAT-Charlie	24.2297	23.58	4	3792	0.00105485	14835	0.000269633	1787165	3088269832	0.000578695	0.465933	-1.10181
NMF_12	Charlie29a	DF000000104	DNA	hAT-Charlie	DNA	Charlie29a#DNA/hAT-Charlie	34.9375	35.06	2	1584	0.00126263	14835	0.000134816	470299	3088269832	0.000152286	0.885286	-0.175784
NMF_12	Charlie2a	DF000000019	DNA	hAT-Charlie	DNA	Charlie2a#DNA/hAT-Charlie	33.1398	33.04	2	2475	0.000808081	14835	0.000134816	773876	3088269832	0.000250586	0.538005	-0.894309
NMF_12	Charlie2b	DF000000020	DNA	hAT-Charlie	DNA	Charlie2b#DNA/hAT-Charlie	31.2633	30.69	1	2971	0.000336587	14835	6.74082e-05	920638	3088269832	0.000298108	0.22612	-2.14484
NMF_12	Charlie8	DF000000107	DNA	hAT-Charlie	DNA	Charlie8#DNA/hAT-Charlie	34.5507	34.46	2	2115	0.000945626	14835	0.000134816	664402	3088269832	0.000215137	0.626652	-0.674263
NMF_12	ERV24B_Prim	DF000000114	ERV-int	ERV1	ERV-int	ERV24B_Prim#ERV-int/ERV1	45.9697	48.995	2	770	0.0025974	14835	0.000134816	579236	3088269832	0.00018756	0.71879	-0.476357
NMF_12	ERV24_Prim	DF000000115	ERV-int	ERV1	ERV-int	ERV24_Prim#ERV-int/ERV1	39.3599	38.29	2	779	0.00256739	14835	0.000134816	469963	3088269832	0.000152177	0.885919	-0.174753
NMF_12	ERV3-16A3_I	DF000000116	ERV-int	ERVL	ERV-int	ERV3-16A3_I#ERV-int/ERVL	35.706	35.01	13	3211	0.00404858	14835	0.000876306	2149461	3088269832	0.000696008	1.25905	0.332331
NMF_12	ERV3-16A3_LTR	DF000000117	LTR	ERVL	LTR	ERV3-16A3_LTR#LTR/ERVL	33.0373	32.505	1	1240	0.000806452	14835	6.74082e-05	300270	3088269832	9.72292e-05	0.693291	-0.528466
NMF_12	ERVL	DF000000118	ERV-int	ERVL	ERV-int	ERVL#ERV-int/ERVL	30.8781	24.25	3	768	0.00390625	14835	0.000202224	478227	3088269832	0.000154853	1.30591	0.385061
NMF_12	ERVL-B4	DF000000775	ERV-int	ERVL	ERV-int	ERVL-B4#ERV-int/ERVL	21.8734	20.71	6	2605	0.00230326	14835	0.000404449	2249841	3088269832	0.000728512	0.555171	-0.848995
NMF_12	ERVL-E	DF000000120	ERV-int	ERVL	ERV-int	ERVL-E#ERV-int/ERVL	41.5026	41.01	10	7027	0.00142308	14835	0.000674082	4055150	3088269832	0.00131308	0.513359	-0.961961
NMF_12	ERVL16A-int	DF003576585	ERV-int	ERVL	ERV-int	ERVL16A-int#ERV-int/ERVL	34.5861	34.05	9	2355	0.00382166	14835	0.000606673	1548554	3088269832	0.000501431	1.20988	0.274869
NMF_12	ERVL16C-int	DF003576571	ERV-int	ERVL	ERV-int	ERVL16C-int#ERV-int/ERVL	37.8518	37.09	1	1265	0.000790514	14835	6.74082e-05	680535	3088269832	0.000220361	0.305898	-1.70888
NMF_12	ERVL16E2-int	DF003576586	ERV-int	ERVL	ERV-int	ERVL16E2-int#ERV-int/ERVL	38.6608	38.075	3	2036	0.00147348	14835	0.000202224	1234041	3088269832	0.00039959	0.50608	-0.982562
NMF_12	ERVL40	DF000000201	ERV-int	ERVL	ERV-int	ERVL40#ERV-int/ERVL	33.7873	31.86	2	1585	0.00126183	14835	0.000134816	754715	3088269832	0.000244381	0.551664	-0.858138
NMF_12	ERVL67B	DF003576557	ERV-int	ERVL	ERV-int	ERVL67B#ERV-int/ERVL	41.8609	41.59	1	1240	0.000806452	14835	6.74082e-05	573310	3088269832	0.000185641	0.36311	-1.46152
NMF_12	HAL1	DF000000154	LINE	L1	LINE	HAL1#LINE/L1	39.5087	38.96	16	22967	0.000696652	14835	0.00107853	9914434	3088269832	0.00321035	0.335954	-1.57366
NMF_12	HAL1M8	DF000000156	LINE	L1	LINE	HAL1M8#LINE/L1	31.8397	30.32	2	2711	0.000737735	14835	0.000134816	1247694	3088269832	0.000404011	0.333695	-1.5834
NMF_12	HAL1ME	DF000000157	LINE	L1	LINE	HAL1ME#LINE/L1	42.102	41.98	3	11647	0.000257577	14835	0.000202224	3518669	3088269832	0.00113937	0.177489	-2.4942
NMF_12	HAL1b	DF000000155	LINE	L1	LINE	HAL1b#LINE/L1	39.4819	39.365	2	6424	0.000311333	14835	0.000134816	1973557	3088269832	0.000639049	0.210964	-2.24493
NMF_12	HERV16	DF000000162	ERV-int	ERVL	ERV-int	HERV16#ERV-int/ERVL	38.3208	37.54	4	1875	0.00213333	14835	0.000269633	1055208	3088269832	0.000341683	0.789132	-0.341662
NMF_12	HERV3	DF000000169	ERV-int	ERV1	ERV-int	HERV3#ERV-int/ERV1	23.2563	18.4	1	364	0.00274725	14835	6.74082e-05	410851	3088269832	0.000133036	0.506691	-0.980821
NMF_12	HERVK9	DF000000196	ERV-int	ERVK	ERV-int	HERVK9#ERV-int/ERVK	6.17183	5.01	3	529	0.00567108	14835	0.000202224	849320	3088269832	0.000275015	0.735322	-0.443552
NMF_12	HERVL	DF000000198	ERV-int	ERVL	ERV-int	HERVL#ERV-int/ERVL	9.54905	7.55	7	2006	0.00348953	14835	0.000471857	3622622	3088269832	0.00117303	0.402256	-1.31381
NMF_12	HERVL18	DF000000199	ERV-int	ERVL	ERV-int	HERVL18#ERV-int/ERVL	16.9658	13.81	3	586	0.00511945	14835	0.000202224	407889	3088269832	0.000132077	1.53111	0.61458
NMF_12	HERVS71	DF000000205	ERV-int	ERV1	ERV-int	HERVS71#ERV-int/ERV1	18.6496	12.61	1	232	0.00431034	14835	6.74082e-05	333011	3088269832	0.000107831	0.625128	-0.677776
NMF_12	L1M1_5end	DF000000227	LINE	L1	LINE	L1M1_5end#LINE/L1	18.7137	16.65	1	10896	9.17768e-05	14835	6.74082e-05	11568595	3088269832	0.00374598	0.0179948	-5.79628
NMF_12	L1M2_orf2	DF000000236	LINE	L1	LINE	L1M2_orf2#LINE/L1	19.4552	18.14	2	16489	0.000121293	14835	0.000134816	12637793	3088269832	0.00409219	0.0329448	-4.92381
NMF_12	L1M3_orf2	DF000000244	LINE	L1	LINE	L1M3_orf2#LINE/L1	22.1991	20.79	5	20764	0.000240801	14835	0.000337041	13201965	3088269832	0.00427487	0.0788423	-3.66489
NMF_12	L1M3a_5end	DF000000237	LINE	L1	LINE	L1M3a_5end#LINE/L1	36.7595	35.63	1	1255	0.000796813	14835	6.74082e-05	509391	3088269832	0.000164944	0.408673	-1.29098
NMF_12	L1M3e_5end	DF000000242	LINE	L1	LINE	L1M3e_5end#LINE/L1	35.2208	33.16	2	2249	0.000889284	14835	0.000134816	1028239	3088269832	0.00033295	0.404915	-1.30431
NMF_12	L1M3f_5end	DF000000243	LINE	L1	LINE	L1M3f_5end#LINE/L1	21.7001	18.13	1	858	0.0011655	14835	6.74082e-05	593404	3088269832	0.000192148	0.350814	-1.51122
NMF_12	L1M4_5end	DF000000245	LINE	L1	LINE	L1M4_5end#LINE/L1	27.1243	25.71	3	6407	0.000468238	14835	0.000202224	3893500	3088269832	0.00126074	0.160402	-2.64024
NMF_12	L1M4_orf2	DF000000250	LINE	L1	LINE	L1M4_orf2#LINE/L1	23.7859	22.53	2	30684	6.51806e-05	14835	0.000134816	14911914	3088269832	0.00482857	0.0279206	-5.16253
NMF_12	L1M4c_5end	DF000000249	LINE	L1	LINE	L1M4c_5end#LINE/L1	31.1217	31.65	3	6688	0.000448565	14835	0.000202224	4563347	3088269832	0.00147764	0.136857	-2.86926
NMF_12	L1M5_orf2	DF000000008	LINE	L1	LINE	L1M5_orf2#LINE/L1	39.134	39.15	7	110534	6.33289e-05	14835	0.000471857	47760860	3088269832	0.0154652	0.0305108	-5.03454
NMF_12	L1M6_5end	DF000000251	LINE	L1	LINE	L1M6_5end#LINE/L1	45.8144	45.82	3	8431	0.00035583	14835	0.000202224	3270185	3088269832	0.00105891	0.190975	-2.38854
NMF_12	L1M7_5end	DF000000253	LINE	L1	LINE	L1M7_5end#LINE/L1	42.1553	41.93	1	3666	0.000272777	14835	6.74082e-05	1484071	3088269832	0.000480551	0.140273	-2.83369
NMF_12	L1MA2_3end	DF000000257	LINE	L1	LINE	L1MA2_3end#LINE/L1	13.5455	12.19	1	5436	0.000183959	14835	6.74082e-05	2652086	3088269832	0.000858761	0.0784947	-3.67126
NMF_12	L1MB2_3end	DF000000268	LINE	L1	LINE	L1MB2_3end#LINE/L1	20.2467	18.78	2	7651	0.000261404	14835	0.000134816	2436259	3088269832	0.000788875	0.170897	-2.5488
NMF_12	L1MB3_3end	DF000000269	LINE	L1	LINE	L1MB3_3end#LINE/L1	19.9399	18.84	5	14559	0.00034343	14835	0.000337041	4945207	3088269832	0.00160129	0.210481	-2.24824
NMF_12	L1MB5_3end	DF000000272	LINE	L1	LINE	L1MB5_3end#LINE/L1	22.9225	21.68	4	8521	0.000469428	14835	0.000269633	2785733	3088269832	0.000902037	0.298915	-1.74219
NMF_12	L1MB7_3end	DF000000273	LINE	L1	LINE	L1MB7_3end#LINE/L1	22.6219	21.44	6	15234	0.000393856	14835	0.000404449	5621331	3088269832	0.00182022	0.222198	-2.17008
NMF_12	L1MB8_3end	DF000000274	LINE	L1	LINE	L1MB8_3end#LINE/L1	22.533	21.58	1	13651	7.32547e-05	14835	6.74082e-05	4821446	3088269832	0.00156121	0.0431768	-4.5336
NMF_12	L1MC1_3end	DF000000275	LINE	L1	LINE	L1MC1_3end#LINE/L1	19.2546	18.31	3	9534	0.000314663	14835	0.000202224	4316429	3088269832	0.00139769	0.144685	-2.78901
NMF_12	L1MC2_3end	DF000000276	LINE	L1	LINE	L1MC2_3end#LINE/L1	22.205	20.54	1	5256	0.000190259	14835	6.74082e-05	2071268	3088269832	0.000670689	0.100506	-3.31465
NMF_12	L1MC3_3end	DF000000277	LINE	L1	LINE	L1MC3_3end#LINE/L1	25.2186	23.8	3	10978	0.000273274	14835	0.000202224	5815098	3088269832	0.00188296	0.107397	-3.21898
NMF_12	L1MC4_3end	DF000000010	LINE	L1	LINE	L1MC4_3end#LINE/L1	34.3372	33.69	10	42846	0.000233394	14835	0.000674082	9787640	3088269832	0.0031693	0.212691	-2.23317
NMF_12	L1MC4_5end	DF000000278	LINE	L1	LINE	L1MC4_5end#LINE/L1	39.2073	39.51	2	5146	0.000388651	14835	0.000134816	2077824	3088269832	0.000672812	0.200377	-2.31921
NMF_12	L1MC5_3end	DF000000280	LINE	L1	LINE	L1MC5_3end#LINE/L1	31.3144	30.28	3	13874	0.000216232	14835	0.000202224	4455535	3088269832	0.00144273	0.140168	-2.83477
NMF_12	L1MC5a_3end	DF000000281	LINE	L1	LINE	L1MC5a_3end#LINE/L1	36.3575	35.8	12	17734	0.000676666	14835	0.000808898	6128986	3088269832	0.0019846	0.407587	-1.29482
NMF_12	L1MCa_5end	DF000000282	LINE	L1	LINE	L1MCa_5end#LINE/L1	24.8915	23.3	2	7756	0.000257865	14835	0.000134816	4369270	3088269832	0.0014148	0.0952903	-3.39153
NMF_12	L1MCb_5end	DF000000283	LINE	L1	LINE	L1MCb_5end#LINE/L1	30.1163	28.47	2	2903	0.000688942	14835	0.000134816	1744209	3088269832	0.000564785	0.238704	-2.06671
NMF_12	L1MCc_5end	DF000000284	LINE	L1	LINE	L1MCc_5end#LINE/L1	39.4197	39.225	4	4076	0.000981354	14835	0.000269633	1707681	3088269832	0.000552957	0.487619	-1.03617
NMF_12	L1MD1_3end	DF000000286	LINE	L1	LINE	L1MD1_3end#LINE/L1	23.7846	21.8	2	4731	0.000422744	14835	0.000134816	1741184	3088269832	0.000563806	0.239118	-2.0642
NMF_12	L1MD2_3end	DF000000287	LINE	L1	LINE	L1MD2_3end#LINE/L1	27.6152	26.385	2	7568	0.000264271	14835	0.000134816	2883036	3088269832	0.000933544	0.144413	-2.79172
NMF_12	L1MD2_5end	DF000000288	LINE	L1	LINE	L1MD2_5end#LINE/L1	35.7089	33.67	1	1520	0.000657895	14835	6.74082e-05	735960	3088269832	0.000238308	0.282861	-1.82183
NMF_12	L1MD3_3end	DF000000289	LINE	L1	LINE	L1MD3_3end#LINE/L1	30.575	28.34	1	7773	0.00012865	14835	6.74082e-05	2713621	3088269832	0.000878686	0.0767147	-3.70435
NMF_12	L1MD_orf2	DF000000292	LINE	L1	LINE	L1MD_orf2#LINE/L1	27.183	25.84	1	17901	5.58628e-05	14835	6.74082e-05	9024442	3088269832	0.00292217	0.0230679	-5.43797
NMF_12	L1MDa_5end	DF000000290	LINE	L1	LINE	L1MDa_5end#LINE/L1	27.8401	26.61	4	7623	0.000524728	14835	0.000269633	4156426	3088269832	0.00134588	0.20034	-2.31948
NMF_12	L1ME1_3end	DF000000293	LINE	L1	LINE	L1ME1_3end#LINE/L1	29.4879	28.76	4	21966	0.0001821	14835	0.000269633	8249836	3088269832	0.00267135	0.100935	-3.3085
NMF_12	L1ME2_3end	DF000000294	LINE	L1	LINE	L1ME2_3end#LINE/L1	30.3229	29.585	1	10418	9.59877e-05	14835	6.74082e-05	3629894	3088269832	0.00117538	0.05735	-4.12406
NMF_12	L1ME3A_3end	DF000000297	LINE	L1	LINE	L1ME3A_3end#LINE/L1	32.6631	31.97	4	12991	0.000307905	14835	0.000269633	4352305	3088269832	0.0014093	0.191324	-2.38591
NMF_12	L1ME3B_3end	DF000000298	LINE	L1	LINE	L1ME3B_3end#LINE/L1	35.4654	34.955	2	6896	0.000290023	14835	0.000134816	2119219	3088269832	0.000686216	0.196463	-2.34767
NMF_12	L1ME3E_3end	DF000000300	LINE	L1	LINE	L1ME3E_3end#LINE/L1	37.5517	37.295	1	5138	0.000194628	14835	6.74082e-05	1645237	3088269832	0.000532737	0.126532	-2.98243
NMF_12	L1ME3G_3end	DF000000302	LINE	L1	LINE	L1ME3G_3end#LINE/L1	41.3258	41.38	5	24798	0.000201629	14835	0.000337041	6805705	3088269832	0.00220373	0.152941	-2.70895
NMF_12	L1ME3_3end	DF000000296	LINE	L1	LINE	L1ME3_3end#LINE/L1	31.8617	31.13	3	7347	0.00040833	14835	0.000202224	2210680	3088269832	0.000715831	0.282503	-1.82366
NMF_12	L1ME4a_3end	DF000000303	LINE	L1	LINE	L1ME4a_3end#LINE/L1	39.6839	39.76	7	58111	0.000120459	14835	0.000471857	14568272	3088269832	0.00471729	0.100027	-3.32154
NMF_12	L1ME4b_3end	DF000000304	LINE	L1	LINE	L1ME4b_3end#LINE/L1	38.5157	38.35	7	23736	0.000294911	14835	0.000471857	6223380	3088269832	0.00201517	0.234153	-2.09448
NMF_12	L1ME5_3end	DF000000306	LINE	L1	LINE	L1ME5_3end#LINE/L1	41.3008	40.89	2	5577	0.000358616	14835	0.000134816	1646285	3088269832	0.000533077	0.252902	-1.98335
NMF_12	L1MEb_5end	DF000000774	LINE	L1	LINE	L1MEb_5end#LINE/L1	38.3916	37.685	2	3354	0.000596303	14835	0.000134816	1286073	3088269832	0.000416438	0.323737	-1.62711
NMF_12	L1MEc_5end	DF000000776	LINE	L1	LINE	L1MEc_5end#LINE/L1	33.4827	31.82	4	19150	0.000208877	14835	0.000269633	10011028	3088269832	0.00324163	0.0831781	-3.58765
NMF_12	L1MEd_5end	DF000000777	LINE	L1	LINE	L1MEd_5end#LINE/L1	40.8145	40.33	6	18523	0.000323922	14835	0.000404449	8006148	3088269832	0.00259244	0.156011	-2.68028
NMF_12	L1MEg1_5end	DF000000309	LINE	L1	LINE	L1MEg1_5end#LINE/L1	42.4176	42.36	2	1784	0.00112108	14835	0.000134816	755773	3088269832	0.000244724	0.550892	-0.860159
NMF_12	L1MEg2_5end	DF000000310	LINE	L1	LINE	L1MEg2_5end#LINE/L1	41.5421	40.98	2	1127	0.00177462	14835	0.000134816	393168	3088269832	0.00012731	1.05896	0.082648
NMF_12	L1MEg_5end	DF000000311	LINE	L1	LINE	L1MEg_5end#LINE/L1	38.4036	37.7	4	12494	0.000320154	14835	0.000269633	5823886	3088269832	0.00188581	0.14298	-2.80612
NMF_12	L1MEi_5end	DF000000313	LINE	L1	LINE	L1MEi_5end#LINE/L1	40.0706	39.76	1	6224	0.000160668	14835	6.74082e-05	2403654	3088269832	0.000778317	0.0866075	-3.52936
NMF_12	L1MEj_5end	DF000000314	LINE	L1	LINE	L1MEj_5end#LINE/L1	42.7869	42.61	1	2557	0.000391083	14835	6.74082e-05	1053007	3088269832	0.00034097	0.197695	-2.33865
NMF_12	L1P3_5end	DF000000318	LINE	L1	LINE	L1P3_5end#LINE/L1	10.5558	7.735	2	2652	0.000754148	14835	0.000134816	3477010	3088269832	0.00112588	0.119743	-3.06198
NMF_12	L1P3_orf2	DF000000320	LINE	L1	LINE	L1P3_orf2#LINE/L1	8.2149	6.61	1	17356	5.7617e-05	14835	6.74082e-05	22344852	3088269832	0.00723539	0.00931644	-6.746
NMF_12	L1PA10_3end	DF000000327	LINE	L1	LINE	L1PA10_3end#LINE/L1	11.1463	9.445	4	5964	0.000670691	14835	0.000269633	2570170	3088269832	0.000832236	0.323986	-1.626
NMF_12	L1PA13_5end	DF000000332	LINE	L1	LINE	L1PA13_5end#LINE/L1	19.7251	18.69	1	2097	0.000476872	14835	6.74082e-05	2499431	3088269832	0.000809331	0.0832888	-3.58573
NMF_12	L1PA15_3end	DF000000335	LINE	L1	LINE	L1PA15_3end#LINE/L1	14.2462	12.99	1	6931	0.000144279	14835	6.74082e-05	3346810	3088269832	0.00108372	0.0622009	-4.00692
NMF_12	L1PBa1_5end	DF000000351	LINE	L1	LINE	L1PBa1_5end#LINE/L1	14.4413	12.49	1	1735	0.000576369	14835	6.74082e-05	1828594	3088269832	0.00059211	0.113844	-3.13487
NMF_12	L1PBa_5end	DF000000352	LINE	L1	LINE	L1PBa_5end#LINE/L1	17.3662	13.74	2	5120	0.000390625	14835	0.000134816	4742679	3088269832	0.00153571	0.0877878	-3.50984
NMF_12	L2	DF000000358	LINE	L2	LINE	L2#LINE/L2	48.0437	48.36	129	170863	0.000754991	14835	0.00869565	57184330	3088269832	0.0185166	0.469613	-1.09045
NMF_12	L2a_3end	DF000000359	LINE	L2	LINE	L2a_3end#LINE/L2	38.3503	38.26	28	106487	0.000262943	14835	0.00188743	23319382	3088269832	0.00755095	0.249959	-2.00024
NMF_12	L2b_3end	DF000000360	LINE	L2	LINE	L2b_3end#LINE/L2	42.3139	42.57	35	124680	0.000280719	14835	0.00235929	20238522	3088269832	0.00655335	0.360012	-1.47388
NMF_12	L2c_3end	DF000000361	LINE	L2	LINE	L2c_3end#LINE/L2	45.5851	46.14	52	135099	0.000384903	14835	0.00350522	25861738	3088269832	0.00837418	0.418575	-1.25644
NMF_12	L2d2_3end	DF000001144	LINE	L2	LINE	L2d2_3end#LINE/L2	46.2465	46.53	6	42587	0.000140888	14835	0.000404449	7449489	3088269832	0.00241219	0.167669	-2.57631
NMF_12	L2d_3end	DF000001215	LINE	L2	LINE	L2d_3end#LINE/L2	47.5669	48	11	39800	0.000276382	14835	0.00074149	7742827	3088269832	0.00250717	0.295747	-1.75756
NMF_12	L3	DF000000362	LINE	CR1	LINE	L3#LINE/CR1	47.6474	47.69	35	34410	0.00101715	14835	0.00235929	9864035	3088269832	0.00319403	0.738654	-0.437029
NMF_12	L3b_3end	DF000000363	LINE	CR1	LINE	L3b_3end#LINE/CR1	48.7133	48.86	5	6738	0.00074206	14835	0.000337041	1324879	3088269832	0.000429004	0.785636	-0.348067
NMF_12	L4_A_Mam	DF000000364	LINE	RTE-X	LINE	L4_A_Mam#LINE/RTE-X	44.3627	44.52	7	7651	0.000914913	14835	0.000471857	2456516	3088269832	0.000795434	0.593207	-0.753393
NMF_12	L4_B_Mam	DF000000365	LINE	RTE-X	LINE	L4_B_Mam#LINE/RTE-X	46.3756	46.57	4	4147	0.000964553	14835	0.000269633	1231712	3088269832	0.000398836	0.67605	-0.564799
NMF_12	L4_C_Mam	DF000000366	LINE	RTE-X	LINE	L4_C_Mam#LINE/RTE-X	46.9904	47.24	9	6715	0.00134028	14835	0.000606673	2084412	3088269832	0.000674945	0.898849	-0.15385
NMF_12	LFSINE_Vert	DF000000368	SINE	tRNA	SINE	LFSINE_Vert#SINE/tRNA	45.7624	45.93	6	1154	0.00519931	14835	0.000404449	210436	3088269832	6.81404e-05	5.93552	2.56937
NMF_12	LTR101_Mam	DF000000376	LTR	ERVL	LTR	LTR101_Mam#LTR/ERVL	45.448	45.3	4	1534	0.00260756	14835	0.000269633	541405	3088269832	0.00017531	1.53803	0.621086
NMF_12	LTR104_Mam	DF000000380	LTR	Gypsy	LTR	LTR104_Mam#LTR/Gypsy	45.1327	45.29	6	3113	0.0019274	14835	0.000404449	960935	3088269832	0.000311156	1.29983	0.378318
NMF_12	LTR105_Mam	DF000000381	LTR	ERVL	LTR	LTR105_Mam#LTR/ERVL	40.5403	40.49	1	765	0.00130719	14835	6.74082e-05	236756	3088269832	7.6663e-05	0.879279	-0.185607
NMF_12	LTR16	DF000000414	LTR	ERVL	LTR	LTR16#LTR/ERVL	33.584	32.97	2	3426	0.000583771	14835	0.000134816	1016814	3088269832	0.00032925	0.409464	-1.28819
NMF_12	LTR16A	DF000000415	LTR	ERVL	LTR	LTR16A#LTR/ERVL	34.2318	33.96	3	4221	0.000710732	14835	0.000202224	1225428	3088269832	0.000396801	0.509637	-0.972457
NMF_12	LTR16A1	DF000000416	LTR	ERVL	LTR	LTR16A1#LTR/ERVL	33.6979	33.19	3	2868	0.00104603	14835	0.000202224	813106	3088269832	0.000263289	0.768072	-0.380687
NMF_12	LTR16A2	DF000000417	LTR	ERVL	LTR	LTR16A2#LTR/ERVL	34.7333	34.34	1	2239	0.000446628	14835	6.74082e-05	658225	3088269832	0.000213137	0.316267	-1.66079
NMF_12	LTR16B	DF000000418	LTR	ERVL	LTR	LTR16B#LTR/ERVL	28.9385	28.46	1	788	0.00126904	14835	6.74082e-05	231465	3088269832	7.49497e-05	0.899378	-0.153
NMF_12	LTR16B2	DF000000420	LTR	ERVL	LTR	LTR16B2#LTR/ERVL	29.0338	28.675	3	1542	0.00194553	14835	0.000202224	473143	3088269832	0.000153206	1.31995	0.40048
NMF_12	LTR16C	DF000000421	LTR	ERVL	LTR	LTR16C#LTR/ERVL	34.8332	34.675	9	6804	0.00132275	14835	0.000606673	2023723	3088269832	0.000655293	0.925804	-0.111221
NMF_12	LTR16D	DF000000422	LTR	ERVL	LTR	LTR16D#LTR/ERVL	37.5081	37.47	1	1369	0.00073046	14835	6.74082e-05	431782	3088269832	0.000139814	0.482129	-1.05251
NMF_12	LTR16E2	DF000000426	LTR	ERVL	LTR	LTR16E2#LTR/ERVL	38.113	37.82	3	2698	0.00111193	14835	0.000202224	866704	3088269832	0.000280644	0.720573	-0.472783
NMF_12	LTR18B	DF000000429	LTR	ERVL	LTR	LTR18B#LTR/ERVL	14.8008	12.99	5	404	0.0123762	14835	0.000337041	165316	3088269832	5.35303e-05	6.29626	2.6545
NMF_12	LTR1A1	DF000000435	LTR	ERV1	LTR	LTR1A1#LTR/ERV1	12.4696	10.525	1	366	0.00273224	14835	6.74082e-05	210987	3088269832	6.83188e-05	0.98667	-0.0193602
NMF_12	LTR1A2	DF000000436	LTR	ERV1	LTR	LTR1A2#LTR/ERV1	11.6266	10.41	1	944	0.00105932	14835	6.74082e-05	559336	3088269832	0.000181116	0.372182	-1.42592
NMF_12	LTR1B	DF000000437	LTR	ERV1	LTR	LTR1B#LTR/ERV1	14.8588	11.5	1	408	0.00245098	14835	6.74082e-05	248228	3088269832	8.03777e-05	0.838643	-0.253872
NMF_12	LTR1B0	DF000000438	LTR	ERV1	LTR	LTR1B0#LTR/ERV1	18.3727	10.37	1	131	0.00763359	14835	6.74082e-05	70356	3088269832	2.27817e-05	2.95887	1.56505
NMF_12	LTR1B1	DF000000439	LTR	ERV1	LTR	LTR1B1#LTR/ERV1	21.5064	14.28	2	267	0.00749064	14835	0.000134816	149911	3088269832	4.85421e-05	2.77731	1.47369
NMF_12	LTR1D	DF000000443	LTR	ERV1	LTR	LTR1D#LTR/ERV1	13.0395	10.87	2	351	0.00569801	14835	0.000134816	229098	3088269832	7.41833e-05	1.81734	0.861829
NMF_12	LTR1D1	DF000000444	LTR	ERV1	LTR	LTR1D1#LTR/ERV1	14.0994	11.23	1	371	0.00269542	14835	6.74082e-05	232006	3088269832	7.51249e-05	0.897281	-0.156368
NMF_12	LTR27E	DF000000479	LTR	ERV1	LTR	LTR27E#LTR/ERV1	21.0665	17.79	1	467	0.00214133	14835	6.74082e-05	243058	3088269832	7.87036e-05	0.856481	-0.223507
NMF_12	LTR33	DF000000489	LTR	ERVL	LTR	LTR33#LTR/ERVL	37.409	37.11	21	10004	0.00209916	14835	0.00141557	3036060	3088269832	0.000983094	1.43991	0.525983
NMF_12	LTR33A	DF000000490	LTR	ERVL	LTR	LTR33A#LTR/ERVL	39.5722	39.51	7	2625	0.00266667	14835	0.000471857	876169	3088269832	0.000283709	1.66317	0.73394
NMF_12	LTR33A_v	DF000000491	LTR	ERVL	LTR	LTR33A_v#LTR/ERVL	35.8006	34.82	1	1671	0.000598444	14835	6.74082e-05	490937	3088269832	0.000158968	0.424035	-1.23774
NMF_12	LTR33B	DF000000492	LTR	ERVL	LTR	LTR33B#LTR/ERVL	40.3674	40.73	5	2352	0.00212585	14835	0.000337041	734655	3088269832	0.000237886	1.41682	0.502655
NMF_12	LTR40a	DF000000513	LTR	ERVL	LTR	LTR40a#LTR/ERVL	28.6475	28.13	1	1954	0.000511771	14835	6.74082e-05	680317	3088269832	0.000220291	0.305996	-1.70841
NMF_12	LTR40c	DF000000516	LTR	ERVL	LTR	LTR40c#LTR/ERVL	29.6347	28.3	1	771	0.00129702	14835	6.74082e-05	246753	3088269832	7.99001e-05	0.843656	-0.245274
NMF_12	LTR41	DF000000517	LTR	ERVL	LTR	LTR41#LTR/ERVL	28.6003	27.485	2	1034	0.00193424	14835	0.000134816	377756	3088269832	0.00012232	1.10216	0.140339
NMF_12	LTR41C	DF000000519	LTR	ERVL	LTR	LTR41C#LTR/ERVL	33.5759	33.785	1	1074	0.000931099	14835	6.74082e-05	415190	3088269832	0.000134441	0.501396	-0.995978
NMF_12	LTR49-int	DF000000539	ERV-int	ERV1	ERV-int	LTR49-int#ERV-int/ERV1	22.98	21.01	1	1872	0.000534188	14835	6.74082e-05	987346	3088269832	0.000319708	0.210843	-2.24576
NMF_12	LTR50	DF000000541	LTR	ERVL	LTR	LTR50#LTR/ERVL	33.9535	33.185	6	2756	0.00217707	14835	0.000404449	837228	3088269832	0.000271099	1.49188	0.577136
NMF_12	LTR67B	DF000000566	LTR	ERVL	LTR	LTR67B#LTR/ERVL	40.4416	40.11	1	4039	0.000247586	14835	6.74082e-05	1003442	3088269832	0.00032492	0.20746	-2.26909
NMF_12	LTR78	DF000000583	LTR	ERV1	LTR	LTR78#LTR/ERV1	43.0655	43.15	6	5370	0.00111732	14835	0.000404449	2384340	3088269832	0.000772063	0.523855	-0.932762
NMF_12	LTR78B	DF000000584	LTR	ERV1	LTR	LTR78B#LTR/ERV1	43.5763	43.56	6	4463	0.00134439	14835	0.000404449	1577870	3088269832	0.000510924	0.791604	-0.33715
NMF_12	LTR79	DF000000585	LTR	ERVL	LTR	LTR79#LTR/ERVL	42.8792	42.9	9	5393	0.00166883	14835	0.000606673	1463083	3088269832	0.000473755	1.28056	0.356779
NMF_12	LTR8	DF000000590	LTR	ERV1	LTR	LTR8#LTR/ERV1	13.7774	12.14	3	3083	0.000973078	14835	0.000202224	1444075	3088269832	0.0004676	0.432473	-1.20932
NMF_12	LTR82A	DF000000598	LTR	ERVL	LTR	LTR82A#LTR/ERVL	36.3568	35.88	2	944	0.00211864	14835	0.000134816	354206	3088269832	0.000114694	1.17544	0.233205
NMF_12	LTR82B	DF000000599	LTR	ERVL	LTR	LTR82B#LTR/ERVL	38.2423	37.63	1	1168	0.000856164	14835	6.74082e-05	411595	3088269832	0.000133277	0.505775	-0.983432
NMF_12	LTR84b	DF000000602	LTR	ERVL	LTR	LTR84b#LTR/ERVL	44.4904	44.29	2	1420	0.00140845	14835	0.000134816	468693	3088269832	0.000151766	0.88832	-0.170849
NMF_12	LTR85b	DF000000604	LTR	Gypsy	LTR	LTR85b#LTR/Gypsy	44.229	44.62	1	1519	0.000658328	14835	6.74082e-05	493989	3088269832	0.000159957	0.421415	-1.24669
NMF_12	LTR88a	DF000000612	LTR	Gypsy	LTR	LTR88a#LTR/Gypsy	43.8791	44.04	4	2525	0.00158416	14835	0.000269633	701981	3088269832	0.000227306	1.18621	0.246362
NMF_12	LTR88b	DF000000613	LTR	Gypsy	LTR	LTR88b#LTR/Gypsy	44.3812	44.39	3	2530	0.00118577	14835	0.000202224	690292	3088269832	0.000223521	0.904724	-0.14445
NMF_12	LTR88c	DF000000614	LTR	Gypsy	LTR	LTR88c#LTR/Gypsy	46.9899	46.745	2	1756	0.00113895	14835	0.000134816	350716	3088269832	0.000113564	1.18714	0.247491
NMF_12	LTR89	DF000000615	LTR	ERVL	LTR	LTR89#LTR/ERVL	45.7108	45.86	2	1785	0.00112045	14835	0.000134816	518277	3088269832	0.000167821	0.803333	-0.315929
NMF_12	LTR9	DF000000618	LTR	ERV1	LTR	LTR9#LTR/ERV1	12.5674	11.635	8	786	0.0101781	14835	0.000539265	333267	3088269832	0.000107914	4.99718	2.32112
NMF_12	LTR91A	DF000001296	LTR		LTR		45.8926	45.94	2	3980	0.000502513	14835	0.000134816	1255575	3088269832	0.000406563	0.3316	-1.59248
NMF_12	LTR9B	DF000000623	LTR	ERV1	LTR	LTR9B#LTR/ERV1	13.0309	10.85	1	666	0.0015015	14835	6.74082e-05	260370	3088269832	8.43093e-05	0.799534	-0.322769
NMF_12	LTR9D	DF000000625	LTR	ERV1	LTR	LTR9D#LTR/ERV1	13.7227	12.58	2	731	0.00273598	14835	0.000134816	326784	3088269832	0.000105815	1.27408	0.349457
NMF_12	MARNA	DF000000779	DNA	TcMar-Mariner	DNA	MARNA#DNA/TcMar-Mariner	43.5271	43.76	1	4321	0.000231428	14835	6.74082e-05	1006346	3088269832	0.000325861	0.206862	-2.27326
NMF_12	MER102a	DF000000696	DNA	hAT-Charlie	DNA	MER102a#DNA/hAT-Charlie	37.1313	36.995	1	3222	0.000310366	14835	6.74082e-05	609372	3088269832	0.000197318	0.341621	-1.54953
NMF_12	MER102b	DF000000697	DNA	hAT-Charlie	DNA	MER102b#DNA/hAT-Charlie	34.7961	34.9	7	6579	0.00106399	14835	0.000471857	1339518	3088269832	0.000433744	1.08787	0.121507
NMF_12	MER103C	DF000000699	DNA	hAT-Charlie	DNA	MER103C#DNA/hAT-Charlie	38.7434	38.67	2	12353	0.000161904	14835	0.000134816	2246412	3088269832	0.000727401	0.18534	-2.43176
NMF_12	MER113	DF000000710	DNA	hAT-Charlie	DNA	MER113#DNA/hAT-Charlie	33.9651	33.73	8	3848	0.002079	14835	0.000539265	917084	3088269832	0.000296957	1.81597	0.86074
NMF_12	MER124	DF000000721	DNA		DNA		47.5758	47.75	4	2159	0.00185271	14835	0.000269633	442195	3088269832	0.000143185	1.8831	0.913111
NMF_12	MER126	DF000000723	DNA		DNA		42.1306	42.31	7	415	0.0168675	14835	0.000471857	81552	3088269832	2.6407e-05	17.8686	4.15936
NMF_12	MER130	DF000000726	DNA		DNA		43.8871	44.97	22	210	0.104762	14835	0.00148298	52745	3088269832	1.70791e-05	86.8299	6.44012
NMF_12	MER1A	DF000000734	DNA	hAT-Charlie	DNA	MER1A#DNA/hAT-Charlie	9.76736	9.26	2	2960	0.000675676	14835	0.000134816	1348868	3088269832	0.000436771	0.308666	-1.69588
NMF_12	MER1B	DF000000735	DNA	hAT-Charlie	DNA	MER1B#DNA/hAT-Charlie	10.9564	10.515	3	5556	0.000539957	14835	0.000202224	1572726	3088269832	0.000509258	0.397096	-1.33244
NMF_12	MER21B	DF000000741	LTR	ERVL	LTR	MER21B#LTR/ERVL	19.6873	18.64	1	2753	0.00036324	14835	6.74082e-05	1202712	3088269832	0.000389445	0.173088	-2.53043
NMF_12	MER21C	DF000000740	LTR	ERVL	LTR	MER21C#LTR/ERVL	24.4771	23.54	6	5459	0.0010991	14835	0.000404449	2369410	3088269832	0.000767229	0.527155	-0.9237
NMF_12	MER41A	DF000000760	LTR	ERV1	LTR	MER41A#LTR/ERV1	8.74902	7.82	3	2336	0.00128425	14835	0.000202224	945110	3088269832	0.000306032	0.660795	-0.597726
NMF_12	MER41B	DF000000761	LTR	ERV1	LTR	MER41B#LTR/ERV1	11.5751	10.61	4	2857	0.00140007	14835	0.000269633	1052579	3088269832	0.000340831	0.791103	-0.338063
NMF_12	MER49	DF000000794	LTR	ERV1	LTR	MER49#LTR/ERV1	18.1828	16.625	1	1352	0.000739645	14835	6.74082e-05	555305	3088269832	0.000179811	0.374883	-1.41549
NMF_12	MER50B	DF000000814	LTR	ERV1	LTR	MER50B#LTR/ERV1	14.1041	12.93	8	781	0.0102433	14835	0.000539265	359278	3088269832	0.000116336	4.6354	2.21269
NMF_12	MER51A	DF000000809	LTR	ERV1	LTR	MER51A#LTR/ERV1	13.7716	12.395	1	876	0.00114155	14835	6.74082e-05	277511	3088269832	8.98597e-05	0.750149	-0.414751
NMF_12	MER52A	DF000000856	LTR	ERV1	LTR	MER52A#LTR/ERV1	15.493	13.55	2	2075	0.000963855	14835	0.000134816	1556326	3088269832	0.000503948	0.267521	-1.90228
NMF_12	MER52D	DF000000858	LTR	ERV1	LTR	MER52D#LTR/ERV1	17.5641	15.645	2	1332	0.0015015	14835	0.000134816	793592	3088269832	0.00025697	0.524639	-0.930604
NMF_12	MER57A-int	DF000000862	ERV-int	ERV1	ERV-int	MER57A-int#ERV-int/ERV1	24.2152	20.88	3	1974	0.00151976	14835	0.000202224	1029494	3088269832	0.000333356	0.606632	-0.721107
NMF_12	MER57B2	DF000000864	LTR	ERV1	LTR	MER57B2#LTR/ERV1	15.0097	14.09	1	1105	0.000904977	14835	6.74082e-05	310241	3088269832	0.000100458	0.671009	-0.575595
NMF_12	MER57C2	DF000000866	LTR	ERV1	LTR	MER57C2#LTR/ERV1	22.1468	20.495	2	530	0.00377358	14835	0.000134816	162674	3088269832	5.26748e-05	2.55941	1.35581
NMF_12	MER58B	DF000000873	DNA	hAT-Charlie	DNA	MER58B#DNA/hAT-Charlie	21.7019	21.035	6	5060	0.00118577	14835	0.000404449	1240635	3088269832	0.000401725	1.00678	0.00974956
NMF_12	MER66B	DF000000903	LTR	ERV1	LTR	MER66B#LTR/ERV1	14.716	13.955	7	1262	0.00554675	14835	0.000471857	427163	3088269832	0.000138318	3.4114	1.77036
NMF_12	MER66C	DF000000904	LTR	ERV1	LTR	MER66C#LTR/ERV1	16.6138	15.14	2	809	0.00247219	14835	0.000134816	188661	3088269832	6.10895e-05	2.20686	1.142
NMF_12	MER68	DF000000911	LTR	ERVL	LTR	MER68#LTR/ERVL	22.7654	21.23	2	1449	0.00138026	14835	0.000134816	540739	3088269832	0.000175094	0.769963	-0.377139
NMF_12	MER74A	DF000000925	LTR	ERVL	LTR	MER74A#LTR/ERVL	22.684	22	3	1377	0.00217865	14835	0.000202224	518089	3088269832	0.00016776	1.20544	0.269556
NMF_12	MER74B	DF000000926	LTR	ERVL	LTR	MER74B#LTR/ERVL	27.9696	27.945	2	1186	0.00168634	14835	0.000134816	408745	3088269832	0.000132354	1.0186	0.0265928
NMF_12	MER77B	DF000000934	LTR	ERVL	LTR	MER77B#LTR/ERVL	29.2069	28.5	2	1826	0.00109529	14835	0.000134816	679793	3088269832	0.000220121	0.612465	-0.707302
NMF_12	MER89	DF000000947	LTR	ERV1	LTR	MER89#LTR/ERV1	23.0421	22.22	1	1649	0.000606428	14835	6.74082e-05	435680	3088269832	0.000141076	0.477815	-1.06548
NMF_12	MIR	DF000000001	SINE	MIR	SINE	MIR#SINE/MIR	38.0751	37.67	6	177803	3.37452e-05	14835	0.000404449	28586780	3088269832	0.00925657	0.0436932	-4.51645
NMF_12	MIRb	DF000000975	SINE	MIR	SINE	MIRb#SINE/MIR	41.1451	40.96	3	222634	1.3475e-05	14835	0.000202224	35032354	3088269832	0.0113437	0.0178271	-5.80979
NMF_12	MLT1A	DF000001126	LTR	ERVL-MaLR	LTR	MLT1A#LTR/ERVL-MaLR	23.9692	23.29	2	12152	0.000164582	14835	0.000134816	3413990	3088269832	0.00110547	0.121954	-3.03559
NMF_12	MLT1A0	DF000001001	LTR	ERVL-MaLR	LTR	MLT1A0#LTR/ERVL-MaLR	21.0263	20.525	4	18458	0.000216708	14835	0.000269633	5222230	3088269832	0.00169099	0.159453	-2.6488
NMF_12	MLT1A1	DF000001002	LTR	ERVL-MaLR	LTR	MLT1A1#LTR/ERVL-MaLR	21.6859	20.96	3	7596	0.000394945	14835	0.000202224	2175170	3088269832	0.000704333	0.287115	-1.8003
NMF_12	MLT1B	DF000001127	LTR	ERVL-MaLR	LTR	MLT1B#LTR/ERVL-MaLR	22.5434	21.67	7	15481	0.000452167	14835	0.000471857	4374741	3088269832	0.00141657	0.333099	-1.58598
NMF_12	MLT1C	DF000001003	LTR	ERVL-MaLR	LTR	MLT1C#LTR/ERVL-MaLR	22.9322	22.14	2	7455	0.000268276	14835	0.000134816	2282149	3088269832	0.000738973	0.182437	-2.45453
NMF_12	MLT1C2	DF000001221	LTR	ERVL-MaLR	LTR	MLT1C2#LTR/ERVL-MaLR	24.3835	23.8	11	15473	0.000710916	14835	0.00074149	4945464	3088269832	0.00160137	0.463034	-1.11081
NMF_12	MLT1D	DF000001004	LTR	ERVL-MaLR	LTR	MLT1D#LTR/ERVL-MaLR	24.8843	24.42	10	18435	0.000542446	14835	0.000674082	6110109	3088269832	0.00197849	0.340705	-1.5534
NMF_12	MLT1E1A	DF000001128	LTR	ERVL-MaLR	LTR	MLT1E1A#LTR/ERVL-MaLR	29.0659	28.53	8	2773	0.00288496	14835	0.000539265	977024	3088269832	0.000316366	1.70456	0.7694
NMF_12	MLT1E2	DF000001007	LTR	ERVL-MaLR	LTR	MLT1E2#LTR/ERVL-MaLR	28.0251	27.5	5	4163	0.00120106	14835	0.000337041	1536426	3088269832	0.000497504	0.677464	-0.561784
NMF_12	MLT1E3	DF000001129	LTR	ERVL-MaLR	LTR	MLT1E3#LTR/ERVL-MaLR	28.3605	27.64	2	1951	0.00102512	14835	0.000134816	666480	3088269832	0.00021581	0.624699	-0.678768
NMF_12	MLT1F	DF000001008	LTR	ERVL-MaLR	LTR	MLT1F#LTR/ERVL-MaLR	28.5918	27.58	9	4773	0.00188561	14835	0.000606673	1580898	3088269832	0.000511904	1.18513	0.245047
NMF_12	MLT1F-int	DF000001011	ERV-int	ERVL-MaLR	ERV-int	MLT1F-int#ERV-int/ERVL-MaLR	33.5962	32.56	1	1524	0.000656168	14835	6.74082e-05	730410	3088269832	0.000236511	0.285011	-1.81091
NMF_12	MLT1F1	DF000001009	LTR	ERVL-MaLR	LTR	MLT1F1#LTR/ERVL-MaLR	27.5389	26.35	9	3181	0.0028293	14835	0.000606673	1008992	3088269832	0.000326718	1.85687	0.892876
NMF_12	MLT1F2	DF000001010	LTR	ERVL-MaLR	LTR	MLT1F2#LTR/ERVL-MaLR	28.6678	28.09	29	6709	0.00432255	14835	0.00195484	2443043	3088269832	0.000791072	2.47112	1.30517
NMF_12	MLT1G	DF000001130	LTR	ERVL-MaLR	LTR	MLT1G#LTR/ERVL-MaLR	32.1571	32.08	1	2717	0.000368053	14835	6.74082e-05	892006	3088269832	0.000288837	0.233378	-2.09926
NMF_12	MLT1G1	DF000001012	LTR	ERVL-MaLR	LTR	MLT1G1#LTR/ERVL-MaLR	32.9218	32.64	7	3776	0.00185381	14835	0.000471857	1261766	3088269832	0.000408567	1.15491	0.207776
NMF_12	MLT1G3	DF000001013	LTR	ERVL-MaLR	LTR	MLT1G3#LTR/ERVL-MaLR	31.492	31.105	6	2922	0.00205339	14835	0.000404449	1016974	3088269832	0.000329302	1.2282	0.296545
NMF_12	MLT1H	DF000001014	LTR	ERVL-MaLR	LTR	MLT1H#LTR/ERVL-MaLR	35.7915	35.605	31	11238	0.0027585	14835	0.00208965	3509712	3088269832	0.00113647	1.83873	0.878709
NMF_12	MLT1H-int	DF000001016	ERV-int	ERVL-MaLR	ERV-int	MLT1H-int#ERV-int/ERVL-MaLR	37.0556	36.33	1	2104	0.000475285	14835	6.74082e-05	890782	3088269832	0.00028844	0.233699	-2.09728
NMF_12	MLT1H1	DF000001015	LTR	ERVL-MaLR	LTR	MLT1H1#LTR/ERVL-MaLR	33.9141	33.82	7	4830	0.00144928	14835	0.000471857	1621222	3088269832	0.000524961	0.898842	-0.153861
NMF_12	MLT1H2	DF000001131	LTR	ERVL-MaLR	LTR	MLT1H2#LTR/ERVL-MaLR	36.129	36.3	14	5109	0.00274026	14835	0.000943714	1358411	3088269832	0.000439861	2.14548	1.1013
NMF_12	MLT1I	DF000001017	LTR	ERVL-MaLR	LTR	MLT1I#LTR/ERVL-MaLR	38.7666	38.88	25	14055	0.00177873	14835	0.0016852	3580575	3088269832	0.00115941	1.4535	0.539531
NMF_12	MLT1J	DF000001018	LTR	ERVL-MaLR	LTR	MLT1J#LTR/ERVL-MaLR	40.3224	40.24	12	17840	0.000672646	14835	0.000808898	5284780	3088269832	0.00171124	0.472696	-1.08102
NMF_12	MLT1J-int	DF000001021	ERV-int	ERVL-MaLR	ERV-int	MLT1J-int#ERV-int/ERVL-MaLR	40.773	40.49	5	2378	0.00210261	14835	0.000337041	1059522	3088269832	0.000343079	0.982399	-0.0256197
NMF_12	MLT1J1	DF000001019	LTR	ERVL-MaLR	LTR	MLT1J1#LTR/ERVL-MaLR	39.6312	39.655	5	5110	0.000978474	14835	0.000337041	1302447	3088269832	0.00042174	0.799167	-0.323431
NMF_12	MLT1J2	DF000001020	LTR	ERVL-MaLR	LTR	MLT1J2#LTR/ERVL-MaLR	40.0519	40.06	4	8636	0.000463177	14835	0.000269633	2374065	3088269832	0.000768736	0.350748	-1.51149
NMF_12	MLT1K	DF000001022	LTR	ERVL-MaLR	LTR	MLT1K#LTR/ERVL-MaLR	42.6039	42.72	29	23547	0.00123158	14835	0.00195484	6789410	3088269832	0.00219845	0.889188	-0.169439
NMF_12	MLT1L	DF000001023	LTR	ERVL-MaLR	LTR	MLT1L#LTR/ERVL-MaLR	40.9262	40.92	15	14565	0.00102987	14835	0.00101112	4127075	3088269832	0.00133637	0.756618	-0.402363
NMF_12	MLT1M	DF000001024	LTR	ERVL-MaLR	LTR	MLT1M#LTR/ERVL-MaLR	43.225	43.32	3	3982	0.00075339	14835	0.000202224	1170136	3088269832	0.000378897	0.533719	-0.905848
NMF_12	MLT1N2	DF000001025	LTR	ERVL-MaLR	LTR	MLT1N2#LTR/ERVL-MaLR	41.091	41.31	14	9535	0.00146827	14835	0.000943714	2289685	3088269832	0.000741414	1.27286	0.348072
NMF_12	MLT1N2-int	DF003576591	ERV-int	ERVL	ERV-int	MLT1N2-int#ERV-int/ERVL	43.3442	43.24	2	1763	0.00113443	14835	0.000134816	925072	3088269832	0.000299544	0.450072	-1.15177
NMF_12	MLT1O	DF000001026	LTR	ERVL-MaLR	LTR	MLT1O#LTR/ERVL-MaLR	43.3388	43.42	10	8677	0.00115247	14835	0.000674082	2486841	3088269832	0.000805254	0.837104	-0.25652
NMF_12	MLT2B1	DF000001029	LTR	ERVL	LTR	MLT2B1#LTR/ERVL	21.5057	20.625	9	3844	0.00234131	14835	0.000606673	1365297	3088269832	0.000442091	1.37228	0.456576
NMF_12	MLT2B2	DF000001030	LTR	ERVL	LTR	MLT2B2#LTR/ERVL	19.6763	18.61	2	2268	0.000881834	14835	0.000134816	770934	3088269832	0.000249633	0.540058	-0.888813
NMF_12	MLT2B3	DF000001031	LTR	ERVL	LTR	MLT2B3#LTR/ERVL	20.4742	17.02	6	4100	0.00146341	14835	0.000404449	1951079	3088269832	0.000631771	0.640183	-0.643444
NMF_12	MLT2B4	DF000001032	LTR	ERVL	LTR	MLT2B4#LTR/ERVL	22.669	20.62	4	4037	0.000990835	14835	0.000269633	1295189	3088269832	0.00041939	0.642916	-0.637297
NMF_12	MLT2C1	DF000001034	LTR	ERVL	LTR	MLT2C1#LTR/ERVL	27.7611	26.46	3	2565	0.00116959	14835	0.000202224	724090	3088269832	0.000234465	0.862495	-0.213413
NMF_12	MLT2D	DF000001036	LTR	ERVL	LTR	MLT2D#LTR/ERVL	22.2345	21.25	4	3970	0.00100756	14835	0.000269633	1223606	3088269832	0.000396211	0.680528	-0.555273
NMF_12	MLT2F	DF000001038	LTR	ERVL	LTR	MLT2F#LTR/ERVL	32.8791	32.735	1	1972	0.000507099	14835	6.74082e-05	678372	3088269832	0.000219661	0.306874	-1.70428
NMF_12	MSTA	DF000001041	LTR	ERVL-MaLR	LTR	MSTA#LTR/ERVL-MaLR	14.5112	13.59	8	18645	0.000429069	14835	0.000539265	5989286	3088269832	0.00193937	0.278063	-1.84652
NMF_12	MSTB	DF000001042	LTR	ERVL-MaLR	LTR	MSTB#LTR/ERVL-MaLR	16.1619	15.57	10	9682	0.00103284	14835	0.000674082	3039374	3088269832	0.000984167	0.684926	-0.54598
NMF_12	MSTB1	DF000001043	LTR	ERVL-MaLR	LTR	MSTB1#LTR/ERVL-MaLR	17.8462	17.12	5	4245	0.00117786	14835	0.000337041	1383325	3088269832	0.000447929	0.752443	-0.410346
NMF_12	MSTD	DF000001045	LTR	ERVL-MaLR	LTR	MSTD#LTR/ERVL-MaLR	21.9646	21.12	6	8271	0.000725426	14835	0.000404449	2426856	3088269832	0.00078583	0.514677	-0.95826
NMF_12	MamGyp-int	DF000000979	ERV-int	Gypsy	ERV-int	MamGyp-int#ERV-int/Gypsy	50.3465	50.25	1	776	0.00128866	14835	6.74082e-05	325942	3088269832	0.000105542	0.638686	-0.646821
NMF_12	MamGypLTR1a	DF000000691	LTR	Gypsy	LTR	MamGypLTR1a#LTR/Gypsy	42.4201	42.44	2	1174	0.00170358	14835	0.000134816	414511	3088269832	0.000134221	1.00443	0.0063835
NMF_12	MamGypLTR1b	DF000000692	LTR	Gypsy	LTR	MamGypLTR1b#LTR/Gypsy	44.7207	44.875	2	1814	0.00110254	14835	0.000134816	586740	3088269832	0.00018999	0.709597	-0.494927
NMF_12	MamGypLTR1c	DF000000693	LTR	Gypsy	LTR	MamGypLTR1c#LTR/Gypsy	44.0592	44.37	3	1893	0.00158479	14835	0.000202224	661950	3088269832	0.000214343	0.943461	-0.0839659
NMF_12	MamGypLTR1d	DF000000694	LTR	Gypsy	LTR	MamGypLTR1d#LTR/Gypsy	43.9298	44.5	1	1281	0.00078064	14835	6.74082e-05	467873	3088269832	0.0001515	0.444938	-1.16832
NMF_12	MamGypLTR2b	DF000000980	LTR	Gypsy	LTR	MamGypLTR2b#LTR/Gypsy	43.632	44.105	2	1278	0.00156495	14835	0.000134816	397239	3088269832	0.000128628	1.04811	0.0677866
NMF_12	MamGypLTR2c	DF000000981	LTR	Gypsy	LTR	MamGypLTR2c#LTR/Gypsy	44.5648	44.82	4	1881	0.00212653	14835	0.000269633	680607	3088269832	0.000220385	1.22346	0.290972
NMF_12	MamGypLTR3a	DF000000983	LTR	Gypsy	LTR	MamGypLTR3a#LTR/Gypsy	45.9501	45.79	1	1988	0.000503018	14835	6.74082e-05	676274	3088269832	0.000218982	0.307826	-1.69981
NMF_12	MamGypLTR4	DF000001171	LTR	Gypsy	LTR	MamGypLTR4#LTR/Gypsy	42.9486	42.92	1	1349	0.00074129	14835	6.74082e-05	359489	3088269832	0.000116405	0.579085	-0.788154
NMF_12	MamGypsy2-I	DF000001304	ERV-int	Gypsy	ERV-int	MamGypsy2-I#ERV-int/Gypsy	45.4038	45.34	10	2549	0.00392311	14835	0.000674082	908947	3088269832	0.000294322	2.29028	1.19553
NMF_12	MamRTE1	DF000001149	LINE	RTE-BovB	LINE	MamRTE1#LINE/RTE-BovB	48.3681	48.57	22	3353	0.00656129	14835	0.00148298	967498	3088269832	0.000313282	4.7337	2.24297
NMF_12	MamRep137	DF000000986	DNA	TcMar-Tigger	DNA	MamRep137#DNA/TcMar-Tigger	35.5131	35.74	4	2632	0.00151976	14835	0.000269633	645085	3088269832	0.000208882	1.29084	0.368305
NMF_12	MamRep1527	DF000000987	LTR		LTR		43.0215	43.21	5	1312	0.00381098	14835	0.000337041	467093	3088269832	0.000151247	2.22841	1.15601
NMF_12	MamRep434	DF000000992	DNA	TcMar-Tigger	DNA	MamRep434#DNA/TcMar-Tigger	42.7793	42.98	1	4509	0.000221779	14835	6.74082e-05	957061	3088269832	0.000309902	0.217514	-2.20082
NMF_12	MamRep605	DF000000995	LTR		LTR		43.5162	43.665	10	4670	0.00214133	14835	0.000674082	1305204	3088269832	0.000422633	1.59496	0.673519
NMF_12	MamRep605b	DF000001183	LTR		LTR		46.2645	46.47	3	4260	0.000704225	14835	0.000202224	1017317	3088269832	0.000329413	0.613893	-0.703941
NMF_12	MamSINE1	DF000000996	SINE	tRNA-RTE	SINE	MamSINE1#SINE/tRNA-RTE	47.1901	47.29	7	6317	0.00110812	14835	0.000471857	1031824	3088269832	0.000334111	1.41228	0.498024
NMF_12	MamTip2b	DF000001298	DNA	hAT-Tip100	DNA	MamTip2b#DNA/hAT-Tip100	45.87	46.07	5	7144	0.000699888	14835	0.000337041	1408176	3088269832	0.000455976	0.739164	-0.436034
NMF_12	No_overlap								13341			14835	0.899292
NMF_12	OldhAT1	DF000001275	DNA	hAT-Ac	DNA	OldhAT1#DNA/hAT-Ac	43.5385	43.74	4	275	0.0145455	14835	0.000269633	74943	3088269832	2.4267e-05	11.1111	3.47393
NMF_12	Plat_L3	DF000001135	LINE	CR1	LINE	Plat_L3#LINE/CR1	47.2895	47.84	2	3090	0.000647249	14835	0.000134816	782772	3088269832	0.000253466	0.531891	-0.910798
NMF_12	THE1A	DF000000005	LTR	ERVL-MaLR	LTR	THE1A#LTR/ERVL-MaLR	8.69983	7.9	1	4098	0.000244021	14835	6.74082e-05	1289894	3088269832	0.000417675	0.161389	-2.63139
NMF_12	THE1B	DF000000818	LTR	ERVL-MaLR	LTR	THE1B#LTR/ERVL-MaLR	10.5227	10.22	8	22961	0.000348417	14835	0.000539265	7449753	3088269832	0.00241227	0.223551	-2.16133
NMF_12	THE1C	DF000000819	LTR	ERVL-MaLR	LTR	THE1C#LTR/ERVL-MaLR	10.6785	10.14	15	8884	0.00168843	14835	0.00101112	2963193	3088269832	0.000959499	1.0538	0.0756038
NMF_12	THE1D	DF000000820	LTR	ERVL-MaLR	LTR	THE1D#LTR/ERVL-MaLR	12.2702	11.82	41	13515	0.00303367	14835	0.00276373	4293331	3088269832	0.00139021	1.988	0.99132
NMF_12	Tigger1	DF000000891	DNA	TcMar-Tigger	DNA	Tigger1#DNA/TcMar-Tigger	14.0053	13.57	1	12574	7.95292e-05	14835	6.74082e-05	9244510	3088269832	0.00299343	0.0225187	-5.47273
NMF_12	Tigger10	DF000000821	DNA	TcMar-Tigger	DNA	Tigger10#DNA/TcMar-Tigger	45.2091	45.35	1	2059	0.000485673	14835	6.74082e-05	578239	3088269832	0.000187237	0.360015	-1.47387
NMF_12	Tigger13a	DF000000826	DNA	TcMar-Tigger	DNA	Tigger13a#DNA/TcMar-Tigger	33.7491	33.67	2	3062	0.000653168	14835	0.000134816	1021965	3088269832	0.000330918	0.407401	-1.29548
NMF_12	Tigger15a	DF000000828	DNA	TcMar-Tigger	DNA	Tigger15a#DNA/TcMar-Tigger	44.8709	45.21	6	7718	0.000777403	14835	0.000404449	1929036	3088269832	0.000624633	0.647498	-0.627052
NMF_12	Tigger17a	DF000000831	DNA	TcMar-Tigger	DNA	Tigger17a#DNA/TcMar-Tigger	17.9514	17.275	4	2350	0.00170213	14835	0.000269633	949350	3088269832	0.000307405	0.877125	-0.189146
NMF_12	Tigger19a	DF000000835	DNA	TcMar-Tigger	DNA	Tigger19a#DNA/TcMar-Tigger	43.6067	43.98	7	3701	0.00189138	14835	0.000471857	647780	3088269832	0.000209755	2.24956	1.16964
NMF_12	Tigger19b	DF000001147	DNA	TcMar-Tigger	DNA	Tigger19b#DNA/TcMar-Tigger	46.3448	46.87	6	1943	0.00308801	14835	0.000404449	471420	3088269832	0.000152649	2.64954	1.40574
NMF_12	Tigger20a	DF000000837	DNA	TcMar-Tigger	DNA	Tigger20a#DNA/TcMar-Tigger	41.7323	41.415	3	1860	0.0016129	14835	0.000202224	536331	3088269832	0.000173667	1.16444	0.219633
NMF_12	Tigger6a	DF000000849	DNA	TcMar-Tigger	DNA	Tigger6a#DNA/TcMar-Tigger	21.1814	20.17	1	753	0.00132802	14835	6.74082e-05	381529	3088269832	0.000123541	0.545632	-0.873999
NMF_12	UCON105	DF000001237	DNA	hAT	DNA	UCON105#DNA/hAT	46.7121	47.19	1	1579	0.000633312	14835	6.74082e-05	305497	3088269832	9.89217e-05	0.681429	-0.553364
NMF_12	UCON29	DF000001106	DNA	Kolobok	DNA	UCON29#DNA/Kolobok	43.8955	43.915	2	350	0.00571429	14835	0.000134816	81846	3088269832	2.65022e-05	5.08698	2.34681
NMF_12	UCON8	DF000001111	DNA		DNA		46.8964	48.18	2	281	0.00711744	14835	0.000134816	72081	3088269832	2.33403e-05	5.77613	2.5301
NMF_12	X12_DNA	DF000001165	DNA	TcMar-Tigger	DNA	X12_DNA#DNA/TcMar-Tigger	48.0823	48.28	8	3781	0.00211584	14835	0.000539265	701521	3088269832	0.000227157	2.37398	1.24731
NMF_12	X4b_DNA	DF000001309	DNA	TcMar-Tigger	DNA	X4b_DNA#DNA/TcMar-Tigger	46.5437	46.92	1	1104	0.000905797	14835	6.74082e-05	285189	3088269832	9.23459e-05	0.729953	-0.454124
NMF_12	X9a_DNA	DF000001214	DNA		DNA		44.4967	44.835	2	1264	0.00158228	14835	0.000134816	262943	3088269832	8.51425e-05	1.58342	0.663044
NMF_12	hAT-1_Mam	DF000001293	DNA	hAT-Tag1	DNA	hAT-1_Mam#DNA/hAT-Tag1	40.4885	40.47	1	1501	0.000666223	14835	6.74082e-05	488358	3088269832	0.000158133	0.426275	-1.23015
NMF_13	AluJb	DF000000007	SINE	Alu	SINE	AluJb#SINE/Alu	12.3108	11.92	11	105086	0.000104676	17792	0.000618255	28260125	3088269832	0.0091508	0.067563	-3.88762
NMF_13	AluJo	DF000000034	SINE	Alu	SINE	AluJo#SINE/Alu	14.0896	13.54	2	39410	5.07485e-05	17792	0.00011241	9176090	3088269832	0.00297127	0.0378323	-4.72424
NMF_13	AluJr	DF000000035	SINE	Alu	SINE	AluJr#SINE/Alu	14.1507	13.77	7	95761	7.30987e-05	17792	0.000393435	24913509	3088269832	0.00806714	0.0487701	-4.35786
NMF_13	AluSx	DF000000047	SINE	Alu	SINE	AluSx#SINE/Alu	7.75865	7.5	3	103090	2.91008e-05	17792	0.000168615	29429002	3088269832	0.00952928	0.0176944	-5.82056
NMF_13	AluSx1	DF000000048	SINE	Alu	SINE	AluSx1#SINE/Alu	7.61262	7.4	1	95210	1.05031e-05	17792	5.6205e-05	27673246	3088269832	0.00896076	0.00627235	-7.31678
NMF_13	AluSz	DF000000051	SINE	Alu	SINE	AluSz#SINE/Alu	8.20427	7.93	1	102609	9.74573e-06	17792	5.6205e-05	28964475	3088269832	0.00937887	0.00599273	-7.38257
NMF_13	AluSz6	DF000000052	SINE	Alu	SINE	AluSz6#SINE/Alu	9.76823	9.26	5	60842	8.21801e-05	17792	0.000281025	16208079	3088269832	0.00524827	0.0535462	-4.22307
NMF_13	AmnSINE1	DF000000067	SINE	5S-Deu-L2	SINE	AmnSINE1#SINE/5S-Deu-L2	43.5154	44.24	5	1347	0.00371195	17792	0.000281025	236762	3088269832	7.66649e-05	3.66563	1.87406
NMF_13	Arthur1B	DF000000071	DNA	hAT-Tip100	DNA	Arthur1B#DNA/hAT-Tip100	30.0347	29.59	2	2625	0.000761905	17792	0.00011241	809917	3088269832	0.000262256	0.428627	-1.2222
NMF_13	BLACKJACK	DF000000074	DNA	hAT-Blackjack	DNA	BLACKJACK#DNA/hAT-Blackjack	29.4301	28.95	2	1723	0.00116077	17792	0.00011241	833529	3088269832	0.000269902	0.416485	-1.26366
NMF_13	CR1-16_AMi	DF000001265	LINE	CR1	LINE	CR1-16_AMi#LINE/CR1	44.0003	44.715	4	624	0.00641026	17792	0.00022482	171569	3088269832	5.55551e-05	4.0468	2.01678
NMF_13	CR1_Mam	DF000000110	LINE	CR1	LINE	CR1_Mam#LINE/CR1	46.7301	47.09	3	2849	0.001053	17792	0.000168615	799949	3088269832	0.000259028	0.650953	-0.619375
NMF_13	Charlie13a	DF000000086	DNA	hAT-Charlie	DNA	Charlie13a#DNA/hAT-Charlie	39.5636	38.99	1	523	0.00191205	17792	5.6205e-05	204911	3088269832	6.63514e-05	0.847081	-0.239427
NMF_13	Charlie24	DF000000101	DNA	hAT-Charlie	DNA	Charlie24#DNA/hAT-Charlie	37.7044	36.955	3	576	0.00520833	17792	0.000168615	241026	3088269832	7.80456e-05	2.16047	1.11134
NMF_13	Charlie2a	DF000000019	DNA	hAT-Charlie	DNA	Charlie2a#DNA/hAT-Charlie	33.1398	33.04	1	2475	0.00040404	17792	5.6205e-05	773876	3088269832	0.000250586	0.224295	-2.15653
NMF_13	Charlie8	DF000000107	DNA	hAT-Charlie	DNA	Charlie8#DNA/hAT-Charlie	34.5507	34.46	4	2115	0.00189125	17792	0.00022482	664402	3088269832	0.000215137	1.04501	0.0635137
NMF_13	ERV24B_Prim	DF000000114	ERV-int	ERV1	ERV-int	ERV24B_Prim#ERV-int/ERV1	45.9697	48.995	2	770	0.0025974	17792	0.00011241	579236	3088269832	0.00018756	0.599328	-0.738581
NMF_13	ERV24_Prim	DF000000115	ERV-int	ERV1	ERV-int	ERV24_Prim#ERV-int/ERV1	39.3599	38.29	3	779	0.00385109	17792	0.000168615	469963	3088269832	0.000152177	1.10802	0.147985
NMF_13	ERV3-16A3_I	DF000000116	ERV-int	ERVL	ERV-int	ERV3-16A3_I#ERV-int/ERVL	35.706	35.01	20	3211	0.00622859	17792	0.0011241	2149461	3088269832	0.000696008	1.61507	0.691595
NMF_13	ERV3-16A3_LTR	DF000000117	LTR	ERVL	LTR	ERV3-16A3_LTR#LTR/ERVL	33.0373	32.505	4	1240	0.00322581	17792	0.00022482	300270	3088269832	9.72292e-05	2.31227	1.20931
NMF_13	ERVL	DF000000118	ERV-int	ERVL	ERV-int	ERVL#ERV-int/ERVL	30.8781	24.25	9	768	0.0117188	17792	0.000505845	478227	3088269832	0.000154853	3.26662	1.7078
NMF_13	ERVL-B4	DF000000775	ERV-int	ERVL	ERV-int	ERVL-B4#ERV-int/ERVL	21.8734	20.71	14	2605	0.00537428	17792	0.000786871	2249841	3088269832	0.000728512	1.08011	0.111174
NMF_13	ERVL-E	DF000000120	ERV-int	ERVL	ERV-int	ERVL-E#ERV-int/ERVL	41.5026	41.01	36	7027	0.0051231	17792	0.00202338	4055150	3088269832	0.00131308	1.54094	0.623812
NMF_13	ERVL16A-int	DF003576585	ERV-int	ERVL	ERV-int	ERVL16A-int#ERV-int/ERVL	34.5861	34.05	11	2355	0.00467091	17792	0.000618255	1548554	3088269832	0.000501431	1.23298	0.302152
NMF_13	ERVL16C-int	DF003576571	ERV-int	ERVL	ERV-int	ERVL16C-int#ERV-int/ERVL	37.8518	37.09	8	1265	0.00632411	17792	0.00044964	680535	3088269832	0.000220361	2.04047	1.0289
NMF_13	ERVL16E2-int	DF003576586	ERV-int	ERVL	ERV-int	ERVL16E2-int#ERV-int/ERVL	38.6608	38.075	5	2036	0.0024558	17792	0.000281025	1234041	3088269832	0.00039959	0.703284	-0.50782
NMF_13	ERVL40	DF000000201	ERV-int	ERVL	ERV-int	ERVL40#ERV-int/ERVL	33.7873	31.86	8	1585	0.00504732	17792	0.00044964	754715	3088269832	0.000244381	1.83991	0.879638
NMF_13	ERVL67B	DF003576557	ERV-int	ERVL	ERV-int	ERVL67B#ERV-int/ERVL	41.8609	41.59	6	1240	0.00483871	17792	0.00033723	573310	3088269832	0.000185641	1.81657	0.861217
NMF_13	EUTREP2	DF000001223	DNA	hAT	DNA	EUTREP2#DNA/hAT	38.977	39.21	1	1155	0.000865801	17792	5.6205e-05	243122	3088269832	7.87243e-05	0.713947	-0.48611
NMF_13	HAL1	DF000000154	LINE	L1	LINE	HAL1#LINE/L1	39.5087	38.96	19	22967	0.000827274	17792	0.0010679	9914434	3088269832	0.00321035	0.332641	-1.58796
NMF_13	HAL1ME	DF000000157	LINE	L1	LINE	HAL1ME#LINE/L1	42.102	41.98	11	11647	0.000944449	17792	0.000618255	3518669	3088269832	0.00113937	0.542631	-0.881956
NMF_13	HAL1b	DF000000155	LINE	L1	LINE	HAL1b#LINE/L1	39.4819	39.365	2	6424	0.000311333	17792	0.00011241	1973557	3088269832	0.000639049	0.175902	-2.50716
NMF_13	HERV16	DF000000162	ERV-int	ERVL	ERV-int	HERV16#ERV-int/ERVL	38.3208	37.54	13	1875	0.00693333	17792	0.000730665	1055208	3088269832	0.000341683	2.13843	1.09655
NMF_13	HERV3	DF000000169	ERV-int	ERV1	ERV-int	HERV3#ERV-int/ERV1	23.2563	18.4	2	364	0.00549451	17792	0.00011241	410851	3088269832	0.000133036	0.84496	-0.243045
NMF_13	HERVK22	DF000000194	ERV-int	ERVK	ERV-int	HERVK22#ERV-int/ERVK	12.6826	10.96	2	465	0.00430108	17792	0.00011241	533584	3088269832	0.000172778	0.650605	-0.620145
NMF_13	HERVK9	DF000000196	ERV-int	ERVK	ERV-int	HERVK9#ERV-int/ERVK	6.17183	5.01	3	529	0.00567108	17792	0.000168615	849320	3088269832	0.000275015	0.613113	-0.705776
NMF_13	HERVL	DF000000198	ERV-int	ERVL	ERV-int	HERVL#ERV-int/ERVL	9.54905	7.55	27	2006	0.0134596	17792	0.00151754	3622622	3088269832	0.00117303	1.29369	0.371495
NMF_13	HERVL18	DF000000199	ERV-int	ERVL	ERV-int	HERVL18#ERV-int/ERVL	16.9658	13.81	8	586	0.0136519	17792	0.00044964	407889	3088269832	0.000132077	3.40438	1.76739
NMF_13	HERVS71	DF000000205	ERV-int	ERV1	ERV-int	HERVS71#ERV-int/ERV1	18.6496	12.61	2	232	0.00862069	17792	0.00011241	333011	3088269832	0.000107831	1.04247	0.0600003
NMF_13	L1M1_5end	DF000000227	LINE	L1	LINE	L1M1_5end#LINE/L1	18.7137	16.65	18	10896	0.00165198	17792	0.00101169	11568595	3088269832	0.00374598	0.270074	-1.88857
NMF_13	L1M2_5end	DF000000229	LINE	L1	LINE	L1M2_5end#LINE/L1	26.4314	23.94	4	4820	0.000829876	17792	0.00022482	4117870	3088269832	0.00133339	0.168608	-2.56826
NMF_13	L1M2_orf2	DF000000236	LINE	L1	LINE	L1M2_orf2#LINE/L1	19.4552	18.14	5	16489	0.000303232	17792	0.000281025	12637793	3088269832	0.00409219	0.0686735	-3.8641
NMF_13	L1M3_orf2	DF000000244	LINE	L1	LINE	L1M3_orf2#LINE/L1	22.1991	20.79	4	20764	0.000192641	17792	0.00022482	13201965	3088269832	0.00427487	0.0525911	-4.24904
NMF_13	L1M3a_5end	DF000000237	LINE	L1	LINE	L1M3a_5end#LINE/L1	36.7595	35.63	18	1255	0.0143426	17792	0.00101169	509391	3088269832	0.000164944	6.13355	2.61672
NMF_13	L1M3b_5end	DF000000238	LINE	L1	LINE	L1M3b_5end#LINE/L1	34.5674	33.24	6	1201	0.00499584	17792	0.00033723	694347	3088269832	0.000224834	1.49991	0.584876
NMF_13	L1M3e_5end	DF000000242	LINE	L1	LINE	L1M3e_5end#LINE/L1	35.2208	33.16	7	2249	0.00311249	17792	0.000393435	1028239	3088269832	0.00033295	1.18167	0.240821
NMF_13	L1M3f_5end	DF000000243	LINE	L1	LINE	L1M3f_5end#LINE/L1	21.7001	18.13	1	858	0.0011655	17792	5.6205e-05	593404	3088269832	0.000192148	0.29251	-1.77344
NMF_13	L1M4_5end	DF000000245	LINE	L1	LINE	L1M4_5end#LINE/L1	27.1243	25.71	3	6407	0.000468238	17792	0.000168615	3893500	3088269832	0.00126074	0.133743	-2.90246
NMF_13	L1M4_orf2	DF000000250	LINE	L1	LINE	L1M4_orf2#LINE/L1	23.7859	22.53	4	30684	0.000130361	17792	0.00022482	14911914	3088269832	0.00482857	0.0465604	-4.42475
NMF_13	L1M4b_5end	DF000000248	LINE	L1	LINE	L1M4b_5end#LINE/L1	28.2557	26.77	5	4487	0.00111433	17792	0.000281025	2668690	3088269832	0.000864138	0.325209	-1.62056
NMF_13	L1M4c_5end	DF000000249	LINE	L1	LINE	L1M4c_5end#LINE/L1	31.1217	31.65	6	6688	0.000897129	17792	0.00033723	4563347	3088269832	0.00147764	0.228222	-2.13149
NMF_13	L1M5_orf2	DF000000008	LINE	L1	LINE	L1M5_orf2#LINE/L1	39.134	39.15	5	110534	4.5235e-05	17792	0.000281025	47760860	3088269832	0.0154652	0.0181714	-5.78219
NMF_13	L1M6_5end	DF000000251	LINE	L1	LINE	L1M6_5end#LINE/L1	45.8144	45.82	8	8431	0.000948879	17792	0.00044964	3270185	3088269832	0.00105891	0.424628	-1.23573
NMF_13	L1M7_5end	DF000000253	LINE	L1	LINE	L1M7_5end#LINE/L1	42.1553	41.93	4	3666	0.00109111	17792	0.00022482	1484071	3088269832	0.000480551	0.467838	-1.09592
NMF_13	L1MB2_3end	DF000000268	LINE	L1	LINE	L1MB2_3end#LINE/L1	20.2467	18.78	1	7651	0.000130702	17792	5.6205e-05	2436259	3088269832	0.000788875	0.0712471	-3.81103
NMF_13	L1MB3_3end	DF000000269	LINE	L1	LINE	L1MB3_3end#LINE/L1	19.9399	18.84	5	14559	0.00034343	17792	0.000281025	4945207	3088269832	0.00160129	0.1755	-2.51046
NMF_13	L1MB4_3end	DF000000270	LINE	L1	LINE	L1MB4_3end#LINE/L1	21.0914	19.945	1	6776	0.00014758	17792	5.6205e-05	2229255	3088269832	0.000721846	0.0778629	-3.68292
NMF_13	L1MB5_3end	DF000000272	LINE	L1	LINE	L1MB5_3end#LINE/L1	22.9225	21.68	1	8521	0.000117357	17792	5.6205e-05	2785733	3088269832	0.000902037	0.062309	-4.00441
NMF_13	L1MB7_3end	DF000000273	LINE	L1	LINE	L1MB7_3end#LINE/L1	22.6219	21.44	6	15234	0.000393856	17792	0.00033723	5621331	3088269832	0.00182022	0.185269	-2.43231
NMF_13	L1MB8_3end	DF000000274	LINE	L1	LINE	L1MB8_3end#LINE/L1	22.533	21.58	4	13651	0.000293019	17792	0.00022482	4821446	3088269832	0.00156121	0.144004	-2.79582
NMF_13	L1MC1_3end	DF000000275	LINE	L1	LINE	L1MC1_3end#LINE/L1	19.2546	18.31	3	9534	0.000314663	17792	0.000168615	4316429	3088269832	0.00139769	0.120639	-3.05123
NMF_13	L1MC2_3end	DF000000276	LINE	L1	LINE	L1MC2_3end#LINE/L1	22.205	20.54	1	5256	0.000190259	17792	5.6205e-05	2071268	3088269832	0.000670689	0.083802	-3.57687
NMF_13	L1MC4_3end	DF000000010	LINE	L1	LINE	L1MC4_3end#LINE/L1	34.3372	33.69	7	42846	0.000163376	17792	0.000393435	9787640	3088269832	0.0031693	0.12414	-3.00996
NMF_13	L1MC4_5end	DF000000278	LINE	L1	LINE	L1MC4_5end#LINE/L1	39.2073	39.51	1	5146	0.000194326	17792	5.6205e-05	2077824	3088269832	0.000672812	0.0835375	-3.58143
NMF_13	L1MC4a_3end	DF000000279	LINE	L1	LINE	L1MC4a_3end#LINE/L1	30.8715	29.11	3	8670	0.000346021	17792	0.000168615	3490811	3088269832	0.00113035	0.149171	-2.74496
NMF_13	L1MC5_3end	DF000000280	LINE	L1	LINE	L1MC5_3end#LINE/L1	31.3144	30.28	3	13874	0.000216232	17792	0.000168615	4455535	3088269832	0.00144273	0.116872	-3.09699
NMF_13	L1MC5a_3end	DF000000281	LINE	L1	LINE	L1MC5a_3end#LINE/L1	36.3575	35.8	9	17734	0.0005075	17792	0.000505845	6128986	3088269832	0.0019846	0.254885	-1.97208
NMF_13	L1MCa_5end	DF000000282	LINE	L1	LINE	L1MCa_5end#LINE/L1	24.8915	23.3	1	7756	0.000128932	17792	5.6205e-05	4369270	3088269832	0.0014148	0.0397266	-4.65375
NMF_13	L1MCc_5end	DF000000284	LINE	L1	LINE	L1MCc_5end#LINE/L1	39.4197	39.225	4	4076	0.000981354	17792	0.00022482	1707681	3088269832	0.000552957	0.406578	-1.2984
NMF_13	L1MD1_3end	DF000000286	LINE	L1	LINE	L1MD1_3end#LINE/L1	23.7846	21.8	3	4731	0.000634115	17792	0.000168615	1741184	3088269832	0.000563806	0.299066	-1.74146
NMF_13	L1MD2_3end	DF000000287	LINE	L1	LINE	L1MD2_3end#LINE/L1	27.6152	26.385	4	7568	0.000528541	17792	0.00022482	2883036	3088269832	0.000933544	0.240824	-2.05395
NMF_13	L1MD2_5end	DF000000288	LINE	L1	LINE	L1MD2_5end#LINE/L1	35.7089	33.67	5	1520	0.00328947	17792	0.000281025	735960	3088269832	0.000238308	1.17925	0.237871
NMF_13	L1MD3_3end	DF000000289	LINE	L1	LINE	L1MD3_3end#LINE/L1	30.575	28.34	1	7773	0.00012865	17792	5.6205e-05	2713621	3088269832	0.000878686	0.0639648	-3.96658
NMF_13	L1MD_orf2	DF000000292	LINE	L1	LINE	L1MD_orf2#LINE/L1	27.183	25.84	1	17901	5.58628e-05	17792	5.6205e-05	9024442	3088269832	0.00292217	0.019234	-5.7002
NMF_13	L1MDa_5end	DF000000290	LINE	L1	LINE	L1MDa_5end#LINE/L1	27.8401	26.61	3	7623	0.000393546	17792	0.000168615	4156426	3088269832	0.00134588	0.125283	-2.99674
NMF_13	L1ME1_3end	DF000000293	LINE	L1	LINE	L1ME1_3end#LINE/L1	29.4879	28.76	2	21966	9.10498e-05	17792	0.00011241	8249836	3088269832	0.00267135	0.0420799	-4.57072
NMF_13	L1ME3A_3end	DF000000297	LINE	L1	LINE	L1ME3A_3end#LINE/L1	32.6631	31.97	3	12991	0.000230929	17792	0.000168615	4352305	3088269832	0.0014093	0.119644	-3.06318
NMF_13	L1ME3B_3end	DF000000298	LINE	L1	LINE	L1ME3B_3end#LINE/L1	35.4654	34.955	1	6896	0.000145012	17792	5.6205e-05	2119219	3088269832	0.000686216	0.0819058	-3.60989
NMF_13	L1ME3G_3end	DF000000302	LINE	L1	LINE	L1ME3G_3end#LINE/L1	41.3258	41.38	7	24798	0.000282281	17792	0.000393435	6805705	3088269832	0.00220373	0.178532	-2.48575
NMF_13	L1ME3_3end	DF000000296	LINE	L1	LINE	L1ME3_3end#LINE/L1	31.8617	31.13	3	7347	0.00040833	17792	0.000168615	2210680	3088269832	0.000715831	0.235551	-2.08589
NMF_13	L1ME4a_3end	DF000000303	LINE	L1	LINE	L1ME4a_3end#LINE/L1	39.6839	39.76	6	58111	0.000103251	17792	0.00033723	14568272	3088269832	0.00471729	0.0714881	-3.80615
NMF_13	L1ME4b_3end	DF000000304	LINE	L1	LINE	L1ME4b_3end#LINE/L1	38.5157	38.35	4	23736	0.00016852	17792	0.00022482	6223380	3088269832	0.00201517	0.111564	-3.16406
NMF_13	L1ME5_3end	DF000000306	LINE	L1	LINE	L1ME5_3end#LINE/L1	41.3008	40.89	2	5577	0.000358616	17792	0.00011241	1646285	3088269832	0.000533077	0.21087	-2.24557
NMF_13	L1MEb_5end	DF000000774	LINE	L1	LINE	L1MEb_5end#LINE/L1	38.3916	37.685	1	3354	0.000298151	17792	5.6205e-05	1286073	3088269832	0.000416438	0.134966	-2.88933
NMF_13	L1MEc_5end	DF000000776	LINE	L1	LINE	L1MEc_5end#LINE/L1	33.4827	31.82	15	19150	0.00078329	17792	0.000843076	10011028	3088269832	0.00324163	0.260078	-1.94299
NMF_13	L1MEd_5end	DF000000777	LINE	L1	LINE	L1MEd_5end#LINE/L1	40.8145	40.33	13	18523	0.00070183	17792	0.000730665	8006148	3088269832	0.00259244	0.281845	-1.82703
NMF_13	L1MEf_5end	DF000000308	LINE	L1	LINE	L1MEf_5end#LINE/L1	33.0389	32.34	5	8320	0.000600962	17792	0.000281025	4311295	3088269832	0.00139602	0.201304	-2.31255
NMF_13	L1MEg1_5end	DF000000309	LINE	L1	LINE	L1MEg1_5end#LINE/L1	42.4176	42.36	5	1784	0.00280269	17792	0.000281025	755773	3088269832	0.000244724	1.14834	0.199545
NMF_13	L1MEg2_5end	DF000000310	LINE	L1	LINE	L1MEg2_5end#LINE/L1	41.5421	40.98	5	1127	0.00443656	17792	0.000281025	393168	3088269832	0.00012731	2.20741	1.14235
NMF_13	L1MEg_5end	DF000000311	LINE	L1	LINE	L1MEg_5end#LINE/L1	38.4036	37.7	8	12494	0.000640307	17792	0.00044964	5823886	3088269832	0.00188581	0.238434	-2.06834
NMF_13	L1MEh_5end	DF000000312	LINE	L1	LINE	L1MEh_5end#LINE/L1	41.9472	42.185	4	3482	0.00114877	17792	0.00022482	1329692	3088269832	0.000430562	0.522155	-0.93745
NMF_13	L1MEi_5end	DF000000313	LINE	L1	LINE	L1MEi_5end#LINE/L1	40.0706	39.76	10	6224	0.00160668	17792	0.00056205	2403654	3088269832	0.000778317	0.722135	-0.469659
NMF_13	L1MEj_5end	DF000000314	LINE	L1	LINE	L1MEj_5end#LINE/L1	42.7869	42.61	1	2557	0.000391083	17792	5.6205e-05	1053007	3088269832	0.00034097	0.164839	-2.60087
NMF_13	L1P3_5end	DF000000318	LINE	L1	LINE	L1P3_5end#LINE/L1	10.5558	7.735	8	2652	0.00301659	17792	0.00044964	3477010	3088269832	0.00112588	0.399369	-1.32421
NMF_13	L1P3_orf2	DF000000320	LINE	L1	LINE	L1P3_orf2#LINE/L1	8.2149	6.61	2	17356	0.000115234	17792	0.00011241	22344852	3088269832	0.00723539	0.0155361	-6.00823
NMF_13	L1P4_orf2	DF000000326	LINE	L1	LINE	L1P4_orf2#LINE/L1	16.3974	15.18	9	14244	0.000631845	17792	0.000505845	12256559	3088269832	0.00396875	0.127457	-2.97192
NMF_13	L1P4b_5end	DF000000322	LINE	L1	LINE	L1P4b_5end#LINE/L1	31.7262	29.405	3	594	0.00505051	17792	0.000168615	401847	3088269832	0.00013012	1.29584	0.373886
NMF_13	L1PA10_3end	DF000000327	LINE	L1	LINE	L1PA10_3end#LINE/L1	11.1463	9.445	2	5964	0.000335345	17792	0.00011241	2570170	3088269832	0.000832236	0.13507	-2.88822
NMF_13	L1PA10_5end	DF000000328	LINE	L1	LINE	L1PA10_5end#LINE/L1	14.2134	12.51	9	5026	0.00179069	17792	0.000505845	7228844	3088269832	0.00234074	0.216105	-2.2102
NMF_13	L1PA13_5end	DF000000332	LINE	L1	LINE	L1PA13_5end#LINE/L1	19.7251	18.69	18	2097	0.00858369	17792	0.00101169	2499431	3088269832	0.000809331	1.25003	0.321967
NMF_13	L1PA15-16_5end	DF000000334	LINE	L1	LINE	L1PA15-16_5end#LINE/L1	25.168	21.6	6	2745	0.00218579	17792	0.00033723	2251207	3088269832	0.000728954	0.462622	-1.11209
NMF_13	L1PA15_3end	DF000000335	LINE	L1	LINE	L1PA15_3end#LINE/L1	14.2462	12.99	2	6931	0.000288559	17792	0.00011241	3346810	3088269832	0.00108372	0.103726	-3.26914
NMF_13	L1PBa1_5end	DF000000351	LINE	L1	LINE	L1PBa1_5end#LINE/L1	14.4413	12.49	1	1735	0.000576369	17792	5.6205e-05	1828594	3088269832	0.00059211	0.0949234	-3.39709
NMF_13	L1PBa_5end	DF000000352	LINE	L1	LINE	L1PBa_5end#LINE/L1	17.3662	13.74	8	5120	0.0015625	17792	0.00044964	4742679	3088269832	0.00153571	0.29279	-1.77206
NMF_13	L1PREC2_5end	DF000000356	LINE	L1	LINE	L1PREC2_5end#LINE/L1	20.9687	16.565	8	2090	0.00382775	17792	0.00044964	1984283	3088269832	0.000642523	0.699805	-0.514976
NMF_13	L1PREC2_orf2	DF000000357	LINE	L1	LINE	L1PREC2_orf2#LINE/L1	13.1945	12.02	2	11083	0.000180457	17792	0.00011241	10968262	3088269832	0.00355159	0.0316507	-4.98162
NMF_13	L2	DF000000358	LINE	L2	LINE	L2#LINE/L2	48.0437	48.36	206	170863	0.00120564	17792	0.0115782	57184330	3088269832	0.0185166	0.625289	-0.677405
NMF_13	L2a_3end	DF000000359	LINE	L2	LINE	L2a_3end#LINE/L2	38.3503	38.26	63	106487	0.000591622	17792	0.00354092	23319382	3088269832	0.00755095	0.468936	-1.09254
NMF_13	L2b_3end	DF000000360	LINE	L2	LINE	L2b_3end#LINE/L2	42.3139	42.57	58	124680	0.000465191	17792	0.00325989	20238522	3088269832	0.00655335	0.497439	-1.00741
NMF_13	L2c_3end	DF000000361	LINE	L2	LINE	L2c_3end#LINE/L2	45.5851	46.14	54	135099	0.000399707	17792	0.00303507	25861738	3088269832	0.00837418	0.362432	-1.46422
NMF_13	L2d2_3end	DF000001144	LINE	L2	LINE	L2d2_3end#LINE/L2	46.2465	46.53	8	42587	0.000187851	17792	0.00044964	7449489	3088269832	0.00241219	0.186403	-2.4235
NMF_13	L2d_3end	DF000001215	LINE	L2	LINE	L2d_3end#LINE/L2	47.5669	48	15	39800	0.000376884	17792	0.000843076	7742827	3088269832	0.00250717	0.336265	-1.57233
NMF_13	L3	DF000000362	LINE	CR1	LINE	L3#LINE/CR1	47.6474	47.69	46	34410	0.00133682	17792	0.00258543	9864035	3088269832	0.00319403	0.809457	-0.304974
NMF_13	L3b_3end	DF000000363	LINE	CR1	LINE	L3b_3end#LINE/CR1	48.7133	48.86	5	6738	0.00074206	17792	0.000281025	1324879	3088269832	0.000429004	0.655065	-0.61029
NMF_13	L4_A_Mam	DF000000364	LINE	RTE-X	LINE	L4_A_Mam#LINE/RTE-X	44.3627	44.52	12	7651	0.00156842	17792	0.00067446	2456516	3088269832	0.000795434	0.847915	-0.238009
NMF_13	L4_B_Mam	DF000000365	LINE	RTE-X	LINE	L4_B_Mam#LINE/RTE-X	46.3756	46.57	8	4147	0.00192911	17792	0.00044964	1231712	3088269832	0.000398836	1.12738	0.172977
NMF_13	L4_C_Mam	DF000000366	LINE	RTE-X	LINE	L4_C_Mam#LINE/RTE-X	46.9904	47.24	11	6715	0.00163812	17792	0.000618255	2084412	3088269832	0.000674945	0.916009	-0.126567
NMF_13	LFSINE_Vert	DF000000368	SINE	tRNA	SINE	LFSINE_Vert#SINE/tRNA	45.7624	45.93	11	1154	0.00953206	17792	0.000618255	210436	3088269832	6.81404e-05	9.07325	3.18162
NMF_13	LTR101_Mam	DF000000376	LTR	ERVL	LTR	LTR101_Mam#LTR/ERVL	45.448	45.3	3	1534	0.00195567	17792	0.000168615	541405	3088269832	0.00017531	0.96181	-0.0561756
NMF_13	LTR104_Mam	DF000000380	LTR	Gypsy	LTR	LTR104_Mam#LTR/Gypsy	45.1327	45.29	9	3113	0.0028911	17792	0.000505845	960935	3088269832	0.000311156	1.62569	0.701056
NMF_13	LTR105_Mam	DF000000381	LTR	ERVL	LTR	LTR105_Mam#LTR/ERVL	40.5403	40.49	2	765	0.00261438	17792	0.00011241	236756	3088269832	7.6663e-05	1.46629	0.552169
NMF_13	LTR16	DF000000414	LTR	ERVL	LTR	LTR16#LTR/ERVL	33.584	32.97	5	3426	0.00145943	17792	0.000281025	1016814	3088269832	0.00032925	0.85353	-0.228486
NMF_13	LTR16A	DF000000415	LTR	ERVL	LTR	LTR16A#LTR/ERVL	34.2318	33.96	13	4221	0.00307984	17792	0.000730665	1225428	3088269832	0.000396801	1.84139	0.880796
NMF_13	LTR16A1	DF000000416	LTR	ERVL	LTR	LTR16A1#LTR/ERVL	33.6979	33.19	11	2868	0.00383543	17792	0.000618255	813106	3088269832	0.000263289	2.3482	1.23156
NMF_13	LTR16A2	DF000000417	LTR	ERVL	LTR	LTR16A2#LTR/ERVL	34.7333	34.34	3	2239	0.00133988	17792	0.000168615	658225	3088269832	0.000213137	0.791111	-0.338048
NMF_13	LTR16B	DF000000418	LTR	ERVL	LTR	LTR16B#LTR/ERVL	28.9385	28.46	4	788	0.00507614	17792	0.00022482	231465	3088269832	7.49497e-05	2.99961	1.58478
NMF_13	LTR16B1	DF000000419	LTR	ERVL	LTR	LTR16B1#LTR/ERVL	31.3516	30.64	7	1365	0.00512821	17792	0.000393435	447206	3088269832	0.000144808	2.71695	1.44199
NMF_13	LTR16B2	DF000000420	LTR	ERVL	LTR	LTR16B2#LTR/ERVL	29.0338	28.675	6	1542	0.00389105	17792	0.00033723	473143	3088269832	0.000153206	2.20115	1.13826
NMF_13	LTR16C	DF000000421	LTR	ERVL	LTR	LTR16C#LTR/ERVL	34.8332	34.675	22	6804	0.00323339	17792	0.00123651	2023723	3088269832	0.000655293	1.88696	0.916062
NMF_13	LTR16D	DF000000422	LTR	ERVL	LTR	LTR16D#LTR/ERVL	37.5081	37.47	5	1369	0.0036523	17792	0.000281025	431782	3088269832	0.000139814	2.01	1.0072
NMF_13	LTR16E1	DF000000425	LTR	ERVL	LTR	LTR16E1#LTR/ERVL	36.3479	36.06	5	2889	0.0017307	17792	0.000281025	871237	3088269832	0.000282112	0.996149	-0.00556701
NMF_13	LTR16E2	DF000000426	LTR	ERVL	LTR	LTR16E2#LTR/ERVL	38.113	37.82	7	2698	0.00259451	17792	0.000393435	866704	3088269832	0.000280644	1.4019	0.487386
NMF_13	LTR18B	DF000000429	LTR	ERVL	LTR	LTR18B#LTR/ERVL	14.8008	12.99	6	404	0.0148515	17792	0.00033723	165316	3088269832	5.35303e-05	6.2998	2.65531
NMF_13	LTR1A1	DF000000435	LTR	ERV1	LTR	LTR1A1#LTR/ERV1	12.4696	10.525	7	366	0.0191257	17792	0.000393435	210987	3088269832	6.83188e-05	5.75881	2.52577
NMF_13	LTR1A2	DF000000436	LTR	ERV1	LTR	LTR1A2#LTR/ERV1	11.6266	10.41	20	944	0.0211864	17792	0.0011241	559336	3088269832	0.000181116	6.20651	2.63378
NMF_13	LTR1B	DF000000437	LTR	ERV1	LTR	LTR1B#LTR/ERV1	14.8588	11.5	11	408	0.0269608	17792	0.000618255	248228	3088269832	8.03777e-05	7.69188	2.94334
NMF_13	LTR1B0	DF000000438	LTR	ERV1	LTR	LTR1B0#LTR/ERV1	18.3727	10.37	5	131	0.0381679	17792	0.000281025	70356	3088269832	2.27817e-05	12.3356	3.62475
NMF_13	LTR1B1	DF000000439	LTR	ERV1	LTR	LTR1B1#LTR/ERV1	21.5064	14.28	15	267	0.0561798	17792	0.000843076	149911	3088269832	4.85421e-05	17.3679	4.11835
NMF_13	LTR1C	DF000000440	LTR	ERV1	LTR	LTR1C#LTR/ERV1	17.4198	10.27	4	93	0.0430108	17792	0.00022482	43463	3088269832	1.40736e-05	15.9746	3.99771
NMF_13	LTR1D	DF000000443	LTR	ERV1	LTR	LTR1D#LTR/ERV1	13.0395	10.87	17	351	0.048433	17792	0.000955486	229098	3088269832	7.41833e-05	12.8801	3.68707
NMF_13	LTR1D1	DF000000444	LTR	ERV1	LTR	LTR1D1#LTR/ERV1	14.0994	11.23	4	371	0.0107817	17792	0.00022482	232006	3088269832	7.51249e-05	2.99262	1.58141
NMF_13	LTR2752	DF000000475	LTR	ERV1	LTR	LTR2752#LTR/ERV1	16.4651	13.87	18	443	0.0406321	17792	0.00101169	235842	3088269832	7.6367e-05	13.2477	3.72767
NMF_13	LTR27E	DF000000479	LTR	ERV1	LTR	LTR27E#LTR/ERV1	21.0665	17.79	8	467	0.0171306	17792	0.00044964	243058	3088269832	7.87036e-05	5.71308	2.51427
NMF_13	LTR33	DF000000489	LTR	ERVL	LTR	LTR33#LTR/ERVL	37.409	37.11	37	10004	0.00369852	17792	0.00207959	3036060	3088269832	0.000983094	2.11535	1.0809
NMF_13	LTR33A	DF000000490	LTR	ERVL	LTR	LTR33A#LTR/ERVL	39.5722	39.51	19	2625	0.0072381	17792	0.0010679	876169	3088269832	0.000283709	3.76406	1.91229
NMF_13	LTR33A_v	DF000000491	LTR	ERVL	LTR	LTR33A_v#LTR/ERVL	35.8006	34.82	5	1671	0.00299222	17792	0.000281025	490937	3088269832	0.000158968	1.76781	0.82196
NMF_13	LTR33B	DF000000492	LTR	ERVL	LTR	LTR33B#LTR/ERVL	40.3674	40.73	13	2352	0.00552721	17792	0.000730665	734655	3088269832	0.000237886	3.0715	1.61894
NMF_13	LTR40a	DF000000513	LTR	ERVL	LTR	LTR40a#LTR/ERVL	28.6475	28.13	2	1954	0.00102354	17792	0.00011241	680317	3088269832	0.000220291	0.510281	-0.970637
NMF_13	LTR40c	DF000000516	LTR	ERVL	LTR	LTR40c#LTR/ERVL	29.6347	28.3	1	771	0.00129702	17792	5.6205e-05	246753	3088269832	7.99001e-05	0.703442	-0.507498
NMF_13	LTR41	DF000000517	LTR	ERVL	LTR	LTR41#LTR/ERVL	28.6003	27.485	2	1034	0.00193424	17792	0.00011241	377756	3088269832	0.00012232	0.918986	-0.121885
NMF_13	LTR41C	DF000000519	LTR	ERVL	LTR	LTR41C#LTR/ERVL	33.5759	33.785	9	1074	0.00837989	17792	0.000505845	415190	3088269832	0.000134441	3.76258	1.91172
NMF_13	LTR50	DF000000541	LTR	ERVL	LTR	LTR50#LTR/ERVL	33.9535	33.185	9	2756	0.0032656	17792	0.000505845	837228	3088269832	0.000271099	1.8659	0.899875
NMF_13	LTR53	DF000000545	LTR	ERVL	LTR	LTR53#LTR/ERVL	22.9999	21.865	1	516	0.00193798	17792	5.6205e-05	186862	3088269832	6.0507e-05	0.928901	-0.106403
NMF_13	LTR67B	DF000000566	LTR	ERVL	LTR	LTR67B#LTR/ERVL	40.4416	40.11	14	4039	0.0034662	17792	0.000786871	1003442	3088269832	0.00032492	2.42173	1.27604
NMF_13	LTR78	DF000000583	LTR	ERV1	LTR	LTR78#LTR/ERV1	43.0655	43.15	13	5370	0.00242086	17792	0.000730665	2384340	3088269832	0.000772063	0.94638	-0.0795082
NMF_13	LTR78B	DF000000584	LTR	ERV1	LTR	LTR78B#LTR/ERV1	43.5763	43.56	10	4463	0.00224065	17792	0.00056205	1577870	3088269832	0.000510924	1.10007	0.137592
NMF_13	LTR79	DF000000585	LTR	ERVL	LTR	LTR79#LTR/ERVL	42.8792	42.9	15	5393	0.00278138	17792	0.000843076	1463083	3088269832	0.000473755	1.77956	0.831521
NMF_13	LTR8	DF000000590	LTR	ERV1	LTR	LTR8#LTR/ERV1	13.7774	12.14	5	3083	0.0016218	17792	0.000281025	1444075	3088269832	0.0004676	0.600995	-0.734576
NMF_13	LTR81A	DF000000594	LTR	Gypsy	LTR	LTR81A#LTR/Gypsy	43.6851	44.25	7	1240	0.00564516	17792	0.000393435	522645	3088269832	0.000169236	2.32478	1.21709
NMF_13	LTR81C	DF000000597	LTR	Gypsy	LTR	LTR81C#LTR/Gypsy	44.8359	45.39	8	1221	0.00655201	17792	0.00044964	462151	3088269832	0.000149647	3.00467	1.58721
NMF_13	LTR82A	DF000000598	LTR	ERVL	LTR	LTR82A#LTR/ERVL	36.3568	35.88	4	944	0.00423729	17792	0.00022482	354206	3088269832	0.000114694	1.96017	0.970981
NMF_13	LTR82B	DF000000599	LTR	ERVL	LTR	LTR82B#LTR/ERVL	38.2423	37.63	1	1168	0.000856164	17792	5.6205e-05	411595	3088269832	0.000133277	0.421716	-1.24566
NMF_13	LTR84b	DF000000602	LTR	ERVL	LTR	LTR84b#LTR/ERVL	44.4904	44.29	2	1420	0.00140845	17792	0.00011241	468693	3088269832	0.000151766	0.740682	-0.433073
NMF_13	LTR85a	DF000000603	LTR	Gypsy	LTR	LTR85a#LTR/Gypsy	43.0756	43.485	2	2858	0.00069979	17792	0.00011241	874138	3088269832	0.000283051	0.397137	-1.33229
NMF_13	LTR85b	DF000000604	LTR	Gypsy	LTR	LTR85b#LTR/Gypsy	44.229	44.62	1	1519	0.000658328	17792	5.6205e-05	493989	3088269832	0.000159957	0.351377	-1.50891
NMF_13	LTR85c	DF000000605	LTR	Gypsy	LTR	LTR85c#LTR/Gypsy	44.9146	45.4	4	2000	2	17792	0.00022482	623846	3088269832	0.000202005	1.11294	0.15438
NMF_13	LTR88a	DF000000612	LTR	Gypsy	LTR	LTR88a#LTR/Gypsy	43.8791	44.04	6	2525	0.00237624	17792	0.00033723	701981	3088269832	0.000227306	1.4836	0.569101
NMF_13	LTR88b	DF000000613	LTR	Gypsy	LTR	LTR88b#LTR/Gypsy	44.3812	44.39	13	2530	0.00513834	17792	0.000730665	690292	3088269832	0.000223521	3.2689	1.7088
NMF_13	LTR88c	DF000000614	LTR	Gypsy	LTR	LTR88c#LTR/Gypsy	46.9899	46.745	4	1756	0.0022779	17792	0.00022482	350716	3088269832	0.000113564	1.97968	0.985267
NMF_13	LTR89	DF000000615	LTR	ERVL	LTR	LTR89#LTR/ERVL	45.7108	45.86	4	1785	0.0022409	17792	0.00022482	518277	3088269832	0.000167821	1.33964	0.421847
NMF_13	LTR8A	DF000000616	LTR	ERV1	LTR	LTR8A#LTR/ERV1	17.8428	17.08	1	1399	0.000714796	17792	5.6205e-05	635870	3088269832	0.000205898	0.272975	-1.87316
NMF_13	LTR8B	DF000000617	LTR	ERV1	LTR	LTR8B#LTR/ERV1	19.3176	17.25	1	1820	0.000549451	17792	5.6205e-05	816298	3088269832	0.000264322	0.212638	-2.23353
NMF_13	LTR9	DF000000618	LTR	ERV1	LTR	LTR9#LTR/ERV1	12.5674	11.635	13	786	0.0165394	17792	0.000730665	333267	3088269832	0.000107914	6.77082	2.75933
NMF_13	LTR91	DF000000621	LTR		LTR		44.1051	44.19	3	2135	0.00140515	17792	0.000168615	647571	3088269832	0.000209687	0.804126	-0.314506
NMF_13	LTR91A	DF000001296	LTR		LTR		45.8926	45.94	1	3980	0.000251256	17792	5.6205e-05	1255575	3088269832	0.000406563	0.138244	-2.85471
NMF_13	LTR9B	DF000000623	LTR	ERV1	LTR	LTR9B#LTR/ERV1	13.0309	10.85	1	666	0.0015015	17792	5.6205e-05	260370	3088269832	8.43093e-05	0.666653	-0.584993
NMF_13	LTR9D	DF000000625	LTR	ERV1	LTR	LTR9D#LTR/ERV1	13.7227	12.58	10	731	0.0136799	17792	0.00056205	326784	3088269832	0.000105815	5.31165	2.40916
NMF_13	MER102a	DF000000696	DNA	hAT-Charlie	DNA	MER102a#DNA/hAT-Charlie	37.1313	36.995	2	3222	0.000620732	17792	0.00011241	609372	3088269832	0.000197318	0.569689	-0.811753
NMF_13	MER102b	DF000000697	DNA	hAT-Charlie	DNA	MER102b#DNA/hAT-Charlie	34.7961	34.9	16	6579	0.00243198	17792	0.000899281	1339518	3088269832	0.000433744	2.0733	1.05193
NMF_13	MER124	DF000000721	DNA		DNA		47.5758	47.75	2	2159	0.000926355	17792	0.00011241	442195	3088269832	0.000143185	0.785067	-0.349113
NMF_13	MER126	DF000000723	DNA		DNA		42.1306	42.31	1	415	0.00240964	17792	5.6205e-05	81552	3088269832	2.6407e-05	2.12841	1.08978
NMF_13	MER130	DF000000726	DNA		DNA		43.8871	44.97	22	210	0.104762	17792	0.00123651	52745	3088269832	1.70791e-05	72.3989	6.1779
NMF_13	MER1A	DF000000734	DNA	hAT-Charlie	DNA	MER1A#DNA/hAT-Charlie	9.76736	9.26	1	2960	0.000337838	17792	5.6205e-05	1348868	3088269832	0.000436771	0.128683	-2.95811
NMF_13	MER1B	DF000000735	DNA	hAT-Charlie	DNA	MER1B#DNA/hAT-Charlie	10.9564	10.515	4	5556	0.000719942	17792	0.00022482	1572726	3088269832	0.000509258	0.441466	-1.17963
NMF_13	MER21-int	DF000000769	ERV-int	ERVL	ERV-int	MER21-int#ERV-int/ERVL	23.0124	20.7	5	956	0.00523013	17792	0.000281025	538584	3088269832	0.000174397	1.61141	0.688327
NMF_13	MER21A	DF000000739	LTR	ERVL	LTR	MER21A#LTR/ERVL	18.3811	16.31	2	1957	0.00102197	17792	0.00011241	754435	3088269832	0.000244291	0.460149	-1.11983
NMF_13	MER21C	DF000000740	LTR	ERVL	LTR	MER21C#LTR/ERVL	24.4771	23.54	1	5459	0.000183184	17792	5.6205e-05	2369410	3088269832	0.000767229	0.0732572	-3.77089
NMF_13	MER41A	DF000000760	LTR	ERV1	LTR	MER41A#LTR/ERV1	8.74902	7.82	1	2336	0.000428082	17792	5.6205e-05	945110	3088269832	0.000306032	0.183657	-2.44491
NMF_13	MER41B	DF000000761	LTR	ERV1	LTR	MER41B#LTR/ERV1	11.5751	10.61	1	2857	0.000350018	17792	5.6205e-05	1052579	3088269832	0.000340831	0.164906	-2.60029
NMF_13	MER45C	DF000000787	DNA	hAT-Tip100	DNA	MER45C#DNA/hAT-Tip100	25.599	25.02	7	1196	0.00585284	17792	0.000393435	377753	3088269832	0.000122319	3.21648	1.68548
NMF_13	MER50	DF000000807	LTR	ERV1	LTR	MER50#LTR/ERV1	13.5147	12.64	1	2463	0.000406009	17792	5.6205e-05	1060024	3088269832	0.000343242	0.163748	-2.61045
NMF_13	MER50B	DF000000814	LTR	ERV1	LTR	MER50B#LTR/ERV1	14.1041	12.93	1	781	0.00128041	17792	5.6205e-05	359278	3088269832	0.000116336	0.483125	-1.04953
NMF_13	MER52A	DF000000856	LTR	ERV1	LTR	MER52A#LTR/ERV1	15.493	13.55	84	2075	0.0404819	17792	0.00472122	1556326	3088269832	0.000503948	9.36848	3.22782
NMF_13	MER52D	DF000000858	LTR	ERV1	LTR	MER52D#LTR/ERV1	17.5641	15.645	27	1332	0.0202703	17792	0.00151754	793592	3088269832	0.00025697	5.9055	2.56206
NMF_13	MER57A-int	DF000000862	ERV-int	ERV1	ERV-int	MER57A-int#ERV-int/ERV1	24.2152	20.88	3	1974	0.00151976	17792	0.000168615	1029494	3088269832	0.000333356	0.505811	-0.983331
NMF_13	MER57B2	DF000000864	LTR	ERV1	LTR	MER57B2#LTR/ERV1	15.0097	14.09	2	1105	0.00180995	17792	0.00011241	310241	3088269832	0.000100458	1.11898	0.162181
NMF_13	MER57C2	DF000000866	LTR	ERV1	LTR	MER57C2#LTR/ERV1	22.1468	20.495	3	530	0.00566038	17792	0.000168615	162674	3088269832	5.26748e-05	3.20106	1.67855
NMF_13	MER58B	DF000000873	DNA	hAT-Charlie	DNA	MER58B#DNA/hAT-Charlie	21.7019	21.035	8	5060	0.00158103	17792	0.00044964	1240635	3088269832	0.000401725	1.11927	0.162563
NMF_13	MER66B	DF000000903	LTR	ERV1	LTR	MER66B#LTR/ERV1	14.716	13.955	3	1262	0.00237718	17792	0.000168615	427163	3088269832	0.000138318	1.21904	0.285746
NMF_13	MER66C	DF000000904	LTR	ERV1	LTR	MER66C#LTR/ERV1	16.6138	15.14	9	809	0.0111248	17792	0.000505845	188661	3088269832	6.10895e-05	8.28039	3.0497
NMF_13	MER67C	DF000000909	LTR	ERV1	LTR	MER67C#LTR/ERV1	24.3355	22.935	2	1254	0.0015949	17792	0.00011241	419027	3088269832	0.000135683	0.828473	-0.271473
NMF_13	MER68	DF000000911	LTR	ERVL	LTR	MER68#LTR/ERVL	22.7654	21.23	3	1449	0.00207039	17792	0.000168615	540739	3088269832	0.000175094	0.962995	-0.0543998
NMF_13	MER72	DF000000922	LTR	ERV1	LTR	MER72#LTR/ERV1	17.8647	15.54	1	766	0.00130548	17792	5.6205e-05	334571	3088269832	0.000108336	0.518803	-0.946742
NMF_13	MER74B	DF000000926	LTR	ERVL	LTR	MER74B#LTR/ERVL	27.9696	27.945	1	1186	0.00084317	17792	5.6205e-05	408745	3088269832	0.000132354	0.424657	-1.23563
NMF_13	MER89	DF000000947	LTR	ERV1	LTR	MER89#LTR/ERV1	23.0421	22.22	3	1649	0.00181928	17792	0.000168615	435680	3088269832	0.000141076	1.19521	0.257264
NMF_13	MIR	DF000000001	SINE	MIR	SINE	MIR#SINE/MIR	38.0751	37.67	2	177803	1.12484e-05	17792	0.00011241	28586780	3088269832	0.00925657	0.0121438	-6.36363
NMF_13	MIRb	DF000000975	SINE	MIR	SINE	MIRb#SINE/MIR	41.1451	40.96	3	222634	1.3475e-05	17792	0.000168615	35032354	3088269832	0.0113437	0.0148642	-6.07201
NMF_13	MLT1A	DF000001126	LTR	ERVL-MaLR	LTR	MLT1A#LTR/ERVL-MaLR	23.9692	23.29	8	12152	0.000658328	17792	0.00044964	3413990	3088269832	0.00110547	0.406741	-1.29782
NMF_13	MLT1A0	DF000001001	LTR	ERVL-MaLR	LTR	MLT1A0#LTR/ERVL-MaLR	21.0263	20.525	2	18458	0.000108354	17792	0.00011241	5222230	3088269832	0.00169099	0.0664759	-3.91102
NMF_13	MLT1A1	DF000001002	LTR	ERVL-MaLR	LTR	MLT1A1#LTR/ERVL-MaLR	21.6859	20.96	4	7596	0.000526593	17792	0.00022482	2175170	3088269832	0.000704333	0.319196	-1.64749
NMF_13	MLT1B	DF000001127	LTR	ERVL-MaLR	LTR	MLT1B#LTR/ERVL-MaLR	22.5434	21.67	14	15481	0.000904334	17792	0.000786871	4374741	3088269832	0.00141657	0.555477	-0.848201
NMF_13	MLT1C	DF000001003	LTR	ERVL-MaLR	LTR	MLT1C#LTR/ERVL-MaLR	22.9322	22.14	12	7455	0.00160966	17792	0.00067446	2282149	3088269832	0.000738973	0.912699	-0.131788
NMF_13	MLT1C2	DF000001221	LTR	ERVL-MaLR	LTR	MLT1C2#LTR/ERVL-MaLR	24.3835	23.8	26	15473	0.00168035	17792	0.00146133	4945464	3088269832	0.00160137	0.91255	-0.132024
NMF_13	MLT1D	DF000001004	LTR	ERVL-MaLR	LTR	MLT1D#LTR/ERVL-MaLR	24.8843	24.42	20	18435	0.00108489	17792	0.0011241	6110109	3088269832	0.00197849	0.568161	-0.815628
NMF_13	MLT1E1A	DF000001128	LTR	ERVL-MaLR	LTR	MLT1E1A#LTR/ERVL-MaLR	29.0659	28.53	12	2773	0.00432744	17792	0.00067446	977024	3088269832	0.000316366	2.1319	1.09214
NMF_13	MLT1E2	DF000001007	LTR	ERVL-MaLR	LTR	MLT1E2#LTR/ERVL-MaLR	28.0251	27.5	13	4163	0.00312275	17792	0.000730665	1536426	3088269832	0.000497504	1.46866	0.554503
NMF_13	MLT1E3	DF000001129	LTR	ERVL-MaLR	LTR	MLT1E3#LTR/ERVL-MaLR	28.3605	27.64	4	1951	0.00205023	17792	0.00022482	666480	3088269832	0.00021581	1.04175	0.0590085
NMF_13	MLT1F	DF000001008	LTR	ERVL-MaLR	LTR	MLT1F#LTR/ERVL-MaLR	28.5918	27.58	35	4773	0.00733291	17792	0.00196718	1580898	3088269832	0.000511904	3.84286	1.94218
NMF_13	MLT1F-int	DF000001011	ERV-int	ERVL-MaLR	ERV-int	MLT1F-int#ERV-int/ERVL-MaLR	33.5962	32.56	1	1524	0.000656168	17792	5.6205e-05	730410	3088269832	0.000236511	0.237642	-2.07314
NMF_13	MLT1F1	DF000001009	LTR	ERVL-MaLR	LTR	MLT1F1#LTR/ERVL-MaLR	27.5389	26.35	26	3181	0.00817353	17792	0.00146133	1008992	3088269832	0.000326718	4.47277	2.16117
NMF_13	MLT1F2	DF000001010	LTR	ERVL-MaLR	LTR	MLT1F2#LTR/ERVL-MaLR	28.6678	28.09	63	6709	0.00939037	17792	0.00354092	2443043	3088269832	0.000791072	4.4761	2.16224
NMF_13	MLT1G	DF000001130	LTR	ERVL-MaLR	LTR	MLT1G#LTR/ERVL-MaLR	32.1571	32.08	17	2717	0.0062569	17792	0.000955486	892006	3088269832	0.000288837	3.30805	1.72598
NMF_13	MLT1G1	DF000001012	LTR	ERVL-MaLR	LTR	MLT1G1#LTR/ERVL-MaLR	32.9218	32.64	38	3776	0.0100636	17792	0.00213579	1261766	3088269832	0.000408567	5.22751	2.38613
NMF_13	MLT1G3	DF000001013	LTR	ERVL-MaLR	LTR	MLT1G3#LTR/ERVL-MaLR	31.492	31.105	24	2922	0.00821355	17792	0.00134892	1016974	3088269832	0.000329302	4.0963	2.03432
NMF_13	MLT1H	DF000001014	LTR	ERVL-MaLR	LTR	MLT1H#LTR/ERVL-MaLR	35.7915	35.605	113	11238	0.0100552	17792	0.00635117	3509712	3088269832	0.00113647	5.58853	2.48247
NMF_13	MLT1H-int	DF000001016	ERV-int	ERVL-MaLR	ERV-int	MLT1H-int#ERV-int/ERVL-MaLR	37.0556	36.33	2	2104	0.00095057	17792	0.00011241	890782	3088269832	0.00028844	0.389717	-1.3595
NMF_13	MLT1H1	DF000001015	LTR	ERVL-MaLR	LTR	MLT1H1#LTR/ERVL-MaLR	33.9141	33.82	32	4830	0.00662526	17792	0.00179856	1621222	3088269832	0.000524961	3.42608	1.77656
NMF_13	MLT1H2	DF000001131	LTR	ERVL-MaLR	LTR	MLT1H2#LTR/ERVL-MaLR	36.129	36.3	31	5109	0.00606772	17792	0.00174236	1358411	3088269832	0.000439861	3.96115	1.98592
NMF_13	MLT1I	DF000001017	LTR	ERVL-MaLR	LTR	MLT1I#LTR/ERVL-MaLR	38.7666	38.88	39	14055	0.00277481	17792	0.002192	3580575	3088269832	0.00115941	1.89061	0.918853
NMF_13	MLT1J	DF000001018	LTR	ERVL-MaLR	LTR	MLT1J#LTR/ERVL-MaLR	40.3224	40.24	30	17840	0.00168161	17792	0.00168615	5284780	3088269832	0.00171124	0.985337	-0.0213108
NMF_13	MLT1J-int	DF000001021	ERV-int	ERVL-MaLR	ERV-int	MLT1J-int#ERV-int/ERVL-MaLR	40.773	40.49	6	2378	0.00252313	17792	0.00033723	1059522	3088269832	0.000343079	0.982951	-0.024809
NMF_13	MLT1J1	DF000001019	LTR	ERVL-MaLR	LTR	MLT1J1#LTR/ERVL-MaLR	39.6312	39.655	7	5110	0.00136986	17792	0.000393435	1302447	3088269832	0.00042174	0.932886	-0.100228
NMF_13	MLT1J2	DF000001020	LTR	ERVL-MaLR	LTR	MLT1J2#LTR/ERVL-MaLR	40.0519	40.06	14	8636	0.00162112	17792	0.000786871	2374065	3088269832	0.000768736	1.02359	0.0336375
NMF_13	MLT1K	DF000001022	LTR	ERVL-MaLR	LTR	MLT1K#LTR/ERVL-MaLR	42.6039	42.72	46	23547	0.00195354	17792	0.00258543	6789410	3088269832	0.00219845	1.17602	0.233918
NMF_13	MLT1K-int	DF003576588	ERV-int	ERVL-MaLR	ERV-int	MLT1K-int#ERV-int/ERVL-MaLR	45.1843	45.41	2	1212	0.00165017	17792	0.00011241	429429	3088269832	0.000139052	0.808405	-0.30685
NMF_13	MLT1L	DF000001023	LTR	ERVL-MaLR	LTR	MLT1L#LTR/ERVL-MaLR	40.9262	40.92	27	14565	0.00185376	17792	0.00151754	4127075	3088269832	0.00133637	1.13556	0.18341
NMF_13	MLT1M	DF000001024	LTR	ERVL-MaLR	LTR	MLT1M#LTR/ERVL-MaLR	43.225	43.32	12	3982	0.00301356	17792	0.00067446	1170136	3088269832	0.000378897	1.78006	0.831928
NMF_13	MLT1N2	DF000001025	LTR	ERVL-MaLR	LTR	MLT1N2#LTR/ERVL-MaLR	41.091	41.31	49	9535	0.00513896	17792	0.00275405	2289685	3088269832	0.000741414	3.71459	1.8932
NMF_13	MLT1N2-int	DF003576591	ERV-int	ERVL	ERV-int	MLT1N2-int#ERV-int/ERVL	43.3442	43.24	3	1763	0.00170164	17792	0.000168615	925072	3088269832	0.000299544	0.562906	-0.829033
NMF_13	MLT1O	DF000001026	LTR	ERVL-MaLR	LTR	MLT1O#LTR/ERVL-MaLR	43.3388	43.42	9	8677	0.00103722	17792	0.000505845	2486841	3088269832	0.000805254	0.628181	-0.670747
NMF_13	MLT2B1	DF000001029	LTR	ERVL	LTR	MLT2B1#LTR/ERVL	21.5057	20.625	21	3844	0.00546306	17792	0.00118031	1365297	3088269832	0.000442091	2.66982	1.41674
NMF_13	MLT2B2	DF000001030	LTR	ERVL	LTR	MLT2B2#LTR/ERVL	19.6763	18.61	3	2268	0.00132275	17792	0.000168615	770934	3088269832	0.000249633	0.675452	-0.566075
NMF_13	MLT2B3	DF000001031	LTR	ERVL	LTR	MLT2B3#LTR/ERVL	20.4742	17.02	20	4100	0.00487805	17792	0.0011241	1951079	3088269832	0.000631771	1.77929	0.831298
NMF_13	MLT2B4	DF000001032	LTR	ERVL	LTR	MLT2B4#LTR/ERVL	22.669	20.62	8	4037	0.00198167	17792	0.00044964	1295189	3088269832	0.00041939	1.07213	0.100479
NMF_13	MLT2C1	DF000001034	LTR	ERVL	LTR	MLT2C1#LTR/ERVL	27.7611	26.46	4	2565	0.00155945	17792	0.00022482	724090	3088269832	0.000234465	0.958866	-0.0605989
NMF_13	MLT2D	DF000001036	LTR	ERVL	LTR	MLT2D#LTR/ERVL	22.2345	21.25	3	3970	0.000755668	17792	0.000168615	1223606	3088269832	0.000396211	0.425569	-1.23253
NMF_13	MLT2F	DF000001038	LTR	ERVL	LTR	MLT2F#LTR/ERVL	32.8791	32.735	7	1972	0.0035497	17792	0.000393435	678372	3088269832	0.000219661	1.7911	0.840848
NMF_13	MSTA	DF000001041	LTR	ERVL-MaLR	LTR	MSTA#LTR/ERVL-MaLR	14.5112	13.59	3	18645	0.000160901	17792	0.000168615	5989286	3088269832	0.00193937	0.0869434	-3.52378
NMF_13	MSTB	DF000001042	LTR	ERVL-MaLR	LTR	MSTB#LTR/ERVL-MaLR	16.1619	15.57	8	9682	0.000826276	17792	0.00044964	3039374	3088269832	0.000984167	0.456874	-1.13013
NMF_13	MSTB1	DF000001043	LTR	ERVL-MaLR	LTR	MSTB1#LTR/ERVL-MaLR	17.8462	17.12	8	4245	0.00188457	17792	0.00044964	1383325	3088269832	0.000447929	1.00382	0.00550188
NMF_13	MSTD	DF000001045	LTR	ERVL-MaLR	LTR	MSTD#LTR/ERVL-MaLR	21.9646	21.12	4	8271	0.000483617	17792	0.00022482	2426856	3088269832	0.00078583	0.286092	-1.80545
NMF_13	MamGyp-int	DF000000979	ERV-int	Gypsy	ERV-int	MamGyp-int#ERV-int/Gypsy	50.3465	50.25	1	776	0.00128866	17792	5.6205e-05	325942	3088269832	0.000105542	0.532537	-0.909045
NMF_13	MamGypLTR1a	DF000000691	LTR	Gypsy	LTR	MamGypLTR1a#LTR/Gypsy	42.4201	42.44	1	1174	0.000851789	17792	5.6205e-05	414511	3088269832	0.000134221	0.41875	-1.25584
NMF_13	MamGypLTR1b	DF000000692	LTR	Gypsy	LTR	MamGypLTR1b#LTR/Gypsy	44.7207	44.875	6	1814	0.00330761	17792	0.00033723	586740	3088269832	0.00018999	1.77499	0.827811
NMF_13	MamGypLTR1c	DF000000693	LTR	Gypsy	LTR	MamGypLTR1c#LTR/Gypsy	44.0592	44.37	6	1893	0.00316957	17792	0.00033723	661950	3088269832	0.000214343	1.57332	0.65381
NMF_13	MamGypLTR1d	DF000000694	LTR	Gypsy	LTR	MamGypLTR1d#LTR/Gypsy	43.9298	44.5	3	1281	0.00234192	17792	0.000168615	467873	3088269832	0.0001515	1.11297	0.154416
NMF_13	MamGypLTR2b	DF000000980	LTR	Gypsy	LTR	MamGypLTR2b#LTR/Gypsy	43.632	44.105	8	1278	0.00625978	17792	0.00044964	397239	3088269832	0.000128628	3.49566	1.80556
NMF_13	MamGypLTR2c	DF000000981	LTR	Gypsy	LTR	MamGypLTR2c#LTR/Gypsy	44.5648	44.82	10	1881	0.00531632	17792	0.00056205	680607	3088269832	0.000220385	2.55032	1.35068
NMF_13	MamGypLTR3a	DF000000983	LTR	Gypsy	LTR	MamGypLTR3a#LTR/Gypsy	45.9501	45.79	8	1988	0.00402414	17792	0.00044964	676274	3088269832	0.000218982	2.05333	1.03796
NMF_13	MamGypLTR4	DF000001171	LTR	Gypsy	LTR	MamGypLTR4#LTR/Gypsy	42.9486	42.92	4	1349	0.00296516	17792	0.00022482	359489	3088269832	0.000116405	1.93137	0.949622
NMF_13	MamGypsy2-I	DF000001304	ERV-int	Gypsy	ERV-int	MamGypsy2-I#ERV-int/Gypsy	45.4038	45.34	11	2549	0.00431542	17792	0.000618255	908947	3088269832	0.000294322	2.10061	1.07081
NMF_13	MamRTE1	DF000001149	LINE	RTE-BovB	LINE	MamRTE1#LINE/RTE-BovB	48.3681	48.57	43	3353	0.0128243	17792	0.00241682	967498	3088269832	0.000313282	7.71452	2.94758
NMF_13	MamRep137	DF000000986	DNA	TcMar-Tigger	DNA	MamRep137#DNA/TcMar-Tigger	35.5131	35.74	7	2632	0.00265957	17792	0.000393435	645085	3088269832	0.000208882	1.88353	0.913436
NMF_13	MamRep1527	DF000000987	LTR		LTR		43.0215	43.21	7	1312	0.00533537	17792	0.000393435	467093	3088269832	0.000151247	2.60127	1.37922
NMF_13	MamRep434	DF000000992	DNA	TcMar-Tigger	DNA	MamRep434#DNA/TcMar-Tigger	42.7793	42.98	1	4509	0.000221779	17792	5.6205e-05	957061	3088269832	0.000309902	0.181364	-2.46304
NMF_13	MamRep605	DF000000995	LTR		LTR		43.5162	43.665	19	4670	0.00406852	17792	0.0010679	1305204	3088269832	0.000422633	2.52677	1.33729
NMF_13	MamRep605b	DF000001183	LTR		LTR		46.2645	46.47	7	4260	0.00164319	17792	0.000393435	1017317	3088269832	0.000329413	1.19435	0.256228
NMF_13	MamSINE1	DF000000996	SINE	tRNA-RTE	SINE	MamSINE1#SINE/tRNA-RTE	47.1901	47.29	3	6317	0.000474909	17792	0.000168615	1031824	3088269832	0.000334111	0.504668	-0.986592
NMF_13	MamTip2b	DF000001298	DNA	hAT-Tip100	DNA	MamTip2b#DNA/hAT-Tip100	45.87	46.07	1	7144	0.000139978	17792	5.6205e-05	1408176	3088269832	0.000455976	0.123263	-3.02019
NMF_13	No_overlap								14965			17792	0.841108
NMF_13	OldhAT1	DF000001275	DNA	hAT-Ac	DNA	OldhAT1#DNA/hAT-Ac	43.5385	43.74	7	275	0.0254545	17792	0.000393435	74943	3088269832	2.4267e-05	16.2128	4.01906
NMF_13	Plat_L3	DF000001135	LINE	CR1	LINE	Plat_L3#LINE/CR1	47.2895	47.84	5	3090	0.00161812	17792	0.000281025	782772	3088269832	0.000253466	1.10873	0.148906
NMF_13	THE1B	DF000000818	LTR	ERVL-MaLR	LTR	THE1B#LTR/ERVL-MaLR	10.5227	10.22	2	22961	8.71042e-05	17792	0.00011241	7449753	3088269832	0.00241227	0.0465992	-4.42355
NMF_13	THE1C	DF000000819	LTR	ERVL-MaLR	LTR	THE1C#LTR/ERVL-MaLR	10.6785	10.14	2	8884	0.000225124	17792	0.00011241	2963193	3088269832	0.000959499	0.117155	-3.09351
NMF_13	THE1D	DF000000820	LTR	ERVL-MaLR	LTR	THE1D#LTR/ERVL-MaLR	12.2702	11.82	6	13515	0.000443951	17792	0.00033723	4293331	3088269832	0.00139021	0.242576	-2.04349
NMF_13	THE1D-int	DF000001256	ERV-int	ERVL-MaLR	ERV-int	THE1D-int#ERV-int/ERVL-MaLR	12.549	11.92	2	4972	0.000402253	17792	0.00011241	4686811	3088269832	0.00151762	0.0740701	-3.75496
NMF_13	Tigger10	DF000000821	DNA	TcMar-Tigger	DNA	Tigger10#DNA/TcMar-Tigger	45.2091	45.35	3	2059	0.00145702	17792	0.000168615	578239	3088269832	0.000187237	0.900543	-0.151133
NMF_13	Tigger12c	DF000000825	DNA	TcMar-Tigger	DNA	Tigger12c#DNA/TcMar-Tigger	37.7352	37.98	1	1760	0.000568182	17792	5.6205e-05	353324	3088269832	0.000114408	0.491267	-1.02542
NMF_13	Tigger13a	DF000000826	DNA	TcMar-Tigger	DNA	Tigger13a#DNA/TcMar-Tigger	33.7491	33.67	3	3062	0.000979752	17792	0.000168615	1021965	3088269832	0.000330918	0.509537	-0.972741
NMF_13	Tigger15a	DF000000828	DNA	TcMar-Tigger	DNA	Tigger15a#DNA/TcMar-Tigger	44.8709	45.21	5	7718	0.000647836	17792	0.000281025	1929036	3088269832	0.000624633	0.449904	-1.15231
NMF_13	Tigger17a	DF000000831	DNA	TcMar-Tigger	DNA	Tigger17a#DNA/TcMar-Tigger	17.9514	17.275	4	2350	0.00170213	17792	0.00022482	949350	3088269832	0.000307405	0.731348	-0.45137
NMF_13	Tigger19a	DF000000835	DNA	TcMar-Tigger	DNA	Tigger19a#DNA/TcMar-Tigger	43.6067	43.98	2	3701	0.000540394	17792	0.00011241	647780	3088269832	0.000209755	0.535911	-0.899934
NMF_13	Tigger19b	DF000001147	DNA	TcMar-Tigger	DNA	Tigger19b#DNA/TcMar-Tigger	46.3448	46.87	1	1943	0.000514668	17792	5.6205e-05	471420	3088269832	0.000152649	0.368199	-1.44144
NMF_13	Tigger2	DF000000836	DNA	TcMar-Tigger	DNA	Tigger2#DNA/TcMar-Tigger	14.0838	13.17	5	2310	0.0021645	17792	0.000281025	1561501	3088269832	0.000505623	0.5558	-0.847363
NMF_13	Tigger4	DF000000844	DNA	TcMar-Tigger	DNA	Tigger4#DNA/TcMar-Tigger	15.0314	13.6	1	1360	0.000735294	17792	5.6205e-05	753254	3088269832	0.000243908	0.230435	-2.11757
NMF_13	Tigger6a	DF000000849	DNA	TcMar-Tigger	DNA	Tigger6a#DNA/TcMar-Tigger	21.1814	20.17	1	753	0.00132802	17792	5.6205e-05	381529	3088269832	0.000123541	0.454949	-1.13622
NMF_13	UCON29	DF000001106	DNA	Kolobok	DNA	UCON29#DNA/Kolobok	43.8955	43.915	5	350	0.0142857	17792	0.000281025	81846	3088269832	2.65022e-05	10.6038	3.40651
NMF_13	UCON8	DF000001111	DNA		DNA		46.8964	48.18	6	281	0.0213523	17792	0.00033723	72081	3088269832	2.33403e-05	14.4484	3.85284
NMF_13	X12_DNA	DF000001165	DNA	TcMar-Tigger	DNA	X12_DNA#DNA/TcMar-Tigger	48.0823	48.28	3	3781	0.000793441	17792	0.000168615	701521	3088269832	0.000227157	0.742286	-0.429954
NMF_13	X9a_DNA	DF000001214	DNA		DNA		44.4967	44.835	1	1264	0.000791139	17792	5.6205e-05	262943	3088269832	8.51425e-05	0.660129	-0.59918
NMF_13	hAT-1_Mam	DF000001293	DNA	hAT-Tag1	DNA	hAT-1_Mam#DNA/hAT-Tag1	40.4885	40.47	1	1501	0.000666223	17792	5.6205e-05	488358	3088269832	0.000158133	0.355428	-1.49237
NMF_14	AluJb	DF000000007	SINE	Alu	SINE	AluJb#SINE/Alu	12.3108	11.92	25	105086	0.0002379	18266	0.00136866	28260125	3088269832	0.0091508	0.149568	-2.74113
NMF_14	AluJo	DF000000034	SINE	Alu	SINE	AluJo#SINE/Alu	14.0896	13.54	6	39410	0.000152246	18266	0.000328479	9176090	3088269832	0.00297127	0.110552	-3.17721
NMF_14	AluJr	DF000000035	SINE	Alu	SINE	AluJr#SINE/Alu	14.1507	13.77	8	95761	8.35413e-05	18266	0.000437972	24913509	3088269832	0.00806714	0.0542909	-4.20315
NMF_14	AluJr4	DF000000036	SINE	Alu	SINE	AluJr4#SINE/Alu	15.0798	14.64	4	45009	8.88711e-05	18266	0.000218986	10443803	3088269832	0.00338177	0.064755	-3.94887
NMF_14	AluSx	DF000000047	SINE	Alu	SINE	AluSx#SINE/Alu	7.75865	7.5	9	103090	8.73024e-05	18266	0.000492719	29429002	3088269832	0.00952928	0.0517057	-4.27353
NMF_14	AluSz	DF000000051	SINE	Alu	SINE	AluSz#SINE/Alu	8.20427	7.93	2	102609	1.94915e-05	18266	0.000109493	28964475	3088269832	0.00937887	0.0116744	-6.4205
NMF_14	AluSz6	DF000000052	SINE	Alu	SINE	AluSz6#SINE/Alu	9.76823	9.26	7	60842	0.000115052	18266	0.000383226	16208079	3088269832	0.00524827	0.0730194	-3.77558
NMF_14	AmnSINE1	DF000000067	SINE	5S-Deu-L2	SINE	AmnSINE1#SINE/5S-Deu-L2	43.5154	44.24	3	1347	0.00222717	18266	0.00016424	236762	3088269832	7.66649e-05	2.1423	1.09916
NMF_14	Arthur1B	DF000000071	DNA	hAT-Tip100	DNA	Arthur1B#DNA/hAT-Tip100	30.0347	29.59	1	2625	0.000380952	18266	5.47465e-05	809917	3088269832	0.000262256	0.208752	-2.26014
NMF_14	Arthur2	DF000001276	DNA	hAT-Tip100	DNA	Arthur2#DNA/hAT-Tip100	42.034	42.175	2	1094	0.00182815	18266	0.000109493	378735	3088269832	0.000122637	0.892825	-0.163551
NMF_14	BLACKJACK	DF000000074	DNA	hAT-Blackjack	DNA	BLACKJACK#DNA/hAT-Blackjack	29.4301	28.95	2	1723	0.00116077	18266	0.000109493	833529	3088269832	0.000269902	0.405678	-1.30159
NMF_14	CR1-16_AMi	DF000001265	LINE	CR1	LINE	CR1-16_AMi#LINE/CR1	44.0003	44.715	4	624	0.00641026	18266	0.000218986	171569	3088269832	5.55551e-05	3.94179	1.97885
NMF_14	CR1_Mam	DF000000110	LINE	CR1	LINE	CR1_Mam#LINE/CR1	46.7301	47.09	5	2849	0.001755	18266	0.000273733	799949	3088269832	0.000259028	1.05677	0.0796581
NMF_14	Charlie13a	DF000000086	DNA	hAT-Charlie	DNA	Charlie13a#DNA/hAT-Charlie	39.5636	38.99	3	523	0.00573614	18266	0.00016424	204911	3088269832	6.63514e-05	2.4753	1.3076
NMF_14	Charlie1a	DF000000021	DNA	hAT-Charlie	DNA	Charlie1a#DNA/hAT-Charlie	24.2297	23.58	2	3792	0.000527426	18266	0.000109493	1787165	3088269832	0.000578695	0.189207	-2.40196
NMF_14	Charlie24	DF000000101	DNA	hAT-Charlie	DNA	Charlie24#DNA/hAT-Charlie	37.7044	36.955	3	576	0.00520833	18266	0.00016424	241026	3088269832	7.80456e-05	2.1044	1.07341
NMF_14	Charlie2a	DF000000019	DNA	hAT-Charlie	DNA	Charlie2a#DNA/hAT-Charlie	33.1398	33.04	1	2475	0.00040404	18266	5.47465e-05	773876	3088269832	0.000250586	0.218474	-2.19446
NMF_14	Charlie8	DF000000107	DNA	hAT-Charlie	DNA	Charlie8#DNA/hAT-Charlie	34.5507	34.46	3	2115	0.00141844	18266	0.00016424	664402	3088269832	0.000215137	0.763417	-0.389456
NMF_14	ERV24_Prim	DF000000115	ERV-int	ERV1	ERV-int	ERV24_Prim#ERV-int/ERV1	39.3599	38.29	2	779	0.00256739	18266	0.000109493	469963	3088269832	0.000152177	0.719512	-0.474909
NMF_14	ERV3-16A3_I	DF000000116	ERV-int	ERVL	ERV-int	ERV3-16A3_I#ERV-int/ERVL	35.706	35.01	14	3211	0.00436001	18266	0.000766451	2149461	3088269832	0.000696008	1.10121	0.13909
NMF_14	ERV3-16A3_LTR	DF000000117	LTR	ERVL	LTR	ERV3-16A3_LTR#LTR/ERVL	33.0373	32.505	6	1240	0.00483871	18266	0.000328479	300270	3088269832	9.72292e-05	3.3784	1.75634
NMF_14	ERVL	DF000000118	ERV-int	ERVL	ERV-int	ERVL#ERV-int/ERVL	30.8781	24.25	3	768	0.00390625	18266	0.00016424	478227	3088269832	0.000154853	1.06062	0.084905
NMF_14	ERVL-B4	DF000000775	ERV-int	ERVL	ERV-int	ERVL-B4#ERV-int/ERVL	21.8734	20.71	17	2605	0.00652591	18266	0.000930691	2249841	3088269832	0.000728512	1.27752	0.35335
NMF_14	ERVL-E	DF000000120	ERV-int	ERVL	ERV-int	ERVL-E#ERV-int/ERVL	41.5026	41.01	27	7027	0.00384232	18266	0.00147816	4055150	3088269832	0.00131308	1.12572	0.170842
NMF_14	ERVL16A-int	DF003576585	ERV-int	ERVL	ERV-int	ERVL16A-int#ERV-int/ERVL	34.5861	34.05	8	2355	0.00339703	18266	0.000437972	1548554	3088269832	0.000501431	0.873445	-0.195212
NMF_14	ERVL16C-int	DF003576571	ERV-int	ERVL	ERV-int	ERVL16C-int#ERV-int/ERVL	37.8518	37.09	7	1265	0.0055336	18266	0.000383226	680535	3088269832	0.000220361	1.73908	0.798324
NMF_14	ERVL16E2-int	DF003576586	ERV-int	ERVL	ERV-int	ERVL16E2-int#ERV-int/ERVL	38.6608	38.075	2	2036	0.000982318	18266	0.000109493	1234041	3088269832	0.00039959	0.274014	-1.86768
NMF_14	ERVL40	DF000000201	ERV-int	ERVL	ERV-int	ERVL40#ERV-int/ERVL	33.7873	31.86	6	1585	0.00378549	18266	0.000328479	754715	3088269832	0.000244381	1.34413	0.426669
NMF_14	ERVL67B	DF003576557	ERV-int	ERVL	ERV-int	ERVL67B#ERV-int/ERVL	41.8609	41.59	1	1240	0.000806452	18266	5.47465e-05	573310	3088269832	0.000185641	0.294905	-1.76168
NMF_14	HAL1	DF000000154	LINE	L1	LINE	HAL1#LINE/L1	39.5087	38.96	26	22967	0.00113206	18266	0.00142341	9914434	3088269832	0.00321035	0.443381	-1.17338
NMF_14	HAL1M8	DF000000156	LINE	L1	LINE	HAL1M8#LINE/L1	31.8397	30.32	2	2711	0.000737735	18266	0.000109493	1247694	3088269832	0.000404011	0.271015	-1.88355
NMF_14	HAL1ME	DF000000157	LINE	L1	LINE	HAL1ME#LINE/L1	42.102	41.98	13	11647	0.00111617	18266	0.000711705	3518669	3088269832	0.00113937	0.62465	-0.67888
NMF_14	HAL1b	DF000000155	LINE	L1	LINE	HAL1b#LINE/L1	39.4819	39.365	1	6424	0.000155666	18266	5.47465e-05	1973557	3088269832	0.000639049	0.0856687	-3.54509
NMF_14	HERV16	DF000000162	ERV-int	ERVL	ERV-int	HERV16#ERV-int/ERVL	38.3208	37.54	8	1875	0.00426667	18266	0.000437972	1055208	3088269832	0.000341683	1.28181	0.358183
NMF_14	HERV3	DF000000169	ERV-int	ERV1	ERV-int	HERV3#ERV-int/ERV1	23.2563	18.4	4	364	0.010989	18266	0.000218986	410851	3088269832	0.000133036	1.64607	0.719023
NMF_14	HERVL	DF000000198	ERV-int	ERVL	ERV-int	HERVL#ERV-int/ERVL	9.54905	7.55	2	2006	0.000997009	18266	0.000109493	3622622	3088269832	0.00117303	0.0933424	-3.42132
NMF_14	HERVL18	DF000000199	ERV-int	ERVL	ERV-int	HERVL18#ERV-int/ERVL	16.9658	13.81	3	586	0.00511945	18266	0.00016424	407889	3088269832	0.000132077	1.24352	0.314424
NMF_14	L1M1_5end	DF000000227	LINE	L1	LINE	L1M1_5end#LINE/L1	18.7137	16.65	15	10896	0.00137665	18266	0.000821198	11568595	3088269832	0.00374598	0.219221	-2.18954
NMF_14	L1M2_5end	DF000000229	LINE	L1	LINE	L1M2_5end#LINE/L1	26.4314	23.94	2	4820	0.000414938	18266	0.000109493	4117870	3088269832	0.00133339	0.0821163	-3.60619
NMF_14	L1M2_orf2	DF000000236	LINE	L1	LINE	L1M2_orf2#LINE/L1	19.4552	18.14	2	16489	0.000121293	18266	0.000109493	12637793	3088269832	0.00409219	0.0267566	-5.22396
NMF_14	L1M3_orf2	DF000000244	LINE	L1	LINE	L1M3_orf2#LINE/L1	22.1991	20.79	4	20764	0.000192641	18266	0.000218986	13201965	3088269832	0.00427487	0.0512263	-4.28697
NMF_14	L1M3a_5end	DF000000237	LINE	L1	LINE	L1M3a_5end#LINE/L1	36.7595	35.63	1	1255	0.000796813	18266	5.47465e-05	509391	3088269832	0.000164944	0.33191	-1.59114
NMF_14	L1M3b_5end	DF000000238	LINE	L1	LINE	L1M3b_5end#LINE/L1	34.5674	33.24	2	1201	0.00166528	18266	0.000109493	694347	3088269832	0.000224834	0.486996	-1.03802
NMF_14	L1M3e_5end	DF000000242	LINE	L1	LINE	L1M3e_5end#LINE/L1	35.2208	33.16	3	2249	0.00133393	18266	0.00016424	1028239	3088269832	0.00033295	0.493286	-1.0195
NMF_14	L1M3f_5end	DF000000243	LINE	L1	LINE	L1M3f_5end#LINE/L1	21.7001	18.13	1	858	0.0011655	18266	5.47465e-05	593404	3088269832	0.000192148	0.284919	-1.81138
NMF_14	L1M4_5end	DF000000245	LINE	L1	LINE	L1M4_5end#LINE/L1	27.1243	25.71	1	6407	0.000156079	18266	5.47465e-05	3893500	3088269832	0.00126074	0.0434242	-4.52536
NMF_14	L1M4_orf2	DF000000250	LINE	L1	LINE	L1M4_orf2#LINE/L1	23.7859	22.53	4	30684	0.000130361	18266	0.000218986	14911914	3088269832	0.00482857	0.0453522	-4.46268
NMF_14	L1M4c_5end	DF000000249	LINE	L1	LINE	L1M4c_5end#LINE/L1	31.1217	31.65	3	6688	0.000448565	18266	0.00016424	4563347	3088269832	0.00147764	0.11115	-3.16942
NMF_14	L1M5_orf2	DF000000008	LINE	L1	LINE	L1M5_orf2#LINE/L1	39.134	39.15	7	110534	6.33289e-05	18266	0.000383226	47760860	3088269832	0.0154652	0.0247798	-5.33469
NMF_14	L1M6_5end	DF000000251	LINE	L1	LINE	L1M6_5end#LINE/L1	45.8144	45.82	8	8431	0.000948879	18266	0.000437972	3270185	3088269832	0.00105891	0.413608	-1.27366
NMF_14	L1M7_5end	DF000000253	LINE	L1	LINE	L1M7_5end#LINE/L1	42.1553	41.93	5	3666	0.00136388	18266	0.000273733	1484071	3088269832	0.000480551	0.569622	-0.811922
NMF_14	L1MA2_3end	DF000000257	LINE	L1	LINE	L1MA2_3end#LINE/L1	13.5455	12.19	1	5436	0.000183959	18266	5.47465e-05	2652086	3088269832	0.000858761	0.0637506	-3.97142
NMF_14	L1MA8_3end	DF000000265	LINE	L1	LINE	L1MA8_3end#LINE/L1	18.3469	17.35	1	9299	0.000107538	18266	5.47465e-05	3391701	3088269832	0.00109825	0.0498487	-4.3263
NMF_14	L1MB2_3end	DF000000268	LINE	L1	LINE	L1MB2_3end#LINE/L1	20.2467	18.78	3	7651	0.000392106	18266	0.00016424	2436259	3088269832	0.000788875	0.208195	-2.264
NMF_14	L1MB3_3end	DF000000269	LINE	L1	LINE	L1MB3_3end#LINE/L1	19.9399	18.84	5	14559	0.00034343	18266	0.000273733	4945207	3088269832	0.00160129	0.170945	-2.54839
NMF_14	L1MB4_3end	DF000000270	LINE	L1	LINE	L1MB4_3end#LINE/L1	21.0914	19.945	3	6776	0.000442739	18266	0.00016424	2229255	3088269832	0.000721846	0.227527	-2.13589
NMF_14	L1MB5_3end	DF000000272	LINE	L1	LINE	L1MB5_3end#LINE/L1	22.9225	21.68	2	8521	0.000234714	18266	0.000109493	2785733	3088269832	0.000902037	0.121384	-3.04235
NMF_14	L1MB7_3end	DF000000273	LINE	L1	LINE	L1MB7_3end#LINE/L1	22.6219	21.44	8	15234	0.000525141	18266	0.000437972	5621331	3088269832	0.00182022	0.240615	-2.0552
NMF_14	L1MB8_3end	DF000000274	LINE	L1	LINE	L1MB8_3end#LINE/L1	22.533	21.58	2	13651	0.000146509	18266	0.000109493	4821446	3088269832	0.00156121	0.0701333	-3.83376
NMF_14	L1MC1_3end	DF000000275	LINE	L1	LINE	L1MC1_3end#LINE/L1	19.2546	18.31	4	9534	0.000419551	18266	0.000218986	4316429	3088269832	0.00139769	0.156678	-2.67413
NMF_14	L1MC2_3end	DF000000276	LINE	L1	LINE	L1MC2_3end#LINE/L1	22.205	20.54	1	5256	0.000190259	18266	5.47465e-05	2071268	3088269832	0.000670689	0.0816273	-3.6148
NMF_14	L1MC3_3end	DF000000277	LINE	L1	LINE	L1MC3_3end#LINE/L1	25.2186	23.8	4	10978	0.000364365	18266	0.000218986	5815098	3088269832	0.00188296	0.116299	-3.10409
NMF_14	L1MC4_3end	DF000000010	LINE	L1	LINE	L1MC4_3end#LINE/L1	34.3372	33.69	10	42846	0.000233394	18266	0.000547465	9787640	3088269832	0.0031693	0.17274	-2.53332
NMF_14	L1MC4_5end	DF000000278	LINE	L1	LINE	L1MC4_5end#LINE/L1	39.2073	39.51	2	5146	0.000388651	18266	0.000109493	2077824	3088269832	0.000672812	0.16274	-2.61936
NMF_14	L1MC4a_3end	DF000000279	LINE	L1	LINE	L1MC4a_3end#LINE/L1	30.8715	29.11	3	8670	0.000346021	18266	0.00016424	3490811	3088269832	0.00113035	0.1453	-2.78289
NMF_14	L1MC5_3end	DF000000280	LINE	L1	LINE	L1MC5_3end#LINE/L1	31.3144	30.28	1	13874	7.20773e-05	18266	5.47465e-05	4455535	3088269832	0.00144273	0.0379465	-4.71989
NMF_14	L1MC5a_3end	DF000000281	LINE	L1	LINE	L1MC5a_3end#LINE/L1	36.3575	35.8	11	17734	0.000620277	18266	0.000602212	6128986	3088269832	0.0019846	0.303442	-1.72051
NMF_14	L1MCa_5end	DF000000282	LINE	L1	LINE	L1MCa_5end#LINE/L1	24.8915	23.3	2	7756	0.000257865	18266	0.000109493	4369270	3088269832	0.0014148	0.0773914	-3.69168
NMF_14	L1MCb_5end	DF000000283	LINE	L1	LINE	L1MCb_5end#LINE/L1	30.1163	28.47	2	2903	0.000688942	18266	0.000109493	1744209	3088269832	0.000564785	0.193867	-2.36686
NMF_14	L1MCc_5end	DF000000284	LINE	L1	LINE	L1MCc_5end#LINE/L1	39.4197	39.225	3	4076	0.000736016	18266	0.00016424	1707681	3088269832	0.000552957	0.29702	-1.75137
NMF_14	L1MD1_3end	DF000000286	LINE	L1	LINE	L1MD1_3end#LINE/L1	23.7846	21.8	2	4731	0.000422744	18266	0.000109493	1741184	3088269832	0.000563806	0.194204	-2.36436
NMF_14	L1MD2_3end	DF000000287	LINE	L1	LINE	L1MD2_3end#LINE/L1	27.6152	26.385	1	7568	0.000132135	18266	5.47465e-05	2883036	3088269832	0.000933544	0.0586437	-4.09188
NMF_14	L1MD2_5end	DF000000288	LINE	L1	LINE	L1MD2_5end#LINE/L1	35.7089	33.67	5	1520	0.00328947	18266	0.000273733	735960	3088269832	0.000238308	1.14865	0.199939
NMF_14	L1MD3_3end	DF000000289	LINE	L1	LINE	L1MD3_3end#LINE/L1	30.575	28.34	2	7773	0.000257301	18266	0.000109493	2713621	3088269832	0.000878686	0.12461	-3.00451
NMF_14	L1MD_orf2	DF000000292	LINE	L1	LINE	L1MD_orf2#LINE/L1	27.183	25.84	2	17901	0.000111726	18266	0.000109493	9024442	3088269832	0.00292217	0.0374698	-4.73813
NMF_14	L1MDa_5end	DF000000290	LINE	L1	LINE	L1MDa_5end#LINE/L1	27.8401	26.61	2	7623	0.000262364	18266	0.000109493	4156426	3088269832	0.00134588	0.0813545	-3.61963
NMF_14	L1ME1_3end	DF000000293	LINE	L1	LINE	L1ME1_3end#LINE/L1	29.4879	28.76	3	21966	0.000136575	18266	0.00016424	8249836	3088269832	0.00267135	0.061482	-4.02369
NMF_14	L1ME3A_3end	DF000000297	LINE	L1	LINE	L1ME3A_3end#LINE/L1	32.6631	31.97	3	12991	0.000230929	18266	0.00016424	4352305	3088269832	0.0014093	0.11654	-3.10111
NMF_14	L1ME3B_3end	DF000000298	LINE	L1	LINE	L1ME3B_3end#LINE/L1	35.4654	34.955	2	6896	0.000290023	18266	0.000109493	2119219	3088269832	0.000686216	0.159561	-2.64782
NMF_14	L1ME3E_3end	DF000000300	LINE	L1	LINE	L1ME3E_3end#LINE/L1	37.5517	37.295	1	5138	0.000194628	18266	5.47465e-05	1645237	3088269832	0.000532737	0.102765	-3.28259
NMF_14	L1ME3G_3end	DF000000302	LINE	L1	LINE	L1ME3G_3end#LINE/L1	41.3258	41.38	9	24798	0.000362932	18266	0.000492719	6805705	3088269832	0.00220373	0.223584	-2.16111
NMF_14	L1ME3_3end	DF000000296	LINE	L1	LINE	L1ME3_3end#LINE/L1	31.8617	31.13	2	7347	0.00027222	18266	0.000109493	2210680	3088269832	0.000715831	0.152959	-2.70878
NMF_14	L1ME4a_3end	DF000000303	LINE	L1	LINE	L1ME4a_3end#LINE/L1	39.6839	39.76	5	58111	8.60422e-05	18266	0.000273733	14568272	3088269832	0.00471729	0.0580275	-4.10712
NMF_14	L1ME4b_3end	DF000000304	LINE	L1	LINE	L1ME4b_3end#LINE/L1	38.5157	38.35	5	23736	0.00021065	18266	0.000273733	6223380	3088269832	0.00201517	0.135836	-2.88006
NMF_14	L1ME5_3end	DF000000306	LINE	L1	LINE	L1ME5_3end#LINE/L1	41.3008	40.89	5	5577	0.000896539	18266	0.000273733	1646285	3088269832	0.000533077	0.513496	-0.961576
NMF_14	L1MEc_5end	DF000000776	LINE	L1	LINE	L1MEc_5end#LINE/L1	33.4827	31.82	6	19150	0.000313316	18266	0.000328479	10011028	3088269832	0.00324163	0.101331	-3.30285
NMF_14	L1MEd_5end	DF000000777	LINE	L1	LINE	L1MEd_5end#LINE/L1	40.8145	40.33	15	18523	0.000809804	18266	0.000821198	8006148	3088269832	0.00259244	0.316767	-1.65851
NMF_14	L1MEf_5end	DF000000308	LINE	L1	LINE	L1MEf_5end#LINE/L1	33.0389	32.34	5	8320	0.000600962	18266	0.000273733	4311295	3088269832	0.00139602	0.19608	-2.35048
NMF_14	L1MEg1_5end	DF000000309	LINE	L1	LINE	L1MEg1_5end#LINE/L1	42.4176	42.36	5	1784	0.00280269	18266	0.000273733	755773	3088269832	0.000244724	1.11854	0.161613
NMF_14	L1MEg2_5end	DF000000310	LINE	L1	LINE	L1MEg2_5end#LINE/L1	41.5421	40.98	1	1127	0.000887311	18266	5.47465e-05	393168	3088269832	0.00012731	0.430025	-1.21751
NMF_14	L1MEg_5end	DF000000311	LINE	L1	LINE	L1MEg_5end#LINE/L1	38.4036	37.7	6	12494	0.000480231	18266	0.000328479	5823886	3088269832	0.00188581	0.174185	-2.52131
NMF_14	L1MEh_5end	DF000000312	LINE	L1	LINE	L1MEh_5end#LINE/L1	41.9472	42.185	2	3482	0.000574383	18266	0.000109493	1329692	3088269832	0.000430562	0.254303	-1.97538
NMF_14	L1MEi_5end	DF000000313	LINE	L1	LINE	L1MEi_5end#LINE/L1	40.0706	39.76	8	6224	0.00128535	18266	0.000437972	2403654	3088269832	0.000778317	0.562717	-0.829519
NMF_14	L1MEj_5end	DF000000314	LINE	L1	LINE	L1MEj_5end#LINE/L1	42.7869	42.61	4	2557	0.00156433	18266	0.000218986	1053007	3088269832	0.00034097	0.642245	-0.638805
NMF_14	L1P3_5end	DF000000318	LINE	L1	LINE	L1P3_5end#LINE/L1	10.5558	7.735	2	2652	0.000754148	18266	0.000109493	3477010	3088269832	0.00112588	0.0972514	-3.36214
NMF_14	L1P3_orf2	DF000000320	LINE	L1	LINE	L1P3_orf2#LINE/L1	8.2149	6.61	2	17356	0.000115234	18266	0.000109493	22344852	3088269832	0.00723539	0.015133	-6.04616
NMF_14	L1P4_orf2	DF000000326	LINE	L1	LINE	L1P4_orf2#LINE/L1	16.3974	15.18	2	14244	0.00014041	18266	0.000109493	12256559	3088269832	0.00396875	0.0275888	-5.17977
NMF_14	L1PA10_3end	DF000000327	LINE	L1	LINE	L1PA10_3end#LINE/L1	11.1463	9.445	2	5964	0.000335345	18266	0.000109493	2570170	3088269832	0.000832236	0.131565	-2.92615
NMF_14	L1PA13_5end	DF000000332	LINE	L1	LINE	L1PA13_5end#LINE/L1	19.7251	18.69	2	2097	0.000953743	18266	0.000109493	2499431	3088269832	0.000809331	0.135288	-2.88589
NMF_14	L1PA15-16_5end	DF000000334	LINE	L1	LINE	L1PA15-16_5end#LINE/L1	25.168	21.6	1	2745	0.000364299	18266	5.47465e-05	2251207	3088269832	0.000728954	0.0751028	-3.73499
NMF_14	L1PA15_3end	DF000000335	LINE	L1	LINE	L1PA15_3end#LINE/L1	14.2462	12.99	1	6931	0.000144279	18266	5.47465e-05	3346810	3088269832	0.00108372	0.0505174	-4.30708
NMF_14	L1PA16_3end	DF000000336	LINE	L1	LINE	L1PA16_3end#LINE/L1	15.5482	14.56	1	11347	8.8129e-05	18266	5.47465e-05	5253943	3088269832	0.00170126	0.03218	-4.95769
NMF_14	L1PBa_5end	DF000000352	LINE	L1	LINE	L1PBa_5end#LINE/L1	17.3662	13.74	5	5120	0.000976562	18266	0.000273733	4742679	3088269832	0.00153571	0.178245	-2.48806
NMF_14	L1PREC2_5end	DF000000356	LINE	L1	LINE	L1PREC2_5end#LINE/L1	20.9687	16.565	2	2090	0.000956938	18266	0.000109493	1984283	3088269832	0.000642523	0.170411	-2.55291
NMF_14	L1PREC2_orf2	DF000000357	LINE	L1	LINE	L1PREC2_orf2#LINE/L1	13.1945	12.02	1	11083	9.02283e-05	18266	5.47465e-05	10968262	3088269832	0.00355159	0.0154147	-6.01955
NMF_14	L2	DF000000358	LINE	L2	LINE	L2#LINE/L2	48.0437	48.36	224	170863	0.00131099	18266	0.0122632	57184330	3088269832	0.0185166	0.662282	-0.594483
NMF_14	L2a_3end	DF000000359	LINE	L2	LINE	L2a_3end#LINE/L2	38.3503	38.26	82	106487	0.000770047	18266	0.00448921	23319382	3088269832	0.00755095	0.594523	-0.750196
NMF_14	L2b_3end	DF000000360	LINE	L2	LINE	L2b_3end#LINE/L2	42.3139	42.57	86	124680	0.000689766	18266	0.0047082	20238522	3088269832	0.00655335	0.718442	-0.477057
NMF_14	L2c_3end	DF000000361	LINE	L2	LINE	L2c_3end#LINE/L2	45.5851	46.14	76	135099	0.00056255	18266	0.00416074	25861738	3088269832	0.00837418	0.496853	-1.00911
NMF_14	L2d2_3end	DF000001144	LINE	L2	LINE	L2d2_3end#LINE/L2	46.2465	46.53	20	42587	0.000469627	18266	0.00109493	7449489	3088269832	0.00241219	0.453916	-1.1395
NMF_14	L2d_3end	DF000001215	LINE	L2	LINE	L2d_3end#LINE/L2	47.5669	48	18	39800	0.000452261	18266	0.000985437	7742827	3088269832	0.00250717	0.393047	-1.34723
NMF_14	L3	DF000000362	LINE	CR1	LINE	L3#LINE/CR1	47.6474	47.69	49	34410	0.001424	18266	0.00268258	9864035	3088269832	0.00319403	0.839872	-0.251758
NMF_14	L3b_3end	DF000000363	LINE	CR1	LINE	L3b_3end#LINE/CR1	48.7133	48.86	7	6738	0.00103888	18266	0.000383226	1324879	3088269832	0.000429004	0.893292	-0.162796
NMF_14	L4_A_Mam	DF000000364	LINE	RTE-X	LINE	L4_A_Mam#LINE/RTE-X	44.3627	44.52	17	7651	0.00222193	18266	0.000930691	2456516	3088269832	0.000795434	1.17004	0.226559
NMF_14	L4_B_Mam	DF000000365	LINE	RTE-X	LINE	L4_B_Mam#LINE/RTE-X	46.3756	46.57	8	4147	0.00192911	18266	0.000437972	1231712	3088269832	0.000398836	1.09813	0.135045
NMF_14	L4_C_Mam	DF000000366	LINE	RTE-X	LINE	L4_C_Mam#LINE/RTE-X	46.9904	47.24	13	6715	0.00193596	18266	0.000711705	2084412	3088269832	0.000674945	1.05446	0.0765092
NMF_14	LFSINE_Vert	DF000000368	SINE	tRNA	SINE	LFSINE_Vert#SINE/tRNA	45.7624	45.93	3	1154	0.00259965	18266	0.00016424	210436	3088269832	6.81404e-05	2.41031	1.26922
NMF_14	LTR101_Mam	DF000000376	LTR	ERVL	LTR	LTR101_Mam#LTR/ERVL	45.448	45.3	2	1534	0.00130378	18266	0.000109493	541405	3088269832	0.00017531	0.624568	-0.67907
NMF_14	LTR102_Mam	DF000000377	LTR	ERVL	LTR	LTR102_Mam#LTR/ERVL	30.1136	29.61	1	499	0.00200401	18266	5.47465e-05	189733	3088269832	6.14367e-05	0.891105	-0.166333
NMF_14	LTR104_Mam	DF000000380	LTR	Gypsy	LTR	LTR104_Mam#LTR/Gypsy	45.1327	45.29	7	3113	0.00224863	18266	0.000383226	960935	3088269832	0.000311156	1.23162	0.300554
NMF_14	LTR105_Mam	DF000000381	LTR	ERVL	LTR	LTR105_Mam#LTR/ERVL	40.5403	40.49	2	765	0.00261438	18266	0.000109493	236756	3088269832	7.6663e-05	1.42824	0.514237
NMF_14	LTR16	DF000000414	LTR	ERVL	LTR	LTR16#LTR/ERVL	33.584	32.97	4	3426	0.00116754	18266	0.000218986	1016814	3088269832	0.00032925	0.665105	-0.588346
NMF_14	LTR16A	DF000000415	LTR	ERVL	LTR	LTR16A#LTR/ERVL	34.2318	33.96	11	4221	0.00260602	18266	0.000602212	1225428	3088269832	0.000396801	1.51767	0.601856
NMF_14	LTR16A1	DF000000416	LTR	ERVL	LTR	LTR16A1#LTR/ERVL	33.6979	33.19	3	2868	0.00104603	18266	0.00016424	813106	3088269832	0.000263289	0.623801	-0.680843
NMF_14	LTR16A2	DF000000417	LTR	ERVL	LTR	LTR16A2#LTR/ERVL	34.7333	34.34	6	2239	0.00267977	18266	0.000328479	658225	3088269832	0.000213137	1.54116	0.62402
NMF_14	LTR16B1	DF000000419	LTR	ERVL	LTR	LTR16B1#LTR/ERVL	31.3516	30.64	1	1365	0.000732601	18266	5.47465e-05	447206	3088269832	0.000144808	0.378063	-1.4033
NMF_14	LTR16C	DF000000421	LTR	ERVL	LTR	LTR16C#LTR/ERVL	34.8332	34.675	17	6804	0.00249853	18266	0.000930691	2023723	3088269832	0.000655293	1.42027	0.506161
NMF_14	LTR16D	DF000000422	LTR	ERVL	LTR	LTR16D#LTR/ERVL	37.5081	37.47	8	1369	0.00584368	18266	0.000437972	431782	3088269832	0.000139814	3.13254	1.64733
NMF_14	LTR16E1	DF000000425	LTR	ERVL	LTR	LTR16E1#LTR/ERVL	36.3479	36.06	3	2889	0.00103842	18266	0.00016424	871237	3088269832	0.000282112	0.582179	-0.780465
NMF_14	LTR16E2	DF000000426	LTR	ERVL	LTR	LTR16E2#LTR/ERVL	38.113	37.82	3	2698	0.00111193	18266	0.00016424	866704	3088269832	0.000280644	0.585224	-0.772939
NMF_14	LTR18B	DF000000429	LTR	ERVL	LTR	LTR18B#LTR/ERVL	14.8008	12.99	3	404	0.00742574	18266	0.00016424	165316	3088269832	5.35303e-05	3.06816	1.61737
NMF_14	LTR1A1	DF000000435	LTR	ERV1	LTR	LTR1A1#LTR/ERV1	12.4696	10.525	1	366	0.00273224	18266	5.47465e-05	210987	3088269832	6.83188e-05	0.801339	-0.319516
NMF_14	LTR1A2	DF000000436	LTR	ERV1	LTR	LTR1A2#LTR/ERV1	11.6266	10.41	20	944	0.0211864	18266	0.00109493	559336	3088269832	0.000181116	6.04546	2.59585
NMF_14	LTR1B	DF000000437	LTR	ERV1	LTR	LTR1B#LTR/ERV1	14.8588	11.5	10	408	0.0245098	18266	0.000547465	248228	3088269832	8.03777e-05	6.81116	2.7679
NMF_14	LTR1B0	DF000000438	LTR	ERV1	LTR	LTR1B0#LTR/ERV1	18.3727	10.37	4	131	0.0305344	18266	0.000218986	70356	3088269832	2.27817e-05	9.61237	3.26489
NMF_14	LTR1B1	DF000000439	LTR	ERV1	LTR	LTR1B1#LTR/ERV1	21.5064	14.28	1	267	0.00374532	18266	5.47465e-05	149911	3088269832	4.85421e-05	1.12782	0.173532
NMF_14	LTR1C	DF000000440	LTR	ERV1	LTR	LTR1C#LTR/ERV1	17.4198	10.27	2	93	0.0215054	18266	0.000109493	43463	3088269832	1.40736e-05	7.78004	2.95978
NMF_14	LTR1D	DF000000443	LTR	ERV1	LTR	LTR1D#LTR/ERV1	13.0395	10.87	15	351	0.042735	18266	0.000821198	229098	3088269832	7.41833e-05	11.0699	3.46856
NMF_14	LTR1D1	DF000000444	LTR	ERV1	LTR	LTR1D1#LTR/ERV1	14.0994	11.23	3	371	0.00808625	18266	0.00016424	232006	3088269832	7.51249e-05	2.18622	1.12844
NMF_14	LTR2752	DF000000475	LTR	ERV1	LTR	LTR2752#LTR/ERV1	16.4651	13.87	4	443	0.00902935	18266	0.000218986	235842	3088269832	7.6367e-05	2.86755	1.51982
NMF_14	LTR27E	DF000000479	LTR	ERV1	LTR	LTR27E#LTR/ERV1	21.0665	17.79	7	467	0.0149893	18266	0.000383226	243058	3088269832	7.87036e-05	4.86923	2.28369
NMF_14	LTR33	DF000000489	LTR	ERVL	LTR	LTR33#LTR/ERVL	37.409	37.11	47	10004	0.00469812	18266	0.00257309	3036060	3088269832	0.000983094	2.61733	1.3881
NMF_14	LTR33A	DF000000490	LTR	ERVL	LTR	LTR33A#LTR/ERVL	39.5722	39.51	11	2625	0.00419048	18266	0.000602212	876169	3088269832	0.000283709	2.12264	1.08586
NMF_14	LTR33A_v	DF000000491	LTR	ERVL	LTR	LTR33A_v#LTR/ERVL	35.8006	34.82	2	1671	0.00119689	18266	0.000109493	490937	3088269832	0.000158968	0.688773	-0.5379
NMF_14	LTR33B	DF000000492	LTR	ERVL	LTR	LTR33B#LTR/ERVL	40.3674	40.73	9	2352	0.00382653	18266	0.000492719	734655	3088269832	0.000237886	2.07124	1.0505
NMF_14	LTR40a	DF000000513	LTR	ERVL	LTR	LTR40a#LTR/ERVL	28.6475	28.13	2	1954	0.00102354	18266	0.000109493	680317	3088269832	0.000220291	0.497039	-1.00857
NMF_14	LTR40c	DF000000516	LTR	ERVL	LTR	LTR40c#LTR/ERVL	29.6347	28.3	3	771	0.00389105	18266	0.00016424	246753	3088269832	7.99001e-05	2.05556	1.03953
NMF_14	LTR41	DF000000517	LTR	ERVL	LTR	LTR41#LTR/ERVL	28.6003	27.485	3	1034	0.00290135	18266	0.00016424	377756	3088269832	0.00012232	1.34271	0.425146
NMF_14	LTR41C	DF000000519	LTR	ERVL	LTR	LTR41C#LTR/ERVL	33.5759	33.785	2	1074	0.0018622	18266	0.000109493	415190	3088269832	0.000134441	0.814432	-0.296134
NMF_14	LTR49-int	DF000000539	ERV-int	ERV1	ERV-int	LTR49-int#ERV-int/ERV1	22.98	21.01	2	1872	0.00106838	18266	0.000109493	987346	3088269832	0.000319708	0.342478	-1.54592
NMF_14	LTR50	DF000000541	LTR	ERVL	LTR	LTR50#LTR/ERVL	33.9535	33.185	6	2756	0.00217707	18266	0.000328479	837228	3088269832	0.000271099	1.21166	0.27698
NMF_14	LTR53	DF000000545	LTR	ERVL	LTR	LTR53#LTR/ERVL	22.9999	21.865	1	516	0.00193798	18266	5.47465e-05	186862	3088269832	6.0507e-05	0.904796	-0.144335
NMF_14	LTR67B	DF000000566	LTR	ERVL	LTR	LTR67B#LTR/ERVL	40.4416	40.11	7	4039	0.0017331	18266	0.000383226	1003442	3088269832	0.00032492	1.17944	0.238108
NMF_14	LTR78	DF000000583	LTR	ERV1	LTR	LTR78#LTR/ERV1	43.0655	43.15	14	5370	0.00260708	18266	0.000766451	2384340	3088269832	0.000772063	0.992731	-0.0105251
NMF_14	LTR78B	DF000000584	LTR	ERV1	LTR	LTR78B#LTR/ERV1	43.5763	43.56	6	4463	0.00134439	18266	0.000328479	1577870	3088269832	0.000510924	0.642912	-0.637306
NMF_14	LTR79	DF000000585	LTR	ERVL	LTR	LTR79#LTR/ERVL	42.8792	42.9	14	5393	0.00259596	18266	0.000766451	1463083	3088269832	0.000473755	1.61782	0.694053
NMF_14	LTR8	DF000000590	LTR	ERV1	LTR	LTR8#LTR/ERV1	13.7774	12.14	1	3083	0.000324359	18266	5.47465e-05	1444075	3088269832	0.0004676	0.11708	-3.09444
NMF_14	LTR81A	DF000000594	LTR	Gypsy	LTR	LTR81A#LTR/Gypsy	43.6851	44.25	4	1240	0.00322581	18266	0.000218986	522645	3088269832	0.000169236	1.29397	0.371807
NMF_14	LTR81C	DF000000597	LTR	Gypsy	LTR	LTR81C#LTR/Gypsy	44.8359	45.39	4	1221	0.003276	18266	0.000218986	462151	3088269832	0.000149647	1.46335	0.549274
NMF_14	LTR82B	DF000000599	LTR	ERVL	LTR	LTR82B#LTR/ERVL	38.2423	37.63	4	1168	0.00342466	18266	0.000218986	411595	3088269832	0.000133277	1.64309	0.716413
NMF_14	LTR84b	DF000000602	LTR	ERVL	LTR	LTR84b#LTR/ERVL	44.4904	44.29	3	1420	0.00211268	18266	0.00016424	468693	3088269832	0.000151766	1.08219	0.113957
NMF_14	LTR85c	DF000000605	LTR	Gypsy	LTR	LTR85c#LTR/Gypsy	44.9146	45.4	1	2000	0.0005	18266	5.47465e-05	623846	3088269832	0.000202005	0.271016	-1.88355
NMF_14	LTR88a	DF000000612	LTR	Gypsy	LTR	LTR88a#LTR/Gypsy	43.8791	44.04	5	2525	0.0019802	18266	0.000273733	701981	3088269832	0.000227306	1.20425	0.268134
NMF_14	LTR88b	DF000000613	LTR	Gypsy	LTR	LTR88b#LTR/Gypsy	44.3812	44.39	7	2530	0.0027668	18266	0.000383226	690292	3088269832	0.000223521	1.7145	0.777786
NMF_14	LTR88c	DF000000614	LTR	Gypsy	LTR	LTR88c#LTR/Gypsy	46.9899	46.745	1	1756	0.000569476	18266	5.47465e-05	350716	3088269832	0.000113564	0.482077	-1.05267
NMF_14	LTR89	DF000000615	LTR	ERVL	LTR	LTR89#LTR/ERVL	45.7108	45.86	6	1785	0.00336134	18266	0.000328479	518277	3088269832	0.000167821	1.95732	0.968877
NMF_14	LTR91	DF000000621	LTR		LTR		44.1051	44.19	2	2135	0.000936768	18266	0.000109493	647571	3088269832	0.000209687	0.522173	-0.9374
NMF_14	LTR91A	DF000001296	LTR		LTR		45.8926	45.94	2	3980	0.000502513	18266	0.000109493	1255575	3088269832	0.000406563	0.269314	-1.89264
NMF_14	LTR9D	DF000000625	LTR	ERV1	LTR	LTR9D#LTR/ERV1	13.7227	12.58	1	731	0.00136799	18266	5.47465e-05	326784	3088269832	0.000105815	0.517382	-0.950699
NMF_14	MARNA	DF000000779	DNA	TcMar-Mariner	DNA	MARNA#DNA/TcMar-Mariner	43.5271	43.76	2	4321	0.000462856	18266	0.000109493	1006346	3088269832	0.000325861	0.336012	-1.57342
NMF_14	MER102a	DF000000696	DNA	hAT-Charlie	DNA	MER102a#DNA/hAT-Charlie	37.1313	36.995	1	3222	0.000310366	18266	5.47465e-05	609372	3088269832	0.000197318	0.277453	-1.84969
NMF_14	MER102b	DF000000697	DNA	hAT-Charlie	DNA	MER102b#DNA/hAT-Charlie	34.7961	34.9	10	6579	0.00151999	18266	0.000547465	1339518	3088269832	0.000433744	1.26219	0.335924
NMF_14	MER103C	DF000000699	DNA	hAT-Charlie	DNA	MER103C#DNA/hAT-Charlie	38.7434	38.67	1	12353	8.0952e-05	18266	5.47465e-05	2246412	3088269832	0.000727401	0.0752631	-3.73191
NMF_14	MER113	DF000000710	DNA	hAT-Charlie	DNA	MER113#DNA/hAT-Charlie	33.9651	33.73	1	3848	0.000259875	18266	5.47465e-05	917084	3088269832	0.000296957	0.184358	-2.43942
NMF_14	MER124	DF000000721	DNA		DNA		47.5758	47.75	1	2159	0.000463177	18266	5.47465e-05	442195	3088269832	0.000143185	0.382347	-1.38704
NMF_14	MER126	DF000000723	DNA		DNA		42.1306	42.31	4	415	0.00963855	18266	0.000218986	81552	3088269832	2.6407e-05	8.29272	3.05185
NMF_14	MER130	DF000000726	DNA		DNA		43.8871	44.97	28	210	0.133333	18266	0.0015329	52745	3088269832	1.70791e-05	89.7529	6.48789
NMF_14	MER1A	DF000000734	DNA	hAT-Charlie	DNA	MER1A#DNA/hAT-Charlie	9.76736	9.26	3	2960	0.00101351	18266	0.00016424	1348868	3088269832	0.000436771	0.376031	-1.41108
NMF_14	MER1B	DF000000735	DNA	hAT-Charlie	DNA	MER1B#DNA/hAT-Charlie	10.9564	10.515	9	5556	0.00161987	18266	0.000492719	1572726	3088269832	0.000509258	0.967523	-0.0476324
NMF_14	MER21-int	DF000000769	ERV-int	ERVL	ERV-int	MER21-int#ERV-int/ERVL	23.0124	20.7	5	956	0.00523013	18266	0.000273733	538584	3088269832	0.000174397	1.5696	0.650395
NMF_14	MER21A	DF000000739	LTR	ERVL	LTR	MER21A#LTR/ERVL	18.3811	16.31	2	1957	0.00102197	18266	0.000109493	754435	3088269832	0.000244291	0.448208	-1.15776
NMF_14	MER21C	DF000000740	LTR	ERVL	LTR	MER21C#LTR/ERVL	24.4771	23.54	1	5459	0.000183184	18266	5.47465e-05	2369410	3088269832	0.000767229	0.0713562	-3.80882
NMF_14	MER41A	DF000000760	LTR	ERV1	LTR	MER41A#LTR/ERV1	8.74902	7.82	2	2336	0.000856164	18266	0.000109493	945110	3088269832	0.000306032	0.357783	-1.48284
NMF_14	MER41B	DF000000761	LTR	ERV1	LTR	MER41B#LTR/ERV1	11.5751	10.61	2	2857	0.000700035	18266	0.000109493	1052579	3088269832	0.000340831	0.321253	-1.63822
NMF_14	MER45C	DF000000787	DNA	hAT-Tip100	DNA	MER45C#DNA/hAT-Tip100	25.599	25.02	1	1196	0.00083612	18266	5.47465e-05	377753	3088269832	0.000122319	0.447573	-1.15981
NMF_14	MER49	DF000000794	LTR	ERV1	LTR	MER49#LTR/ERV1	18.1828	16.625	1	1352	0.000739645	18266	5.47465e-05	555305	3088269832	0.000179811	0.304467	-1.71564
NMF_14	MER52A	DF000000856	LTR	ERV1	LTR	MER52A#LTR/ERV1	15.493	13.55	12	2075	0.00578313	18266	0.000656958	1556326	3088269832	0.000503948	1.30362	0.382528
NMF_14	MER52D	DF000000858	LTR	ERV1	LTR	MER52D#LTR/ERV1	17.5641	15.645	11	1332	0.00825826	18266	0.000602212	793592	3088269832	0.00025697	2.34351	1.22867
NMF_14	MER57B2	DF000000864	LTR	ERV1	LTR	MER57B2#LTR/ERV1	15.0097	14.09	1	1105	0.000904977	18266	5.47465e-05	310241	3088269832	0.000100458	0.54497	-0.875751
NMF_14	MER58B	DF000000873	DNA	hAT-Charlie	DNA	MER58B#DNA/hAT-Charlie	21.7019	21.035	14	5060	0.0027668	18266	0.000766451	1240635	3088269832	0.000401725	1.9079	0.931986
NMF_14	MER66B	DF000000903	LTR	ERV1	LTR	MER66B#LTR/ERV1	14.716	13.955	3	1262	0.00237718	18266	0.00016424	427163	3088269832	0.000138318	1.18741	0.247814
NMF_14	MER66C	DF000000904	LTR	ERV1	LTR	MER66C#LTR/ERV1	16.6138	15.14	4	809	0.00494438	18266	0.000218986	188661	3088269832	6.10895e-05	3.58467	1.84184
NMF_14	MER67C	DF000000909	LTR	ERV1	LTR	MER67C#LTR/ERV1	24.3355	22.935	1	1254	0.000797448	18266	5.47465e-05	419027	3088269832	0.000135683	0.403487	-1.30941
NMF_14	MER68	DF000000911	LTR	ERVL	LTR	MER68#LTR/ERVL	22.7654	21.23	5	1449	0.00345066	18266	0.000273733	540739	3088269832	0.000175094	1.56334	0.644634
NMF_14	MER70B	DF000000919	LTR	ERVL	LTR	MER70B#LTR/ERVL	25.3349	24.7	4	513	0.00779727	18266	0.000218986	161518	3088269832	5.23005e-05	4.18708	2.06594
NMF_14	MER74A	DF000000925	LTR	ERVL	LTR	MER74A#LTR/ERVL	22.684	22	1	1377	0.000726216	18266	5.47465e-05	518089	3088269832	0.00016776	0.326338	-1.61556
NMF_14	MER74B	DF000000926	LTR	ERVL	LTR	MER74B#LTR/ERVL	27.9696	27.945	2	1186	0.00168634	18266	0.000109493	408745	3088269832	0.000132354	0.827274	-0.273563
NMF_14	MER77B	DF000000934	LTR	ERVL	LTR	MER77B#LTR/ERVL	29.2069	28.5	2	1826	0.00109529	18266	0.000109493	679793	3088269832	0.000220121	0.497422	-1.00746
NMF_14	MER89	DF000000947	LTR	ERV1	LTR	MER89#LTR/ERV1	23.0421	22.22	3	1649	0.00181928	18266	0.00016424	435680	3088269832	0.000141076	1.16419	0.219332
NMF_14	MER90a	DF000000950	LTR	ERV1	LTR	MER90a#LTR/ERV1	28.4161	27.27	1	915	0.0010929	18266	5.47465e-05	297232	3088269832	9.62455e-05	0.568822	-0.813951
NMF_14	MIR	DF000000001	SINE	MIR	SINE	MIR#SINE/MIR	38.0751	37.67	4	177803	2.24968e-05	18266	0.000218986	28586780	3088269832	0.00925657	0.0236574	-5.40157
NMF_14	MIRb	DF000000975	SINE	MIR	SINE	MIRb#SINE/MIR	41.1451	40.96	4	222634	1.79667e-05	18266	0.000218986	35032354	3088269832	0.0113437	0.0193047	-5.69491
NMF_14	MLT1A	DF000001126	LTR	ERVL-MaLR	LTR	MLT1A#LTR/ERVL-MaLR	23.9692	23.29	10	12152	0.00082291	18266	0.000547465	3413990	3088269832	0.00110547	0.495233	-1.01382
NMF_14	MLT1A0	DF000001001	LTR	ERVL-MaLR	LTR	MLT1A0#LTR/ERVL-MaLR	21.0263	20.525	3	18458	0.000162531	18266	0.00016424	5222230	3088269832	0.00169099	0.0971263	-3.36399
NMF_14	MLT1A1	DF000001002	LTR	ERVL-MaLR	LTR	MLT1A1#LTR/ERVL-MaLR	21.6859	20.96	3	7596	0.000394945	18266	0.00016424	2175170	3088269832	0.000704333	0.233185	-2.10046
NMF_14	MLT1B	DF000001127	LTR	ERVL-MaLR	LTR	MLT1B#LTR/ERVL-MaLR	22.5434	21.67	11	15481	0.000710548	18266	0.000602212	4374741	3088269832	0.00141657	0.425121	-1.23406
NMF_14	MLT1C	DF000001003	LTR	ERVL-MaLR	LTR	MLT1C#LTR/ERVL-MaLR	22.9322	22.14	15	7455	0.00201207	18266	0.000821198	2282149	3088269832	0.000738973	1.11127	0.152208
NMF_14	MLT1C2	DF000001221	LTR	ERVL-MaLR	LTR	MLT1C2#LTR/ERVL-MaLR	24.3835	23.8	18	15473	0.00116332	18266	0.000985437	4945464	3088269832	0.00160137	0.615371	-0.700471
NMF_14	MLT1D	DF000001004	LTR	ERVL-MaLR	LTR	MLT1D#LTR/ERVL-MaLR	24.8843	24.42	14	18435	0.000759425	18266	0.000766451	6110109	3088269832	0.00197849	0.387392	-1.36813
NMF_14	MLT1E1A	DF000001128	LTR	ERVL-MaLR	LTR	MLT1E1A#LTR/ERVL-MaLR	29.0659	28.53	8	2773	0.00288496	18266	0.000437972	977024	3088269832	0.000316366	1.38438	0.469244
NMF_14	MLT1E2	DF000001007	LTR	ERVL-MaLR	LTR	MLT1E2#LTR/ERVL-MaLR	28.0251	27.5	10	4163	0.00240211	18266	0.000547465	1536426	3088269832	0.000497504	1.10042	0.13806
NMF_14	MLT1E3	DF000001129	LTR	ERVL-MaLR	LTR	MLT1E3#LTR/ERVL-MaLR	28.3605	27.64	3	1951	0.00153767	18266	0.00016424	666480	3088269832	0.00021581	0.761037	-0.393961
NMF_14	MLT1F	DF000001008	LTR	ERVL-MaLR	LTR	MLT1F#LTR/ERVL-MaLR	28.5918	27.58	18	4773	0.00377121	18266	0.000985437	1580898	3088269832	0.000511904	1.92504	0.944891
NMF_14	MLT1F1	DF000001009	LTR	ERVL-MaLR	LTR	MLT1F1#LTR/ERVL-MaLR	27.5389	26.35	18	3181	0.0056586	18266	0.000985437	1008992	3088269832	0.000326718	3.01618	1.59272
NMF_14	MLT1F2	DF000001010	LTR	ERVL-MaLR	LTR	MLT1F2#LTR/ERVL-MaLR	28.6678	28.09	42	6709	0.00626025	18266	0.00229935	2443043	3088269832	0.000791072	2.90663	1.53935
NMF_14	MLT1G	DF000001130	LTR	ERVL-MaLR	LTR	MLT1G#LTR/ERVL-MaLR	32.1571	32.08	6	2717	0.00220832	18266	0.000328479	892006	3088269832	0.000288837	1.13725	0.185547
NMF_14	MLT1G1	DF000001012	LTR	ERVL-MaLR	LTR	MLT1G1#LTR/ERVL-MaLR	32.9218	32.64	24	3776	0.00635593	18266	0.00131392	1261766	3088269832	0.000408567	3.21591	1.68523
NMF_14	MLT1G3	DF000001013	LTR	ERVL-MaLR	LTR	MLT1G3#LTR/ERVL-MaLR	31.492	31.105	17	2922	0.00581793	18266	0.000930691	1016974	3088269832	0.000329302	2.82625	1.49889
NMF_14	MLT1H	DF000001014	LTR	ERVL-MaLR	LTR	MLT1H#LTR/ERVL-MaLR	35.7915	35.605	46	11238	0.00409326	18266	0.00251834	3509712	3088269832	0.00113647	2.21594	1.14792
NMF_14	MLT1H-int	DF000001016	ERV-int	ERVL-MaLR	ERV-int	MLT1H-int#ERV-int/ERVL-MaLR	37.0556	36.33	2	2104	0.00095057	18266	0.000109493	890782	3088269832	0.00028844	0.379604	-1.39743
NMF_14	MLT1H1	DF000001015	LTR	ERVL-MaLR	LTR	MLT1H1#LTR/ERVL-MaLR	33.9141	33.82	17	4830	0.00351967	18266	0.000930691	1621222	3088269832	0.000524961	1.77288	0.826091
NMF_14	MLT1H2	DF000001131	LTR	ERVL-MaLR	LTR	MLT1H2#LTR/ERVL-MaLR	36.129	36.3	19	5109	0.00371893	18266	0.00104018	1358411	3088269832	0.000439861	2.3648	1.24172
NMF_14	MLT1I	DF000001017	LTR	ERVL-MaLR	LTR	MLT1I#LTR/ERVL-MaLR	38.7666	38.88	37	14055	0.00263252	18266	0.00202562	3580575	3088269832	0.00115941	1.74711	0.804972
NMF_14	MLT1J	DF000001018	LTR	ERVL-MaLR	LTR	MLT1J#LTR/ERVL-MaLR	40.3224	40.24	25	17840	0.00140135	18266	0.00136866	5284780	3088269832	0.00171124	0.799806	-0.322277
NMF_14	MLT1J-int	DF000001021	ERV-int	ERVL-MaLR	ERV-int	MLT1J-int#ERV-int/ERVL-MaLR	40.773	40.49	5	2378	0.00210261	18266	0.000273733	1059522	3088269832	0.000343079	0.797869	-0.325775
NMF_14	MLT1J1	DF000001019	LTR	ERVL-MaLR	LTR	MLT1J1#LTR/ERVL-MaLR	39.6312	39.655	8	5110	0.00156556	18266	0.000437972	1302447	3088269832	0.00042174	1.03849	0.0544853
NMF_14	MLT1J2	DF000001020	LTR	ERVL-MaLR	LTR	MLT1J2#LTR/ERVL-MaLR	40.0519	40.06	10	8636	0.00115794	18266	0.000547465	2374065	3088269832	0.000768736	0.712163	-0.489721
NMF_14	MLT1K	DF000001022	LTR	ERVL-MaLR	LTR	MLT1K#LTR/ERVL-MaLR	42.6039	42.72	56	23547	0.00237822	18266	0.00306581	6789410	3088269832	0.00219845	1.39453	0.479779
NMF_14	MLT1K-int	DF003576588	ERV-int	ERVL-MaLR	ERV-int	MLT1K-int#ERV-int/ERVL-MaLR	45.1843	45.41	1	1212	0.000825083	18266	5.47465e-05	429429	3088269832	0.000139052	0.393714	-1.34478
NMF_14	MLT1L	DF000001023	LTR	ERVL-MaLR	LTR	MLT1L#LTR/ERVL-MaLR	40.9262	40.92	17	14565	0.00116718	18266	0.000930691	4127075	3088269832	0.00133637	0.696431	-0.521947
NMF_14	MLT1M	DF000001024	LTR	ERVL-MaLR	LTR	MLT1M#LTR/ERVL-MaLR	43.225	43.32	9	3982	0.00226017	18266	0.000492719	1170136	3088269832	0.000378897	1.3004	0.378959
NMF_14	MLT1N2	DF000001025	LTR	ERVL-MaLR	LTR	MLT1N2#LTR/ERVL-MaLR	41.091	41.31	21	9535	0.00220241	18266	0.00114968	2289685	3088269832	0.000741414	1.55066	0.632878
NMF_14	MLT1N2-int	DF003576591	ERV-int	ERVL	ERV-int	MLT1N2-int#ERV-int/ERVL	43.3442	43.24	2	1763	0.00113443	18266	0.000109493	925072	3088269832	0.000299544	0.365533	-1.45193
NMF_14	MLT1O	DF000001026	LTR	ERVL-MaLR	LTR	MLT1O#LTR/ERVL-MaLR	43.3388	43.42	13	8677	0.00149821	18266	0.000711705	2486841	3088269832	0.000805254	0.883827	-0.178165
NMF_14	MLT2B1	DF000001029	LTR	ERVL	LTR	MLT2B1#LTR/ERVL	21.5057	20.625	10	3844	0.00260146	18266	0.000547465	1365297	3088269832	0.000442091	1.23835	0.308423
NMF_14	MLT2B2	DF000001030	LTR	ERVL	LTR	MLT2B2#LTR/ERVL	19.6763	18.61	5	2268	0.00220459	18266	0.000273733	770934	3088269832	0.000249633	1.09654	0.132959
NMF_14	MLT2B3	DF000001031	LTR	ERVL	LTR	MLT2B3#LTR/ERVL	20.4742	17.02	8	4100	0.00195122	18266	0.000437972	1951079	3088269832	0.000631771	0.693245	-0.528562
NMF_14	MLT2B4	DF000001032	LTR	ERVL	LTR	MLT2B4#LTR/ERVL	22.669	20.62	6	4037	0.00148625	18266	0.000328479	1295189	3088269832	0.00041939	0.783231	-0.35249
NMF_14	MLT2C1	DF000001034	LTR	ERVL	LTR	MLT2C1#LTR/ERVL	27.7611	26.46	5	2565	0.00194932	18266	0.000273733	724090	3088269832	0.000234465	1.16748	0.223397
NMF_14	MLT2D	DF000001036	LTR	ERVL	LTR	MLT2D#LTR/ERVL	22.2345	21.25	8	3970	0.00201511	18266	0.000437972	1223606	3088269832	0.000396211	1.1054	0.144571
NMF_14	MLT2F	DF000001038	LTR	ERVL	LTR	MLT2F#LTR/ERVL	32.8791	32.735	2	1972	0.0010142	18266	0.000109493	678372	3088269832	0.000219661	0.498464	-1.00444
NMF_14	MSTA	DF000001041	LTR	ERVL-MaLR	LTR	MSTA#LTR/ERVL-MaLR	14.5112	13.59	4	18645	0.000214535	18266	0.000218986	5989286	3088269832	0.00193937	0.112916	-3.14667
NMF_14	MSTA1	DF000001133	LTR	ERVL-MaLR	LTR	MSTA1#LTR/ERVL-MaLR	25.5114	21.63	1	1301	0.00076864	18266	5.47465e-05	367483	3088269832	0.000118993	0.460081	-1.12004
NMF_14	MSTB	DF000001042	LTR	ERVL-MaLR	LTR	MSTB#LTR/ERVL-MaLR	16.1619	15.57	6	9682	0.000619707	18266	0.000328479	3039374	3088269832	0.000984167	0.333764	-1.5831
NMF_14	MSTB1	DF000001043	LTR	ERVL-MaLR	LTR	MSTB1#LTR/ERVL-MaLR	17.8462	17.12	5	4245	0.00117786	18266	0.000273733	1383325	3088269832	0.000447929	0.611107	-0.710502
NMF_14	MSTD	DF000001045	LTR	ERVL-MaLR	LTR	MSTD#LTR/ERVL-MaLR	21.9646	21.12	4	8271	0.000483617	18266	0.000218986	2426856	3088269832	0.00078583	0.278668	-1.84338
NMF_14	MamGyp-int	DF000000979	ERV-int	Gypsy	ERV-int	MamGyp-int#ERV-int/Gypsy	50.3465	50.25	4	776	0.00515464	18266	0.000218986	325942	3088269832	0.000105542	2.07487	1.05302
NMF_14	MamGypLTR1a	DF000000691	LTR	Gypsy	LTR	MamGypLTR1a#LTR/Gypsy	42.4201	42.44	3	1174	0.00255537	18266	0.00016424	414511	3088269832	0.000134221	1.22365	0.29119
NMF_14	MamGypLTR1b	DF000000692	LTR	Gypsy	LTR	MamGypLTR1b#LTR/Gypsy	44.7207	44.875	5	1814	0.00275634	18266	0.000273733	586740	3088269832	0.00018999	1.44077	0.526845
NMF_14	MamGypLTR1c	DF000000693	LTR	Gypsy	LTR	MamGypLTR1c#LTR/Gypsy	44.0592	44.37	7	1893	0.00369783	18266	0.000383226	661950	3088269832	0.000214343	1.78791	0.838271
NMF_14	MamGypLTR1d	DF000000694	LTR	Gypsy	LTR	MamGypLTR1d#LTR/Gypsy	43.9298	44.5	8	1281	0.00624512	18266	0.000437972	467873	3088269832	0.0001515	2.8909	1.53152
NMF_14	MamGypLTR2b	DF000000980	LTR	Gypsy	LTR	MamGypLTR2b#LTR/Gypsy	43.632	44.105	7	1278	0.00547731	18266	0.000383226	397239	3088269832	0.000128628	2.97933	1.57499
NMF_14	MamGypLTR2c	DF000000981	LTR	Gypsy	LTR	MamGypLTR2c#LTR/Gypsy	44.5648	44.82	8	1881	0.00425306	18266	0.000437972	680607	3088269832	0.000220385	1.98731	0.990816
NMF_14	MamGypLTR3a	DF000000983	LTR	Gypsy	LTR	MamGypLTR3a#LTR/Gypsy	45.9501	45.79	4	1988	0.00201207	18266	0.000218986	676274	3088269832	0.000218982	1.00002	3.01837e-05
NMF_14	MamGypLTR4	DF000001171	LTR	Gypsy	LTR	MamGypLTR4#LTR/Gypsy	42.9486	42.92	4	1349	0.00296516	18266	0.000218986	359489	3088269832	0.000116405	1.88125	0.91169
NMF_14	MamGypsy2-I	DF000001304	ERV-int	Gypsy	ERV-int	MamGypsy2-I#ERV-int/Gypsy	45.4038	45.34	21	2549	0.00823852	18266	0.00114968	908947	3088269832	0.000294322	3.90618	1.96576
NMF_14	MamRTE1	DF000001149	LINE	RTE-BovB	LINE	MamRTE1#LINE/RTE-BovB	48.3681	48.57	30	3353	0.00894721	18266	0.0016424	967498	3088269832	0.000313282	5.24255	2.39027
NMF_14	MamRep137	DF000000986	DNA	TcMar-Tigger	DNA	MamRep137#DNA/TcMar-Tigger	35.5131	35.74	6	2632	0.00227964	18266	0.000328479	645085	3088269832	0.000208882	1.57256	0.653111
NMF_14	MamRep1527	DF000000987	LTR		LTR		43.0215	43.21	7	1312	0.00533537	18266	0.000383226	467093	3088269832	0.000151247	2.53377	1.34128
NMF_14	MamRep434	DF000000992	DNA	TcMar-Tigger	DNA	MamRep434#DNA/TcMar-Tigger	42.7793	42.98	1	4509	0.000221779	18266	5.47465e-05	957061	3088269832	0.000309902	0.176658	-2.50097
NMF_14	MamRep605	DF000000995	LTR		LTR		43.5162	43.665	16	4670	0.00342612	18266	0.000875944	1305204	3088269832	0.000422633	2.07259	1.05143
NMF_14	MamRep605b	DF000001183	LTR		LTR		46.2645	46.47	8	4260	0.00187793	18266	0.000437972	1017317	3088269832	0.000329413	1.32955	0.410941
NMF_14	MamSINE1	DF000000996	SINE	tRNA-RTE	SINE	MamSINE1#SINE/tRNA-RTE	47.1901	47.29	3	6317	0.000474909	18266	0.00016424	1031824	3088269832	0.000334111	0.491572	-1.02452
NMF_14	MamTip2b	DF000001298	DNA	hAT-Tip100	DNA	MamTip2b#DNA/hAT-Tip100	45.87	46.07	2	7144	0.000279955	18266	0.000109493	1408176	3088269832	0.000455976	0.240129	-2.05812
NMF_14	No_overlap								15932			18266	0.872222
NMF_14	OldhAT1	DF000001275	DNA	hAT-Ac	DNA	OldhAT1#DNA/hAT-Ac	43.5385	43.74	6	275	0.0218182	18266	0.000328479	74943	3088269832	2.4267e-05	13.5361	3.75873
NMF_14	Plat_L3	DF000001135	LINE	CR1	LINE	Plat_L3#LINE/CR1	47.2895	47.84	8	3090	0.002589	18266	0.000437972	782772	3088269832	0.000253466	1.72793	0.789046
NMF_14	THE1B	DF000000818	LTR	ERVL-MaLR	LTR	THE1B#LTR/ERVL-MaLR	10.5227	10.22	1	22961	4.35521e-05	18266	5.47465e-05	7449753	3088269832	0.00241227	0.022695	-5.46148
NMF_14	THE1D	DF000000820	LTR	ERVL-MaLR	LTR	THE1D#LTR/ERVL-MaLR	12.2702	11.82	2	13515	0.000147984	18266	0.000109493	4293331	3088269832	0.00139021	0.0787603	-3.66639
NMF_14	THE1D-int	DF000001256	ERV-int	ERVL-MaLR	ERV-int	THE1D-int#ERV-int/ERVL-MaLR	12.549	11.92	2	4972	0.000402253	18266	0.000109493	4686811	3088269832	0.00151762	0.072148	-3.7929
NMF_14	Tigger10	DF000000821	DNA	TcMar-Tigger	DNA	Tigger10#DNA/TcMar-Tigger	45.2091	45.35	4	2059	0.00194269	18266	0.000218986	578239	3088269832	0.000187237	1.16957	0.225972
NMF_14	Tigger12c	DF000000825	DNA	TcMar-Tigger	DNA	Tigger12c#DNA/TcMar-Tigger	37.7352	37.98	4	1760	0.00227273	18266	0.000218986	353324	3088269832	0.000114408	1.91407	0.936646
NMF_14	Tigger13a	DF000000826	DNA	TcMar-Tigger	DNA	Tigger13a#DNA/TcMar-Tigger	33.7491	33.67	5	3062	0.00163292	18266	0.000273733	1021965	3088269832	0.000330918	0.827191	-0.273708
NMF_14	Tigger15a	DF000000828	DNA	TcMar-Tigger	DNA	Tigger15a#DNA/TcMar-Tigger	44.8709	45.21	5	7718	0.000647836	18266	0.000273733	1929036	3088269832	0.000624633	0.438229	-1.19024
NMF_14	Tigger17a	DF000000831	DNA	TcMar-Tigger	DNA	Tigger17a#DNA/TcMar-Tigger	17.9514	17.275	7	2350	0.00297872	18266	0.000383226	949350	3088269832	0.000307405	1.24665	0.318053
NMF_14	Tigger19a	DF000000835	DNA	TcMar-Tigger	DNA	Tigger19a#DNA/TcMar-Tigger	43.6067	43.98	1	3701	0.000270197	18266	5.47465e-05	647780	3088269832	0.000209755	0.261002	-1.93787
NMF_14	Tigger19b	DF000001147	DNA	TcMar-Tigger	DNA	Tigger19b#DNA/TcMar-Tigger	46.3448	46.87	7	1943	0.00360268	18266	0.000383226	471420	3088269832	0.000152649	2.51051	1.32798
NMF_14	Tigger2	DF000000836	DNA	TcMar-Tigger	DNA	Tigger2#DNA/TcMar-Tigger	14.0838	13.17	2	2310	0.000865801	18266	0.000109493	1561501	3088269832	0.000505623	0.216551	-2.20722
NMF_14	Tigger20a	DF000000837	DNA	TcMar-Tigger	DNA	Tigger20a#DNA/TcMar-Tigger	41.7323	41.415	2	1860	0.00107527	18266	0.000109493	536331	3088269832	0.000173667	0.630476	-0.665486
NMF_14	Tigger3b	DF000000841	DNA	TcMar-Tigger	DNA	Tigger3b#DNA/TcMar-Tigger	14.6286	13.865	1	3194	0.000313087	18266	5.47465e-05	2109612	3088269832	0.000683105	0.0801437	-3.64127
NMF_14	UCON105	DF000001237	DNA	hAT	DNA	UCON105#DNA/hAT	46.7121	47.19	1	1579	0.000633312	18266	5.47465e-05	305497	3088269832	9.89217e-05	0.553433	-0.85352
NMF_14	UCON29	DF000001106	DNA	Kolobok	DNA	UCON29#DNA/Kolobok	43.8955	43.915	4	350	0.0114286	18266	0.000218986	81846	3088269832	2.65022e-05	8.26293	3.04665
NMF_14	UCON8	DF000001111	DNA		DNA		46.8964	48.18	2	281	0.00711744	18266	0.000109493	72081	3088269832	2.33403e-05	4.69117	2.22995
NMF_14	X12_DNA	DF000001165	DNA	TcMar-Tigger	DNA	X12_DNA#DNA/TcMar-Tigger	48.0823	48.28	4	3781	0.00105792	18266	0.000218986	701521	3088269832	0.000227157	0.964031	-0.0528482
NMF_14	X4b_DNA	DF000001309	DNA	TcMar-Tigger	DNA	X4b_DNA#DNA/TcMar-Tigger	46.5437	46.92	1	1104	0.000905797	18266	5.47465e-05	285189	3088269832	9.23459e-05	0.592842	-0.75428
NMF_14	hAT-1_Mam	DF000001293	DNA	hAT-Tag1	DNA	hAT-1_Mam#DNA/hAT-Tag1	40.4885	40.47	2	1501	0.00133245	18266	0.000109493	488358	3088269832	0.000158133	0.69241	-0.530301
NMF_15	AluJb	DF000000007	SINE	Alu	SINE	AluJb#SINE/Alu	12.3108	11.92	12	105086	0.000114192	14959	0.000802193	28260125	3088269832	0.0091508	0.0876637	-3.51188
NMF_15	AluJo	DF000000034	SINE	Alu	SINE	AluJo#SINE/Alu	14.0896	13.54	3	39410	7.61228e-05	14959	0.000200548	9176090	3088269832	0.00297127	0.0674957	-3.88906
NMF_15	AluJr	DF000000035	SINE	Alu	SINE	AluJr#SINE/Alu	14.1507	13.77	7	95761	7.30987e-05	14959	0.000467946	24913509	3088269832	0.00806714	0.0580064	-4.10764
NMF_15	AluJr4	DF000000036	SINE	Alu	SINE	AluJr4#SINE/Alu	15.0798	14.64	4	45009	8.88711e-05	14959	0.000267398	10443803	3088269832	0.00338177	0.0790704	-3.66072
NMF_15	AluSx	DF000000047	SINE	Alu	SINE	AluSx#SINE/Alu	7.75865	7.5	6	103090	5.82016e-05	14959	0.000401096	29429002	3088269832	0.00952928	0.0420909	-4.57035
NMF_15	AluSx1	DF000000048	SINE	Alu	SINE	AluSx1#SINE/Alu	7.61262	7.4	3	95210	3.15093e-05	14959	0.000200548	27673246	3088269832	0.00896076	0.0223807	-5.4816
NMF_15	AluSz	DF000000051	SINE	Alu	SINE	AluSz#SINE/Alu	8.20427	7.93	6	102609	5.84744e-05	14959	0.000401096	28964475	3088269832	0.00937887	0.042766	-4.54739
NMF_15	AluSz6	DF000000052	SINE	Alu	SINE	AluSz6#SINE/Alu	9.76823	9.26	4	60842	6.57441e-05	14959	0.000267398	16208079	3088269832	0.00524827	0.0509496	-4.29478
NMF_15	AmnSINE1	DF000000067	SINE	5S-Deu-L2	SINE	AmnSINE1#SINE/5S-Deu-L2	43.5154	44.24	2	1347	0.00148478	14959	0.000133699	236762	3088269832	7.66649e-05	1.74394	0.802348
NMF_15	BLACKJACK	DF000000074	DNA	hAT-Blackjack	DNA	BLACKJACK#DNA/hAT-Blackjack	29.4301	28.95	3	1723	0.00174115	14959	0.000200548	833529	3088269832	0.000269902	0.743042	-0.428485
NMF_15	CR1-16_AMi	DF000001265	LINE	CR1	LINE	CR1-16_AMi#LINE/CR1	44.0003	44.715	3	624	0.00480769	14959	0.000200548	171569	3088269832	5.55551e-05	3.6099	1.85196
NMF_15	CR1_Mam	DF000000110	LINE	CR1	LINE	CR1_Mam#LINE/CR1	46.7301	47.09	1	2849	0.000351	14959	6.68494e-05	799949	3088269832	0.000259028	0.258078	-1.95412
NMF_15	Charlie13a	DF000000086	DNA	hAT-Charlie	DNA	Charlie13a#DNA/hAT-Charlie	39.5636	38.99	3	523	0.00573614	14959	0.000200548	204911	3088269832	6.63514e-05	3.02252	1.59575
NMF_15	Charlie13b	DF000000087	DNA	hAT-Charlie	DNA	Charlie13b#DNA/hAT-Charlie	38.7457	39.26	1	509	0.00196464	14959	6.68494e-05	120300	3088269832	3.89539e-05	1.71612	0.779148
NMF_15	Charlie1a	DF000000021	DNA	hAT-Charlie	DNA	Charlie1a#DNA/hAT-Charlie	24.2297	23.58	4	3792	0.00105485	14959	0.000267398	1787165	3088269832	0.000578695	0.46207	-1.11382
NMF_15	Charlie2a	DF000000019	DNA	hAT-Charlie	DNA	Charlie2a#DNA/hAT-Charlie	33.1398	33.04	1	2475	0.00040404	14959	6.68494e-05	773876	3088269832	0.000250586	0.266773	-1.90632
NMF_15	Charlie2b	DF000000020	DNA	hAT-Charlie	DNA	Charlie2b#DNA/hAT-Charlie	31.2633	30.69	1	2971	0.000336587	14959	6.68494e-05	920638	3088269832	0.000298108	0.224246	-2.15685
NMF_15	Charlie8	DF000000107	DNA	hAT-Charlie	DNA	Charlie8#DNA/hAT-Charlie	34.5507	34.46	5	2115	0.00236407	14959	0.000334247	664402	3088269832	0.000215137	1.55364	0.635657
NMF_15	ERV24B_Prim	DF000000114	ERV-int	ERV1	ERV-int	ERV24B_Prim#ERV-int/ERV1	45.9697	48.995	1	770	0.0012987	14959	6.68494e-05	579236	3088269832	0.00018756	0.356416	-1.48837
NMF_15	ERV24_Prim	DF000000115	ERV-int	ERV1	ERV-int	ERV24_Prim#ERV-int/ERV1	39.3599	38.29	1	779	0.0012837	14959	6.68494e-05	469963	3088269832	0.000152177	0.439288	-1.18676
NMF_15	ERV3-16A3_I	DF000000116	ERV-int	ERVL	ERV-int	ERV3-16A3_I#ERV-int/ERVL	35.706	35.01	9	3211	0.00280287	14959	0.000601644	2149461	3088269832	0.000696008	0.864422	-0.210193
NMF_15	ERV3-16A3_LTR	DF000000117	LTR	ERVL	LTR	ERV3-16A3_LTR#LTR/ERVL	33.0373	32.505	1	1240	0.000806452	14959	6.68494e-05	300270	3088269832	9.72292e-05	0.687544	-0.540475
NMF_15	ERVL	DF000000118	ERV-int	ERVL	ERV-int	ERVL#ERV-int/ERVL	30.8781	24.25	1	768	0.00130208	14959	6.68494e-05	478227	3088269832	0.000154853	0.431697	-1.21191
NMF_15	ERVL-B4	DF000000775	ERV-int	ERVL	ERV-int	ERVL-B4#ERV-int/ERVL	21.8734	20.71	4	2605	0.00153551	14959	0.000267398	2249841	3088269832	0.000728512	0.367046	-1.44597
NMF_15	ERVL-E	DF000000120	ERV-int	ERVL	ERV-int	ERVL-E#ERV-int/ERVL	41.5026	41.01	9	7027	0.00128077	14959	0.000601644	4055150	3088269832	0.00131308	0.458193	-1.12597
NMF_15	ERVL16A-int	DF003576585	ERV-int	ERVL	ERV-int	ERVL16A-int#ERV-int/ERVL	34.5861	34.05	5	2355	0.00212314	14959	0.000334247	1548554	3088269832	0.000501431	0.666586	-0.585137
NMF_15	ERVL16E2-int	DF003576586	ERV-int	ERVL	ERV-int	ERVL16E2-int#ERV-int/ERVL	38.6608	38.075	1	2036	0.000491159	14959	6.68494e-05	1234041	3088269832	0.00039959	0.167295	-2.57953
NMF_15	ERVL40	DF000000201	ERV-int	ERVL	ERV-int	ERVL40#ERV-int/ERVL	33.7873	31.86	5	1585	0.00315457	14959	0.000334247	754715	3088269832	0.000244381	1.36773	0.451781
NMF_15	ERVL67B	DF003576557	ERV-int	ERVL	ERV-int	ERVL67B#ERV-int/ERVL	41.8609	41.59	1	1240	0.000806452	14959	6.68494e-05	573310	3088269832	0.000185641	0.3601	-1.47353
NMF_15	EUTREP2	DF000001223	DNA	hAT	DNA	EUTREP2#DNA/hAT	38.977	39.21	1	1155	0.000865801	14959	6.68494e-05	243122	3088269832	7.87243e-05	0.849158	-0.235895
NMF_15	HAL1	DF000000154	LINE	L1	LINE	HAL1#LINE/L1	39.5087	38.96	19	22967	0.000827274	14959	0.00127014	9914434	3088269832	0.00321035	0.395638	-1.33775
NMF_15	HAL1ME	DF000000157	LINE	L1	LINE	HAL1ME#LINE/L1	42.102	41.98	5	11647	0.000429295	14959	0.000334247	3518669	3088269832	0.00113937	0.293362	-1.76924
NMF_15	HAL1b	DF000000155	LINE	L1	LINE	HAL1b#LINE/L1	39.4819	39.365	2	6424	0.000311333	14959	0.000133699	1973557	3088269832	0.000639049	0.209215	-2.25694
NMF_15	HERV16	DF000000162	ERV-int	ERVL	ERV-int	HERV16#ERV-int/ERVL	38.3208	37.54	3	1875	0.0016	14959	0.000200548	1055208	3088269832	0.000341683	0.586943	-0.768708
NMF_15	HERV3	DF000000169	ERV-int	ERV1	ERV-int	HERV3#ERV-int/ERV1	23.2563	18.4	3	364	0.00824176	14959	0.000200548	410851	3088269832	0.000133036	1.50747	0.592132
NMF_15	HERVK22	DF000000194	ERV-int	ERVK	ERV-int	HERVK22#ERV-int/ERVK	12.6826	10.96	2	465	0.00430108	14959	0.000133699	533584	3088269832	0.000172778	0.77382	-0.36993
NMF_15	HERVK9	DF000000196	ERV-int	ERVK	ERV-int	HERVK9#ERV-int/ERVK	6.17183	5.01	1	529	0.00189036	14959	6.68494e-05	849320	3088269832	0.000275015	0.243076	-2.04052
NMF_15	L1M1_5end	DF000000227	LINE	L1	LINE	L1M1_5end#LINE/L1	18.7137	16.65	25	10896	0.00229442	14959	0.00167123	11568595	3088269832	0.00374598	0.446141	-1.16443
NMF_15	L1M3_orf2	DF000000244	LINE	L1	LINE	L1M3_orf2#LINE/L1	22.1991	20.79	3	20764	0.000144481	14959	0.000200548	13201965	3088269832	0.00427487	0.0469132	-4.41386
NMF_15	L1M4_5end	DF000000245	LINE	L1	LINE	L1M4_5end#LINE/L1	27.1243	25.71	4	6407	0.000624317	14959	0.000267398	3893500	3088269832	0.00126074	0.212096	-2.23721
NMF_15	L1M4_orf2	DF000000250	LINE	L1	LINE	L1M4_orf2#LINE/L1	23.7859	22.53	1	30684	3.25903e-05	14959	6.68494e-05	14911914	3088269832	0.00482857	0.0138446	-6.17454
NMF_15	L1M4b_5end	DF000000248	LINE	L1	LINE	L1M4b_5end#LINE/L1	28.2557	26.77	4	4487	0.000891464	14959	0.000267398	2668690	3088269832	0.000864138	0.309439	-1.69227
NMF_15	L1M4c_5end	DF000000249	LINE	L1	LINE	L1M4c_5end#LINE/L1	31.1217	31.65	1	6688	0.000149522	14959	6.68494e-05	4563347	3088269832	0.00147764	0.0452407	-4.46624
NMF_15	L1M5_orf2	DF000000008	LINE	L1	LINE	L1M5_orf2#LINE/L1	39.134	39.15	10	110534	9.04699e-05	14959	0.000668494	47760860	3088269832	0.0154652	0.0432256	-4.53197
NMF_15	L1M6_5end	DF000000251	LINE	L1	LINE	L1M6_5end#LINE/L1	45.8144	45.82	5	8431	0.000593049	14959	0.000334247	3270185	3088269832	0.00105891	0.315653	-1.66359
NMF_15	L1M7_5end	DF000000253	LINE	L1	LINE	L1M7_5end#LINE/L1	42.1553	41.93	2	3666	0.000545554	14959	0.000133699	1484071	3088269832	0.000480551	0.27822	-1.8457
NMF_15	L1MA2_3end	DF000000257	LINE	L1	LINE	L1MA2_3end#LINE/L1	13.5455	12.19	4	5436	0.000735835	14959	0.000267398	2652086	3088269832	0.000858761	0.311376	-1.68327
NMF_15	L1MA3_3end	DF000000258	LINE	L1	LINE	L1MA3_3end#LINE/L1	14.3801	12.85	6	5386	0.001114	14959	0.000401096	2639700	3088269832	0.00085475	0.469255	-1.09155
NMF_15	L1MA4_3end	DF000000259	LINE	L1	LINE	L1MA4_3end#LINE/L1	19.2474	17.94	6	8392	0.000714967	14959	0.000401096	3276911	3088269832	0.00106108	0.378007	-1.40352
NMF_15	L1MA8_3end	DF000000265	LINE	L1	LINE	L1MA8_3end#LINE/L1	18.3469	17.35	1	9299	0.000107538	14959	6.68494e-05	3391701	3088269832	0.00109825	0.0608689	-4.03815
NMF_15	L1MB2_3end	DF000000268	LINE	L1	LINE	L1MB2_3end#LINE/L1	20.2467	18.78	1	7651	0.000130702	14959	6.68494e-05	2436259	3088269832	0.000788875	0.0847401	-3.56081
NMF_15	L1MB3_3end	DF000000269	LINE	L1	LINE	L1MB3_3end#LINE/L1	19.9399	18.84	7	14559	0.000480802	14959	0.000467946	4945207	3088269832	0.00160129	0.292231	-1.77482
NMF_15	L1MB4_3end	DF000000270	LINE	L1	LINE	L1MB4_3end#LINE/L1	21.0914	19.945	2	6776	0.000295159	14959	0.000133699	2229255	3088269832	0.000721846	0.185218	-2.4327
NMF_15	L1MB5_3end	DF000000272	LINE	L1	LINE	L1MB5_3end#LINE/L1	22.9225	21.68	5	8521	0.000586786	14959	0.000334247	2785733	3088269832	0.000902037	0.370547	-1.43227
NMF_15	L1MB7_3end	DF000000273	LINE	L1	LINE	L1MB7_3end#LINE/L1	22.6219	21.44	7	15234	0.000459498	14959	0.000467946	5621331	3088269832	0.00182022	0.257082	-1.9597
NMF_15	L1MB8_3end	DF000000274	LINE	L1	LINE	L1MB8_3end#LINE/L1	22.533	21.58	2	13651	0.000146509	14959	0.000133699	4821446	3088269832	0.00156121	0.0856378	-3.54561
NMF_15	L1MC1_3end	DF000000275	LINE	L1	LINE	L1MC1_3end#LINE/L1	19.2546	18.31	2	9534	0.000209776	14959	0.000133699	4316429	3088269832	0.00139769	0.0956573	-3.38598
NMF_15	L1MC3_3end	DF000000277	LINE	L1	LINE	L1MC3_3end#LINE/L1	25.2186	23.8	6	10978	0.000546548	14959	0.000401096	5815098	3088269832	0.00188296	0.213013	-2.23098
NMF_15	L1MC4_3end	DF000000010	LINE	L1	LINE	L1MC4_3end#LINE/L1	34.3372	33.69	10	42846	0.000233394	14959	0.000668494	9787640	3088269832	0.0031693	0.210928	-2.24518
NMF_15	L1MC4_5end	DF000000278	LINE	L1	LINE	L1MC4_5end#LINE/L1	39.2073	39.51	3	5146	0.000582977	14959	0.000200548	2077824	3088269832	0.000672812	0.298075	-1.74625
NMF_15	L1MC4a_3end	DF000000279	LINE	L1	LINE	L1MC4a_3end#LINE/L1	30.8715	29.11	3	8670	0.000346021	14959	0.000200548	3490811	3088269832	0.00113035	0.177422	-2.49474
NMF_15	L1MC5_3end	DF000000280	LINE	L1	LINE	L1MC5_3end#LINE/L1	31.3144	30.28	2	13874	0.000144155	14959	0.000133699	4455535	3088269832	0.00144273	0.0926708	-3.43174
NMF_15	L1MC5a_3end	DF000000281	LINE	L1	LINE	L1MC5a_3end#LINE/L1	36.3575	35.8	3	17734	0.000169167	14959	0.000200548	6128986	3088269832	0.0019846	0.101052	-3.30683
NMF_15	L1MC_orf2	DF000000285	LINE	L1	LINE	L1MC_orf2#LINE/L1	22.5195	20.64	2	13904	0.000143843	14959	0.000133699	7707728	3088269832	0.00249581	0.0535693	-4.22245
NMF_15	L1MCb_5end	DF000000283	LINE	L1	LINE	L1MCb_5end#LINE/L1	30.1163	28.47	1	2903	0.000344471	14959	6.68494e-05	1744209	3088269832	0.000564785	0.118363	-3.07872
NMF_15	L1MCc_5end	DF000000284	LINE	L1	LINE	L1MCc_5end#LINE/L1	39.4197	39.225	7	4076	0.00171737	14959	0.000467946	1707681	3088269832	0.000552957	0.84626	-0.240827
NMF_15	L1MD1_3end	DF000000286	LINE	L1	LINE	L1MD1_3end#LINE/L1	23.7846	21.8	1	4731	0.000211372	14959	6.68494e-05	1741184	3088269832	0.000563806	0.118568	-3.07621
NMF_15	L1MD2_3end	DF000000287	LINE	L1	LINE	L1MD2_3end#LINE/L1	27.6152	26.385	2	7568	0.000264271	14959	0.000133699	2883036	3088269832	0.000933544	0.143216	-2.80373
NMF_15	L1MD2_5end	DF000000288	LINE	L1	LINE	L1MD2_5end#LINE/L1	35.7089	33.67	6	1520	0.00394737	14959	0.000401096	735960	3088269832	0.000238308	1.6831	0.75112
NMF_15	L1MD3_3end	DF000000289	LINE	L1	LINE	L1MD3_3end#LINE/L1	30.575	28.34	2	7773	0.000257301	14959	0.000133699	2713621	3088269832	0.000878686	0.152158	-2.71636
NMF_15	L1MDa_5end	DF000000290	LINE	L1	LINE	L1MDa_5end#LINE/L1	27.8401	26.61	4	7623	0.000524728	14959	0.000267398	4156426	3088269832	0.00134588	0.198679	-2.33149
NMF_15	L1ME1_3end	DF000000293	LINE	L1	LINE	L1ME1_3end#LINE/L1	29.4879	28.76	4	21966	0.0001821	14959	0.000267398	8249836	3088269832	0.00267135	0.100098	-3.32051
NMF_15	L1ME2_3end	DF000000294	LINE	L1	LINE	L1ME2_3end#LINE/L1	30.3229	29.585	2	10418	0.000191975	14959	0.000133699	3629894	3088269832	0.00117538	0.113749	-3.13607
NMF_15	L1ME3A_3end	DF000000297	LINE	L1	LINE	L1ME3A_3end#LINE/L1	32.6631	31.97	7	12991	0.000538835	14959	0.000467946	4352305	3088269832	0.0014093	0.332041	-1.59057
NMF_15	L1ME3B_3end	DF000000298	LINE	L1	LINE	L1ME3B_3end#LINE/L1	35.4654	34.955	3	6896	0.000435035	14959	0.000200548	2119219	3088269832	0.000686216	0.292252	-1.77471
NMF_15	L1ME3Cz_3end	DF000000635	LINE	L1	LINE	L1ME3Cz_3end#LINE/L1	38.1966	37.94	3	10747	0.000279148	14959	0.000200548	3295668	3088269832	0.00106716	0.187928	-2.41175
NMF_15	L1ME3E_3end	DF000000300	LINE	L1	LINE	L1ME3E_3end#LINE/L1	37.5517	37.295	4	5138	0.000778513	14959	0.000267398	1645237	3088269832	0.000532737	0.501931	-0.994438
NMF_15	L1ME3G_3end	DF000000302	LINE	L1	LINE	L1ME3G_3end#LINE/L1	41.3258	41.38	6	24798	0.000241955	14959	0.000401096	6805705	3088269832	0.00220373	0.182008	-2.45793
NMF_15	L1ME3_3end	DF000000296	LINE	L1	LINE	L1ME3_3end#LINE/L1	31.8617	31.13	1	7347	0.00013611	14959	6.68494e-05	2210680	3088269832	0.000715831	0.0933871	-3.42063
NMF_15	L1ME4a_3end	DF000000303	LINE	L1	LINE	L1ME4a_3end#LINE/L1	39.6839	39.76	3	58111	5.16253e-05	14959	0.000200548	14568272	3088269832	0.00471729	0.0425134	-4.55594
NMF_15	L1ME4b_3end	DF000000304	LINE	L1	LINE	L1ME4b_3end#LINE/L1	38.5157	38.35	7	23736	0.000294911	14959	0.000467946	6223380	3088269832	0.00201517	0.232212	-2.10649
NMF_15	L1ME5_3end	DF000000306	LINE	L1	LINE	L1ME5_3end#LINE/L1	41.3008	40.89	3	5577	0.000537924	14959	0.000200548	1646285	3088269832	0.000533077	0.376209	-1.41039
NMF_15	L1MEb_5end	DF000000774	LINE	L1	LINE	L1MEb_5end#LINE/L1	38.3916	37.685	1	3354	0.000298151	14959	6.68494e-05	1286073	3088269832	0.000416438	0.160527	-2.63912
NMF_15	L1MEc_5end	DF000000776	LINE	L1	LINE	L1MEc_5end#LINE/L1	33.4827	31.82	14	19150	0.00073107	14959	0.000935891	10011028	3088269832	0.00324163	0.28871	-1.79231
NMF_15	L1MEd_5end	DF000000777	LINE	L1	LINE	L1MEd_5end#LINE/L1	40.8145	40.33	4	18523	0.000215948	14959	0.000267398	8006148	3088269832	0.00259244	0.103145	-3.27725
NMF_15	L1MEf_5end	DF000000308	LINE	L1	LINE	L1MEf_5end#LINE/L1	33.0389	32.34	6	8320	0.000721154	14959	0.000401096	4311295	3088269832	0.00139602	0.287314	-1.7993
NMF_15	L1MEg2_5end	DF000000310	LINE	L1	LINE	L1MEg2_5end#LINE/L1	41.5421	40.98	1	1127	0.000887311	14959	6.68494e-05	393168	3088269832	0.00012731	0.525091	-0.929361
NMF_15	L1MEg_5end	DF000000311	LINE	L1	LINE	L1MEg_5end#LINE/L1	38.4036	37.7	3	12494	0.000240115	14959	0.000200548	5823886	3088269832	0.00188581	0.106346	-3.23316
NMF_15	L1MEh_5end	DF000000312	LINE	L1	LINE	L1MEh_5end#LINE/L1	41.9472	42.185	3	3482	0.000861574	14959	0.000200548	1329692	3088269832	0.000430562	0.465782	-1.10227
NMF_15	L1MEi_5end	DF000000313	LINE	L1	LINE	L1MEi_5end#LINE/L1	40.0706	39.76	3	6224	0.000482005	14959	0.000200548	2403654	3088269832	0.000778317	0.257669	-1.95641
NMF_15	L1MEj_5end	DF000000314	LINE	L1	LINE	L1MEj_5end#LINE/L1	42.7869	42.61	2	2557	0.000782167	14959	0.000133699	1053007	3088269832	0.00034097	0.392113	-1.35066
NMF_15	L1P3_5end	DF000000318	LINE	L1	LINE	L1P3_5end#LINE/L1	10.5558	7.735	1	2652	0.000377074	14959	6.68494e-05	3477010	3088269832	0.00112588	0.0593754	-4.07399
NMF_15	L1P3_orf2	DF000000320	LINE	L1	LINE	L1P3_orf2#LINE/L1	8.2149	6.61	2	17356	0.000115234	14959	0.000133699	22344852	3088269832	0.00723539	0.0184784	-5.75801
NMF_15	L1P4_orf2	DF000000326	LINE	L1	LINE	L1P4_orf2#LINE/L1	16.3974	15.18	1	14244	7.0205e-05	14959	6.68494e-05	12256559	3088269832	0.00396875	0.016844	-5.89163
NMF_15	L1P4b_5end	DF000000322	LINE	L1	LINE	L1P4b_5end#LINE/L1	31.7262	29.405	3	594	0.00505051	14959	0.000200548	401847	3088269832	0.00013012	1.54125	0.624101
NMF_15	L1PA10_3end	DF000000327	LINE	L1	LINE	L1PA10_3end#LINE/L1	11.1463	9.445	2	5964	0.000335345	14959	0.000133699	2570170	3088269832	0.000832236	0.16065	-2.63801
NMF_15	L1PA10_5end	DF000000328	LINE	L1	LINE	L1PA10_5end#LINE/L1	14.2134	12.51	1	5026	0.000198965	14959	6.68494e-05	7228844	3088269832	0.00234074	0.0285591	-5.12991
NMF_15	L1PA13_5end	DF000000332	LINE	L1	LINE	L1PA13_5end#LINE/L1	19.7251	18.69	3	2097	0.00143062	14959	0.000200548	2499431	3088269832	0.000809331	0.247795	-2.01278
NMF_15	L1PA15-16_5end	DF000000334	LINE	L1	LINE	L1PA15-16_5end#LINE/L1	25.168	21.6	2	2745	0.000728597	14959	0.000133699	2251207	3088269832	0.000728954	0.183412	-2.44684
NMF_15	L1PA16_3end	DF000000336	LINE	L1	LINE	L1PA16_3end#LINE/L1	15.5482	14.56	5	11347	0.000440645	14959	0.000334247	5253943	3088269832	0.00170126	0.19647	-2.34762
NMF_15	L1PBa_5end	DF000000352	LINE	L1	LINE	L1PBa_5end#LINE/L1	17.3662	13.74	2	5120	0.000390625	14959	0.000133699	4742679	3088269832	0.00153571	0.0870601	-3.52185
NMF_15	L1PREC2_5end	DF000000356	LINE	L1	LINE	L1PREC2_5end#LINE/L1	20.9687	16.565	3	2090	0.00143541	14959	0.000200548	1984283	3088269832	0.000642523	0.312126	-1.6798
NMF_15	L1PREC2_orf2	DF000000357	LINE	L1	LINE	L1PREC2_orf2#LINE/L1	13.1945	12.02	2	11083	0.000180457	14959	0.000133699	10968262	3088269832	0.00355159	0.0376448	-4.73141
NMF_15	L2	DF000000358	LINE	L2	LINE	L2#LINE/L2	48.0437	48.36	124	170863	0.000725728	14959	0.00828932	57184330	3088269832	0.0185166	0.447669	-1.15949
NMF_15	L2a_3end	DF000000359	LINE	L2	LINE	L2a_3end#LINE/L2	38.3503	38.26	50	106487	0.000469541	14959	0.00334247	23319382	3088269832	0.00755095	0.442655	-1.17574
NMF_15	L2b_3end	DF000000360	LINE	L2	LINE	L2b_3end#LINE/L2	42.3139	42.57	59	124680	0.000473211	14959	0.00394411	20238522	3088269832	0.00655335	0.601847	-0.732532
NMF_15	L2c_3end	DF000000361	LINE	L2	LINE	L2c_3end#LINE/L2	45.5851	46.14	39	135099	0.000288677	14959	0.00260713	25861738	3088269832	0.00837418	0.311329	-1.68349
NMF_15	L2d2_3end	DF000001144	LINE	L2	LINE	L2d2_3end#LINE/L2	46.2465	46.53	9	42587	0.000211332	14959	0.000601644	7449489	3088269832	0.00241219	0.249419	-2.00336
NMF_15	L2d_3end	DF000001215	LINE	L2	LINE	L2d_3end#LINE/L2	47.5669	48	6	39800	0.000150754	14959	0.000401096	7742827	3088269832	0.00250717	0.15998	-2.64404
NMF_15	L3	DF000000362	LINE	CR1	LINE	L3#LINE/CR1	47.6474	47.69	47	34410	0.00136588	14959	0.00314192	9864035	3088269832	0.00319403	0.983685	-0.0237321
NMF_15	L3b_3end	DF000000363	LINE	CR1	LINE	L3b_3end#LINE/CR1	48.7133	48.86	4	6738	0.000593648	14959	0.000267398	1324879	3088269832	0.000429004	0.623299	-0.682004
NMF_15	L4_A_Mam	DF000000364	LINE	RTE-X	LINE	L4_A_Mam#LINE/RTE-X	44.3627	44.52	11	7651	0.00143772	14959	0.000735343	2456516	3088269832	0.000795434	0.924455	-0.113325
NMF_15	L4_B_Mam	DF000000365	LINE	RTE-X	LINE	L4_B_Mam#LINE/RTE-X	46.3756	46.57	2	4147	0.000482276	14959	0.000133699	1231712	3088269832	0.000398836	0.335223	-1.57681
NMF_15	L4_C_Mam	DF000000366	LINE	RTE-X	LINE	L4_C_Mam#LINE/RTE-X	46.9904	47.24	13	6715	0.00193596	14959	0.000869042	2084412	3088269832	0.000674945	1.28757	0.364656
NMF_15	LFSINE_Vert	DF000000368	SINE	tRNA	SINE	LFSINE_Vert#SINE/tRNA	45.7624	45.93	2	1154	0.0017331	14959	0.000133699	210436	3088269832	6.81404e-05	1.96211	0.972404
NMF_15	LTR104_Mam	DF000000380	LTR	Gypsy	LTR	LTR104_Mam#LTR/Gypsy	45.1327	45.29	2	3113	0.000642467	14959	0.000133699	960935	3088269832	0.000311156	0.429683	-1.21865
NMF_15	LTR105_Mam	DF000000381	LTR	ERVL	LTR	LTR105_Mam#LTR/ERVL	40.5403	40.49	3	765	0.00392157	14959	0.000200548	236756	3088269832	7.6663e-05	2.61597	1.38735
NMF_15	LTR16	DF000000414	LTR	ERVL	LTR	LTR16#LTR/ERVL	33.584	32.97	3	3426	0.000875657	14959	0.000200548	1016814	3088269832	0.00032925	0.609105	-0.715236
NMF_15	LTR16A	DF000000415	LTR	ERVL	LTR	LTR16A#LTR/ERVL	34.2318	33.96	5	4221	0.00118455	14959	0.000334247	1225428	3088269832	0.000396801	0.842354	-0.247501
NMF_15	LTR16A1	DF000000416	LTR	ERVL	LTR	LTR16A1#LTR/ERVL	33.6979	33.19	1	2868	0.000348675	14959	6.68494e-05	813106	3088269832	0.000263289	0.253902	-1.97766
NMF_15	LTR16A2	DF000000417	LTR	ERVL	LTR	LTR16A2#LTR/ERVL	34.7333	34.34	2	2239	0.000893256	14959	0.000133699	658225	3088269832	0.000213137	0.62729	-0.672796
NMF_15	LTR16B2	DF000000420	LTR	ERVL	LTR	LTR16B2#LTR/ERVL	29.0338	28.675	3	1542	0.00194553	14959	0.000200548	473143	3088269832	0.000153206	1.30901	0.388471
NMF_15	LTR16C	DF000000421	LTR	ERVL	LTR	LTR16C#LTR/ERVL	34.8332	34.675	9	6804	0.00132275	14959	0.000601644	2023723	3088269832	0.000655293	0.91813	-0.12323
NMF_15	LTR16D	DF000000422	LTR	ERVL	LTR	LTR16D#LTR/ERVL	37.5081	37.47	2	1369	0.00146092	14959	0.000133699	431782	3088269832	0.000139814	0.956265	-0.064518
NMF_15	LTR16E1	DF000000425	LTR	ERVL	LTR	LTR16E1#LTR/ERVL	36.3479	36.06	4	2889	0.00138456	14959	0.000267398	871237	3088269832	0.000282112	0.947843	-0.0772801
NMF_15	LTR16E2	DF000000426	LTR	ERVL	LTR	LTR16E2#LTR/ERVL	38.113	37.82	1	2698	0.000370645	14959	6.68494e-05	866704	3088269832	0.000280644	0.2382	-2.06975
NMF_15	LTR18B	DF000000429	LTR	ERVL	LTR	LTR18B#LTR/ERVL	14.8008	12.99	5	404	0.0123762	14959	0.000334247	165316	3088269832	5.35303e-05	6.24407	2.64249
NMF_15	LTR1A1	DF000000435	LTR	ERV1	LTR	LTR1A1#LTR/ERV1	12.4696	10.525	1	366	0.00273224	14959	6.68494e-05	210987	3088269832	6.83188e-05	0.978491	-0.031369
NMF_15	LTR1A2	DF000000436	LTR	ERV1	LTR	LTR1A2#LTR/ERV1	11.6266	10.41	8	944	0.00847458	14959	0.000534795	559336	3088269832	0.000181116	2.95277	1.56207
NMF_15	LTR1B0	DF000000438	LTR	ERV1	LTR	LTR1B0#LTR/ERV1	18.3727	10.37	1	131	0.00763359	14959	6.68494e-05	70356	3088269832	2.27817e-05	2.93435	1.55304
NMF_15	LTR1B1	DF000000439	LTR	ERV1	LTR	LTR1B1#LTR/ERV1	21.5064	14.28	4	267	0.0149813	14959	0.000267398	149911	3088269832	4.85421e-05	5.50857	2.46168
NMF_15	LTR1C	DF000000440	LTR	ERV1	LTR	LTR1C#LTR/ERV1	17.4198	10.27	3	93	0.0322581	14959	0.000200548	43463	3088269832	1.40736e-05	14.25	3.83289
NMF_15	LTR1D	DF000000443	LTR	ERV1	LTR	LTR1D#LTR/ERV1	13.0395	10.87	3	351	0.00854701	14959	0.000200548	229098	3088269832	7.41833e-05	2.70341	1.43478
NMF_15	LTR1D1	DF000000444	LTR	ERV1	LTR	LTR1D1#LTR/ERV1	14.0994	11.23	2	371	0.00539084	14959	0.000133699	232006	3088269832	7.51249e-05	1.77969	0.831623
NMF_15	LTR33	DF000000489	LTR	ERVL	LTR	LTR33#LTR/ERVL	37.409	37.11	6	10004	0.00059976	14959	0.000401096	3036060	3088269832	0.000983094	0.407994	-1.29338
NMF_15	LTR33A	DF000000490	LTR	ERVL	LTR	LTR33A#LTR/ERVL	39.5722	39.51	11	2625	0.00419048	14959	0.000735343	876169	3088269832	0.000283709	2.5919	1.37401
NMF_15	LTR33B	DF000000492	LTR	ERVL	LTR	LTR33B#LTR/ERVL	40.3674	40.73	4	2352	0.00170068	14959	0.000267398	734655	3088269832	0.000237886	1.12406	0.168718
NMF_15	LTR40a	DF000000513	LTR	ERVL	LTR	LTR40a#LTR/ERVL	28.6475	28.13	8	1954	0.00409417	14959	0.000534795	680317	3088269832	0.000220291	2.42768	1.27958
NMF_15	LTR40c	DF000000516	LTR	ERVL	LTR	LTR40c#LTR/ERVL	29.6347	28.3	4	771	0.00518807	14959	0.000267398	246753	3088269832	7.99001e-05	3.34665	1.74272
NMF_15	LTR41	DF000000517	LTR	ERVL	LTR	LTR41#LTR/ERVL	28.6003	27.485	2	1034	0.00193424	14959	0.000133699	377756	3088269832	0.00012232	1.09303	0.12833
NMF_15	LTR41C	DF000000519	LTR	ERVL	LTR	LTR41C#LTR/ERVL	33.5759	33.785	3	1074	0.0027933	14959	0.000200548	415190	3088269832	0.000134441	1.49172	0.576976
NMF_15	LTR50	DF000000541	LTR	ERVL	LTR	LTR50#LTR/ERVL	33.9535	33.185	7	2756	0.00253991	14959	0.000467946	837228	3088269832	0.000271099	1.7261	0.787519
NMF_15	LTR53	DF000000545	LTR	ERVL	LTR	LTR53#LTR/ERVL	22.9999	21.865	1	516	0.00193798	14959	6.68494e-05	186862	3088269832	6.0507e-05	1.10482	0.143812
NMF_15	LTR67B	DF000000566	LTR	ERVL	LTR	LTR67B#LTR/ERVL	40.4416	40.11	5	4039	0.00123793	14959	0.000334247	1003442	3088269832	0.00032492	1.0287	0.0408278
NMF_15	LTR78	DF000000583	LTR	ERV1	LTR	LTR78#LTR/ERV1	43.0655	43.15	7	5370	0.00130354	14959	0.000467946	2384340	3088269832	0.000772063	0.606098	-0.722378
NMF_15	LTR78B	DF000000584	LTR	ERV1	LTR	LTR78B#LTR/ERV1	43.5763	43.56	4	4463	0.000896258	14959	0.000267398	1577870	3088269832	0.000510924	0.523361	-0.934121
NMF_15	LTR79	DF000000585	LTR	ERVL	LTR	LTR79#LTR/ERVL	42.8792	42.9	5	5393	0.000927128	14959	0.000334247	1463083	3088269832	0.000473755	0.705527	-0.503227
NMF_15	LTR8	DF000000590	LTR	ERV1	LTR	LTR8#LTR/ERV1	13.7774	12.14	4	3083	0.00129744	14959	0.000267398	1444075	3088269832	0.0004676	0.571851	-0.806289
NMF_15	LTR81A	DF000000594	LTR	Gypsy	LTR	LTR81A#LTR/Gypsy	43.6851	44.25	4	1240	0.00322581	14959	0.000267398	522645	3088269832	0.000169236	1.58003	0.659954
NMF_15	LTR81C	DF000000597	LTR	Gypsy	LTR	LTR81C#LTR/Gypsy	44.8359	45.39	2	1221	0.001638	14959	0.000133699	462151	3088269832	0.000149647	0.893426	-0.162579
NMF_15	LTR82B	DF000000599	LTR	ERVL	LTR	LTR82B#LTR/ERVL	38.2423	37.63	2	1168	0.00171233	14959	0.000133699	411595	3088269832	0.000133277	1.00317	0.00455962
NMF_15	LTR84b	DF000000602	LTR	ERVL	LTR	LTR84b#LTR/ERVL	44.4904	44.29	2	1420	0.00140845	14959	0.000133699	468693	3088269832	0.000151766	0.880956	-0.182858
NMF_15	LTR85b	DF000000604	LTR	Gypsy	LTR	LTR85b#LTR/Gypsy	44.229	44.62	3	1519	0.00197498	14959	0.000200548	493989	3088269832	0.000159957	1.25377	0.326269
NMF_15	LTR85c	DF000000605	LTR	Gypsy	LTR	LTR85c#LTR/Gypsy	44.9146	45.4	1	2000	0.0005	14959	6.68494e-05	623846	3088269832	0.000202005	0.330929	-1.5954
NMF_15	LTR88a	DF000000612	LTR	Gypsy	LTR	LTR88a#LTR/Gypsy	43.8791	44.04	2	2525	0.000792079	14959	0.000133699	701981	3088269832	0.000227306	0.58819	-0.765647
NMF_15	LTR88b	DF000000613	LTR	Gypsy	LTR	LTR88b#LTR/Gypsy	44.3812	44.39	5	2530	0.00197628	14959	0.000334247	690292	3088269832	0.000223521	1.49537	0.580506
NMF_15	LTR88c	DF000000614	LTR	Gypsy	LTR	LTR88c#LTR/Gypsy	46.9899	46.745	1	1756	0.000569476	14959	6.68494e-05	350716	3088269832	0.000113564	0.58865	-0.764518
NMF_15	LTR8A	DF000000616	LTR	ERV1	LTR	LTR8A#LTR/ERV1	17.8428	17.08	1	1399	0.000714796	14959	6.68494e-05	635870	3088269832	0.000205898	0.324672	-1.62295
NMF_15	LTR91	DF000000621	LTR		LTR		44.1051	44.19	1	2135	0.000468384	14959	6.68494e-05	647571	3088269832	0.000209687	0.318805	-1.64925
NMF_15	LTR91A	DF000001296	LTR		LTR		45.8926	45.94	3	3980	0.000753769	14959	0.000200548	1255575	3088269832	0.000406563	0.493277	-1.01953
NMF_15	LTR9B	DF000000623	LTR	ERV1	LTR	LTR9B#LTR/ERV1	13.0309	10.85	1	666	0.0015015	14959	6.68494e-05	260370	3088269832	8.43093e-05	0.792906	-0.334778
NMF_15	MARNA	DF000000779	DNA	TcMar-Mariner	DNA	MARNA#DNA/TcMar-Mariner	43.5271	43.76	4	4321	0.000925712	14959	0.000267398	1006346	3088269832	0.000325861	0.820588	-0.285269
NMF_15	MER102a	DF000000696	DNA	hAT-Charlie	DNA	MER102a#DNA/hAT-Charlie	37.1313	36.995	1	3222	0.000310366	14959	6.68494e-05	609372	3088269832	0.000197318	0.33879	-1.56154
NMF_15	MER102b	DF000000697	DNA	hAT-Charlie	DNA	MER102b#DNA/hAT-Charlie	34.7961	34.9	5	6579	0.000759994	14959	0.000334247	1339518	3088269832	0.000433744	0.770609	-0.375929
NMF_15	MER113	DF000000710	DNA	hAT-Charlie	DNA	MER113#DNA/hAT-Charlie	33.9651	33.73	1	3848	0.000259875	14959	6.68494e-05	917084	3088269832	0.000296957	0.225115	-2.15127
NMF_15	MER124	DF000000721	DNA		DNA		47.5758	47.75	3	2159	0.00138953	14959	0.000200548	442195	3088269832	0.000143185	1.40062	0.486065
NMF_15	MER126	DF000000723	DNA		DNA		42.1306	42.31	1	415	0.00240964	14959	6.68494e-05	81552	3088269832	2.6407e-05	2.5315	1.33999
NMF_15	MER130	DF000000726	DNA		DNA		43.8871	44.97	6	210	0.0285714	14959	0.000401096	52745	3088269832	1.70791e-05	23.4846	4.55364
NMF_15	MER1A	DF000000734	DNA	hAT-Charlie	DNA	MER1A#DNA/hAT-Charlie	9.76736	9.26	4	2960	0.00135135	14959	0.000267398	1348868	3088269832	0.000436771	0.612214	-0.707892
NMF_15	MER1B	DF000000735	DNA	hAT-Charlie	DNA	MER1B#DNA/hAT-Charlie	10.9564	10.515	2	5556	0.000359971	14959	0.000133699	1572726	3088269832	0.000509258	0.262536	-1.92941
NMF_15	MER21A	DF000000739	LTR	ERVL	LTR	MER21A#LTR/ERVL	18.3811	16.31	6	1957	0.00306592	14959	0.000401096	754435	3088269832	0.000244291	1.64188	0.715351
NMF_15	MER21B	DF000000741	LTR	ERVL	LTR	MER21B#LTR/ERVL	19.6873	18.64	9	2753	0.00326916	14959	0.000601644	1202712	3088269832	0.000389445	1.54488	0.627491
NMF_15	MER21C	DF000000740	LTR	ERVL	LTR	MER21C#LTR/ERVL	24.4771	23.54	4	5459	0.000732735	14959	0.000267398	2369410	3088269832	0.000767229	0.348524	-1.52067
NMF_15	MER41B	DF000000761	LTR	ERV1	LTR	MER41B#LTR/ERV1	11.5751	10.61	2	2857	0.000700035	14959	0.000133699	1052579	3088269832	0.000340831	0.392273	-1.35007
NMF_15	MER44B	DF000000782	DNA	TcMar-Tigger	DNA	MER44B#DNA/TcMar-Tigger	16.4239	15.745	7	2188	0.00319927	14959	0.000467946	615045	3088269832	0.000199155	2.34965	1.23245
NMF_15	MER45C	DF000000787	DNA	hAT-Tip100	DNA	MER45C#DNA/hAT-Tip100	25.599	25.02	1	1196	0.00083612	14959	6.68494e-05	377753	3088269832	0.000122319	0.546518	-0.871658
NMF_15	MER51A	DF000000809	LTR	ERV1	LTR	MER51A#LTR/ERV1	13.7716	12.395	4	876	0.00456621	14959	0.000267398	277511	3088269832	8.98597e-05	2.97572	1.57324
NMF_15	MER52A	DF000000856	LTR	ERV1	LTR	MER52A#LTR/ERV1	15.493	13.55	12	2075	0.00578313	14959	0.000802193	1556326	3088269832	0.000503948	1.59182	0.670675
NMF_15	MER52D	DF000000858	LTR	ERV1	LTR	MER52D#LTR/ERV1	17.5641	15.645	8	1332	0.00600601	14959	0.000534795	793592	3088269832	0.00025697	2.08116	1.05739
NMF_15	MER57A1	DF000000863	LTR	ERV1	LTR	MER57A1#LTR/ERV1	11.318	9.75	1	1048	0.000954198	14959	6.68494e-05	366460	3088269832	0.000118662	0.56336	-0.827871
NMF_15	MER57B2	DF000000864	LTR	ERV1	LTR	MER57B2#LTR/ERV1	15.0097	14.09	1	1105	0.000904977	14959	6.68494e-05	310241	3088269832	0.000100458	0.665447	-0.587604
NMF_15	MER58B	DF000000873	DNA	hAT-Charlie	DNA	MER58B#DNA/hAT-Charlie	21.7019	21.035	2	5060	0.000395257	14959	0.000133699	1240635	3088269832	0.000401725	0.332812	-1.58722
NMF_15	MER66B	DF000000903	LTR	ERV1	LTR	MER66B#LTR/ERV1	14.716	13.955	1	1262	0.000792393	14959	6.68494e-05	427163	3088269832	0.000138318	0.483303	-1.049
NMF_15	MER68	DF000000911	LTR	ERVL	LTR	MER68#LTR/ERVL	22.7654	21.23	1	1449	0.000690131	14959	6.68494e-05	540739	3088269832	0.000175094	0.38179	-1.38915
NMF_15	MER70B	DF000000919	LTR	ERVL	LTR	MER70B#LTR/ERVL	25.3349	24.7	1	513	0.00194932	14959	6.68494e-05	161518	3088269832	5.23005e-05	1.27818	0.35409
NMF_15	MER77B	DF000000934	LTR	ERVL	LTR	MER77B#LTR/ERVL	29.2069	28.5	4	1826	0.00219058	14959	0.000267398	679793	3088269832	0.000220121	1.21478	0.28069
NMF_15	MER89	DF000000947	LTR	ERV1	LTR	MER89#LTR/ERV1	23.0421	22.22	8	1649	0.00485143	14959	0.000534795	435680	3088269832	0.000141076	3.79084	1.92252
NMF_15	MER90a	DF000000950	LTR	ERV1	LTR	MER90a#LTR/ERV1	28.4161	27.27	4	915	0.00437158	14959	0.000267398	297232	3088269832	9.62455e-05	2.77829	1.4742
NMF_15	MIR	DF000000001	SINE	MIR	SINE	MIR#SINE/MIR	38.0751	37.67	2	177803	1.12484e-05	14959	0.000133699	28586780	3088269832	0.00925657	0.0144437	-6.11342
NMF_15	MIRb	DF000000975	SINE	MIR	SINE	MIRb#SINE/MIR	41.1451	40.96	6	222634	2.69501e-05	14959	0.000401096	35032354	3088269832	0.0113437	0.0353586	-4.8218
NMF_15	MLT1A	DF000001126	LTR	ERVL-MaLR	LTR	MLT1A#LTR/ERVL-MaLR	23.9692	23.29	7	12152	0.000576037	14959	0.000467946	3413990	3088269832	0.00110547	0.4233	-1.24025
NMF_15	MLT1A0	DF000001001	LTR	ERVL-MaLR	LTR	MLT1A0#LTR/ERVL-MaLR	21.0263	20.525	6	18458	0.000325062	14959	0.000401096	5222230	3088269832	0.00169099	0.237196	-2.07585
NMF_15	MLT1A1	DF000001002	LTR	ERVL-MaLR	LTR	MLT1A1#LTR/ERVL-MaLR	21.6859	20.96	1	7596	0.000131648	14959	6.68494e-05	2175170	3088269832	0.000704333	0.0949116	-3.39727
NMF_15	MLT1B	DF000001127	LTR	ERVL-MaLR	LTR	MLT1B#LTR/ERVL-MaLR	22.5434	21.67	3	15481	0.000193786	14959	0.000200548	4374741	3088269832	0.00141657	0.141573	-2.82038
NMF_15	MLT1C	DF000001003	LTR	ERVL-MaLR	LTR	MLT1C#LTR/ERVL-MaLR	22.9322	22.14	3	7455	0.000402414	14959	0.000200548	2282149	3088269832	0.000738973	0.271388	-1.88157
NMF_15	MLT1C2	DF000001221	LTR	ERVL-MaLR	LTR	MLT1C2#LTR/ERVL-MaLR	24.3835	23.8	6	15473	0.000387772	14959	0.000401096	4945464	3088269832	0.00160137	0.250471	-1.99729
NMF_15	MLT1D	DF000001004	LTR	ERVL-MaLR	LTR	MLT1D#LTR/ERVL-MaLR	24.8843	24.42	3	18435	0.000162734	14959	0.000200548	6110109	3088269832	0.00197849	0.101364	-3.30238
NMF_15	MLT1E2	DF000001007	LTR	ERVL-MaLR	LTR	MLT1E2#LTR/ERVL-MaLR	28.0251	27.5	2	4163	0.000480423	14959	0.000133699	1536426	3088269832	0.000497504	0.268739	-1.89572
NMF_15	MLT1E3	DF000001129	LTR	ERVL-MaLR	LTR	MLT1E3#LTR/ERVL-MaLR	28.3605	27.64	1	1951	0.000512558	14959	6.68494e-05	666480	3088269832	0.00021581	0.30976	-1.69078
NMF_15	MLT1F	DF000001008	LTR	ERVL-MaLR	LTR	MLT1F#LTR/ERVL-MaLR	28.5918	27.58	4	4773	0.000838047	14959	0.000267398	1580898	3088269832	0.000511904	0.522359	-0.936887
NMF_15	MLT1F-int	DF000001011	ERV-int	ERVL-MaLR	ERV-int	MLT1F-int#ERV-int/ERVL-MaLR	33.5962	32.56	2	1524	0.00131234	14959	0.000133699	730410	3088269832	0.000236511	0.565296	-0.822921
NMF_15	MLT1F1	DF000001009	LTR	ERVL-MaLR	LTR	MLT1F1#LTR/ERVL-MaLR	27.5389	26.35	5	3181	0.00157183	14959	0.000334247	1008992	3088269832	0.000326718	1.02305	0.0328703
NMF_15	MLT1F2	DF000001010	LTR	ERVL-MaLR	LTR	MLT1F2#LTR/ERVL-MaLR	28.6678	28.09	6	6709	0.000894321	14959	0.000401096	2443043	3088269832	0.000791072	0.507029	-0.97986
NMF_15	MLT1G	DF000001130	LTR	ERVL-MaLR	LTR	MLT1G#LTR/ERVL-MaLR	32.1571	32.08	4	2717	0.00147221	14959	0.000267398	892006	3088269832	0.000288837	0.925774	-0.111268
NMF_15	MLT1G1	DF000001012	LTR	ERVL-MaLR	LTR	MLT1G1#LTR/ERVL-MaLR	32.9218	32.64	6	3776	0.00158898	14959	0.000401096	1261766	3088269832	0.000408567	0.981714	-0.0266249
NMF_15	MLT1G3	DF000001013	LTR	ERVL-MaLR	LTR	MLT1G3#LTR/ERVL-MaLR	31.492	31.105	6	2922	0.00205339	14959	0.000401096	1016974	3088269832	0.000329302	1.21802	0.284537
NMF_15	MLT1H	DF000001014	LTR	ERVL-MaLR	LTR	MLT1H#LTR/ERVL-MaLR	35.7915	35.605	34	11238	0.00302545	14959	0.00227288	3509712	3088269832	0.00113647	1.99995	0.999967
NMF_15	MLT1H1	DF000001015	LTR	ERVL-MaLR	LTR	MLT1H1#LTR/ERVL-MaLR	33.9141	33.82	7	4830	0.00144928	14959	0.000467946	1621222	3088269832	0.000524961	0.891391	-0.16587
NMF_15	MLT1H2	DF000001131	LTR	ERVL-MaLR	LTR	MLT1H2#LTR/ERVL-MaLR	36.129	36.3	11	5109	0.00215306	14959	0.000735343	1358411	3088269832	0.000439861	1.67176	0.741369
NMF_15	MLT1I	DF000001017	LTR	ERVL-MaLR	LTR	MLT1I#LTR/ERVL-MaLR	38.7666	38.88	23	14055	0.00163643	14959	0.00153754	3580575	3088269832	0.00115941	1.32614	0.407228
NMF_15	MLT1J	DF000001018	LTR	ERVL-MaLR	LTR	MLT1J#LTR/ERVL-MaLR	40.3224	40.24	17	17840	0.000952915	14959	0.00113644	5284780	3088269832	0.00171124	0.664102	-0.590524
NMF_15	MLT1J1	DF000001019	LTR	ERVL-MaLR	LTR	MLT1J1#LTR/ERVL-MaLR	39.6312	39.655	5	5110	0.000978474	14959	0.000334247	1302447	3088269832	0.00042174	0.792543	-0.33544
NMF_15	MLT1J2	DF000001020	LTR	ERVL-MaLR	LTR	MLT1J2#LTR/ERVL-MaLR	40.0519	40.06	9	8636	0.00104215	14959	0.000601644	2374065	3088269832	0.000768736	0.782641	-0.353577
NMF_15	MLT1K	DF000001022	LTR	ERVL-MaLR	LTR	MLT1K#LTR/ERVL-MaLR	42.6039	42.72	34	23547	0.00144392	14959	0.00227288	6789410	3088269832	0.00219845	1.03385	0.0480336
NMF_15	MLT1K-int	DF003576588	ERV-int	ERVL-MaLR	ERV-int	MLT1K-int#ERV-int/ERVL-MaLR	45.1843	45.41	6	1212	0.0049505	14959	0.000401096	429429	3088269832	0.000139052	2.88451	1.52833
NMF_15	MLT1L	DF000001023	LTR	ERVL-MaLR	LTR	MLT1L#LTR/ERVL-MaLR	40.9262	40.92	14	14565	0.000961208	14959	0.000935891	4127075	3088269832	0.00133637	0.700323	-0.513908
NMF_15	MLT1M	DF000001024	LTR	ERVL-MaLR	LTR	MLT1M#LTR/ERVL-MaLR	43.225	43.32	3	3982	0.00075339	14959	0.000200548	1170136	3088269832	0.000378897	0.529295	-0.917857
NMF_15	MLT1N2	DF000001025	LTR	ERVL-MaLR	LTR	MLT1N2#LTR/ERVL-MaLR	41.091	41.31	20	9535	0.00209754	14959	0.00133699	2289685	3088269832	0.000741414	1.8033	0.850636
NMF_15	MLT1N2-int	DF003576591	ERV-int	ERVL	ERV-int	MLT1N2-int#ERV-int/ERVL	43.3442	43.24	1	1763	0.000567215	14959	6.68494e-05	925072	3088269832	0.000299544	0.223171	-2.16378
NMF_15	MLT1O	DF000001026	LTR	ERVL-MaLR	LTR	MLT1O#LTR/ERVL-MaLR	43.3388	43.42	12	8677	0.00138297	14959	0.000802193	2486841	3088269832	0.000805254	0.996199	-0.00549479
NMF_15	MLT2B1	DF000001029	LTR	ERVL	LTR	MLT2B1#LTR/ERVL	21.5057	20.625	3	3844	0.000780437	14959	0.000200548	1365297	3088269832	0.000442091	0.453635	-1.1404
NMF_15	MLT2B2	DF000001030	LTR	ERVL	LTR	MLT2B2#LTR/ERVL	19.6763	18.61	1	2268	0.000440917	14959	6.68494e-05	770934	3088269832	0.000249633	0.267791	-1.90082
NMF_15	MLT2B3	DF000001031	LTR	ERVL	LTR	MLT2B3#LTR/ERVL	20.4742	17.02	3	4100	0.000731707	14959	0.000200548	1951079	3088269832	0.000631771	0.317438	-1.65545
NMF_15	MLT2B4	DF000001032	LTR	ERVL	LTR	MLT2B4#LTR/ERVL	22.669	20.62	1	4037	0.000247709	14959	6.68494e-05	1295189	3088269832	0.00041939	0.159397	-2.64931
NMF_15	MLT2D	DF000001036	LTR	ERVL	LTR	MLT2D#LTR/ERVL	22.2345	21.25	4	3970	0.00100756	14959	0.000267398	1223606	3088269832	0.000396211	0.674887	-0.567282
NMF_15	MLT2F	DF000001038	LTR	ERVL	LTR	MLT2F#LTR/ERVL	32.8791	32.735	2	1972	0.0010142	14959	0.000133699	678372	3088269832	0.000219661	0.60866	-0.716292
NMF_15	MSTA1	DF000001133	LTR	ERVL-MaLR	LTR	MSTA1#LTR/ERVL-MaLR	25.5114	21.63	2	1301	0.00153728	14959	0.000133699	367483	3088269832	0.000118993	1.12358	0.168108
NMF_15	MSTB	DF000001042	LTR	ERVL-MaLR	LTR	MSTB#LTR/ERVL-MaLR	16.1619	15.57	4	9682	0.000413138	14959	0.000267398	3039374	3088269832	0.000984167	0.271699	-1.87992
NMF_15	MSTD	DF000001045	LTR	ERVL-MaLR	LTR	MSTD#LTR/ERVL-MaLR	21.9646	21.12	4	8271	0.000483617	14959	0.000267398	2426856	3088269832	0.00078583	0.340274	-1.55523
NMF_15	MamGyp-int	DF000000979	ERV-int	Gypsy	ERV-int	MamGyp-int#ERV-int/Gypsy	50.3465	50.25	2	776	0.00257732	14959	0.000133699	325942	3088269832	0.000105542	1.26678	0.34117
NMF_15	MamGypLTR1b	DF000000692	LTR	Gypsy	LTR	MamGypLTR1b#LTR/Gypsy	44.7207	44.875	3	1814	0.0016538	14959	0.000200548	586740	3088269832	0.00018999	1.05557	0.0780262
NMF_15	MamGypLTR1c	DF000000693	LTR	Gypsy	LTR	MamGypLTR1c#LTR/Gypsy	44.0592	44.37	4	1893	0.00211305	14959	0.000267398	661950	3088269832	0.000214343	1.24752	0.319063
NMF_15	MamGypLTR2c	DF000000981	LTR	Gypsy	LTR	MamGypLTR2c#LTR/Gypsy	44.5648	44.82	2	1881	0.00106326	14959	0.000133699	680607	3088269832	0.000220385	0.606661	-0.721037
NMF_15	MamGypLTR3a	DF000000983	LTR	Gypsy	LTR	MamGypLTR3a#LTR/Gypsy	45.9501	45.79	3	1988	0.00150905	14959	0.000200548	676274	3088269832	0.000218982	0.915822	-0.12686
NMF_15	MamGypLTR4	DF000001171	LTR	Gypsy	LTR	MamGypLTR4#LTR/Gypsy	42.9486	42.92	3	1349	0.00222387	14959	0.000200548	359489	3088269832	0.000116405	1.72285	0.7848
NMF_15	MamGypsy2-I	DF000001304	ERV-int	Gypsy	ERV-int	MamGypsy2-I#ERV-int/Gypsy	45.4038	45.34	8	2549	0.00313849	14959	0.000534795	908947	3088269832	0.000294322	1.81704	0.861589
NMF_15	MamRTE1	DF000001149	LINE	RTE-BovB	LINE	MamRTE1#LINE/RTE-BovB	48.3681	48.57	21	3353	0.00626305	14959	0.00140384	967498	3088269832	0.000313282	4.48107	2.16384
NMF_15	MamRep137	DF000000986	DNA	TcMar-Tigger	DNA	MamRep137#DNA/TcMar-Tigger	35.5131	35.74	3	2632	0.00113982	14959	0.000200548	645085	3088269832	0.000208882	0.960101	-0.0587417
NMF_15	MamRep1527	DF000000987	LTR		LTR		43.0215	43.21	3	1312	0.00228659	14959	0.000200548	467093	3088269832	0.000151247	1.32596	0.407038
NMF_15	MamRep434	DF000000992	DNA	TcMar-Tigger	DNA	MamRep434#DNA/TcMar-Tigger	42.7793	42.98	2	4509	0.000443557	14959	0.000133699	957061	3088269832	0.000309902	0.431423	-1.21283
NMF_15	MamRep605	DF000000995	LTR		LTR		43.5162	43.665	4	4670	0.000856531	14959	0.000267398	1305204	3088269832	0.000422633	0.632695	-0.660418
NMF_15	MamRep605b	DF000001183	LTR		LTR		46.2645	46.47	8	4260	0.00187793	14959	0.000534795	1017317	3088269832	0.000329413	1.62348	0.699088
NMF_15	MamSINE1	DF000000996	SINE	tRNA-RTE	SINE	MamSINE1#SINE/tRNA-RTE	47.1901	47.29	2	6317	0.000316606	14959	0.000133699	1031824	3088269832	0.000334111	0.400163	-1.32134
NMF_15	MamTip2b	DF000001298	DNA	hAT-Tip100	DNA	MamTip2b#DNA/hAT-Tip100	45.87	46.07	2	7144	0.000279955	14959	0.000133699	1408176	3088269832	0.000455976	0.293215	-1.76997
NMF_15	No_overlap								13499			14959	0.9024
NMF_15	OldhAT1	DF000001275	DNA	hAT-Ac	DNA	OldhAT1#DNA/hAT-Ac	43.5385	43.74	2	275	0.00727273	14959	0.000133699	74943	3088269832	2.4267e-05	5.50949	2.46192
NMF_15	Plat_L3	DF000001135	LINE	CR1	LINE	Plat_L3#LINE/CR1	47.2895	47.84	5	3090	0.00161812	14959	0.000334247	782772	3088269832	0.000253466	1.3187	0.399121
NMF_15	THE1-int	DF000000817	ERV-int	ERVL-MaLR	ERV-int	THE1-int#ERV-int/ERVL-MaLR	9.66184	9.05	2	6746	0.000296472	14959	0.000133699	7312236	3088269832	0.00236775	0.0564667	-4.14646
NMF_15	THE1D	DF000000820	LTR	ERVL-MaLR	LTR	THE1D#LTR/ERVL-MaLR	12.2702	11.82	1	13515	7.39919e-05	14959	6.68494e-05	4293331	3088269832	0.00139021	0.048086	-4.37824
NMF_15	THE1D-int	DF000001256	ERV-int	ERVL-MaLR	ERV-int	THE1D-int#ERV-int/ERVL-MaLR	12.549	11.92	1	4972	0.000201126	14959	6.68494e-05	4686811	3088269832	0.00151762	0.0440489	-4.50475
NMF_15	Tigger1	DF000000891	DNA	TcMar-Tigger	DNA	Tigger1#DNA/TcMar-Tigger	14.0053	13.57	4	12574	0.000318117	14959	0.000267398	9244510	3088269832	0.00299343	0.0893282	-3.48474
NMF_15	Tigger12c	DF000000825	DNA	TcMar-Tigger	DNA	Tigger12c#DNA/TcMar-Tigger	37.7352	37.98	3	1760	0.00170455	14959	0.000200548	353324	3088269832	0.000114408	1.75291	0.809756
NMF_15	Tigger13a	DF000000826	DNA	TcMar-Tigger	DNA	Tigger13a#DNA/TcMar-Tigger	33.7491	33.67	4	3062	0.00130634	14959	0.000267398	1021965	3088269832	0.000330918	0.808047	-0.307489
NMF_15	Tigger15a	DF000000828	DNA	TcMar-Tigger	DNA	Tigger15a#DNA/TcMar-Tigger	44.8709	45.21	4	7718	0.000518269	14959	0.000267398	1929036	3088269832	0.000624633	0.428087	-1.22402
NMF_15	Tigger17a	DF000000831	DNA	TcMar-Tigger	DNA	Tigger17a#DNA/TcMar-Tigger	17.9514	17.275	10	2350	0.00425532	14959	0.000668494	949350	3088269832	0.000307405	2.17463	1.12077
NMF_15	Tigger19a	DF000000835	DNA	TcMar-Tigger	DNA	Tigger19a#DNA/TcMar-Tigger	43.6067	43.98	2	3701	0.000540394	14959	0.000133699	647780	3088269832	0.000209755	0.637405	-0.649719
NMF_15	Tigger19b	DF000001147	DNA	TcMar-Tigger	DNA	Tigger19b#DNA/TcMar-Tigger	46.3448	46.87	1	1943	0.000514668	14959	6.68494e-05	471420	3088269832	0.000152649	0.43793	-1.19123
NMF_15	Tigger2	DF000000836	DNA	TcMar-Tigger	DNA	Tigger2#DNA/TcMar-Tigger	14.0838	13.17	2	2310	0.000865801	14959	0.000133699	1561501	3088269832	0.000505623	0.264424	-1.91908
NMF_15	Tigger20a	DF000000837	DNA	TcMar-Tigger	DNA	Tigger20a#DNA/TcMar-Tigger	41.7323	41.415	1	1860	0.000537634	14959	6.68494e-05	536331	3088269832	0.000173667	0.384928	-1.37734
NMF_15	Tigger4	DF000000844	DNA	TcMar-Tigger	DNA	Tigger4#DNA/TcMar-Tigger	15.0314	13.6	4	1360	0.00294118	14959	0.000267398	753254	3088269832	0.000243908	1.0963	0.132649
NMF_15	Tigger6a	DF000000849	DNA	TcMar-Tigger	DNA	Tigger6a#DNA/TcMar-Tigger	21.1814	20.17	3	753	0.00398406	14959	0.000200548	381529	3088269832	0.000123541	1.62333	0.698955
NMF_15	UCON29	DF000001106	DNA	Kolobok	DNA	UCON29#DNA/Kolobok	43.8955	43.915	2	350	0.00571429	14959	0.000133699	81846	3088269832	2.65022e-05	5.04481	2.3348
NMF_15	UCON8	DF000001111	DNA		DNA		46.8964	48.18	1	281	0.00355872	14959	6.68494e-05	72081	3088269832	2.33403e-05	2.86412	1.51809
NMF_15	X12_DNA	DF000001165	DNA	TcMar-Tigger	DNA	X12_DNA#DNA/TcMar-Tigger	48.0823	48.28	2	3781	0.000528961	14959	0.000133699	701521	3088269832	0.000227157	0.588575	-0.764701
NMF_15	X4b_DNA	DF000001309	DNA	TcMar-Tigger	DNA	X4b_DNA#DNA/TcMar-Tigger	46.5437	46.92	2	1104	0.00181159	14959	0.000133699	285189	3088269832	9.23459e-05	1.4478	0.533867
NMF_15	X9a_DNA	DF000001214	DNA		DNA		44.4967	44.835	3	1264	0.00237342	14959	0.000200548	262943	3088269832	8.51425e-05	2.35544	1.236
NMF_15	Zaphod	DF000001123	DNA	hAT-Tip100	DNA	Zaphod#DNA/hAT-Tip100	27.4912	26.885	4	1702	0.00235018	14959	0.000267398	668934	3088269832	0.000216605	1.2345	0.303921
NMF_15	hAT-1_Mam	DF000001293	DNA	hAT-Tag1	DNA	hAT-1_Mam#DNA/hAT-Tag1	40.4885	40.47	4	1501	0.00266489	14959	0.000267398	488358	3088269832	0.000158133	1.69096	0.757846
NMF_16	AluJb	DF000000007	SINE	Alu	SINE	AluJb#SINE/Alu	12.3108	11.92	9	105086	8.56441e-05	16778	0.000536417	28260125	3088269832	0.0091508	0.0586197	-4.09247
NMF_16	AluJo	DF000000034	SINE	Alu	SINE	AluJo#SINE/Alu	14.0896	13.54	2	39410	5.07485e-05	16778	0.000119204	9176090	3088269832	0.00297127	0.0401187	-4.63958
NMF_16	AluJr	DF000000035	SINE	Alu	SINE	AluJr#SINE/Alu	14.1507	13.77	10	95761	0.000104427	16778	0.000596019	24913509	3088269832	0.00806714	0.0738823	-3.75863
NMF_16	AluJr4	DF000000036	SINE	Alu	SINE	AluJr4#SINE/Alu	15.0798	14.64	4	45009	8.88711e-05	16778	0.000238407	10443803	3088269832	0.00338177	0.0704979	-3.82628
NMF_16	AluSx	DF000000047	SINE	Alu	SINE	AluSx#SINE/Alu	7.75865	7.5	5	103090	4.85013e-05	16778	0.000298009	29429002	3088269832	0.00952928	0.031273	-4.99894
NMF_16	AluSx1	DF000000048	SINE	Alu	SINE	AluSx1#SINE/Alu	7.61262	7.4	2	95210	2.10062e-05	16778	0.000119204	27673246	3088269832	0.00896076	0.0133029	-6.23212
NMF_16	AluSz	DF000000051	SINE	Alu	SINE	AluSz#SINE/Alu	8.20427	7.93	5	102609	4.87287e-05	16778	0.000298009	28964475	3088269832	0.00937887	0.0317745	-4.97598
NMF_16	AluSz6	DF000000052	SINE	Alu	SINE	AluSz6#SINE/Alu	9.76823	9.26	5	60842	8.21801e-05	16778	0.000298009	16208079	3088269832	0.00524827	0.0567824	-4.13841
NMF_16	AmnSINE1	DF000000067	SINE	5S-Deu-L2	SINE	AmnSINE1#SINE/5S-Deu-L2	43.5154	44.24	4	1347	0.00296956	16778	0.000238407	236762	3088269832	7.66649e-05	3.10973	1.63679
NMF_16	Arthur2	DF000001276	DNA	hAT-Tip100	DNA	Arthur2#DNA/hAT-Tip100	42.034	42.175	2	1094	0.00182815	16778	0.000119204	378735	3088269832	0.000122637	0.972007	-0.0409607
NMF_16	BLACKJACK	DF000000074	DNA	hAT-Blackjack	DNA	BLACKJACK#DNA/hAT-Blackjack	29.4301	28.95	1	1723	0.000580383	16778	5.96019e-05	833529	3088269832	0.000269902	0.220828	-2.179
NMF_16	CR1-16_AMi	DF000001265	LINE	CR1	LINE	CR1-16_AMi#LINE/CR1	44.0003	44.715	2	624	0.00320513	16778	0.000119204	171569	3088269832	5.55551e-05	2.14569	1.10144
NMF_16	CR1_Mam	DF000000110	LINE	CR1	LINE	CR1_Mam#LINE/CR1	46.7301	47.09	2	2849	0.000702001	16778	0.000119204	799949	3088269832	0.000259028	0.460196	-1.11968
NMF_16	Charlie13a	DF000000086	DNA	hAT-Charlie	DNA	Charlie13a#DNA/hAT-Charlie	39.5636	38.99	1	523	0.00191205	16778	5.96019e-05	204911	3088269832	6.63514e-05	0.898276	-0.154769
NMF_16	Charlie13b	DF000000087	DNA	hAT-Charlie	DNA	Charlie13b#DNA/hAT-Charlie	38.7457	39.26	2	509	0.00392927	16778	0.000119204	120300	3088269832	3.89539e-05	3.06013	1.61359
NMF_16	Charlie1a	DF000000021	DNA	hAT-Charlie	DNA	Charlie1a#DNA/hAT-Charlie	24.2297	23.58	3	3792	0.000791139	16778	0.000178806	1787165	3088269832	0.000578695	0.308981	-1.69441
NMF_16	Charlie24	DF000000101	DNA	hAT-Charlie	DNA	Charlie24#DNA/hAT-Charlie	37.7044	36.955	2	576	0.00347222	16778	0.000119204	241026	3088269832	7.80456e-05	1.52736	0.611039
NMF_16	Charlie29a	DF000000104	DNA	hAT-Charlie	DNA	Charlie29a#DNA/hAT-Charlie	34.9375	35.06	1	1584	0.000631313	16778	5.96019e-05	470299	3088269832	0.000152286	0.391382	-1.35335
NMF_16	Charlie8	DF000000107	DNA	hAT-Charlie	DNA	Charlie8#DNA/hAT-Charlie	34.5507	34.46	4	2115	0.00189125	16778	0.000238407	664402	3088269832	0.000215137	1.10816	0.148172
NMF_16	ERV24B_Prim	DF000000114	ERV-int	ERV1	ERV-int	ERV24B_Prim#ERV-int/ERV1	45.9697	48.995	1	770	0.0012987	16778	5.96019e-05	579236	3088269832	0.00018756	0.317775	-1.65392
NMF_16	ERV3-16A3_I	DF000000116	ERV-int	ERVL	ERV-int	ERV3-16A3_I#ERV-int/ERVL	35.706	35.01	3	3211	0.000934288	16778	0.000178806	2149461	3088269832	0.000696008	0.256902	-1.96071
NMF_16	ERV3-16A3_LTR	DF000000117	LTR	ERVL	LTR	ERV3-16A3_LTR#LTR/ERVL	33.0373	32.505	2	1240	0.0016129	16778	0.000119204	300270	3088269832	9.72292e-05	1.22601	0.293968
NMF_16	ERVL	DF000000118	ERV-int	ERVL	ERV-int	ERVL#ERV-int/ERVL	30.8781	24.25	1	768	0.00130208	16778	5.96019e-05	478227	3088269832	0.000154853	0.384894	-1.37747
NMF_16	ERVL-B4	DF000000775	ERV-int	ERVL	ERV-int	ERVL-B4#ERV-int/ERVL	21.8734	20.71	5	2605	0.00191939	16778	0.000298009	2249841	3088269832	0.000728512	0.409066	-1.28959
NMF_16	ERVL-E	DF000000120	ERV-int	ERVL	ERV-int	ERVL-E#ERV-int/ERVL	41.5026	41.01	3	7027	0.000426925	16778	0.000178806	4055150	3088269832	0.00131308	0.136172	-2.87649
NMF_16	ERVL16A-int	DF003576585	ERV-int	ERVL	ERV-int	ERVL16A-int#ERV-int/ERVL	34.5861	34.05	3	2355	0.00127389	16778	0.000178806	1548554	3088269832	0.000501431	0.356591	-1.48766
NMF_16	ERVL16E2-int	DF003576586	ERV-int	ERVL	ERV-int	ERVL16E2-int#ERV-int/ERVL	38.6608	38.075	2	2036	0.000982318	16778	0.000119204	1234041	3088269832	0.00039959	0.298315	-1.74509
NMF_16	ERVL40	DF000000201	ERV-int	ERVL	ERV-int	ERVL40#ERV-int/ERVL	33.7873	31.86	1	1585	0.000630915	16778	5.96019e-05	754715	3088269832	0.000244381	0.243889	-2.0357
NMF_16	ERVL67B	DF003576557	ERV-int	ERVL	ERV-int	ERVL67B#ERV-int/ERVL	41.8609	41.59	3	1240	0.00241935	16778	0.000178806	573310	3088269832	0.000185641	0.963179	-0.0541249
NMF_16	EUTREP2	DF000001223	DNA	hAT	DNA	EUTREP2#DNA/hAT	38.977	39.21	2	1155	0.0017316	16778	0.000119204	243122	3088269832	7.87243e-05	1.51419	0.598548
NMF_16	HAL1	DF000000154	LINE	L1	LINE	HAL1#LINE/L1	39.5087	38.96	14	22967	0.00060957	16778	0.000834426	9914434	3088269832	0.00321035	0.259917	-1.94388
NMF_16	HAL1ME	DF000000157	LINE	L1	LINE	HAL1ME#LINE/L1	42.102	41.98	9	11647	0.000772731	16778	0.000536417	3518669	3088269832	0.00113937	0.470803	-1.0868
NMF_16	HAL1b	DF000000155	LINE	L1	LINE	HAL1b#LINE/L1	39.4819	39.365	3	6424	0.000466999	16778	0.000178806	1973557	3088269832	0.000639049	0.279799	-1.83754
NMF_16	HERV3	DF000000169	ERV-int	ERV1	ERV-int	HERV3#ERV-int/ERV1	23.2563	18.4	2	364	0.00549451	16778	0.000119204	410851	3088269832	0.000133036	0.896026	-0.158387
NMF_16	HERVS71	DF000000205	ERV-int	ERV1	ERV-int	HERVS71#ERV-int/ERV1	18.6496	12.61	6	232	0.0258621	16778	0.000357611	333011	3088269832	0.000107831	3.31641	1.72962
NMF_16	L1M1_5end	DF000000227	LINE	L1	LINE	L1M1_5end#LINE/L1	18.7137	16.65	48	10896	0.00440529	16778	0.00286089	11568595	3088269832	0.00374598	0.763723	-0.388879
NMF_16	L1M2_5end	DF000000229	LINE	L1	LINE	L1M2_5end#LINE/L1	26.4314	23.94	4	4820	0.000829876	16778	0.000238407	4117870	3088269832	0.00133339	0.178798	-2.4836
NMF_16	L1M2_orf2	DF000000236	LINE	L1	LINE	L1M2_orf2#LINE/L1	19.4552	18.14	5	16489	0.000303232	16778	0.000298009	12637793	3088269832	0.00409219	0.0728239	-3.77944
NMF_16	L1M3_orf2	DF000000244	LINE	L1	LINE	L1M3_orf2#LINE/L1	22.1991	20.79	2	20764	9.63206e-05	16778	0.000119204	13201965	3088269832	0.00427487	0.0278847	-5.16438
NMF_16	L1M3a_5end	DF000000237	LINE	L1	LINE	L1M3a_5end#LINE/L1	36.7595	35.63	4	1255	0.00318725	16778	0.000238407	509391	3088269832	0.000164944	1.44539	0.531455
NMF_16	L1M3b_5end	DF000000238	LINE	L1	LINE	L1M3b_5end#LINE/L1	34.5674	33.24	1	1201	0.000832639	16778	5.96019e-05	694347	3088269832	0.000224834	0.265093	-1.91543
NMF_16	L1M3e_5end	DF000000242	LINE	L1	LINE	L1M3e_5end#LINE/L1	35.2208	33.16	2	2249	0.000889284	16778	0.000119204	1028239	3088269832	0.00033295	0.358023	-1.48188
NMF_16	L1M3f_5end	DF000000243	LINE	L1	LINE	L1M3f_5end#LINE/L1	21.7001	18.13	1	858	0.0011655	16778	5.96019e-05	593404	3088269832	0.000192148	0.310188	-1.68879
NMF_16	L1M4_5end	DF000000245	LINE	L1	LINE	L1M4_5end#LINE/L1	27.1243	25.71	7	6407	0.00109256	16778	0.000417213	3893500	3088269832	0.00126074	0.330928	-1.59541
NMF_16	L1M4_orf2	DF000000250	LINE	L1	LINE	L1M4_orf2#LINE/L1	23.7859	22.53	2	30684	6.51806e-05	16778	0.000119204	14911914	3088269832	0.00482857	0.0246872	-5.34009
NMF_16	L1M4b_5end	DF000000248	LINE	L1	LINE	L1M4b_5end#LINE/L1	28.2557	26.77	5	4487	0.00111433	16778	0.000298009	2668690	3088269832	0.000864138	0.344863	-1.5359
NMF_16	L1M5_orf2	DF000000008	LINE	L1	LINE	L1M5_orf2#LINE/L1	39.134	39.15	2	110534	1.8094e-05	16778	0.000119204	47760860	3088269832	0.0154652	0.00770784	-7.01946
NMF_16	L1M6_5end	DF000000251	LINE	L1	LINE	L1M6_5end#LINE/L1	45.8144	45.82	4	8431	0.00047444	16778	0.000238407	3270185	3088269832	0.00105891	0.225145	-2.15107
NMF_16	L1M7_5end	DF000000253	LINE	L1	LINE	L1M7_5end#LINE/L1	42.1553	41.93	4	3666	0.00109111	16778	0.000238407	1484071	3088269832	0.000480551	0.496113	-1.01126
NMF_16	L1MA4_3end	DF000000259	LINE	L1	LINE	L1MA4_3end#LINE/L1	19.2474	17.94	2	8392	0.000238322	16778	0.000119204	3276911	3088269832	0.00106108	0.112342	-3.15404
NMF_16	L1MB2_3end	DF000000268	LINE	L1	LINE	L1MB2_3end#LINE/L1	20.2467	18.78	1	7651	0.000130702	16778	5.96019e-05	2436259	3088269832	0.000788875	0.075553	-3.72637
NMF_16	L1MB3_3end	DF000000269	LINE	L1	LINE	L1MB3_3end#LINE/L1	19.9399	18.84	1	14559	6.8686e-05	16778	5.96019e-05	4945207	3088269832	0.00160129	0.0372212	-4.74773
NMF_16	L1MB4_3end	DF000000270	LINE	L1	LINE	L1MB4_3end#LINE/L1	21.0914	19.945	1	6776	0.00014758	16778	5.96019e-05	2229255	3088269832	0.000721846	0.0825687	-3.59826
NMF_16	L1MB7_3end	DF000000273	LINE	L1	LINE	L1MB7_3end#LINE/L1	22.6219	21.44	6	15234	0.000393856	16778	0.000357611	5621331	3088269832	0.00182022	0.196466	-2.34765
NMF_16	L1MB8_3end	DF000000274	LINE	L1	LINE	L1MB8_3end#LINE/L1	22.533	21.58	2	13651	0.000146509	16778	0.000119204	4821446	3088269832	0.00156121	0.0763533	-3.71117
NMF_16	L1MC1_3end	DF000000275	LINE	L1	LINE	L1MC1_3end#LINE/L1	19.2546	18.31	2	9534	0.000209776	16778	0.000119204	4316429	3088269832	0.00139769	0.0852865	-3.55154
NMF_16	L1MC3_3end	DF000000277	LINE	L1	LINE	L1MC3_3end#LINE/L1	25.2186	23.8	5	10978	0.000455456	16778	0.000298009	5815098	3088269832	0.00188296	0.158266	-2.65958
NMF_16	L1MC4_3end	DF000000010	LINE	L1	LINE	L1MC4_3end#LINE/L1	34.3372	33.69	4	42846	9.33576e-05	16778	0.000238407	9787640	3088269832	0.0031693	0.0752241	-3.73266
NMF_16	L1MC4a_3end	DF000000279	LINE	L1	LINE	L1MC4a_3end#LINE/L1	30.8715	29.11	1	8670	0.00011534	16778	5.96019e-05	3490811	3088269832	0.00113035	0.0527289	-4.24526
NMF_16	L1MC5a_3end	DF000000281	LINE	L1	LINE	L1MC5a_3end#LINE/L1	36.3575	35.8	3	17734	0.000169167	16778	0.000178806	6128986	3088269832	0.0019846	0.0900964	-3.47239
NMF_16	L1MCa_5end	DF000000282	LINE	L1	LINE	L1MCa_5end#LINE/L1	24.8915	23.3	2	7756	0.000257865	16778	0.000119204	4369270	3088269832	0.0014148	0.0842551	-3.56909
NMF_16	L1MCb_5end	DF000000283	LINE	L1	LINE	L1MCb_5end#LINE/L1	30.1163	28.47	1	2903	0.000344471	16778	5.96019e-05	1744209	3088269832	0.000564785	0.10553	-3.24427
NMF_16	L1MCc_5end	DF000000284	LINE	L1	LINE	L1MCc_5end#LINE/L1	39.4197	39.225	2	4076	0.000490677	16778	0.000119204	1707681	3088269832	0.000552957	0.215575	-2.21374
NMF_16	L1MD2_5end	DF000000288	LINE	L1	LINE	L1MD2_5end#LINE/L1	35.7089	33.67	6	1520	0.00394737	16778	0.000357611	735960	3088269832	0.000238308	1.50062	0.585563
NMF_16	L1MD3_3end	DF000000289	LINE	L1	LINE	L1MD3_3end#LINE/L1	30.575	28.34	2	7773	0.000257301	16778	0.000119204	2713621	3088269832	0.000878686	0.135661	-2.88192
NMF_16	L1MDa_5end	DF000000290	LINE	L1	LINE	L1MDa_5end#LINE/L1	27.8401	26.61	8	7623	0.00104946	16778	0.000476815	4156426	3088269832	0.00134588	0.354279	-1.49704
NMF_16	L1ME1_3end	DF000000293	LINE	L1	LINE	L1ME1_3end#LINE/L1	29.4879	28.76	2	21966	9.10498e-05	16778	0.000119204	8249836	3088269832	0.00267135	0.0446231	-4.48607
NMF_16	L1ME2_3end	DF000000294	LINE	L1	LINE	L1ME2_3end#LINE/L1	30.3229	29.585	2	10418	0.000191975	16778	0.000119204	3629894	3088269832	0.00117538	0.101417	-3.30163
NMF_16	L1ME3A_3end	DF000000297	LINE	L1	LINE	L1ME3A_3end#LINE/L1	32.6631	31.97	5	12991	0.000384882	16778	0.000298009	4352305	3088269832	0.0014093	0.211459	-2.24155
NMF_16	L1ME3B_3end	DF000000298	LINE	L1	LINE	L1ME3B_3end#LINE/L1	35.4654	34.955	1	6896	0.000145012	16778	5.96019e-05	2119219	3088269832	0.000686216	0.0868559	-3.52523
NMF_16	L1ME3G_3end	DF000000302	LINE	L1	LINE	L1ME3G_3end#LINE/L1	41.3258	41.38	3	24798	0.000120977	16778	0.000178806	6805705	3088269832	0.00220373	0.0811378	-3.62348
NMF_16	L1ME3_3end	DF000000296	LINE	L1	LINE	L1ME3_3end#LINE/L1	31.8617	31.13	2	7347	0.00027222	16778	0.000119204	2210680	3088269832	0.000715831	0.166525	-2.58619
NMF_16	L1ME4a_3end	DF000000303	LINE	L1	LINE	L1ME4a_3end#LINE/L1	39.6839	39.76	2	58111	3.44169e-05	16778	0.000119204	14568272	3088269832	0.00471729	0.0252695	-5.30646
NMF_16	L1ME4b_3end	DF000000304	LINE	L1	LINE	L1ME4b_3end#LINE/L1	38.5157	38.35	3	23736	0.00012639	16778	0.000178806	6223380	3088269832	0.00201517	0.0887299	-3.49444
NMF_16	L1ME5_3end	DF000000306	LINE	L1	LINE	L1ME5_3end#LINE/L1	41.3008	40.89	3	5577	0.000537924	16778	0.000178806	1646285	3088269832	0.000533077	0.335422	-1.57595
NMF_16	L1MEb_5end	DF000000774	LINE	L1	LINE	L1MEb_5end#LINE/L1	38.3916	37.685	7	3354	0.00208706	16778	0.000417213	1286073	3088269832	0.000416438	1.00186	0.00268235
NMF_16	L1MEc_5end	DF000000776	LINE	L1	LINE	L1MEc_5end#LINE/L1	33.4827	31.82	21	19150	0.00109661	16778	0.00125164	10011028	3088269832	0.00324163	0.386114	-1.3729
NMF_16	L1MEd_5end	DF000000777	LINE	L1	LINE	L1MEd_5end#LINE/L1	40.8145	40.33	11	18523	0.000593856	16778	0.00065562	8006148	3088269832	0.00259244	0.252897	-1.98338
NMF_16	L1MEf_5end	DF000000308	LINE	L1	LINE	L1MEf_5end#LINE/L1	33.0389	32.34	6	8320	0.000721154	16778	0.000357611	4311295	3088269832	0.00139602	0.256164	-1.96486
NMF_16	L1MEg1_5end	DF000000309	LINE	L1	LINE	L1MEg1_5end#LINE/L1	42.4176	42.36	11	1784	0.00616592	16778	0.00065562	755773	3088269832	0.000244724	2.67902	1.42171
NMF_16	L1MEg2_5end	DF000000310	LINE	L1	LINE	L1MEg2_5end#LINE/L1	41.5421	40.98	4	1127	0.00354925	16778	0.000238407	393168	3088269832	0.00012731	1.87265	0.905082
NMF_16	L1MEg_5end	DF000000311	LINE	L1	LINE	L1MEg_5end#LINE/L1	38.4036	37.7	15	12494	0.00120058	16778	0.000894028	5823886	3088269832	0.00188581	0.474082	-1.07679
NMF_16	L1MEh_5end	DF000000312	LINE	L1	LINE	L1MEh_5end#LINE/L1	41.9472	42.185	2	3482	0.000574383	16778	0.000119204	1329692	3088269832	0.000430562	0.276856	-1.85279
NMF_16	L1MEi_5end	DF000000313	LINE	L1	LINE	L1MEi_5end#LINE/L1	40.0706	39.76	4	6224	0.000642674	16778	0.000238407	2403654	3088269832	0.000778317	0.306311	-1.70693
NMF_16	L1MEj_5end	DF000000314	LINE	L1	LINE	L1MEj_5end#LINE/L1	42.7869	42.61	3	2557	0.00117325	16778	0.000178806	1053007	3088269832	0.00034097	0.524403	-0.931253
NMF_16	L1P3_5end	DF000000318	LINE	L1	LINE	L1P3_5end#LINE/L1	10.5558	7.735	3	2652	0.00113122	16778	0.000178806	3477010	3088269832	0.00112588	0.158815	-2.65458
NMF_16	L1P3_orf2	DF000000320	LINE	L1	LINE	L1P3_orf2#LINE/L1	8.2149	6.61	2	17356	0.000115234	16778	0.000119204	22344852	3088269832	0.00723539	0.0164751	-5.92357
NMF_16	L1P4_orf2	DF000000326	LINE	L1	LINE	L1P4_orf2#LINE/L1	16.3974	15.18	7	14244	0.000491435	16778	0.000417213	12256559	3088269832	0.00396875	0.105125	-3.24983
NMF_16	L1PA10_5end	DF000000328	LINE	L1	LINE	L1PA10_5end#LINE/L1	14.2134	12.51	3	5026	0.000596896	16778	0.000178806	7228844	3088269832	0.00234074	0.0763884	-3.7105
NMF_16	L1PA13_5end	DF000000332	LINE	L1	LINE	L1PA13_5end#LINE/L1	19.7251	18.69	5	2097	0.00238436	16778	0.000298009	2499431	3088269832	0.000809331	0.368217	-1.44137
NMF_16	L1PA15-16_5end	DF000000334	LINE	L1	LINE	L1PA15-16_5end#LINE/L1	25.168	21.6	2	2745	0.000728597	16778	0.000119204	2251207	3088269832	0.000728954	0.163527	-2.6124
NMF_16	L1PBa1_5end	DF000000351	LINE	L1	LINE	L1PBa1_5end#LINE/L1	14.4413	12.49	14	1735	0.00806916	16778	0.000834426	1828594	3088269832	0.00059211	1.40924	0.49492
NMF_16	L1PBa_5end	DF000000352	LINE	L1	LINE	L1PBa_5end#LINE/L1	17.3662	13.74	4	5120	0.00078125	16778	0.000238407	4742679	3088269832	0.00153571	0.155243	-2.6874
NMF_16	L1PREC2_5end	DF000000356	LINE	L1	LINE	L1PREC2_5end#LINE/L1	20.9687	16.565	7	2090	0.00334928	16778	0.000417213	1984283	3088269832	0.000642523	0.649336	-0.622963
NMF_16	L1PREC2_orf2	DF000000357	LINE	L1	LINE	L1PREC2_orf2#LINE/L1	13.1945	12.02	9	11083	0.000812054	16778	0.000536417	10968262	3088269832	0.00355159	0.151036	-2.72704
NMF_16	L2	DF000000358	LINE	L2	LINE	L2#LINE/L2	48.0437	48.36	133	170863	0.000778401	16778	0.00792705	57184330	3088269832	0.0185166	0.428104	-1.22397
NMF_16	L2a_3end	DF000000359	LINE	L2	LINE	L2a_3end#LINE/L2	38.3503	38.26	28	106487	0.000262943	16778	0.00166885	23319382	3088269832	0.00755095	0.221012	-2.1778
NMF_16	L2b_3end	DF000000360	LINE	L2	LINE	L2b_3end#LINE/L2	42.3139	42.57	53	124680	0.000425088	16778	0.0031589	20238522	3088269832	0.00655335	0.482028	-1.05281
NMF_16	L2c_3end	DF000000361	LINE	L2	LINE	L2c_3end#LINE/L2	45.5851	46.14	48	135099	0.000355295	16778	0.00286089	25861738	3088269832	0.00837418	0.341632	-1.54948
NMF_16	L2d2_3end	DF000001144	LINE	L2	LINE	L2d2_3end#LINE/L2	46.2465	46.53	7	42587	0.000164369	16778	0.000417213	7449489	3088269832	0.00241219	0.17296	-2.53149
NMF_16	L2d_3end	DF000001215	LINE	L2	LINE	L2d_3end#LINE/L2	47.5669	48	7	39800	0.000175879	16778	0.000417213	7742827	3088269832	0.00250717	0.166408	-2.58721
NMF_16	L3	DF000000362	LINE	CR1	LINE	L3#LINE/CR1	47.6474	47.69	29	34410	0.000842778	16778	0.00172845	9864035	3088269832	0.00319403	0.541151	-0.885897
NMF_16	L3b_3end	DF000000363	LINE	CR1	LINE	L3b_3end#LINE/CR1	48.7133	48.86	6	6738	0.000890472	16778	0.000357611	1324879	3088269832	0.000429004	0.833585	-0.262598
NMF_16	L4_A_Mam	DF000000364	LINE	RTE-X	LINE	L4_A_Mam#LINE/RTE-X	44.3627	44.52	5	7651	0.000653509	16778	0.000298009	2456516	3088269832	0.000795434	0.37465	-1.41639
NMF_16	L4_B_Mam	DF000000365	LINE	RTE-X	LINE	L4_B_Mam#LINE/RTE-X	46.3756	46.57	2	4147	0.000482276	16778	0.000119204	1231712	3088269832	0.000398836	0.298879	-1.74236
NMF_16	L4_C_Mam	DF000000366	LINE	RTE-X	LINE	L4_C_Mam#LINE/RTE-X	46.9904	47.24	8	6715	0.00119136	16778	0.000476815	2084412	3088269832	0.000674945	0.70645	-0.501341
NMF_16	LFSINE_Vert	DF000000368	SINE	tRNA	SINE	LFSINE_Vert#SINE/tRNA	45.7624	45.93	6	1154	0.00519931	16778	0.000357611	210436	3088269832	6.81404e-05	5.24815	2.39181
NMF_16	LTR101_Mam	DF000000376	LTR	ERVL	LTR	LTR101_Mam#LTR/ERVL	45.448	45.3	2	1534	0.00130378	16778	0.000119204	541405	3088269832	0.00017531	0.679959	-0.55648
NMF_16	LTR104_Mam	DF000000380	LTR	Gypsy	LTR	LTR104_Mam#LTR/Gypsy	45.1327	45.29	2	3113	0.000642467	16778	0.000119204	960935	3088269832	0.000311156	0.383099	-1.38421
NMF_16	LTR105_Mam	DF000000381	LTR	ERVL	LTR	LTR105_Mam#LTR/ERVL	40.5403	40.49	1	765	0.00130719	16778	5.96019e-05	236756	3088269832	7.6663e-05	0.777453	-0.363173
NMF_16	LTR16	DF000000414	LTR	ERVL	LTR	LTR16#LTR/ERVL	33.584	32.97	3	3426	0.000875657	16778	0.000178806	1016814	3088269832	0.00032925	0.543069	-0.880793
NMF_16	LTR16A	DF000000415	LTR	ERVL	LTR	LTR16A#LTR/ERVL	34.2318	33.96	2	4221	0.000473821	16778	0.000119204	1225428	3088269832	0.000396801	0.300412	-1.73499
NMF_16	LTR16A1	DF000000416	LTR	ERVL	LTR	LTR16A1#LTR/ERVL	33.6979	33.19	5	2868	0.00174338	16778	0.000298009	813106	3088269832	0.000263289	1.13187	0.178713
NMF_16	LTR16A2	DF000000417	LTR	ERVL	LTR	LTR16A2#LTR/ERVL	34.7333	34.34	2	2239	0.000893256	16778	0.000119204	658225	3088269832	0.000213137	0.559282	-0.838353
NMF_16	LTR16B1	DF000000419	LTR	ERVL	LTR	LTR16B1#LTR/ERVL	31.3516	30.64	1	1365	0.000732601	16778	5.96019e-05	447206	3088269832	0.000144808	0.411592	-1.28071
NMF_16	LTR16B2	DF000000420	LTR	ERVL	LTR	LTR16B2#LTR/ERVL	29.0338	28.675	6	1542	0.00389105	16778	0.000357611	473143	3088269832	0.000153206	2.33418	1.22291
NMF_16	LTR16C	DF000000421	LTR	ERVL	LTR	LTR16C#LTR/ERVL	34.8332	34.675	13	6804	0.00191064	16778	0.000774824	2023723	3088269832	0.000655293	1.18241	0.241728
NMF_16	LTR16D	DF000000422	LTR	ERVL	LTR	LTR16D#LTR/ERVL	37.5081	37.47	2	1369	0.00146092	16778	0.000119204	431782	3088269832	0.000139814	0.852591	-0.230075
NMF_16	LTR16E1	DF000000425	LTR	ERVL	LTR	LTR16E1#LTR/ERVL	36.3479	36.06	1	2889	0.000346141	16778	5.96019e-05	871237	3088269832	0.000282112	0.21127	-2.24284
NMF_16	LTR16E2	DF000000426	LTR	ERVL	LTR	LTR16E2#LTR/ERVL	38.113	37.82	5	2698	0.00185322	16778	0.000298009	866704	3088269832	0.000280644	1.06188	0.0866168
NMF_16	LTR18B	DF000000429	LTR	ERVL	LTR	LTR18B#LTR/ERVL	14.8008	12.99	3	404	0.00742574	16778	0.000178806	165316	3088269832	5.35303e-05	3.34027	1.73996
NMF_16	LTR1A1	DF000000435	LTR	ERV1	LTR	LTR1A1#LTR/ERV1	12.4696	10.525	1	366	0.00273224	16778	5.96019e-05	210987	3088269832	6.83188e-05	0.872407	-0.196926
NMF_16	LTR1A2	DF000000436	LTR	ERV1	LTR	LTR1A2#LTR/ERV1	11.6266	10.41	7	944	0.00741525	16778	0.000417213	559336	3088269832	0.000181116	2.30356	1.20387
NMF_16	LTR1B	DF000000437	LTR	ERV1	LTR	LTR1B#LTR/ERV1	14.8588	11.5	2	408	0.00490196	16778	0.000119204	248228	3088269832	8.03777e-05	1.48304	0.568562
NMF_16	LTR1B0	DF000000438	LTR	ERV1	LTR	LTR1B0#LTR/ERV1	18.3727	10.37	1	131	0.00763359	16778	5.96019e-05	70356	3088269832	2.27817e-05	2.61622	1.38748
NMF_16	LTR1C	DF000000440	LTR	ERV1	LTR	LTR1C#LTR/ERV1	17.4198	10.27	4	93	0.0430108	16778	0.000238407	43463	3088269832	1.40736e-05	16.9401	4.08237
NMF_16	LTR1D	DF000000443	LTR	ERV1	LTR	LTR1D#LTR/ERV1	13.0395	10.87	6	351	0.017094	16778	0.000357611	229098	3088269832	7.41833e-05	4.82064	2.26923
NMF_16	LTR2752	DF000000475	LTR	ERV1	LTR	LTR2752#LTR/ERV1	16.4651	13.87	2	443	0.00451467	16778	0.000119204	235842	3088269832	7.6367e-05	1.56093	0.642407
NMF_16	LTR27E	DF000000479	LTR	ERV1	LTR	LTR27E#LTR/ERV1	21.0665	17.79	2	467	0.00428266	16778	0.000119204	243058	3088269832	7.87036e-05	1.51459	0.598927
NMF_16	LTR33	DF000000489	LTR	ERVL	LTR	LTR33#LTR/ERVL	37.409	37.11	18	10004	0.00179928	16778	0.00107283	3036060	3088269832	0.000983094	1.09128	0.126025
NMF_16	LTR33A	DF000000490	LTR	ERVL	LTR	LTR33A#LTR/ERVL	39.5722	39.51	16	2625	0.00609524	16778	0.00095363	876169	3088269832	0.000283709	3.3613	1.74902
NMF_16	LTR33A_v	DF000000491	LTR	ERVL	LTR	LTR33A_v#LTR/ERVL	35.8006	34.82	5	1671	0.00299222	16778	0.000298009	490937	3088269832	0.000158968	1.87465	0.906618
NMF_16	LTR33B	DF000000492	LTR	ERVL	LTR	LTR33B#LTR/ERVL	40.3674	40.73	5	2352	0.00212585	16778	0.000298009	734655	3088269832	0.000237886	1.25274	0.325089
NMF_16	LTR40a	DF000000513	LTR	ERVL	LTR	LTR40a#LTR/ERVL	28.6475	28.13	5	1954	0.00255885	16778	0.000298009	680317	3088269832	0.000220291	1.3528	0.435949
NMF_16	LTR41	DF000000517	LTR	ERVL	LTR	LTR41#LTR/ERVL	28.6003	27.485	2	1034	0.00193424	16778	0.000119204	377756	3088269832	0.00012232	0.974527	-0.0372266
NMF_16	LTR41C	DF000000519	LTR	ERVL	LTR	LTR41C#LTR/ERVL	33.5759	33.785	6	1074	0.00558659	16778	0.000357611	415190	3088269832	0.000134441	2.65999	1.41142
NMF_16	LTR49-int	DF000000539	ERV-int	ERV1	ERV-int	LTR49-int#ERV-int/ERV1	22.98	21.01	1	1872	0.000534188	16778	5.96019e-05	987346	3088269832	0.000319708	0.186426	-2.42333
NMF_16	LTR50	DF000000541	LTR	ERVL	LTR	LTR50#LTR/ERVL	33.9535	33.185	6	2756	0.00217707	16778	0.000357611	837228	3088269832	0.000271099	1.31911	0.39957
NMF_16	LTR67B	DF000000566	LTR	ERVL	LTR	LTR67B#LTR/ERVL	40.4416	40.11	3	4039	0.000742758	16778	0.000178806	1003442	3088269832	0.00032492	0.550306	-0.861695
NMF_16	LTR78	DF000000583	LTR	ERV1	LTR	LTR78#LTR/ERV1	43.0655	43.15	15	5370	0.0027933	16778	0.000894028	2384340	3088269832	0.000772063	1.15797	0.211601
NMF_16	LTR78B	DF000000584	LTR	ERV1	LTR	LTR78B#LTR/ERV1	43.5763	43.56	10	4463	0.00224065	16778	0.000596019	1577870	3088269832	0.000510924	1.16655	0.22225
NMF_16	LTR79	DF000000585	LTR	ERVL	LTR	LTR79#LTR/ERVL	42.8792	42.9	5	5393	0.000927128	16778	0.000298009	1463083	3088269832	0.000473755	0.629037	-0.668784
NMF_16	LTR8	DF000000590	LTR	ERV1	LTR	LTR8#LTR/ERV1	13.7774	12.14	3	3083	0.000973078	16778	0.000178806	1444075	3088269832	0.0004676	0.38239	-1.38688
NMF_16	LTR81A	DF000000594	LTR	Gypsy	LTR	LTR81A#LTR/Gypsy	43.6851	44.25	2	1240	0.0016129	16778	0.000119204	522645	3088269832	0.000169236	0.704366	-0.505603
NMF_16	LTR81C	DF000000597	LTR	Gypsy	LTR	LTR81C#LTR/Gypsy	44.8359	45.39	3	1221	0.002457	16778	0.000178806	462151	3088269832	0.000149647	1.19485	0.256826
NMF_16	LTR84b	DF000000602	LTR	ERVL	LTR	LTR84b#LTR/ERVL	44.4904	44.29	1	1420	0.000704225	16778	5.96019e-05	468693	3088269832	0.000151766	0.392723	-1.34842
NMF_16	LTR85c	DF000000605	LTR	Gypsy	LTR	LTR85c#LTR/Gypsy	44.9146	45.4	3	2000	0.0015	16778	0.000178806	623846	3088269832	0.000202005	0.885154	-0.175999
NMF_16	LTR88a	DF000000612	LTR	Gypsy	LTR	LTR88a#LTR/Gypsy	43.8791	44.04	7	2525	0.00277228	16778	0.000417213	701981	3088269832	0.000227306	1.83547	0.876151
NMF_16	LTR88b	DF000000613	LTR	Gypsy	LTR	LTR88b#LTR/Gypsy	44.3812	44.39	5	2530	0.00197628	16778	0.000298009	690292	3088269832	0.000223521	1.33325	0.414949
NMF_16	LTR88c	DF000000614	LTR	Gypsy	LTR	LTR88c#LTR/Gypsy	46.9899	46.745	2	1756	0.00113895	16778	0.000119204	350716	3088269832	0.000113564	1.04966	0.0699248
NMF_16	LTR8B	DF000000617	LTR	ERV1	LTR	LTR8B#LTR/ERV1	19.3176	17.25	1	1820	0.000549451	16778	5.96019e-05	816298	3088269832	0.000264322	0.225489	-2.14887
NMF_16	LTR91	DF000000621	LTR		LTR		44.1051	44.19	4	2135	0.00187354	16778	0.000238407	647571	3088269832	0.000209687	1.13697	0.18519
NMF_16	LTR91A	DF000001296	LTR		LTR		45.8926	45.94	8	3980	0.00201005	16778	0.000476815	1255575	3088269832	0.000406563	1.1728	0.229952
NMF_16	LTR9B	DF000000623	LTR	ERV1	LTR	LTR9B#LTR/ERV1	13.0309	10.85	4	666	0.00600601	16778	0.000238407	260370	3088269832	8.43093e-05	2.82777	1.49966
NMF_16	LTR9D	DF000000625	LTR	ERV1	LTR	LTR9D#LTR/ERV1	13.7227	12.58	2	731	0.00273598	16778	0.000119204	326784	3088269832	0.000105815	1.12653	0.171891
NMF_16	MARNA	DF000000779	DNA	TcMar-Mariner	DNA	MARNA#DNA/TcMar-Mariner	43.5271	43.76	6	4321	0.00138857	16778	0.000357611	1006346	3088269832	0.000325861	1.09744	0.134136
NMF_16	MER102a	DF000000696	DNA	hAT-Charlie	DNA	MER102a#DNA/hAT-Charlie	37.1313	36.995	2	3222	0.000620732	16778	0.000119204	609372	3088269832	0.000197318	0.604119	-0.727095
NMF_16	MER102b	DF000000697	DNA	hAT-Charlie	DNA	MER102b#DNA/hAT-Charlie	34.7961	34.9	9	6579	0.00136799	16778	0.000536417	1339518	3088269832	0.000433744	1.23671	0.306511
NMF_16	MER103C	DF000000699	DNA	hAT-Charlie	DNA	MER103C#DNA/hAT-Charlie	38.7434	38.67	2	12353	0.000161904	16778	0.000119204	2246412	3088269832	0.000727401	0.163876	-2.60932
NMF_16	MER113	DF000000710	DNA	hAT-Charlie	DNA	MER113#DNA/hAT-Charlie	33.9651	33.73	1	3848	0.000259875	16778	5.96019e-05	917084	3088269832	0.000296957	0.200709	-2.31683
NMF_16	MER124	DF000000721	DNA		DNA		47.5758	47.75	1	2159	0.000463177	16778	5.96019e-05	442195	3088269832	0.000143185	0.416257	-1.26445
NMF_16	MER130	DF000000726	DNA		DNA		43.8871	44.97	4	210	0.0190476	16778	0.000238407	52745	3088269832	1.70791e-05	13.959	3.80312
NMF_16	MER1B	DF000000735	DNA	hAT-Charlie	DNA	MER1B#DNA/hAT-Charlie	10.9564	10.515	2	5556	0.000359971	16778	0.000119204	1572726	3088269832	0.000509258	0.234073	-2.09497
NMF_16	MER21B	DF000000741	LTR	ERVL	LTR	MER21B#LTR/ERVL	19.6873	18.64	2	2753	0.00072648	16778	0.000119204	1202712	3088269832	0.000389445	0.306086	-1.70799
NMF_16	MER21C	DF000000740	LTR	ERVL	LTR	MER21C#LTR/ERVL	24.4771	23.54	3	5459	0.000549551	16778	0.000178806	2369410	3088269832	0.000767229	0.233054	-2.10127
NMF_16	MER41A	DF000000760	LTR	ERV1	LTR	MER41A#LTR/ERV1	8.74902	7.82	1	2336	0.000428082	16778	5.96019e-05	945110	3088269832	0.000306032	0.194757	-2.36025
NMF_16	MER41B	DF000000761	LTR	ERV1	LTR	MER41B#LTR/ERV1	11.5751	10.61	7	2857	0.00245012	16778	0.000417213	1052579	3088269832	0.000340831	1.2241	0.291726
NMF_16	MER44B	DF000000782	DNA	TcMar-Tigger	DNA	MER44B#DNA/TcMar-Tigger	16.4239	15.745	1	2188	0.000457038	16778	5.96019e-05	615045	3088269832	0.000199155	0.299273	-1.74046
NMF_16	MER45C	DF000000787	DNA	hAT-Tip100	DNA	MER45C#DNA/hAT-Tip100	25.599	25.02	2	1196	0.00167224	16778	0.000119204	377753	3088269832	0.000122319	0.974534	-0.0372152
NMF_16	MER49	DF000000794	LTR	ERV1	LTR	MER49#LTR/ERV1	18.1828	16.625	2	1352	0.00147929	16778	0.000119204	555305	3088269832	0.000179811	0.662939	-0.593052
NMF_16	MER50B	DF000000814	LTR	ERV1	LTR	MER50B#LTR/ERV1	14.1041	12.93	1	781	0.00128041	16778	5.96019e-05	359278	3088269832	0.000116336	0.512324	-0.964873
NMF_16	MER51A	DF000000809	LTR	ERV1	LTR	MER51A#LTR/ERV1	13.7716	12.395	7	876	0.00799087	16778	0.000417213	277511	3088269832	8.98597e-05	4.64294	2.21504
NMF_16	MER52A	DF000000856	LTR	ERV1	LTR	MER52A#LTR/ERV1	15.493	13.55	13	2075	0.00626506	16778	0.000774824	1556326	3088269832	0.000503948	1.53751	0.620595
NMF_16	MER52D	DF000000858	LTR	ERV1	LTR	MER52D#LTR/ERV1	17.5641	15.645	8	1332	0.00600601	16778	0.000476815	793592	3088269832	0.00025697	1.85553	0.891831
NMF_16	MER57A-int	DF000000862	ERV-int	ERV1	ERV-int	MER57A-int#ERV-int/ERV1	24.2152	20.88	2	1974	0.00101317	16778	0.000119204	1029494	3088269832	0.000333356	0.357587	-1.48364
NMF_16	MER57A1	DF000000863	LTR	ERV1	LTR	MER57A1#LTR/ERV1	11.318	9.75	2	1048	0.0019084	16778	0.000119204	366460	3088269832	0.000118662	1.00457	0.00657233
NMF_16	MER57B2	DF000000864	LTR	ERV1	LTR	MER57B2#LTR/ERV1	15.0097	14.09	1	1105	0.000904977	16778	5.96019e-05	310241	3088269832	0.000100458	0.593302	-0.753161
NMF_16	MER58B	DF000000873	DNA	hAT-Charlie	DNA	MER58B#DNA/hAT-Charlie	21.7019	21.035	2	5060	0.000395257	16778	0.000119204	1240635	3088269832	0.000401725	0.29673	-1.75278
NMF_16	MER66B	DF000000903	LTR	ERV1	LTR	MER66B#LTR/ERV1	14.716	13.955	1	1262	0.000792393	16778	5.96019e-05	427163	3088269832	0.000138318	0.430905	-1.21456
NMF_16	MER66C	DF000000904	LTR	ERV1	LTR	MER66C#LTR/ERV1	16.6138	15.14	5	809	0.00618047	16778	0.000298009	188661	3088269832	6.10895e-05	4.87824	2.28636
NMF_16	MER68	DF000000911	LTR	ERVL	LTR	MER68#LTR/ERVL	22.7654	21.23	1	1449	0.000690131	16778	5.96019e-05	540739	3088269832	0.000175094	0.340398	-1.5547
NMF_16	MER70B	DF000000919	LTR	ERVL	LTR	MER70B#LTR/ERVL	25.3349	24.7	4	513	0.00779727	16778	0.000238407	161518	3088269832	5.23005e-05	4.55842	2.18853
NMF_16	MER74A	DF000000925	LTR	ERVL	LTR	MER74A#LTR/ERVL	22.684	22	2	1377	0.00145243	16778	0.000119204	518089	3088269832	0.00016776	0.71056	-0.492972
NMF_16	MER74B	DF000000926	LTR	ERVL	LTR	MER74B#LTR/ERVL	27.9696	27.945	2	1186	0.00168634	16778	0.000119204	408745	3088269832	0.000132354	0.900643	-0.150973
NMF_16	MER77B	DF000000934	LTR	ERVL	LTR	MER77B#LTR/ERVL	29.2069	28.5	4	1826	0.00219058	16778	0.000238407	679793	3088269832	0.000220121	1.08307	0.115133
NMF_16	MER89	DF000000947	LTR	ERV1	LTR	MER89#LTR/ERV1	23.0421	22.22	5	1649	0.00303214	16778	0.000298009	435680	3088269832	0.000141076	2.11241	1.07889
NMF_16	MER90a	DF000000950	LTR	ERV1	LTR	MER90a#LTR/ERV1	28.4161	27.27	2	915	0.00218579	16778	0.000119204	297232	3088269832	9.62455e-05	1.23854	0.308639
NMF_16	MIR	DF000000001	SINE	MIR	SINE	MIR#SINE/MIR	38.0751	37.67	6	177803	3.37452e-05	16778	0.000357611	28586780	3088269832	0.00925657	0.0386332	-4.69401
NMF_16	MIRb	DF000000975	SINE	MIR	SINE	MIRb#SINE/MIR	41.1451	40.96	5	222634	2.24584e-05	16778	0.000298009	35032354	3088269832	0.0113437	0.0262709	-5.25039
NMF_16	MLT1A	DF000001126	LTR	ERVL-MaLR	LTR	MLT1A#LTR/ERVL-MaLR	23.9692	23.29	5	12152	0.000411455	16778	0.000298009	3413990	3088269832	0.00110547	0.269577	-1.89123
NMF_16	MLT1A0	DF000001001	LTR	ERVL-MaLR	LTR	MLT1A0#LTR/ERVL-MaLR	21.0263	20.525	7	18458	0.000379239	16778	0.000417213	5222230	3088269832	0.00169099	0.246727	-2.01901
NMF_16	MLT1B	DF000001127	LTR	ERVL-MaLR	LTR	MLT1B#LTR/ERVL-MaLR	22.5434	21.67	5	15481	0.000322977	16778	0.000298009	4374741	3088269832	0.00141657	0.210374	-2.24897
NMF_16	MLT1C	DF000001003	LTR	ERVL-MaLR	LTR	MLT1C#LTR/ERVL-MaLR	22.9322	22.14	6	7455	0.000804829	16778	0.000357611	2282149	3088269832	0.000738973	0.48393	-1.04713
NMF_16	MLT1C2	DF000001221	LTR	ERVL-MaLR	LTR	MLT1C2#LTR/ERVL-MaLR	24.3835	23.8	16	15473	0.00103406	16778	0.00095363	4945464	3088269832	0.00160137	0.595509	-0.747806
NMF_16	MLT1D	DF000001004	LTR	ERVL-MaLR	LTR	MLT1D#LTR/ERVL-MaLR	24.8843	24.42	13	18435	0.00070518	16778	0.000774824	6110109	3088269832	0.00197849	0.391624	-1.35246
NMF_16	MLT1E1A	DF000001128	LTR	ERVL-MaLR	LTR	MLT1E1A#LTR/ERVL-MaLR	29.0659	28.53	4	2773	0.00144248	16778	0.000238407	977024	3088269832	0.000316366	0.753581	-0.408166
NMF_16	MLT1E2	DF000001007	LTR	ERVL-MaLR	LTR	MLT1E2#LTR/ERVL-MaLR	28.0251	27.5	3	4163	0.000720634	16778	0.000178806	1536426	3088269832	0.000497504	0.359405	-1.47632
NMF_16	MLT1E3	DF000001129	LTR	ERVL-MaLR	LTR	MLT1E3#LTR/ERVL-MaLR	28.3605	27.64	4	1951	0.00205023	16778	0.000238407	666480	3088269832	0.00021581	1.10471	0.143666
NMF_16	MLT1F	DF000001008	LTR	ERVL-MaLR	LTR	MLT1F#LTR/ERVL-MaLR	28.5918	27.58	21	4773	0.00439975	16778	0.00125164	1580898	3088269832	0.000511904	2.44507	1.28987
NMF_16	MLT1F-int	DF000001011	ERV-int	ERVL-MaLR	ERV-int	MLT1F-int#ERV-int/ERVL-MaLR	33.5962	32.56	2	1524	0.00131234	16778	0.000119204	730410	3088269832	0.000236511	0.504009	-0.988478
NMF_16	MLT1F1	DF000001009	LTR	ERVL-MaLR	LTR	MLT1F1#LTR/ERVL-MaLR	27.5389	26.35	7	3181	0.00220057	16778	0.000417213	1008992	3088269832	0.000326718	1.27698	0.35274
NMF_16	MLT1F2	DF000001010	LTR	ERVL-MaLR	LTR	MLT1F2#LTR/ERVL-MaLR	28.6678	28.09	14	6709	0.00208675	16778	0.000834426	2443043	3088269832	0.000791072	1.0548	0.0769756
NMF_16	MLT1G	DF000001130	LTR	ERVL-MaLR	LTR	MLT1G#LTR/ERVL-MaLR	32.1571	32.08	2	2717	0.000736106	16778	0.000119204	892006	3088269832	0.000288837	0.412703	-1.27683
NMF_16	MLT1G1	DF000001012	LTR	ERVL-MaLR	LTR	MLT1G1#LTR/ERVL-MaLR	32.9218	32.64	12	3776	0.00317797	16778	0.000715222	1261766	3088269832	0.000408567	1.75056	0.807818
NMF_16	MLT1G3	DF000001013	LTR	ERVL-MaLR	LTR	MLT1G3#LTR/ERVL-MaLR	31.492	31.105	5	2922	0.00171116	16778	0.000298009	1016974	3088269832	0.000329302	0.904972	-0.144055
NMF_16	MLT1H	DF000001014	LTR	ERVL-MaLR	LTR	MLT1H#LTR/ERVL-MaLR	35.7915	35.605	36	11238	0.00320342	16778	0.00214567	3509712	3088269832	0.00113647	1.88802	0.916872
NMF_16	MLT1H-int	DF000001016	ERV-int	ERVL-MaLR	ERV-int	MLT1H-int#ERV-int/ERVL-MaLR	37.0556	36.33	1	2104	0.000475285	16778	5.96019e-05	890782	3088269832	0.00028844	0.206635	-2.27484
[truncated: 2,747 more rows]
