# Supplementary material for: Gene regulatory innovations from transposable elements in primate cerebellum development
Source: Nat Commun. 2026 Jul 30;17:7598. doi: 10.1038/s41467-026-75700-7 (PMC13421694; doi:10.1038/s41467-026-75700-7)
Supplement: Supplementary file 5 — Supplementary Data 3 [file 41467_2026_75700_MOESM5_ESM.xlsx]

## Sheet: Supplementary_data_3
repName	div_median	window	NMF program	DeepCeREvo prediction	P value (empirical, 1000 shuffled control, one-sided)	-log10 P valuel	Q value (P values adjusted by Benjamini-Hochberg procedure)	-log10 Q value	overlap_nmf	overlap_catlas	n_peak_NMF	n_peak_catlas	NMF:overlap/total	catlas:overlap/total	NMF/catlas	log2 NMF/catlas	pass
MLT1K	42.72	0_500	NMF_1	0.049156	0.3421	0.465847	0.612383	0.212977	15	2247	13343	1154611	0.00112418	0.00194611	0.577657	-0.791714	FALSE
MLT1K	42.72	95_595	NMF_1	0.00137416	0.8771	0.0569509	1	0	14	2239	13343	1154611	0.00104924	0.00193918	0.541073	-0.886104	FALSE
MLT1N2	41.31	0_500	NMF_1	0.0101491	0.8231	0.0845474	1	0	5	938	13343	1154611	0.000374728	0.000812395	0.461264	-1.11634	FALSE
MLT1N2	41.31	62_562	NMF_1	0.0206215	0.5761	0.239502	0.83266	0.0795323	5	939	13343	1154611	0.000374728	0.000813261	0.460773	-1.11787	FALSE
MLT1L	40.92	0_500	NMF_1	0.0176376	0.5191	0.284749	0.798319	0.0978234	9	1286	13343	1154611	0.000674511	0.0011138	0.605597	-0.72357	FALSE
MLT1L	40.92	100_600	NMF_1	0.00255479	0.9241	0.034281	1	0	9	1282	13343	1154611	0.000674511	0.00111033	0.607487	-0.719076	FALSE
MLT1L	40.92	110_610	NMF_1	0.000812265	0.8511	0.0700194	1	0	9	1276	13343	1154611	0.000674511	0.00110513	0.610343	-0.712308	FALSE
MLT1J	40.24	0_500	NMF_1	7.26311e-05	0.9941	0.00256993	1	0	9	1847	13343	1154611	0.000674511	0.00159967	0.421656	-1.24586	FALSE
MLT1J	40.24	12_512	NMF_1	0.000174784	0.9841	0.00696077	1	0	9	1847	13343	1154611	0.000674511	0.00159967	0.421656	-1.24586	FALSE
MLT1J2	40.06	0_448	NMF_1	0.0447076	0.2711	0.56687	0.524372	0.280361	5	871	13343	1154611	0.000374728	0.000754367	0.496746	-1.00942	FALSE
MLT1I	38.88	0_411	NMF_1	0.00225918	0.9841	0.00696077	1	0	7	1457	13343	1154611	0.00052462	0.0012619	0.415739	-1.26625	FALSE
LTR33	37.11	0_500	NMF_1	0.162639	0.1081	0.966174	0.327663	0.484573	5	1297	13343	1154611	0.000374728	0.00112332	0.333589	-1.58385	FALSE
LTR33	37.11	15_515	NMF_1	0.151256	0.1091	0.962175	0.327663	0.484573	5	1297	13343	1154611	0.000374728	0.00112332	0.333589	-1.58385	FALSE
MLT1H	35.605	0_500	NMF_1	0.00653027	0.8521	0.0695094	1	0	11	1972	13343	1154611	0.000824402	0.00170793	0.48269	-1.05083	FALSE
MLT1H	35.605	49_549	NMF_1	0.00760873	0.8191	0.0866631	1	0	11	1972	13343	1154611	0.000824402	0.00170793	0.48269	-1.05083	FALSE
LTR16C	34.675	0_489	NMF_1	0.070169	0.1301	0.885723	0.330527	0.480793	9	790	13343	1154611	0.000674511	0.000684213	0.98582	-0.0206038	FALSE
MLT1H1	33.82	0_500	NMF_1	0.0117372	0.8621	0.0644424	1	0	10	653	13343	1154611	0.000749457	0.000565558	1.32516	0.406169	FALSE
MLT1H1	33.82	55_555	NMF_1	0.010913	0.8851	0.0530077	1	0	10	651	13343	1154611	0.000749457	0.000563826	1.32923	0.410594	FALSE
LTR16A1	33.19	0_456	NMF_1	0.235868	0.0111	1.95468	0.0780273	1.10775	8	372	13343	1154611	0.000599565	0.000322186	1.86093	0.896021	FALSE
MLT1G1	32.64	0_500	NMF_1	0.000291267	0.9531	0.0208615	1	0	8	605	13343	1154611	0.000599565	0.000523986	1.14424	0.194389	FALSE
MLT1G1	32.64	79_579	NMF_1	0.0020168	0.9291	0.0319375	1	0	8	606	13343	1154611	0.000599565	0.000524852	1.14235	0.192006	FALSE
MLT1G	32.08	0_500	NMF_1	0.00307353	0.3351	0.474826	0.612383	0.212977	5	339	13343	1154611	0.000374728	0.000293605	1.2763	0.351967	FALSE
MLT1G3	31.105	0_500	NMF_1	0.00289329	0.6291	0.20128	0.887889	0.0516411	5	470	13343	1154611	0.000374728	0.000407064	0.920565	-0.119409	FALSE
MLT1G3	31.105	95_595	NMF_1	0.103672	0.0711	1.14813	0.265336	0.576203	5	472	13343	1154611	0.000374728	0.000408796	0.916664	-0.125535	FALSE
MLT1F2	28.09	0_500	NMF_1	0.000386476	1.0001	-4.34273e-05	1	0	5	1089	13343	1154611	0.000374728	0.000943175	0.397305	-1.33168	FALSE
MLT1F2	28.09	60_560	NMF_1	0.000324132	0.9991	0.000391041	1	0	5	1089	13343	1154611	0.000374728	0.000943175	0.397305	-1.33168	FALSE
MLT1F	27.58	0_500	NMF_1	0.00030638	0.9991	0.000391041	1	0	5	732	13343	1154611	0.000374728	0.00063398	0.591073	-0.758592	FALSE
MLT1F	27.58	48_548	NMF_1	0.00060278	0.9881	0.0051991	1	0	5	732	13343	1154611	0.000374728	0.00063398	0.591073	-0.758592	FALSE
MLT1C2	23.8	0_461	NMF_1	0.00123488	0.9801	0.00872961	1	0	6	1349	13343	1154611	0.000449674	0.00116836	0.384877	-1.37753	FALSE
MER21C	23.54	0_500	NMF_1	0.148998	0.0611	1.21396	0.261266	0.582917	6	528	13343	1154611	0.000449674	0.000457297	0.983331	-0.0242516	FALSE
MER21C	23.54	100_600	NMF_1	0.085166	0.2051	0.688034	0.455394	0.341612	7	604	13343	1154611	0.00052462	0.00052312	1.00287	0.00413017	FALSE
MER21C	23.54	200_700	NMF_1	0.167067	0.0731	1.13608	0.265336	0.576203	7	657	13343	1154611	0.00052462	0.000569023	0.921966	-0.117215	FALSE
MER21C	23.54	300_800	NMF_1	0.107196	0.1311	0.882397	0.330527	0.480793	7	617	13343	1154611	0.00052462	0.000534379	0.981737	-0.0265918	FALSE
MLT2B1	20.625	0_500	NMF_1	0.132237	0.0341	1.46725	0.177398	0.751052	6	404	13343	1154611	0.000449674	0.000349901	1.28514	0.361931	FALSE
MLT2B1	20.625	20_520	NMF_1	0.0709275	0.1151	0.938925	0.328437	0.483548	6	404	13343	1154611	0.000449674	0.000349901	1.28514	0.361931	FALSE
MER21B	18.64	200_700	NMF_1	0.0993549	0.2341	0.630599	0.501248	0.299947	5	307	13343	1154611	0.000374728	0.00026589	1.40933	0.495013	FALSE
MER21B	18.64	300_800	NMF_1	0.0254348	0.7521	0.123724	0.980794	0.00842202	5	251	13343	1154611	0.000374728	0.000217389	1.72377	0.785565	FALSE
MER21B	18.64	368_868	NMF_1	0.0339377	0.2511	0.600153	0.50785	0.294264	5	215	13343	1154611	0.000374728	0.00018621	2.0124	1.00892	FALSE
MER49	16.625	100_600	NMF_1	0.0219389	0.3531	0.452102	0.618989	0.208317	8	223	13343	1154611	0.000599565	0.000193139	3.10433	1.63428	FALSE
MER49	16.625	200_700	NMF_1	0.00945982	0.5751	0.240257	0.83266	0.0795323	9	257	13343	1154611	0.000674511	0.000222586	3.03034	1.59948	FALSE
MER49	16.625	300_800	NMF_1	0.108438	0.0191	1.71897	0.114207	0.942308	10	242	13343	1154611	0.000749457	0.000209594	3.57575	1.83824	FALSE
MER49	16.625	400_900	NMF_1	0.311269	0.0011	2.95861	0.0145431	1.83734	10	208	13343	1154611	0.000749457	0.000180147	4.16024	2.05667	TRUE
MER49	16.625	423_923	NMF_1	0.297853	0.0011	2.95861	0.0145431	1.83734	10	196	13343	1154611	0.000749457	0.000169754	4.41495	2.1424	TRUE
MER72	15.54	0_500	NMF_1	0.0832981	0.2541	0.594995	0.50785	0.294264	21	156	13343	1154611	0.00157386	0.00013511	11.6487	3.5421	FALSE
MER72	15.54	100_600	NMF_1	0.416145	0.0051	2.29243	0.0468115	1.32965	21	164	13343	1154611	0.00157386	0.000142039	11.0805	3.46995	TRUE
MER72	15.54	200_700	NMF_1	0.281915	0.0121	1.91721	0.080353	1.095	20	159	13343	1154611	0.00149891	0.000137709	10.8847	3.44423	TRUE
MER72	15.54	222_722	NMF_1	0.455499	0.0041	2.38722	0.0468115	1.32965	20	155	13343	1154611	0.00149891	0.000134244	11.1656	3.48098	TRUE
MER66B	13.955	0_486	NMF_1	0.0441678	0.4051	0.392438	0.687435	0.162768	9	226	13343	1154611	0.000674511	0.000195737	3.44601	1.78493	FALSE
LTR18B	12.99	0_500	NMF_1	0.0854633	0.1101	0.958213	0.327663	0.484573	6	199	13343	1154611	0.000449674	0.000172352	2.60904	1.38352	FALSE
LTR18B	12.99	100_600	NMF_1	0.146291	0.0441	1.35556	0.203033	0.692434	6	203	13343	1154611	0.000449674	0.000175817	2.55763	1.35481	FALSE
LTR18B	12.99	114_614	NMF_1	0.143425	0.0671	1.17328	0.265336	0.576203	6	203	13343	1154611	0.000449674	0.000175817	2.55763	1.35481	FALSE
LTR9	11.635	0_500	NMF_1	0.0847259	0.0891	1.05012	0.295004	0.530173	8	150	13343	1154611	0.000599565	0.000129914	4.6151	2.20636	FALSE
LTR9	11.635	100_600	NMF_1	0.048482	0.3381	0.470955	0.612383	0.212977	8	150	13343	1154611	0.000599565	0.000129914	4.6151	2.20636	FALSE
LTR9	11.635	112_612	NMF_1	0.073473	0.1621	0.790217	0.37374	0.42743	8	149	13343	1154611	0.000599565	0.000129048	4.64607	2.21601	FALSE
LTR9B	10.85	0_500	NMF_1	0.0804508	0.2681	0.571703	0.524372	0.280361	6	102	13343	1154611	0.000449674	8.83414e-05	5.09018	2.34772	FALSE
LTR9B	10.85	100_600	NMF_1	0.151888	0.1441	0.841336	0.338743	0.470129	6	102	13343	1154611	0.000449674	8.83414e-05	5.09018	2.34772	FALSE
LTR9B	10.85	144_644	NMF_1	0.222027	0.0431	1.36552	0.203033	0.692434	6	102	13343	1154611	0.000449674	8.83414e-05	5.09018	2.34772	FALSE
MER41B	10.61	0_500	NMF_1	0.0893907	0.1341	0.872571	0.330527	0.480793	30	598	13343	1154611	0.00224837	0.000517923	4.34112	2.11807	FALSE
MER41B	10.61	100_600	NMF_1	0.284514	0.0081	2.09151	0.0690684	1.16072	30	629	13343	1154611	0.00224837	0.000544772	4.12717	2.04515	TRUE
MER41B	10.61	134_634	NMF_1	0.20038	0.0111	1.95468	0.0780273	1.10775	30	629	13343	1154611	0.00224837	0.000544772	4.12717	2.04515	FALSE
THE1D-int	11.92	100_600	NMF_1	0.00158273	0.6521	0.185686	0.909659	0.0411212	6	256	13343	1154611	0.000449674	0.00022172	2.02812	1.02014	FALSE
THE1D-int	11.92	200_700	NMF_1	0.267428	0.0051	2.29243	0.0468115	1.32965	7	302	13343	1154611	0.00052462	0.00026156	2.00573	1.00413	FALSE
THE1D-int	11.92	300_800	NMF_1	0.578027	0.0001	4	0.00169543	2.77072	8	362	13343	1154611	0.000599565	0.000313526	1.91233	0.935334	FALSE
THE1D-int	11.92	400_900	NMF_1	0.872787	0.0001	4	0.00169543	2.77072	8	369	13343	1154611	0.000599565	0.000319588	1.87606	0.907703	FALSE
THE1D-int	11.92	500_1000	NMF_1	0.903233	0.0001	4	0.00169543	2.77072	8	392	13343	1154611	0.000599565	0.000339508	1.76598	0.82047	FALSE
THE1D-int	11.92	600_1100	NMF_1	0.0275619	0.4241	0.372532	0.687435	0.162768	9	421	13343	1154611	0.000674511	0.000364625	1.84988	0.887429	FALSE
THE1D-int	11.92	700_1200	NMF_1	0.0296205	0.4151	0.381847	0.687435	0.162768	10	456	13343	1154611	0.000749457	0.000394938	1.89766	0.924218	FALSE
THE1D-int	11.92	800_1300	NMF_1	0.0227095	0.1711	0.76675	0.387059	0.412223	10	464	13343	1154611	0.000749457	0.000401867	1.86494	0.899127	FALSE
L2	48.36	0_500	NMF_1	0.0079283	0.9701	0.0131835	1	0	6	1717	13343	1154611	0.000449674	0.00148708	0.302387	-1.72553	FALSE
L2	48.36	100_600	NMF_1	0.0182754	0.7731	0.111764	0.996959	0.0013227	6	1692	13343	1154611	0.000449674	0.00146543	0.306855	-1.70437	FALSE
L2	48.36	800_1300	NMF_1	0.0214477	0.6751	0.170632	0.92036	0.0360421	5	1951	13343	1154611	0.000374728	0.00168975	0.221766	-2.17289	FALSE
L2	48.36	900_1400	NMF_1	0.0319281	0.4191	0.377682	0.687435	0.162768	6	2486	13343	1154611	0.000449674	0.00215311	0.208849	-2.25947	FALSE
L2	48.36	1000_1500	NMF_1	0.0295008	0.2901	0.537452	0.552227	0.257882	6	2664	13343	1154611	0.000449674	0.00230727	0.194894	-2.35924	FALSE
L2	48.36	1100_1600	NMF_1	0.0102803	0.8301	0.0808696	1	0	6	3130	13343	1154611	0.000449674	0.00271087	0.165878	-2.5918	FALSE
L2	48.36	1200_1700	NMF_1	0.014721	0.7511	0.124302	0.980794	0.00842202	7	3289	13343	1154611	0.00052462	0.00284858	0.184169	-2.4409	FALSE
L2	48.36	1300_1800	NMF_1	0.0119576	0.7221	0.141403	0.973384	0.0117156	6	3107	13343	1154611	0.000449674	0.00269095	0.167106	-2.58116	FALSE
L2	48.36	1400_1900	NMF_1	0.00407945	0.9281	0.0324052	1	0	6	2945	13343	1154611	0.000449674	0.00255064	0.176298	-2.50391	FALSE
L2	48.36	1500_2000	NMF_1	0.00151681	0.8451	0.0730919	1	0	8	3043	13343	1154611	0.000599565	0.00263552	0.227494	-2.1361	FALSE
L2	48.36	1600_2100	NMF_1	0.00846368	0.5721	0.242528	0.83266	0.0795323	11	3179	13343	1154611	0.000824402	0.00275331	0.299422	-1.73975	FALSE
L2	48.36	1700_2200	NMF_1	0.000202793	0.7481	0.12604	0.980794	0.00842202	11	3190	13343	1154611	0.000824402	0.00276284	0.29839	-1.74473	FALSE
L2	48.36	1800_2300	NMF_1	0.00687131	0.2451	0.610657	0.50673	0.295223	11	3370	13343	1154611	0.000824402	0.00291873	0.282452	-1.82392	FALSE
L2	48.36	1900_2400	NMF_1	0.0404866	0.0841	1.0752	0.295004	0.530173	10	3739	13343	1154611	0.000749457	0.00323832	0.231434	-2.11133	FALSE
L2	48.36	2000_2500	NMF_1	0.0390339	0.0601	1.22113	0.261266	0.582917	11	4311	13343	1154611	0.000824402	0.00373373	0.220799	-2.1792	FALSE
L2	48.36	2100_2600	NMF_1	0.026885	0.1351	0.869345	0.330527	0.480793	9	4593	13343	1154611	0.000674511	0.00397796	0.169562	-2.56012	FALSE
L2	48.36	2200_2700	NMF_1	0.0242664	0.3271	0.485319	0.612383	0.212977	11	5113	13343	1154611	0.000824402	0.00442833	0.186165	-2.42534	FALSE
L2	48.36	2300_2800	NMF_1	0.021083	0.5261	0.278932	0.798854	0.0975328	13	5798	13343	1154611	0.000974294	0.0050216	0.19402	-2.36572	FALSE
L2	48.36	2400_2900	NMF_1	0.0177881	0.5131	0.289798	0.798319	0.0978234	16	6728	13343	1154611	0.00119913	0.00582707	0.205786	-2.28078	FALSE
L2	48.36	2500_3000	NMF_1	0.0248197	0.4481	0.348625	0.716664	0.144685	15	6370	13343	1154611	0.00112418	0.00551701	0.203767	-2.29501	FALSE
L2	48.36	2582_3082	NMF_1	0.0346229	0.3561	0.448428	0.618989	0.208317	14	5844	13343	1154611	0.00104924	0.00506144	0.2073	-2.27021	FALSE
L2d_3end	48	0_500	NMF_1	0.0605	0.1421	0.847406	0.338743	0.470129	5	1083	13343	1154611	0.000374728	0.000937978	0.399506	-1.32371	FALSE
L2d_3end	48	16_516	NMF_1	0.0622921	0.0871	1.05998	0.295004	0.530173	5	1093	13343	1154611	0.000374728	0.000946639	0.395851	-1.33697	FALSE
L3	47.69	2600_3100	NMF_1	0.000702835	0.9881	0.0051991	1	0	5	629	13343	1154611	0.000374728	0.000544772	0.687862	-0.539808	FALSE
L3	47.69	2700_3200	NMF_1	0.000877679	0.9961	0.00169706	1	0	7	688	13343	1154611	0.00052462	0.000595872	0.880424	-0.18373	FALSE
L3	47.69	2800_3300	NMF_1	0.0109058	0.4961	0.304431	0.783004	0.106236	7	687	13343	1154611	0.00052462	0.000595006	0.881705	-0.181631	FALSE
L3	47.69	2900_3400	NMF_1	0.0495441	0.1121	0.950394	0.327663	0.484573	7	714	13343	1154611	0.00052462	0.00061839	0.848364	-0.237245	FALSE
L3	47.69	3000_3500	NMF_1	0.0081111	0.5431	0.26512	0.81437	0.0891785	7	763	13343	1154611	0.00052462	0.000660829	0.793882	-0.333004	FALSE
L3	47.69	3100_3600	NMF_1	0.00737266	0.4111	0.386053	0.687435	0.162768	7	780	13343	1154611	0.00052462	0.000675552	0.776579	-0.364795	FALSE
L3	47.69	3200_3700	NMF_1	0.00544637	0.7811	0.107293	0.996959	0.0013227	8	705	13343	1154611	0.000599565	0.000610595	0.981936	-0.0262995	FALSE
L2d2_3end	46.53	0_500	NMF_1	0.107645	0.0701	1.15428	0.265336	0.576203	8	815	13343	1154611	0.000599565	0.000705865	0.849405	-0.235476	FALSE
L2d2_3end	46.53	55_555	NMF_1	0.127023	0.0151	1.82102	0.0950205	1.02218	9	844	13343	1154611	0.000674511	0.000730982	0.922746	-0.115994	FALSE
L2c_3end	46.14	0_478	NMF_1	0.110461	0.0401	1.39686	0.199949	0.69908	26	4756	13343	1154611	0.00194859	0.00411914	0.473057	-1.07991	FALSE
L2b_3end	42.57	0_466	NMF_1	0.113537	0.0641	1.19314	0.264669	0.577296	31	3633	13343	1154611	0.00232332	0.00314651	0.738378	-0.437569	FALSE
L1ME4b_3end	38.35	0_500	NMF_1	0.00295254	0.9631	0.0163286	1	0	7	644	13343	1154611	0.00052462	0.000557764	0.940577	-0.088382	FALSE
L1ME4b_3end	38.35	100_600	NMF_1	0.003578	0.9761	0.0105057	1	0	8	753	13343	1154611	0.000599565	0.000652168	0.919342	-0.121326	FALSE
L1ME4b_3end	38.35	200_700	NMF_1	0.022975	0.6251	0.204051	0.887889	0.0516411	8	849	13343	1154611	0.000599565	0.000735313	0.815388	-0.294441	FALSE
L1ME4b_3end	38.35	300_800	NMF_1	0.0258373	0.6731	0.17192	0.92036	0.0360421	8	829	13343	1154611	0.000599565	0.000717991	0.83506	-0.260048	FALSE
L1ME4b_3end	38.35	392_892	NMF_1	0.0704335	0.1291	0.889074	0.330527	0.480793	5	704	13343	1154611	0.000374728	0.000609729	0.614582	-0.702324	FALSE
L2a_3end	38.26	0_500	NMF_1	0.0613729	0.1341	0.872571	0.330527	0.480793	16	4222	13343	1154611	0.00119913	0.00365664	0.327932	-1.60853	FALSE
L2a_3end	38.26	17_517	NMF_1	0.0552082	0.1321	0.879097	0.330527	0.480793	18	4265	13343	1154611	0.00134902	0.00369388	0.365204	-1.45323	FALSE
Tigger15a	45.21	0_500	NMF_1	0.148561	0.0231	1.63639	0.131573	0.880834	5	438	13343	1154611	0.000374728	0.000379349	0.987821	-0.017679	FALSE
Tigger15a	45.21	100_600	NMF_1	0.0884255	0.0111	1.95468	0.0780273	1.10775	6	480	13343	1154611	0.000449674	0.000415724	1.08166	0.113252	FALSE
Tigger15a	45.21	200_700	NMF_1	0.0851587	0.0291	1.53611	0.158242	0.800679	6	429	13343	1154611	0.000449674	0.000371554	1.21025	0.275309	FALSE
Tigger15a	45.21	215_715	NMF_1	0.13568	0.0051	2.29243	0.0468115	1.32965	6	415	13343	1154611	0.000449674	0.000359428	1.25108	0.323175	FALSE
MamRep434	42.98	0_426	NMF_1	0.0290157	0.0911	1.04048	0.295004	0.530173	6	130	13343	1154611	0.000449674	0.000112592	3.99383	1.99777	FALSE
MER1A	9.26	0_500	NMF_1	0.0976553	0.2401	0.619608	0.505089	0.296632	14	511	13343	1154611	0.00104924	0.000442573	2.37077	1.24536	FALSE
MER1A	9.26	29_529	NMF_1	0.0960746	0.2251	0.647625	0.490728	0.309159	14	511	13343	1154611	0.00104924	0.000442573	2.37077	1.24536	FALSE
MamGypLTR2c	44.82	0_500	NMF_2	0.024938	0.6351	0.197158	0.97682	0.0101853	5	138	19175	1154611	0.000260756	0.000119521	2.18168	1.12544	FALSE
MamGypLTR2c	44.82	100_600	NMF_2	0.0112685	0.8581	0.0664621	1	0	5	167	19175	1154611	0.000260756	0.000144637	1.80283	0.85026	FALSE
MamGypLTR2c	44.82	200_700	NMF_2	0.024368	0.3041	0.516984	0.820777	0.0857746	6	177	19175	1154611	0.000312907	0.000153298	2.04117	1.02939	FALSE
MamGypLTR2c	44.82	300_800	NMF_2	0.0943466	0.0031	2.50864	0.199197	0.700718	7	177	19175	1154611	0.000365059	0.000153298	2.38136	1.25179	FALSE
MamGypLTR2c	44.82	400_900	NMF_2	0.0589138	0.0651	1.18642	0.542666	0.265467	7	155	19175	1154611	0.000365059	0.000134244	2.71936	1.44327	FALSE
MamGypLTR2c	44.82	500_1000	NMF_2	0.0449271	0.2711	0.56687	0.80536	0.09401	5	130	19175	1154611	0.000260756	0.000112592	2.31594	1.2116	FALSE
MamGypLTR2c	44.82	568_1068	NMF_2	0.0578027	0.1241	0.906228	0.660239	0.180299	5	118	19175	1154611	0.000260756	0.000102199	2.55146	1.35132	FALSE
LTR88b	44.39	0_500	NMF_2	0.000931477	0.9991	0.000391041	1	0	7	233	19175	1154611	0.000365059	0.0002018	1.80902	0.855205	FALSE
LTR88b	44.39	100_600	NMF_2	0.00280002	0.9981	0.000825944	1	0	9	246	19175	1154611	0.000469361	0.000213059	2.20297	1.13945	FALSE
LTR88b	44.39	200_700	NMF_2	0.0131475	0.9591	0.0181361	1	0	9	242	19175	1154611	0.000469361	0.000209594	2.23938	1.1631	FALSE
LTR88b	44.39	300_800	NMF_2	0.00495835	0.9941	0.00256993	1	0	9	194	19175	1154611	0.000469361	0.000168022	2.79345	1.48205	FALSE
LTR88b	44.39	337_837	NMF_2	0.00550899	0.9901	0.00432094	1	0	6	166	19175	1154611	0.000312907	0.000143771	2.17642	1.12196	FALSE
MamRep605	43.665	0_500	NMF_2	0.453878	0.0251	1.60033	0.43081	0.365714	14	304	19175	1154611	0.000730117	0.000263292	2.77303	1.47146	FALSE
MamRep605	43.665	100_600	NMF_2	0.584972	0.0051	2.29243	0.199197	0.700718	19	370	19175	1154611	0.000990874	0.000320454	3.09209	1.62858	FALSE
MamRep605	43.665	200_700	NMF_2	0.301639	0.1031	0.986741	0.604085	0.218902	21	392	19175	1154611	0.00109518	0.000339508	3.22577	1.68964	FALSE
MamRep605	43.665	300_800	NMF_2	0.0251628	0.6451	0.190373	0.97682	0.0101853	18	344	19175	1154611	0.000938722	0.000297936	3.15075	1.6557	FALSE
MamRep605	43.665	349_849	NMF_2	0.0522734	0.5151	0.288108	0.932577	0.0303153	18	314	19175	1154611	0.000938722	0.000271953	3.45178	1.78734	FALSE
LTR78B	43.56	0_500	NMF_2	0.0240336	0.3801	0.420102	0.831642	0.0800637	6	210	19175	1154611	0.000312907	0.000181879	1.72041	0.782753	FALSE
LTR78B	43.56	100_600	NMF_2	0.0290205	0.3431	0.464579	0.831288	0.0802484	7	250	19175	1154611	0.000365059	0.000216523	1.686	0.753607	FALSE
LTR78B	43.56	200_700	NMF_2	0.0226157	0.2501	0.601886	0.771951	0.11241	9	246	19175	1154611	0.000469361	0.000213059	2.20297	1.13945	FALSE
LTR78B	43.56	300_800	NMF_2	0.0278011	0.4321	0.364416	0.870111	0.0604255	11	255	19175	1154611	0.000573664	0.000220854	2.59748	1.37711	FALSE
LTR78B	43.56	400_900	NMF_2	0.01152	0.8801	0.055468	1	0	9	261	19175	1154611	0.000469361	0.00022605	2.07636	1.05406	FALSE
LTR78B	43.56	500_1000	NMF_2	0.00904781	0.8161	0.0882566	1	0	10	289	19175	1154611	0.000521512	0.000250301	2.08354	1.05904	FALSE
LTR78B	43.56	600_1100	NMF_2	0.0131891	0.5961	0.224681	0.976225	0.01045	11	294	19175	1154611	0.000573664	0.000254631	2.25292	1.1718	FALSE
LTR78B	43.56	700_1200	NMF_2	0.0190482	0.6881	0.162348	0.996524	0.0015122	10	280	19175	1154611	0.000521512	0.000242506	2.15051	1.10468	FALSE
LTR78B	43.56	796_1296	NMF_2	0.029985	0.6291	0.20128	0.97682	0.0101853	7	251	19175	1154611	0.000365059	0.000217389	1.67929	0.747848	FALSE
MLT1O	43.42	0_500	NMF_2	0.0332633	0.5171	0.286425	0.932577	0.0303153	13	817	19175	1154611	0.000677966	0.000707598	0.958124	-0.0617161	FALSE
MLT1O	43.42	42_542	NMF_2	0.0554047	0.3891	0.409939	0.832949	0.0793817	13	819	19175	1154611	0.000677966	0.00070933	0.955784	-0.0652434	FALSE
MLT1M	43.32	0_500	NMF_2	0.0316663	0.6931	0.159204	0.999589	0.000178344	11	421	19175	1154611	0.000573664	0.000364625	1.5733	0.653792	FALSE
MLT1M	43.32	100_600	NMF_2	0.0172775	0.6711	0.173213	0.982632	0.00760907	13	478	19175	1154611	0.000677966	0.000413992	1.63763	0.711609	FALSE
MLT1M	43.32	172_672	NMF_2	0.029323	0.5771	0.238749	0.962907	0.0164156	12	465	19175	1154611	0.000625815	0.000402733	1.55392	0.635912	FALSE
MamRep1527	43.21	200_700	NMF_2	0.114608	0.4331	0.363412	0.870111	0.0604255	5	140	19175	1154611	0.000260756	0.000121253	2.15051	1.10468	FALSE
MamRep1527	43.21	300_800	NMF_2	0.0419928	0.7261	0.139004	1	0	6	136	19175	1154611	0.000312907	0.000117789	2.65652	1.40954	FALSE
LTR78	43.15	0_500	NMF_2	0.0482097	0.3911	0.407712	0.832949	0.0793817	6	327	19175	1154611	0.000312907	0.000283212	1.10485	0.143852	FALSE
LTR78	43.15	100_600	NMF_2	0.0306812	0.3631	0.439974	0.831642	0.0800637	9	371	19175	1154611	0.000469361	0.00032132	1.46073	0.546686	FALSE
LTR78	43.15	200_700	NMF_2	0.012336	0.7231	0.140802	1	0	9	421	19175	1154611	0.000469361	0.000364625	1.28724	0.364285	FALSE
LTR78	43.15	300_800	NMF_2	0.019026	0.6531	0.18502	0.97682	0.0101853	15	458	19175	1154611	0.000782269	0.00039667	1.97209	0.979723	FALSE
LTR78	43.15	400_900	NMF_2	0.0218403	0.4441	0.352519	0.874392	0.0582937	16	543	19175	1154611	0.00083442	0.000470288	1.77427	0.827228	FALSE
LTR78	43.15	500_1000	NMF_2	0.0305033	0.2721	0.565271	0.80536	0.09401	16	575	19175	1154611	0.00083442	0.000498003	1.67553	0.744618	FALSE
LTR78	43.15	600_1100	NMF_2	0.0115409	0.8731	0.058936	1	0	13	576	19175	1154611	0.000677966	0.000498869	1.35901	0.442551	FALSE
LTR78	43.15	700_1200	NMF_2	0.00893453	0.8651	0.0629337	1	0	13	554	19175	1154611	0.000677966	0.000479815	1.41297	0.498734	FALSE
LTR78	43.15	800_1300	NMF_2	0.0106642	0.9011	0.045227	1	0	11	512	19175	1154611	0.000573664	0.000443439	1.29367	0.371468	FALSE
LTR78	43.15	804_1304	NMF_2	0.0122567	0.9131	0.0394817	1	0	11	508	19175	1154611	0.000573664	0.000439975	1.30385	0.382783	FALSE
LTR79	42.9	0_500	NMF_2	0.0707607	0.1941	0.711974	0.721937	0.141501	13	508	19175	1154611	0.000677966	0.000439975	1.54092	0.623792	FALSE
LTR79	42.9	27_527	NMF_2	0.121935	0.1381	0.859806	0.660239	0.180299	13	508	19175	1154611	0.000677966	0.000439975	1.54092	0.623792	FALSE
MLT1K	42.72	0_500	NMF_2	0.0326251	0.5181	0.285586	0.932577	0.0303153	61	2247	19175	1154611	0.00318123	0.00194611	1.63466	0.708989	FALSE
MLT1K	42.72	95_595	NMF_2	0.0899769	0.2181	0.661344	0.745092	0.12779	60	2239	19175	1154611	0.00312907	0.00193918	1.61361	0.690288	FALSE
MLT1N2	41.31	0_500	NMF_2	0.00629068	0.9631	0.0163286	1	0	33	938	19175	1154611	0.00172099	0.000812395	2.11842	1.08299	FALSE
MLT1N2	41.31	62_562	NMF_2	0.0110809	0.9251	0.0338113	1	0	33	939	19175	1154611	0.00172099	0.000813261	2.11616	1.08145	FALSE
MLT1L	40.92	0_500	NMF_2	0.105486	0.2521	0.598427	0.771951	0.11241	26	1286	19175	1154611	0.00135593	0.0011138	1.2174	0.283801	FALSE
MLT1L	40.92	100_600	NMF_2	0.0841217	0.1901	0.721018	0.721937	0.141501	25	1282	19175	1154611	0.00130378	0.00111033	1.17423	0.231712	FALSE
MLT1L	40.92	110_610	NMF_2	0.00538715	0.6201	0.207538	0.97682	0.0101853	25	1276	19175	1154611	0.00130378	0.00110513	1.17975	0.23848	FALSE
LTR33B	40.73	0_500	NMF_2	0.013301	0.8251	0.0834934	1	0	15	325	19175	1154611	0.000782269	0.00028148	2.77913	1.47463	FALSE
LTR33B	40.73	3_503	NMF_2	0.00881483	0.9461	0.024063	1	0	15	325	19175	1154611	0.000782269	0.00028148	2.77913	1.47463	FALSE
MLT1J	40.24	0_500	NMF_2	0.000609771	0.9591	0.0181361	1	0	29	1847	19175	1154611	0.00151239	0.00159967	0.945434	-0.0809507	FALSE
MLT1J	40.24	12_512	NMF_2	0.00136633	0.8581	0.0664621	1	0	29	1847	19175	1154611	0.00151239	0.00159967	0.945434	-0.0809507	FALSE
LTR67B	40.11	0_500	NMF_2	0.0160476	0.4031	0.394587	0.841647	0.0748702	13	345	19175	1154611	0.000677966	0.000298802	2.26895	1.18202	FALSE
LTR67B	40.11	100_600	NMF_2	0.113168	0.1661	0.77963	0.702094	0.153605	13	346	19175	1154611	0.000677966	0.000299668	2.26239	1.17785	FALSE
LTR67B	40.11	120_620	NMF_2	0.062113	0.3811	0.418961	0.831642	0.0800637	13	343	19175	1154611	0.000677966	0.00029707	2.28218	1.19041	FALSE
MLT1J2	40.06	0_448	NMF_2	0.0323219	0.6111	0.213888	0.97682	0.0101853	18	871	19175	1154611	0.000938722	0.000754367	1.24438	0.315433	FALSE
MLT1J1	39.655	0_444	NMF_2	0.0324936	0.7301	0.136618	1	0	16	451	19175	1154611	0.00083442	0.000390608	2.13621	1.09505	FALSE
LTR33A	39.51	0_500	NMF_2	0.0186722	0.7571	0.120847	1	0	12	499	19175	1154611	0.000625815	0.00043218	1.44804	0.534103	FALSE
LTR33A	39.51	20_520	NMF_2	0.0262666	0.5291	0.276462	0.932577	0.0303153	12	499	19175	1154611	0.000625815	0.00043218	1.44804	0.534103	FALSE
MLT1I	38.88	0_411	NMF_2	0.163558	0.1321	0.879097	0.660239	0.180299	54	1457	19175	1154611	0.00281617	0.0012619	2.23169	1.15814	FALSE
LTR16D	37.47	0_500	NMF_2	0.0250189	0.7771	0.109523	1	0	7	206	19175	1154611	0.000365059	0.000178415	2.04612	1.03289	FALSE
LTR16D	37.47	100_600	NMF_2	0.0261634	0.8141	0.0893222	1	0	7	209	19175	1154611	0.000365059	0.000181013	2.01675	1.01203	FALSE
LTR16D	37.47	151_651	NMF_2	0.0477671	0.3141	0.502932	0.830211	0.0808118	7	206	19175	1154611	0.000365059	0.000178415	2.04612	1.03289	FALSE
LTR33	37.11	0_500	NMF_2	0.0294486	0.6081	0.216025	0.97682	0.0101853	49	1297	19175	1154611	0.00255541	0.00112332	2.27487	1.18578	FALSE
LTR33	37.11	15_515	NMF_2	0.035174	0.4451	0.351542	0.874392	0.0582937	49	1297	19175	1154611	0.00255541	0.00112332	2.27487	1.18578	FALSE
MLT1H2	36.3	0_489	NMF_2	0.0134982	0.9271	0.0328734	1	0	36	638	19175	1154611	0.00187744	0.000552567	3.39768	1.76455	FALSE
MLT1H	35.605	0_500	NMF_2	0.0306565	0.5911	0.228339	0.976225	0.01045	100	1972	19175	1154611	0.00521512	0.00170793	3.05347	1.61045	FALSE
MLT1H	35.605	49_549	NMF_2	0.0313241	0.6531	0.18502	0.97682	0.0101853	100	1972	19175	1154611	0.00521512	0.00170793	3.05347	1.61045	FALSE
LTR16C	34.675	0_489	NMF_2	0.0178796	0.9561	0.0194967	1	0	19	790	19175	1154611	0.000990874	0.000684213	1.44819	0.534255	FALSE
LTR16A	33.96	0_451	NMF_2	0.00247199	0.9931	0.00300702	1	0	10	548	19175	1154611	0.000521512	0.000474619	1.0988	0.135933	FALSE
MLT1H1	33.82	0_500	NMF_2	0.0429138	0.4241	0.372532	0.865107	0.0629303	30	653	19175	1154611	0.00156454	0.000565558	2.76636	1.46799	FALSE
MLT1H1	33.82	55_555	NMF_2	0.0241416	0.7151	0.145633	1	0	30	651	19175	1154611	0.00156454	0.000563826	2.77486	1.47241	FALSE
LTR50	33.185	0_500	NMF_2	0.0175545	0.7901	0.102318	1	0	8	424	19175	1154611	0.00041721	0.000367223	1.13612	0.184116	FALSE
LTR50	33.185	100_600	NMF_2	0.0132802	0.5531	0.257196	0.949689	0.0224186	8	445	19175	1154611	0.00041721	0.000385411	1.08251	0.114375	FALSE
LTR50	33.185	200_700	NMF_2	0.00857325	0.8991	0.046192	1	0	8	408	19175	1154611	0.00041721	0.000353366	1.18067	0.239611	FALSE
LTR50	33.185	295_795	NMF_2	0.0055914	0.9871	0.00563885	1	0	5	246	19175	1154611	0.000260756	0.000213059	1.22387	0.29145	FALSE
MLT1G1	32.64	0_500	NMF_2	0.00166187	0.9491	0.022688	1	0	37	605	19175	1154611	0.0019296	0.000523986	3.68253	1.8807	FALSE
MLT1G1	32.64	79_579	NMF_2	0.0163237	0.7911	0.101769	1	0	37	606	19175	1154611	0.0019296	0.000524852	3.67646	1.87832	FALSE
MLT1G	32.08	0_500	NMF_2	0.00149529	0.9151	0.0385314	1	0	12	339	19175	1154611	0.000625815	0.000293605	2.13148	1.09186	FALSE
MLT1G3	31.105	0_500	NMF_2	0.00147597	0.9831	0.0074023	1	0	21	470	19175	1154611	0.00109518	0.000407064	2.69043	1.42784	FALSE
MLT1G3	31.105	95_595	NMF_2	0.0058692	0.9711	0.012736	1	0	21	472	19175	1154611	0.00109518	0.000408796	2.67903	1.42171	FALSE
MLT1E1A	28.53	0_500	NMF_2	0.0754294	0.2521	0.598427	0.771951	0.11241	10	328	19175	1154611	0.000521512	0.000284078	1.8358	0.876413	FALSE
MLT1E1A	28.53	100_600	NMF_2	0.119522	0.2841	0.546529	0.81656	0.0880122	11	356	19175	1154611	0.000573664	0.000308329	1.86056	0.895735	FALSE
MLT1E1A	28.53	180_680	NMF_2	0.115346	0.2921	0.534468	0.820777	0.0857746	11	339	19175	1154611	0.000573664	0.000293605	1.95386	0.966327	FALSE
MLT1F2	28.09	0_500	NMF_2	0.284666	0.0161	1.79317	0.378534	0.421895	68	1089	19175	1154611	0.00354628	0.000943175	3.75994	1.91071	FALSE
MLT1F2	28.09	60_560	NMF_2	0.400736	0.0071	2.14874	0.227229	0.643537	68	1089	19175	1154611	0.00354628	0.000943175	3.75994	1.91071	FALSE
MLT1F	27.58	0_500	NMF_2	0.104595	0.1321	0.879097	0.660239	0.180299	31	732	19175	1154611	0.00161669	0.00063398	2.55006	1.35053	FALSE
MLT1F	27.58	48_548	NMF_2	0.103992	0.1781	0.749336	0.702094	0.153605	31	732	19175	1154611	0.00161669	0.00063398	2.55006	1.35053	FALSE
MLT1E2	27.5	0_500	NMF_2	0.158673	0.0721	1.14206	0.542666	0.265467	19	583	19175	1154611	0.000990874	0.000504932	1.96239	0.972612	FALSE
MLT1E2	27.5	100_600	NMF_2	0.142806	0.1121	0.950394	0.623294	0.205307	19	598	19175	1154611	0.000990874	0.000517923	1.91317	0.935962	FALSE
MLT1E2	27.5	127_627	NMF_2	0.112565	0.2081	0.681728	0.731871	0.135565	19	594	19175	1154611	0.000990874	0.000514459	1.92605	0.945645	FALSE
MLT1F1	26.35	0_500	NMF_2	0.109267	0.1361	0.866142	0.660239	0.180299	29	518	19175	1154611	0.00151239	0.000448636	3.37108	1.75321	FALSE
MLT1F1	26.35	69_569	NMF_2	0.073848	0.2991	0.524184	0.820777	0.0857746	29	519	19175	1154611	0.00151239	0.000449502	3.36458	1.75043	FALSE
MLT1D	24.42	0_500	NMF_2	0.260601	0.0391	1.40782	0.437301	0.35922	20	1424	19175	1154611	0.00104302	0.00123332	0.845708	-0.241769	FALSE
MLT1D	24.42	5_505	NMF_2	0.26118	0.0361	1.44249	0.437301	0.35922	20	1424	19175	1154611	0.00104302	0.00123332	0.845708	-0.241769	FALSE
MLT1C2	23.8	0_461	NMF_2	0.259696	0.0371	1.43063	0.437301	0.35922	20	1349	19175	1154611	0.00104302	0.00116836	0.892726	-0.16371	FALSE
MLT1B	21.67	0_390	NMF_2	0.174841	0.0441	1.35556	0.437301	0.35922	17	1033	19175	1154611	0.000886571	0.000894674	0.990944	-0.0131252	FALSE
MLT2D	21.25	0_414	NMF_2	0.0927109	0.3471	0.459545	0.831288	0.0802484	10	357	19175	1154611	0.000521512	0.000309195	1.68668	0.754184	FALSE
MLT2B1	20.625	0_500	NMF_2	0.0868563	0.2921	0.534468	0.820777	0.0857746	25	404	19175	1154611	0.00130378	0.000349901	3.72614	1.89768	FALSE
MLT2B1	20.625	20_520	NMF_2	0.0881749	0.2481	0.605373	0.771951	0.11241	25	404	19175	1154611	0.00130378	0.000349901	3.72614	1.89768	FALSE
MLT2B4	20.62	0_500	NMF_2	0.0752359	0.3711	0.430509	0.831642	0.0800637	12	440	19175	1154611	0.000625815	0.000381081	1.64221	0.715639	FALSE
MLT2B4	20.62	56_556	NMF_2	0.10875	0.1971	0.705313	0.721937	0.141501	12	440	19175	1154611	0.000625815	0.000381081	1.64221	0.715639	FALSE
MSTB1	17.12	0_432	NMF_2	0.0516355	0.4761	0.322302	0.901961	0.0448124	11	532	19175	1154611	0.000573664	0.000460761	1.24503	0.316186	FALSE
MLT2B3	17.02	0_500	NMF_2	0.0679555	0.3481	0.458296	0.831288	0.0802484	16	770	19175	1154611	0.00083442	0.000666891	1.25121	0.323322	FALSE
MLT2B3	17.02	54_554	NMF_2	0.303991	0.0071	2.14874	0.227229	0.643537	16	770	19175	1154611	0.00083442	0.000666891	1.25121	0.323322	FALSE
MER52D	15.645	1400_1900	NMF_2	0.00790726	0.9171	0.0375833	1	0	5	154	19175	1154611	0.000260756	0.000133378	1.95501	0.967178	FALSE
MER52D	15.645	1500_2000	NMF_2	0.0210997	0.5341	0.272377	0.938279	0.027668	5	145	19175	1154611	0.000260756	0.000125583	2.07636	1.05406	FALSE
MER52D	15.645	1600_2100	NMF_2	0.0266018	0.1701	0.769296	0.702094	0.153605	5	130	19175	1154611	0.000260756	0.000112592	2.31594	1.2116	FALSE
MER52D	15.645	1623_2123	NMF_2	0.0422585	0.0611	1.21396	0.527204	0.278022	5	126	19175	1154611	0.000260756	0.000109128	2.38946	1.25668	FALSE
MSTB	15.57	0_426	NMF_2	0.0987967	0.1251	0.902743	0.660239	0.180299	12	638	19175	1154611	0.000625815	0.000552567	1.13256	0.179586	FALSE
MER66C	15.14	0_500	NMF_2	0.0631081	0.3281	0.483994	0.830381	0.0807226	8	147	19175	1154611	0.00041721	0.000127316	3.27697	1.71236	FALSE
MER66C	15.14	55_555	NMF_2	0.0900983	0.3801	0.420102	0.831642	0.0800637	8	147	19175	1154611	0.00041721	0.000127316	3.27697	1.71236	FALSE
LTR1B1	14.28	0_500	NMF_2	0.0328164	0.4261	0.370488	0.865864	0.0625503	13	72	19175	1154611	0.000677966	6.23587e-05	10.872	3.44255	FALSE
LTR1B1	14.28	100_600	NMF_2	0.0873851	0.1141	0.942714	0.627847	0.202146	13	88	19175	1154611	0.000677966	7.62161e-05	8.89531	3.15304	FALSE
LTR1B1	14.28	200_700	NMF_2	0.0425103	0.3021	0.519849	0.820777	0.0857746	13	91	19175	1154611	0.000677966	7.88144e-05	8.60206	3.10468	FALSE
LTR1B1	14.28	300_800	NMF_2	0.0400223	0.4101	0.38711	0.845074	0.0731053	9	77	19175	1154611	0.000469361	6.66891e-05	7.03805	2.81517	FALSE
LTR1B1	14.28	318_818	NMF_2	0.0423068	0.4111	0.386053	0.845074	0.0731053	6	74	19175	1154611	0.000312907	6.40908e-05	4.88225	2.28755	FALSE
MSTA	13.59	0_428	NMF_2	0.0315422	0.6611	0.179733	0.977539	0.00986589	6	1256	19175	1154611	0.000312907	0.00108781	0.287648	-1.79762	FALSE
MER52A	13.55	100_600	NMF_2	0.0114064	0.7231	0.140802	1	0	5	548	19175	1154611	0.000260756	0.000474619	0.549401	-0.864067	FALSE
MER52A	13.55	200_700	NMF_2	0.0100479	0.5291	0.276462	0.932577	0.0303153	8	582	19175	1154611	0.00041721	0.000504066	0.827689	-0.272839	FALSE
MER52A	13.55	300_800	NMF_2	0.0212034	0.2521	0.598427	0.771951	0.11241	8	516	19175	1154611	0.00041721	0.000446904	0.933556	-0.0991908	FALSE
MER52A	13.55	400_900	NMF_2	0.0154271	0.6701	0.17386	0.982632	0.00760907	8	445	19175	1154611	0.00041721	0.000385411	1.08251	0.114375	FALSE
MER52A	13.55	500_1000	NMF_2	0.0161454	0.5631	0.249414	0.954527	0.0202117	9	393	19175	1154611	0.000469361	0.000340374	1.37896	0.463576	FALSE
MER52A	13.55	600_1100	NMF_2	0.0164313	0.6111	0.213888	0.97682	0.0101853	8	325	19175	1154611	0.00041721	0.00028148	1.4822	0.567741	FALSE
MER52A	13.55	700_1200	NMF_2	0.028643	0.4921	0.307947	0.915952	0.0381274	9	242	19175	1154611	0.000469361	0.000209594	2.23938	1.1631	FALSE
MER52A	13.55	800_1300	NMF_2	0.0202063	0.7641	0.11685	1	0	7	208	19175	1154611	0.000365059	0.000180147	2.02645	1.01895	FALSE
MER52A	13.55	900_1400	NMF_2	0.0265708	0.5101	0.292345	0.932577	0.0303153	7	212	19175	1154611	0.000365059	0.000183612	1.98821	0.991471	FALSE
MER52A	13.55	1000_1500	NMF_2	0.0413394	0.2991	0.524184	0.820777	0.0857746	11	285	19175	1154611	0.000573664	0.000246836	2.32406	1.21665	FALSE
MER52A	13.55	1100_1600	NMF_2	0.0295511	0.4871	0.312382	0.909831	0.0410394	14	380	19175	1154611	0.000730117	0.000329115	2.21843	1.14954	FALSE
MER52A	13.55	1200_1700	NMF_2	0.0155724	0.6361	0.196475	0.97682	0.0101853	13	360	19175	1154611	0.000677966	0.000311793	2.17441	1.12062	FALSE
MER52A	13.55	1255_1755	NMF_2	0.0615878	0.0311	1.50724	0.43081	0.365714	13	345	19175	1154611	0.000677966	0.000298802	2.26895	1.18202	FALSE
LTR9D	12.58	0_500	NMF_2	0.0126319	0.8271	0.082442	1	0	5	156	19175	1154611	0.000260756	0.00013511	1.92995	0.948562	FALSE
LTR9D	12.58	100_600	NMF_2	0.0249009	0.7251	0.139602	1	0	5	156	19175	1154611	0.000260756	0.00013511	1.92995	0.948562	FALSE
LTR9D	12.58	145_645	NMF_2	0.0726372	0.3251	0.487983	0.830381	0.0807226	5	152	19175	1154611	0.000260756	0.000131646	1.98074	0.986037	FALSE
THE1D	11.82	0_381	NMF_2	0.0428969	0.4951	0.305307	0.91832	0.0370058	6	844	19175	1154611	0.000312907	0.000730982	0.428064	-1.2241	FALSE
LTR9	11.635	0_500	NMF_2	0.0414297	0.5151	0.288108	0.932577	0.0303153	11	150	19175	1154611	0.000573664	0.000129914	4.41572	2.14265	FALSE
LTR9	11.635	100_600	NMF_2	0.0831409	0.1641	0.784891	0.702094	0.153605	11	150	19175	1154611	0.000573664	0.000129914	4.41572	2.14265	FALSE
LTR9	11.635	112_612	NMF_2	0.0709052	0.2271	0.643783	0.74571	0.12743	11	149	19175	1154611	0.000573664	0.000129048	4.44536	2.1523	FALSE
LTR1B	11.5	0_500	NMF_2	0.0158632	0.7341	0.134245	1	0	12	46	19175	1154611	0.000625815	3.98403e-05	15.7081	3.97344	FALSE
LTR1B	11.5	100_600	NMF_2	0.0226663	0.3021	0.519849	0.820777	0.0857746	15	60	19175	1154611	0.000782269	5.19656e-05	15.0536	3.91204	FALSE
LTR1B	11.5	200_700	NMF_2	0.0308719	0.5431	0.26512	0.941643	0.0261138	15	66	19175	1154611	0.000782269	5.71621e-05	13.6851	3.77453	FALSE
LTR1B	11.5	300_800	NMF_2	0.0302486	0.4561	0.34094	0.886177	0.0524793	13	60	19175	1154611	0.000677966	5.19656e-05	13.0465	3.70559	FALSE
LTR1B	11.5	324_824	NMF_2	0.0394996	0.2801	0.552687	0.81656	0.0880122	11	58	19175	1154611	0.000573664	5.02334e-05	11.42	3.51349	FALSE
LTR1D	10.87	0_500	NMF_2	0.0426176	0.2231	0.6515	0.74571	0.12743	14	66	19175	1154611	0.000730117	5.71621e-05	12.7728	3.675	FALSE
LTR1D	10.87	100_600	NMF_2	0.0354648	0.3861	0.4133	0.832949	0.0793817	15	98	19175	1154611	0.000782269	8.48771e-05	9.21649	3.20422	FALSE
LTR1D	10.87	200_700	NMF_2	0.0310838	0.6561	0.18303	0.97682	0.0101853	17	105	19175	1154611	0.000886571	9.09397e-05	9.749	3.28525	FALSE
LTR1D	10.87	300_800	NMF_2	0.0312053	0.5391	0.268331	0.940845	0.0264821	16	141	19175	1154611	0.00083442	0.000122119	6.83284	2.77249	FALSE
LTR1D	10.87	400_900	NMF_2	0.0392872	0.4861	0.313274	0.909831	0.0410394	15	137	19175	1154611	0.000782269	0.000118655	6.59282	2.7209	FALSE
LTR1D	10.87	475_975	NMF_2	0.0244665	0.7991	0.0973989	1	0	14	133	19175	1154611	0.000730117	0.00011519	6.33836	2.66411	FALSE
LTR1A2	10.41	0_500	NMF_2	0.111542	0.0161	1.79317	0.378534	0.421895	17	262	19175	1154611	0.000886571	0.000226916	3.90704	1.96608	FALSE
LTR1A2	10.41	100_600	NMF_2	0.0310383	0.4081	0.389233	0.845074	0.0731053	18	295	19175	1154611	0.000938722	0.000255497	3.6741	1.87739	FALSE
LTR1A2	10.41	200_700	NMF_2	0.0462793	0.3181	0.497436	0.830211	0.0808118	18	296	19175	1154611	0.000938722	0.000256363	3.66169	1.87251	FALSE
LTR1A2	10.41	300_800	NMF_2	0.0295381	0.7131	0.14685	1	0	17	252	19175	1154611	0.000886571	0.000218255	4.06208	2.02222	FALSE
LTR1A2	10.41	337_837	NMF_2	0.0111417	0.9301	0.0314704	1	0	16	233	19175	1154611	0.00083442	0.0002018	4.13489	2.04785	FALSE
MamGypsy2-I	45.34	300_800	NMF_2	0.243897	0.1961	0.707522	0.721937	0.141501	6	71	19175	1154611	0.000312907	6.14926e-05	5.08854	2.34725	FALSE
MamGypsy2-I	45.34	400_900	NMF_2	0.279644	0.2091	0.679646	0.731871	0.135565	6	73	19175	1154611	0.000312907	6.32248e-05	4.94913	2.30717	FALSE
MamGypsy2-I	45.34	500_1000	NMF_2	0.2577	0.1981	0.703116	0.721937	0.141501	7	69	19175	1154611	0.000365059	5.97604e-05	6.10871	2.61087	FALSE
MamGypsy2-I	45.34	600_1100	NMF_2	0.384377	0.0811	1.09098	0.569701	0.244353	7	63	19175	1154611	0.000365059	5.45638e-05	6.69049	2.74211	FALSE
MamGypsy2-I	45.34	700_1200	NMF_2	0.224998	0.2361	0.626904	0.757881	0.120399	7	57	19175	1154611	0.000365059	4.93673e-05	7.39475	2.8865	FALSE
MamGypsy2-I	45.34	800_1300	NMF_2	0.171176	0.3911	0.407712	0.832949	0.0793817	8	56	19175	1154611	0.00041721	4.85012e-05	8.60206	3.10468	FALSE
MamGypsy2-I	45.34	900_1400	NMF_2	0.0876043	0.5571	0.254067	0.953477	0.0206896	8	57	19175	1154611	0.00041721	4.93673e-05	8.45114	3.07915	FALSE
MamGypsy2-I	45.34	1000_1500	NMF_2	0.0247944	0.9101	0.0409109	1	0	8	57	19175	1154611	0.00041721	4.93673e-05	8.45114	3.07915	FALSE
MamGypsy2-I	45.34	1100_1600	NMF_2	0.0419073	0.7121	0.147459	1	0	5	55	19175	1154611	0.000260756	4.76351e-05	5.47404	2.4526	FALSE
MamGypsy2-I	45.34	2200_2700	NMF_2	0.230036	0.1091	0.962175	0.618644	0.208559	6	48	19175	1154611	0.000312907	4.15724e-05	7.5268	2.91204	FALSE
MamGypsy2-I	45.34	2300_2800	NMF_2	0.189515	0.1741	0.759201	0.702094	0.153605	6	53	19175	1154611	0.000312907	4.59029e-05	6.81672	2.76908	FALSE
MamGypsy2-I	45.34	2400_2900	NMF_2	0.0490408	0.7381	0.131885	1	0	6	60	19175	1154611	0.000312907	5.19656e-05	6.02144	2.59011	FALSE
MamGypsy2-I	45.34	2500_3000	NMF_2	0.0749123	0.5451	0.263524	0.942038	0.0259316	6	53	19175	1154611	0.000312907	4.59029e-05	6.81672	2.76908	FALSE
MamGypsy2-I	45.34	2900_3400	NMF_2	0.109266	0.3811	0.418961	0.831642	0.0800637	5	55	19175	1154611	0.000260756	4.76351e-05	5.47404	2.4526	FALSE
MamGypsy2-I	45.34	3100_3600	NMF_2	0.31492	0.0971	1.01278	0.58919	0.229744	6	52	19175	1154611	0.000312907	4.50368e-05	6.94781	2.79656	FALSE
MamGypsy2-I	45.34	3200_3700	NMF_2	0.135785	0.2841	0.546529	0.81656	0.0880122	6	58	19175	1154611	0.000312907	5.02334e-05	6.22908	2.63902	FALSE
MamGypsy2-I	45.34	3300_3800	NMF_2	0.331287	0.0701	1.15428	0.542666	0.265467	6	59	19175	1154611	0.000312907	5.10995e-05	6.1235	2.61436	FALSE
MamGypsy2-I	45.34	3400_3900	NMF_2	0.310124	0.0341	1.46725	0.437301	0.35922	6	59	19175	1154611	0.000312907	5.10995e-05	6.1235	2.61436	FALSE
MamGypsy2-I	45.34	3500_4000	NMF_2	0.350453	0.0321	1.49349	0.43081	0.365714	5	56	19175	1154611	0.000260756	4.85012e-05	5.37629	2.42661	FALSE
ERVL-E	41.01	1500_2000	NMF_2	0.0272522	0.6131	0.212469	0.97682	0.0101853	5	147	19175	1154611	0.000260756	0.000127316	2.04811	1.03429	FALSE
ERVL-E	41.01	1600_2100	NMF_2	0.0327837	0.5791	0.237246	0.963221	0.0162741	5	159	19175	1154611	0.000260756	0.000137709	1.89353	0.921082	FALSE
ERVL-E	41.01	1700_2200	NMF_2	0.057209	0.1761	0.754241	0.702094	0.153605	5	182	19175	1154611	0.000260756	0.000157629	1.65424	0.72617	FALSE
ERVL-E	41.01	1900_2400	NMF_2	0.114764	0.2581	0.588212	0.781323	0.107169	5	230	19175	1154611	0.000260756	0.000199201	1.30901	0.388475	FALSE
ERVL-E	41.01	2000_2500	NMF_2	0.0616726	0.5231	0.281415	0.932577	0.0303153	6	248	19175	1154611	0.000312907	0.000214791	1.4568	0.542803	FALSE
ERVL-E	41.01	2100_2600	NMF_2	0.112514	0.5251	0.279758	0.932577	0.0303153	6	270	19175	1154611	0.000312907	0.000233845	1.3381	0.420183	FALSE
ERVL-E	41.01	2200_2700	NMF_2	0.0465763	0.7601	0.119129	1	0	7	272	19175	1154611	0.000365059	0.000235577	1.54964	0.631929	FALSE
ERVL-E	41.01	2300_2800	NMF_2	0.0533104	0.7571	0.120847	1	0	5	253	19175	1154611	0.000260756	0.000219121	1.19001	0.250971	FALSE
ERVL-E	41.01	2800_3300	NMF_2	0.153557	0.2931	0.532984	0.820777	0.0857746	5	211	19175	1154611	0.000260756	0.000182746	1.42688	0.512865	FALSE
ERVL-E	41.01	2900_3400	NMF_2	0.120985	0.4741	0.32413	0.901961	0.0448124	7	217	19175	1154611	0.000365059	0.000187942	1.9424	0.95784	FALSE
ERVL-E	41.01	3000_3500	NMF_2	0.081996	0.6571	0.182369	0.97682	0.0101853	8	218	19175	1154611	0.00041721	0.000188808	2.2097	1.14385	FALSE
ERVL-E	41.01	3100_3600	NMF_2	0.125302	0.4611	0.336205	0.889391	0.0509073	7	206	19175	1154611	0.000365059	0.000178415	2.04612	1.03289	FALSE
ERVL-E	41.01	3200_3700	NMF_2	0.14045	0.3351	0.474826	0.831288	0.0802484	8	185	19175	1154611	0.00041721	0.000160227	2.60387	1.38066	FALSE
ERVL-E	41.01	3300_3800	NMF_2	0.0643986	0.6491	0.187688	0.97682	0.0101853	8	171	19175	1154611	0.00041721	0.000148102	2.81705	1.49418	FALSE
ERVL-E	41.01	3400_3900	NMF_2	0.206654	0.0771	1.11295	0.55681	0.254293	7	164	19175	1154611	0.000365059	0.000142039	2.57013	1.36184	FALSE
ERVL-E	41.01	3500_4000	NMF_2	0.247862	0.0501	1.30016	0.463487	0.333963	12	157	19175	1154611	0.000625815	0.000135977	4.60237	2.20238	FALSE
ERVL-E	41.01	3600_4100	NMF_2	0.102424	0.2961	0.528562	0.820777	0.0857746	15	170	19175	1154611	0.000782269	0.000147236	5.31303	2.40954	FALSE
ERVL-E	41.01	3700_4200	NMF_2	0.239402	0.0731	1.13608	0.542666	0.265467	15	175	19175	1154611	0.000782269	0.000151566	5.16123	2.36772	FALSE
ERVL-E	41.01	3800_4300	NMF_2	0.160082	0.1411	0.850473	0.660239	0.180299	14	185	19175	1154611	0.000730117	0.000160227	4.55676	2.18801	FALSE
ERVL-E	41.01	3900_4400	NMF_2	0.163529	0.1911	0.718739	0.721937	0.141501	16	185	19175	1154611	0.00083442	0.000160227	5.20773	2.38066	FALSE
ERVL-E	41.01	4000_4500	NMF_2	0.207846	0.1561	0.806597	0.695492	0.157708	16	196	19175	1154611	0.00083442	0.000169754	4.91546	2.29733	FALSE
ERVL-E	41.01	4100_4600	NMF_2	0.171937	0.2071	0.68382	0.731871	0.135565	17	207	19175	1154611	0.000886571	0.000179281	4.94514	2.30601	FALSE
ERVL-E	41.01	4200_4700	NMF_2	0.123657	0.2851	0.545003	0.81656	0.0880122	18	202	19175	1154611	0.000938722	0.000174951	5.36564	2.42375	FALSE
ERVL-E	41.01	4300_4800	NMF_2	0.12689	0.3311	0.480041	0.830381	0.0807226	13	177	19175	1154611	0.000677966	0.000153298	4.42253	2.14487	FALSE
ERVL-E	41.01	4400_4900	NMF_2	0.0254782	0.8491	0.0710412	1	0	10	164	19175	1154611	0.000521512	0.000142039	3.67161	1.87641	FALSE
ERVL-E	41.01	4500_5000	NMF_2	0.00835369	0.8491	0.0710412	1	0	8	168	19175	1154611	0.00041721	0.000145504	2.86735	1.51972	FALSE
ERVL-E	41.01	4600_5100	NMF_2	0.00128256	0.9571	0.0190427	1	0	8	170	19175	1154611	0.00041721	0.000147236	2.83362	1.50265	FALSE
ERVL-E	41.01	4700_5200	NMF_2	0.00147423	0.9821	0.00784429	1	0	8	165	19175	1154611	0.00041721	0.000142905	2.91949	1.54571	FALSE
ERVL-E	41.01	4800_5300	NMF_2	0.00903579	0.9491	0.022688	1	0	7	145	19175	1154611	0.000365059	0.000125583	2.9069	1.53948	FALSE
ERVL-E	41.01	4900_5400	NMF_2	0.00829885	0.7561	0.121421	1	0	5	133	19175	1154611	0.000260756	0.00011519	2.2637	1.17868	FALSE
ERV3-16A3_I	35.01	1300_1800	NMF_2	0.0228915	0.7451	0.127785	1	0	5	64	19175	1154611	0.000260756	5.54299e-05	4.70425	2.23396	FALSE
ERV3-16A3_I	35.01	1400_1900	NMF_2	0.00884117	0.9211	0.0356932	1	0	5	89	19175	1154611	0.000260756	7.70822e-05	3.38283	1.75823	FALSE
ERV3-16A3_I	35.01	1500_2000	NMF_2	0.0139941	0.5961	0.224681	0.976225	0.01045	5	113	19175	1154611	0.000260756	9.78685e-05	2.66435	1.41379	FALSE
ERV3-16A3_I	35.01	2900_3400	NMF_2	0.0165942	0.9641	0.0158779	1	0	5	71	19175	1154611	0.000260756	6.14926e-05	4.24045	2.08422	FALSE
ERV3-16A3_I	35.01	3000_3500	NMF_2	0.0354521	0.8031	0.0952304	1	0	5	59	19175	1154611	0.000260756	5.10995e-05	5.10291	2.35132	FALSE
ERV3-16A3_I	35.01	3300_3800	NMF_2	0.160804	0.1791	0.746904	0.702094	0.153605	5	65	19175	1154611	0.000260756	5.6296e-05	4.63188	2.2116	FALSE
ERV3-16A3_I	35.01	3400_3900	NMF_2	0.0926384	0.4391	0.357437	0.872986	0.0589926	5	72	19175	1154611	0.000260756	6.23587e-05	4.18156	2.06404	FALSE
ERV3-16A3_I	35.01	3500_4000	NMF_2	0.0754057	0.4541	0.342848	0.885528	0.0527977	5	74	19175	1154611	0.000260756	6.40908e-05	4.06854	2.02451	FALSE
ERV3-16A3_I	35.01	3600_4100	NMF_2	0.156221	0.1921	0.716473	0.721937	0.141501	5	81	19175	1154611	0.000260756	7.01535e-05	3.71694	1.89411	FALSE
ERV3-16A3_I	35.01	3900_4400	NMF_2	0.209905	0.0301	1.52143	0.43081	0.365714	5	116	19175	1154611	0.000260756	0.000100467	2.59545	1.37598	FALSE
ERV3-16A3_I	35.01	4000_4500	NMF_2	0.0631616	0.3791	0.421246	0.831642	0.0800637	5	112	19175	1154611	0.000260756	9.70024e-05	2.68814	1.42661	FALSE
ERVL16A-int	34.05	2900_3400	NMF_2	0.107727	0.3981	0.400008	0.841118	0.0751433	5	93	19175	1154611	0.000260756	8.05466e-05	3.23733	1.69481	FALSE
ERVL16A-int	34.05	3000_3500	NMF_2	0.104589	0.3211	0.49336	0.830211	0.0808118	5	91	19175	1154611	0.000260756	7.88144e-05	3.30848	1.72617	FALSE
ERVL16A-int	34.05	3100_3600	NMF_2	0.153012	0.2101	0.677574	0.731871	0.135565	5	75	19175	1154611	0.000260756	6.49569e-05	4.01429	2.00515	FALSE
ERVL-B4	20.71	3100_3600	NMF_2	0.254249	0.2061	0.685922	0.731871	0.135565	5	97	19175	1154611	0.000260756	8.4011e-05	3.10383	1.63405	FALSE
ERVL-B4	20.71	3200_3700	NMF_2	0.0736856	0.6811	0.166789	0.990343	0.00421432	5	85	19175	1154611	0.000260756	7.36179e-05	3.54202	1.82457	FALSE
ERVL-B4	20.71	3300_3800	NMF_2	0.0244672	0.8971	0.0471591	1	0	6	77	19175	1154611	0.000312907	6.66891e-05	4.69203	2.23021	FALSE
ERVL-B4	20.71	3400_3900	NMF_2	0.0673868	0.4401	0.356449	0.872986	0.0589926	6	82	19175	1154611	0.000312907	7.10196e-05	4.40593	2.13945	FALSE
ERVL-B4	20.71	3500_4000	NMF_2	0.173761	0.0951	1.02182	0.583717	0.233798	7	84	19175	1154611	0.000365059	7.27518e-05	5.01787	2.32707	FALSE
ERVL-B4	20.71	3600_4100	NMF_2	0.172238	0.2261	0.645699	0.74571	0.12743	9	86	19175	1154611	0.000469361	7.4484e-05	6.30151	2.6557	FALSE
ERVL-B4	20.71	3700_4200	NMF_2	0.281492	0.0711	1.14813	0.542666	0.265467	11	93	19175	1154611	0.000573664	8.05466e-05	7.12213	2.83231	FALSE
ERVL-B4	20.71	3800_4300	NMF_2	0.437229	0.0181	1.74232	0.390974	0.407853	16	88	19175	1154611	0.00083442	7.62161e-05	10.9481	3.4526	FALSE
ERVL-B4	20.71	3900_4400	NMF_2	0.34777	0.0321	1.49349	0.43081	0.365714	16	87	19175	1154611	0.00083442	7.53501e-05	11.0739	3.46909	FALSE
ERVL-B4	20.71	4000_4500	NMF_2	0.643856	0.0001	4	0.0115298	1.93818	13	95	19175	1154611	0.000677966	8.22788e-05	8.23986	3.04262	TRUE
ERVL-B4	20.71	4100_4600	NMF_2	0.360648	0.0381	1.41908	0.437301	0.35922	14	101	19175	1154611	0.000730117	8.74753e-05	8.34655	3.06118	FALSE
ERVL-B4	20.71	4200_4700	NMF_2	0.239613	0.1961	0.707522	0.721937	0.141501	16	105	19175	1154611	0.00083442	9.09397e-05	9.17553	3.19779	FALSE
ERVL-B4	20.71	4300_4800	NMF_2	0.203508	0.1781	0.749336	0.702094	0.153605	15	108	19175	1154611	0.000782269	9.3538e-05	8.36311	3.06404	FALSE
ERVL-B4	20.71	4400_4900	NMF_2	0.0921204	0.5191	0.284749	0.932577	0.0303153	8	116	19175	1154611	0.00041721	0.000100467	4.15272	2.05406	FALSE
ERVL-B4	20.71	4500_5000	NMF_2	0.0103778	0.8791	0.0559617	1	0	8	114	19175	1154611	0.00041721	9.87346e-05	4.22557	2.07915	FALSE
ERVL-B4	20.71	4600_5100	NMF_2	0.00309051	0.9741	0.0113965	1	0	6	117	19175	1154611	0.000312907	0.000101333	3.08792	1.62663	FALSE
ERVL-B4	20.71	4700_5200	NMF_2	0.000975193	0.9921	0.00344455	1	0	6	118	19175	1154611	0.000312907	0.000102199	3.06175	1.61436	FALSE
ERVL-B4	20.71	4800_5300	NMF_2	0.0115186	0.6521	0.185686	0.97682	0.0101853	6	112	19175	1154611	0.000312907	9.70024e-05	3.22577	1.68964	FALSE
ERVL-B4	20.71	5000_5500	NMF_2	0.0580597	0.4351	0.361411	0.870838	0.0600628	6	73	19175	1154611	0.000312907	6.32248e-05	4.94913	2.30717	FALSE
MamRTE1	48.57	500_1000	NMF_2	0.00524207	0.9641	0.0158779	1	0	5	54	19175	1154611	0.000260756	4.6769e-05	5.57541	2.47908	FALSE
MamRTE1	48.57	600_1100	NMF_2	0.0050644	0.9751	0.0109508	1	0	6	54	19175	1154611	0.000312907	4.6769e-05	6.69049	2.74211	FALSE
MamRTE1	48.57	700_1200	NMF_2	0.023457	0.8411	0.0751524	1	0	7	62	19175	1154611	0.000365059	5.36977e-05	6.7984	2.7652	FALSE
MamRTE1	48.57	800_1300	NMF_2	0.00377988	0.9711	0.012736	1	0	7	71	19175	1154611	0.000365059	6.14926e-05	5.93663	2.56964	FALSE
MamRTE1	48.57	900_1400	NMF_2	0.0255158	0.7721	0.112326	1	0	5	62	19175	1154611	0.000260756	5.36977e-05	4.856	2.27977	FALSE
MamRTE1	48.57	1200_1700	NMF_2	0.0866312	0.4501	0.346691	0.880959	0.0550442	6	56	19175	1154611	0.000312907	4.85012e-05	6.45154	2.68964	FALSE
MamRTE1	48.57	1500_2000	NMF_2	0.205531	0.2361	0.626904	0.757881	0.120399	5	51	19175	1154611	0.000260756	4.41707e-05	5.90337	2.56154	FALSE
MamRTE1	48.57	1600_2100	NMF_2	0.240581	0.0991	1.00393	0.59454	0.225819	5	56	19175	1154611	0.000260756	4.85012e-05	5.37629	2.42661	FALSE
MamRTE1	48.57	1700_2200	NMF_2	0.18943	0.0861	1.065	0.574406	0.240781	9	68	19175	1154611	0.000469361	5.88943e-05	7.96955	2.9945	FALSE
MamRTE1	48.57	1800_2300	NMF_2	0.272628	0.1341	0.872571	0.660239	0.180299	9	80	19175	1154611	0.000469361	6.92874e-05	6.77412	2.76003	FALSE
MamRTE1	48.57	1900_2400	NMF_2	0.261058	0.0761	1.11862	0.55681	0.254293	10	91	19175	1154611	0.000521512	7.88144e-05	6.61697	2.72617	FALSE
MamRTE1	48.57	2000_2500	NMF_2	0.222774	0.1411	0.850473	0.660239	0.180299	11	104	19175	1154611	0.000573664	9.00736e-05	6.36883	2.67103	FALSE
MamRTE1	48.57	2100_2600	NMF_2	0.278609	0.0641	1.19314	0.542666	0.265467	9	123	19175	1154611	0.000469361	0.000106529	4.40593	2.13945	FALSE
MamRTE1	48.57	2200_2700	NMF_2	0.1358	0.3151	0.501552	0.830211	0.0808118	10	126	19175	1154611	0.000521512	0.000109128	4.77892	2.25668	FALSE
MamRTE1	48.57	2300_2800	NMF_2	0.0788707	0.6091	0.215311	0.97682	0.0101853	9	142	19175	1154611	0.000469361	0.000122985	3.81641	1.93221	FALSE
MamRTE1	48.57	2400_2900	NMF_2	0.0957556	0.3861	0.4133	0.832949	0.0793817	8	148	19175	1154611	0.00041721	0.000128182	3.25483	1.70258	FALSE
MamRTE1	48.57	2500_3000	NMF_2	0.147811	0.3201	0.494714	0.830211	0.0808118	8	149	19175	1154611	0.00041721	0.000129048	3.23299	1.69287	FALSE
MamRTE1	48.57	2600_3100	NMF_2	0.265785	0.1041	0.982549	0.604085	0.218902	9	161	19175	1154611	0.000469361	0.000139441	3.36602	1.75104	FALSE
MamRTE1	48.57	2700_3200	NMF_2	0.574878	0.0011	2.95861	0.104223	0.982035	9	152	19175	1154611	0.000469361	0.000131646	3.56533	1.83403	FALSE
MamRTE1	48.57	2800_3300	NMF_2	0.348765	0.0401	1.39686	0.437301	0.35922	13	162	19175	1154611	0.000677966	0.000140307	4.83202	2.27263	FALSE
MamRTE1	48.57	2900_3400	NMF_2	0.204949	0.1741	0.759201	0.702094	0.153605	13	174	19175	1154611	0.000677966	0.0001507	4.49878	2.16953	FALSE
MamRTE1	48.57	3000_3500	NMF_2	0.0132496	0.9061	0.0428239	1	0	14	184	19175	1154611	0.000730117	0.000159361	4.58153	2.19583	FALSE
MamRTE1	48.57	3100_3600	NMF_2	0.0121683	0.9021	0.0447453	1	0	14	197	19175	1154611	0.000730117	0.00017062	4.2792	2.09734	FALSE
MamRTE1	48.57	3200_3700	NMF_2	0.032024	0.6721	0.172566	0.982632	0.00760907	14	181	19175	1154611	0.000730117	0.000156763	4.65747	2.21955	FALSE
MamRTE1	48.57	3300_3800	NMF_2	0.0199019	0.8881	0.0515381	1	0	10	155	19175	1154611	0.000521512	0.000134244	3.8848	1.95784	FALSE
MamRTE1	48.57	3312_3812	NMF_2	0.0141673	0.9361	0.0286778	1	0	10	154	19175	1154611	0.000521512	0.000133378	3.91003	1.96718	FALSE
L2	48.36	0_500	NMF_2	0.0282025	0.3011	0.521289	0.820777	0.0857746	37	1717	19175	1154611	0.0019296	0.00148708	1.29757	0.375816	FALSE
L2	48.36	100_600	NMF_2	0.0363613	0.4731	0.325047	0.901961	0.0448124	29	1692	19175	1154611	0.00151239	0.00146543	1.03204	0.0455036	FALSE
L2	48.36	200_700	NMF_2	0.0431292	0.4801	0.318668	0.906309	0.0427238	24	1441	19175	1154611	0.00125163	0.00124804	1.00288	0.00414437	FALSE
L2	48.36	300_800	NMF_2	0.0671585	0.4081	0.389233	0.845074	0.0731053	25	1352	19175	1154611	0.00130378	0.00117096	1.11343	0.155013	FALSE
L2	48.36	400_900	NMF_2	0.0609231	0.4241	0.372532	0.865107	0.0629303	23	1311	19175	1154611	0.00119948	0.00113545	1.05639	0.0791465	FALSE
L2	48.36	500_1000	NMF_2	0.0849646	0.2611	0.583193	0.785929	0.104617	21	1282	19175	1154611	0.00109518	0.00111033	0.986351	-0.0198266	FALSE
L2	48.36	600_1100	NMF_2	0.0732683	0.2701	0.568475	0.80536	0.09401	17	1155	19175	1154611	0.000886571	0.00100034	0.886272	-0.174178	FALSE
L2	48.36	700_1200	NMF_2	0.0691815	0.3461	0.460798	0.831288	0.0802484	21	1238	19175	1154611	0.00109518	0.00107222	1.02141	0.0305583	FALSE
L2	48.36	800_1300	NMF_2	0.047653	0.4031	0.394587	0.841647	0.0748702	37	1951	19175	1154611	0.0019296	0.00168975	1.14194	0.191492	FALSE
L2	48.36	900_1400	NMF_2	0.0701546	0.3281	0.483994	0.830381	0.0807226	44	2486	19175	1154611	0.00229465	0.00215311	1.06574	0.0918575	FALSE
L2	48.36	1000_1500	NMF_2	0.119073	0.1191	0.924088	0.642068	0.192419	47	2664	19175	1154611	0.00245111	0.00230727	1.06234	0.087247	FALSE
L2	48.36	1100_1600	NMF_2	0.104618	0.1371	0.862963	0.660239	0.180299	51	3130	19175	1154611	0.00265971	0.00271087	0.981129	-0.0274851	FALSE
L2	48.36	1200_1700	NMF_2	0.0659654	0.4411	0.355463	0.872986	0.0589926	57	3289	19175	1154611	0.00297262	0.00284858	1.04355	0.0614932	FALSE
L2	48.36	1300_1800	NMF_2	0.0687606	0.5731	0.24177	0.962907	0.0164156	55	3107	19175	1154611	0.00286832	0.00269095	1.06591	0.0920897	FALSE
L2	48.36	1400_1900	NMF_2	0.041713	0.3681	0.434034	0.831642	0.0800637	49	2945	19175	1154611	0.00255541	0.00255064	1.00187	0.00269441	FALSE
L2	48.36	1500_2000	NMF_2	0.00506768	0.9091	0.0413883	1	0	51	3043	19175	1154611	0.00265971	0.00263552	1.00918	0.0131832	FALSE
L2	48.36	1600_2100	NMF_2	0.01772	0.8721	0.0594337	1	0	52	3179	19175	1154611	0.00271186	0.00275331	0.984948	-0.0218811	FALSE
L2	48.36	1700_2200	NMF_2	0.00136572	0.8771	0.0569509	1	0	52	3190	19175	1154611	0.00271186	0.00276284	0.981551	-0.0268645	FALSE
L2	48.36	1800_2300	NMF_2	0.0130996	0.7251	0.139602	1	0	51	3370	19175	1154611	0.00265971	0.00291873	0.911256	-0.134071	FALSE
L2	48.36	1900_2400	NMF_2	0.0469679	0.7001	0.15484	1	0	55	3739	19175	1154611	0.00286832	0.00323832	0.885743	-0.175041	FALSE
L2	48.36	2000_2500	NMF_2	0.0571773	0.6561	0.18303	0.97682	0.0101853	63	4311	19175	1154611	0.00328553	0.00373373	0.87996	-0.18449	FALSE
L2	48.36	2100_2600	NMF_2	0.0763272	0.3631	0.439974	0.831642	0.0800637	75	4593	19175	1154611	0.00391134	0.00397796	0.983253	-0.0243659	FALSE
L2	48.36	2200_2700	NMF_2	0.102498	0.2751	0.560509	0.809731	0.0916593	86	5113	19175	1154611	0.00448501	0.00442833	1.0128	0.0183469	FALSE
L2	48.36	2300_2800	NMF_2	0.10333	0.3751	0.425853	0.831642	0.0800637	98	5798	19175	1154611	0.00511082	0.0050216	1.01777	0.0254067	FALSE
L2	48.36	2400_2900	NMF_2	0.103638	0.3661	0.4364	0.831642	0.0800637	125	6728	19175	1154611	0.0065189	0.00582707	1.11873	0.161859	FALSE
L2	48.36	2500_3000	NMF_2	0.0513808	0.7281	0.137809	1	0	120	6370	19175	1154611	0.00625815	0.00551701	1.13434	0.181849	FALSE
L2	48.36	2582_3082	NMF_2	0.0270898	0.8891	0.0510494	1	0	116	5844	19175	1154611	0.00604954	0.00506144	1.19522	0.257277	FALSE
L2d_3end	48	0_500	NMF_2	0.0271341	0.8361	0.0777418	1	0	22	1083	19175	1154611	0.00114733	0.000937978	1.22319	0.290651	FALSE
L2d_3end	48	16_516	NMF_2	0.0214882	0.8501	0.07053	1	0	22	1093	19175	1154611	0.00114733	0.000946639	1.212	0.27739	FALSE
L3	47.69	100_600	NMF_2	0.0306489	0.6631	0.178421	0.977539	0.00986589	5	160	19175	1154611	0.000260756	0.000138575	1.8817	0.912036	FALSE
L3	47.69	200_700	NMF_2	0.0551487	0.3771	0.423543	0.831642	0.0800637	6	190	19175	1154611	0.000312907	0.000164558	1.90151	0.927143	FALSE
L3	47.69	300_800	NMF_2	0.0728583	0.3321	0.478731	0.830381	0.0807226	7	206	19175	1154611	0.000365059	0.000178415	2.04612	1.03289	FALSE
L3	47.69	400_900	NMF_2	0.122332	0.1701	0.769296	0.702094	0.153605	8	232	19175	1154611	0.00041721	0.000200933	2.07636	1.05406	FALSE
L3	47.69	500_1000	NMF_2	0.0883922	0.3731	0.428175	0.831642	0.0800637	7	243	19175	1154611	0.000365059	0.00021046	1.73457	0.794579	FALSE
L3	47.69	600_1100	NMF_2	0.253116	0.0261	1.58336	0.43081	0.365714	8	249	19175	1154611	0.00041721	0.000215657	1.9346	0.952035	FALSE
L3	47.69	700_1200	NMF_2	0.238084	0.0221	1.65561	0.410636	0.386543	6	228	19175	1154611	0.000312907	0.000197469	1.58459	0.664109	FALSE
L3	47.69	1300_1800	NMF_2	0.159071	0.0441	1.35556	0.437301	0.35922	6	287	19175	1154611	0.000312907	0.000248569	1.25884	0.332092	FALSE
L3	47.69	1400_1900	NMF_2	0.0473462	0.5391	0.268331	0.940845	0.0264821	6	306	19175	1154611	0.000312907	0.000265024	1.18067	0.239611	FALSE
L3	47.69	1500_2000	NMF_2	0.00474472	0.7991	0.0973989	1	0	7	328	19175	1154611	0.000365059	0.000284078	1.28506	0.361839	FALSE
L3	47.69	1600_2100	NMF_2	0.00229616	0.7801	0.10785	1	0	7	343	19175	1154611	0.000365059	0.00029707	1.22887	0.297327	FALSE
L3	47.69	1700_2200	NMF_2	0.000109532	0.9931	0.00300702	1	0	7	334	19175	1154611	0.000365059	0.000289275	1.26198	0.335687	FALSE
L3	47.69	1800_2300	NMF_2	0.0133281	0.7551	0.121996	1	0	5	279	19175	1154611	0.000260756	0.00024164	1.07911	0.109843	FALSE
L3	47.69	2400_2900	NMF_2	0.135294	0.0511	1.29158	0.463487	0.333963	8	460	19175	1154611	0.00041721	0.000398403	1.04721	0.0665464	FALSE
L3	47.69	2500_3000	NMF_2	0.0726439	0.0851	1.07007	0.574406	0.240781	13	553	19175	1154611	0.000677966	0.000478949	1.41553	0.501341	FALSE
L3	47.69	2600_3100	NMF_2	0.127814	0.0591	1.22841	0.51836	0.285368	15	629	19175	1154611	0.000782269	0.000544772	1.43596	0.522011	FALSE
L3	47.69	2700_3200	NMF_2	0.254247	0.0351	1.45469	0.437301	0.35922	17	688	19175	1154611	0.000886571	0.000595872	1.48786	0.573235	FALSE
L3	47.69	2800_3300	NMF_2	0.189986	0.1431	0.84436	0.663755	0.177992	16	687	19175	1154611	0.00083442	0.000595006	1.40237	0.48787	FALSE
L3	47.69	2900_3400	NMF_2	0.0912566	0.3191	0.496073	0.830211	0.0808118	17	714	19175	1154611	0.000886571	0.00061839	1.43368	0.519719	FALSE
L3	47.69	3000_3500	NMF_2	0.324513	0.0721	1.14206	0.542666	0.265467	18	763	19175	1154611	0.000938722	0.000660829	1.42052	0.506422	FALSE
L3	47.69	3100_3600	NMF_2	0.370028	0.0561	1.25104	0.500302	0.300768	17	780	19175	1154611	0.000886571	0.000675552	1.31236	0.392169	FALSE
L3	47.69	3200_3700	NMF_2	0.166848	0.1991	0.700929	0.721937	0.141501	19	705	19175	1154611	0.000990874	0.000610595	1.6228	0.698485	FALSE
L3	47.69	3300_3800	NMF_2	0.112688	0.2811	0.551139	0.81656	0.0880122	19	758	19175	1154611	0.000990874	0.000656498	1.50933	0.59391	FALSE
L3	47.69	3400_3900	NMF_2	0.0211137	0.5861	0.232028	0.971823	0.0124126	21	880	19175	1154611	0.00109518	0.000762161	1.43693	0.522994	FALSE
L3	47.69	3500_4000	NMF_2	0.0027895	0.9211	0.0356932	1	0	20	867	19175	1154611	0.00104302	0.000750902	1.38903	0.474076	FALSE
L3	47.69	3599_4099	NMF_2	0.00183307	0.9321	0.0305375	1	0	17	730	19175	1154611	0.000886571	0.000632248	1.40225	0.487747	FALSE
L4_C_Mam	47.24	1800_2300	NMF_2	0.0393215	0.4011	0.396747	0.841647	0.0748702	5	84	19175	1154611	0.000260756	7.27518e-05	3.58419	1.84165	FALSE
L4_C_Mam	47.24	1900_2400	NMF_2	0.00145823	0.8051	0.0941502	1	0	5	92	19175	1154611	0.000260756	7.96805e-05	3.27252	1.7104	FALSE
L4_C_Mam	47.24	2100_2600	NMF_2	0.000340532	0.9471	0.0236042	1	0	5	99	19175	1154611	0.000260756	8.57432e-05	3.04113	1.60461	FALSE
L4_C_Mam	47.24	2200_2700	NMF_2	0.0136098	0.6491	0.187688	0.97682	0.0101853	5	91	19175	1154611	0.000260756	7.88144e-05	3.30848	1.72617	FALSE
L4_C_Mam	47.24	2700_3200	NMF_2	0.0345158	0.3601	0.443577	0.831642	0.0800637	5	80	19175	1154611	0.000260756	6.92874e-05	3.7634	1.91204	FALSE
L4_C_Mam	47.24	2800_3300	NMF_2	0.0594042	0.3361	0.473531	0.831288	0.0802484	5	72	19175	1154611	0.000260756	6.23587e-05	4.18156	2.06404	FALSE
L4_C_Mam	47.24	3400_3900	NMF_2	0.13285	0.2451	0.610657	0.771951	0.11241	5	102	19175	1154611	0.000260756	8.83414e-05	2.95169	1.56154	FALSE
L4_C_Mam	47.24	3500_4000	NMF_2	0.419656	0.0181	1.74232	0.390974	0.407853	5	118	19175	1154611	0.000260756	0.000102199	2.55146	1.35132	FALSE
L4_C_Mam	47.24	3600_4100	NMF_2	0.422698	0.0201	1.6968	0.401544	0.396267	5	119	19175	1154611	0.000260756	0.000103065	2.53002	1.33915	FALSE
L4_C_Mam	47.24	3700_4200	NMF_2	0.388712	0.0411	1.38616	0.437301	0.35922	6	118	19175	1154611	0.000312907	0.000102199	3.06175	1.61436	FALSE
L4_C_Mam	47.24	3800_4300	NMF_2	0.328593	0.0691	1.16052	0.542666	0.265467	8	129	19175	1154611	0.00041721	0.000111726	3.73423	1.90081	FALSE
L4_C_Mam	47.24	3900_4400	NMF_2	0.179449	0.2221	0.653451	0.74571	0.12743	10	134	19175	1154611	0.000521512	0.000116056	4.49361	2.16788	FALSE
L4_C_Mam	47.24	4000_4500	NMF_2	0.143648	0.3321	0.478731	0.830381	0.0807226	10	133	19175	1154611	0.000521512	0.00011519	4.5274	2.17868	FALSE
L4_C_Mam	47.24	4100_4600	NMF_2	0.259922	0.0811	1.09098	0.569701	0.244353	9	140	19175	1154611	0.000469361	0.000121253	3.87093	1.95268	FALSE
L4_C_Mam	47.24	4200_4700	NMF_2	0.220048	0.1161	0.935168	0.632307	0.199072	7	148	19175	1154611	0.000365059	0.000128182	2.84798	1.50994	FALSE
L4_C_Mam	47.24	4300_4800	NMF_2	0.0841775	0.1791	0.746904	0.702094	0.153605	7	157	19175	1154611	0.000365059	0.000135977	2.68472	1.42477	FALSE
L4_C_Mam	47.24	4400_4900	NMF_2	0.146665	0.0941	1.02641	0.583717	0.233798	6	169	19175	1154611	0.000312907	0.00014637	2.13779	1.09612	FALSE
L4_C_Mam	47.24	4500_5000	NMF_2	0.0135978	0.7661	0.115715	1	0	5	140	19175	1154611	0.000260756	0.000121253	2.15051	1.10468	FALSE
L2d2_3end	46.53	0_500	NMF_2	0.029671	0.7681	0.114582	1	0	16	815	19175	1154611	0.00083442	0.000705865	1.18212	0.24138	FALSE
L2d2_3end	46.53	55_555	NMF_2	0.0304732	0.8321	0.0798245	1	0	17	844	19175	1154611	0.000886571	0.000730982	1.21285	0.2784	FALSE
L2c_3end	46.14	0_478	NMF_2	0.0398936	0.7971	0.0984872	1	0	80	4756	19175	1154611	0.0041721	0.00411914	1.01286	0.0184316	FALSE
L1M6_5end	45.82	0_500	NMF_2	0.0773	0.3601	0.443577	0.831642	0.0800637	7	209	19175	1154611	0.000365059	0.000181013	2.01675	1.01203	FALSE
L1M6_5end	45.82	100_600	NMF_2	0.0808358	0.3421	0.465847	0.831288	0.0802484	9	246	19175	1154611	0.000469361	0.000213059	2.20297	1.13945	FALSE
L1M6_5end	45.82	200_700	NMF_2	0.113103	0.2121	0.673459	0.732719	0.135062	11	263	19175	1154611	0.000573664	0.000227782	2.51847	1.33255	FALSE
L1M6_5end	45.82	300_800	NMF_2	0.0634801	0.5281	0.277284	0.932577	0.0303153	12	265	19175	1154611	0.000625815	0.000229515	2.72669	1.44715	FALSE
L1M6_5end	45.82	400_900	NMF_2	0.0739339	0.3681	0.434034	0.831642	0.0800637	10	227	19175	1154611	0.000521512	0.000196603	2.65262	1.40742	FALSE
L1M6_5end	45.82	500_1000	NMF_2	0.10199	0.2211	0.655411	0.74571	0.12743	9	201	19175	1154611	0.000469361	0.000174085	2.69617	1.43091	FALSE
L1M6_5end	45.82	600_1100	NMF_2	0.113559	0.2471	0.607127	0.771951	0.11241	9	169	19175	1154611	0.000469361	0.00014637	3.20668	1.68108	FALSE
L1M6_5end	45.82	700_1200	NMF_2	0.125726	0.2321	0.634325	0.754149	0.122543	6	139	19175	1154611	0.000312907	0.000120387	2.59918	1.37806	FALSE
L1M6_5end	45.82	800_1300	NMF_2	0.0800577	0.3041	0.516984	0.820777	0.0857746	5	111	19175	1154611	0.000260756	9.61363e-05	2.71236	1.43955	FALSE
L1M6_5end	45.82	900_1400	NMF_2	0.0300884	0.6531	0.18502	0.97682	0.0101853	5	100	19175	1154611	0.000260756	8.66093e-05	3.01072	1.59011	FALSE
L4_A_Mam	44.52	2300_2800	NMF_2	0.110104	0.0501	1.30016	0.463487	0.333963	6	96	19175	1154611	0.000312907	8.31449e-05	3.7634	1.91204	FALSE
L4_A_Mam	44.52	2400_2900	NMF_2	0.224731	0.0161	1.79317	0.378534	0.421895	6	93	19175	1154611	0.000312907	8.05466e-05	3.8848	1.95784	FALSE
L4_A_Mam	44.52	2500_3000	NMF_2	0.0428492	0.1571	0.803824	0.695492	0.157708	6	101	19175	1154611	0.000312907	8.74753e-05	3.57709	1.83879	FALSE
L4_A_Mam	44.52	2700_3200	NMF_2	0.132586	0.0851	1.07007	0.574406	0.240781	6	87	19175	1154611	0.000312907	7.53501e-05	4.15272	2.05406	FALSE
L4_A_Mam	44.52	2800_3300	NMF_2	0.247803	0.0191	1.71897	0.396465	0.401795	5	78	19175	1154611	0.000260756	6.75552e-05	3.8599	1.94856	FALSE
L4_A_Mam	44.52	2900_3400	NMF_2	0.134298	0.1581	0.801068	0.695492	0.157708	5	76	19175	1154611	0.000260756	6.5823e-05	3.96147	1.98604	FALSE
L4_A_Mam	44.52	3200_3700	NMF_2	0.0723694	0.5511	0.25877	0.949321	0.0225869	5	114	19175	1154611	0.000260756	9.87346e-05	2.64098	1.40107	FALSE
L4_A_Mam	44.52	3300_3800	NMF_2	0.0448929	0.5271	0.278107	0.932577	0.0303153	5	121	19175	1154611	0.000260756	0.000104797	2.4882	1.3151	FALSE
L4_A_Mam	44.52	3400_3900	NMF_2	0.0498832	0.5031	0.298346	0.928534	0.0322021	5	124	19175	1154611	0.000260756	0.000107395	2.428	1.27977	FALSE
L4_A_Mam	44.52	3600_4100	NMF_2	0.0755057	0.3121	0.505706	0.830211	0.0808118	5	126	19175	1154611	0.000260756	0.000109128	2.38946	1.25668	FALSE
L4_A_Mam	44.52	3700_4200	NMF_2	0.194816	0.0701	1.15428	0.542666	0.265467	5	135	19175	1154611	0.000260756	0.000116922	2.23016	1.15715	FALSE
L4_A_Mam	44.52	4000_4500	NMF_2	0.175258	0.1891	0.723308	0.721937	0.141501	5	185	19175	1154611	0.000260756	0.000160227	1.62742	0.702583	FALSE
L4_A_Mam	44.52	4100_4600	NMF_2	0.110867	0.2551	0.59329	0.776664	0.109767	5	211	19175	1154611	0.000260756	0.000182746	1.42688	0.512865	FALSE
L4_A_Mam	44.52	4200_4700	NMF_2	0.0415217	0.6891	0.161718	0.996524	0.0015122	6	260	19175	1154611	0.000312907	0.000225184	1.38956	0.474631	FALSE
L4_A_Mam	44.52	4300_4800	NMF_2	0.103314	0.3421	0.465847	0.831288	0.0802484	5	262	19175	1154611	0.000260756	0.000226916	1.14913	0.200542	FALSE
L2b_3end	42.57	0_466	NMF_2	0.0333649	0.6221	0.20614	0.97682	0.0101853	67	3633	19175	1154611	0.00349413	0.00314651	1.11048	0.15118	FALSE
L1MEg1_5end	42.36	0_500	NMF_2	0.00357639	0.9791	0.00917295	1	0	8	243	19175	1154611	0.00041721	0.00021046	1.98237	0.987224	FALSE
L1MEg1_5end	42.36	100_600	NMF_2	0.0168378	0.7591	0.119701	1	0	9	277	19175	1154611	0.000469361	0.000239908	1.95642	0.968219	FALSE
L1MEg1_5end	42.36	200_700	NMF_2	0.00541108	0.9401	0.0268259	1	0	9	283	19175	1154611	0.000469361	0.000245104	1.91495	0.937303	FALSE
L1MEg1_5end	42.36	283_783	NMF_2	0.0199447	0.8301	0.0808696	1	0	8	261	19175	1154611	0.00041721	0.00022605	1.84565	0.88413	FALSE
HAL1ME	41.98	0_500	NMF_2	0.00121629	0.9911	0.00388252	1	0	6	132	19175	1154611	0.000312907	0.000114324	2.73702	1.4526	FALSE
HAL1ME	41.98	100_600	NMF_2	0.000213744	1.0001	-4.34273e-05	1	0	6	149	19175	1154611	0.000312907	0.000129048	2.42474	1.27783	FALSE
HAL1ME	41.98	200_700	NMF_2	8.84053e-05	1.0001	-4.34273e-05	1	0	7	190	19175	1154611	0.000365059	0.000164558	2.21843	1.14954	FALSE
HAL1ME	41.98	300_800	NMF_2	0.00108401	0.9961	0.00169706	1	0	10	212	19175	1154611	0.000521512	0.000183612	2.8403	1.50604	FALSE
HAL1ME	41.98	400_900	NMF_2	0.00848332	0.9591	0.0181361	1	0	10	185	19175	1154611	0.000521512	0.000160227	3.25483	1.70258	FALSE
HAL1ME	41.98	500_1000	NMF_2	0.0115792	0.8361	0.0777418	1	0	7	175	19175	1154611	0.000365059	0.000151566	2.40858	1.26818	FALSE
HAL1ME	41.98	600_1100	NMF_2	0.0165247	0.8541	0.0684913	1	0	7	166	19175	1154611	0.000365059	0.000143771	2.53916	1.34435	FALSE
HAL1ME	41.98	700_1200	NMF_2	0.000780189	0.9281	0.0324052	1	0	6	155	19175	1154611	0.000312907	0.000134244	2.33088	1.22087	FALSE
HAL1ME	41.98	800_1300	NMF_2	0.000169377	0.9721	0.0122891	1	0	5	124	19175	1154611	0.000260756	0.000107395	2.428	1.27977	FALSE
L1ME3G_3end	41.38	0_500	NMF_2	0.116994	0.1391	0.856673	0.660239	0.180299	5	467	19175	1154611	0.000260756	0.000404465	0.644694	-0.633314	FALSE
L1ME3G_3end	41.38	100_600	NMF_2	0.0573127	0.1381	0.859806	0.660239	0.180299	5	563	19175	1154611	0.000260756	0.00048761	0.534764	-0.903027	FALSE
L1ME3G_3end	41.38	200_700	NMF_2	0.0756652	0.2461	0.608888	0.771951	0.11241	6	654	19175	1154611	0.000312907	0.000566425	0.552426	-0.856148	FALSE
L1ME3G_3end	41.38	300_800	NMF_2	0.126149	0.1751	0.756714	0.702094	0.153605	7	657	19175	1154611	0.000365059	0.000569023	0.641554	-0.640358	FALSE
L1ME3G_3end	41.38	400_900	NMF_2	0.0354243	0.7581	0.120274	1	0	7	560	19175	1154611	0.000365059	0.000485012	0.75268	-0.409892	FALSE
L1ME3G_3end	41.38	424_924	NMF_2	0.0424965	0.6281	0.201971	0.97682	0.0101853	7	532	19175	1154611	0.000365059	0.000460761	0.792295	-0.335891	FALSE
L1MEd_5end	40.33	0_500	NMF_2	0.00176823	0.9641	0.0158779	1	0	13	610	19175	1154611	0.000677966	0.000528316	1.28326	0.359811	FALSE
L1MEd_5end	40.33	100_600	NMF_2	0.0131395	0.8921	0.0495865	1	0	13	745	19175	1154611	0.000677966	0.000645239	1.05072	0.0713796	FALSE
L1MEd_5end	40.33	200_700	NMF_2	0.0267355	0.6111	0.213888	0.97682	0.0101853	13	778	19175	1154611	0.000677966	0.00067382	1.00615	0.00884986	FALSE
L1MEd_5end	40.33	300_800	NMF_2	0.00589087	0.9721	0.0122891	1	0	13	690	19175	1154611	0.000677966	0.000597604	1.13447	0.182024	FALSE
L1MEd_5end	40.33	400_900	NMF_2	0.0161532	0.8831	0.0539901	1	0	8	579	19175	1154611	0.00041721	0.000501468	0.831978	-0.265383	FALSE
L1MEd_5end	40.33	500_1000	NMF_2	0.0215348	0.7841	0.105629	1	0	5	476	19175	1154611	0.000260756	0.00041226	0.632504	-0.660853	FALSE
L1MEd_5end	40.33	900_1400	NMF_2	0.0411848	0.5691	0.244811	0.961632	0.0169912	7	156	19175	1154611	0.000365059	0.00013511	2.70193	1.43399	FALSE
L1MEd_5end	40.33	1000_1500	NMF_2	0.0194341	0.8211	0.0856039	1	0	9	182	19175	1154611	0.000469361	0.000157629	2.97763	1.57417	FALSE
L1MEd_5end	40.33	1100_1600	NMF_2	0.00869513	0.8181	0.0871936	1	0	10	216	19175	1154611	0.000521512	0.000187076	2.7877	1.47908	FALSE
L1MEd_5end	40.33	1200_1700	NMF_2	0.0175158	0.8091	0.0919978	1	0	10	224	19175	1154611	0.000521512	0.000194005	2.68814	1.42661	FALSE
L1MEd_5end	40.33	1300_1800	NMF_2	0.00232421	0.9741	0.0113965	1	0	11	258	19175	1154611	0.000573664	0.000223452	2.56728	1.36024	FALSE
L1MEd_5end	40.33	1400_1900	NMF_2	0.00264793	0.8871	0.0520274	1	0	11	283	19175	1154611	0.000573664	0.000245104	2.34049	1.22681	FALSE
L1MEd_5end	40.33	1500_2000	NMF_2	0.00380715	0.8531	0.0690001	1	0	8	273	19175	1154611	0.00041721	0.000236443	1.76452	0.819279	FALSE
L1ME4a_3end	39.76	0_500	NMF_2	0.239215	0.0251	1.60033	0.43081	0.365714	6	503	19175	1154611	0.000312907	0.000435645	0.718263	-0.477416	FALSE
L1ME4a_3end	39.76	100_600	NMF_2	0.411415	0.0051	2.29243	0.199197	0.700718	7	653	19175	1154611	0.000365059	0.000565558	0.645484	-0.631548	FALSE
L1ME4a_3end	39.76	200_700	NMF_2	0.276923	0.0111	1.95468	0.317068	0.498847	10	798	19175	1154611	0.000521512	0.000691142	0.754566	-0.40628	FALSE
L1ME4a_3end	39.76	300_800	NMF_2	0.0732331	0.1901	0.721018	0.721937	0.141501	11	819	19175	1154611	0.000573664	0.00070933	0.80874	-0.306252	FALSE
L1ME4a_3end	39.76	371_871	NMF_2	0.0551643	0.2131	0.671417	0.732719	0.135062	8	741	19175	1154611	0.00041721	0.000641775	0.650088	-0.621293	FALSE
L1MEi_5end	39.76	0_500	NMF_2	0.0177692	0.7961	0.0990324	1	0	6	175	19175	1154611	0.000312907	0.000151566	2.06449	1.04579	FALSE
L1MEi_5end	39.76	100_600	NMF_2	0.0381806	0.3311	0.480041	0.830381	0.0807226	6	183	19175	1154611	0.000312907	0.000158495	1.97424	0.981299	FALSE
L1MEi_5end	39.76	200_700	NMF_2	0.0190808	0.6791	0.168066	0.990143	0.00430198	6	187	19175	1154611	0.000312907	0.000161959	1.93201	0.950105	FALSE
L1MEi_5end	39.76	300_800	NMF_2	0.0349804	0.4861	0.313274	0.909831	0.0410394	6	174	19175	1154611	0.000312907	0.0001507	2.07636	1.05406	FALSE
L1MEi_5end	39.76	1300_1800	NMF_2	0.0144636	0.8661	0.062432	1	0	5	125	19175	1154611	0.000260756	0.000108262	2.40858	1.26818	FALSE
L1M5_orf2	39.15	2300_2800	NMF_2	0.00526441	0.8711	0.059932	1	0	5	756	19175	1154611	0.000260756	0.000654766	0.398243	-1.32828	FALSE
L1M5_orf2	39.15	2400_2900	NMF_2	0.0721764	0.0951	1.02182	0.583717	0.233798	5	772	19175	1154611	0.000260756	0.000668623	0.38999	-1.35849	FALSE
L1M5_orf2	39.15	2500_3000	NMF_2	0.341132	0.0051	2.29243	0.199197	0.700718	5	670	19175	1154611	0.000260756	0.000580282	0.449361	-1.15405	FALSE
HAL1	38.96	0_500	NMF_2	0.141745	0.0291	1.53611	0.43081	0.365714	16	669	19175	1154611	0.00083442	0.000579416	1.44011	0.526174	FALSE
HAL1	38.96	100_600	NMF_2	0.0626472	0.0891	1.05012	0.580396	0.236276	19	832	19175	1154611	0.000990874	0.000720589	1.37509	0.459524	FALSE
HAL1	38.96	200_700	NMF_2	0.0111017	0.7181	0.143815	1	0	23	1035	19175	1154611	0.00119948	0.000896406	1.3381	0.420183	FALSE
HAL1	38.96	300_800	NMF_2	0.00641613	0.8631	0.0639389	1	0	22	1059	19175	1154611	0.00114733	0.000917192	1.25091	0.322981	FALSE
HAL1	38.96	400_900	NMF_2	0.0120643	0.8431	0.0741209	1	0	18	955	19175	1154611	0.000938722	0.000827118	1.13493	0.182605	FALSE
HAL1	38.96	500_1000	NMF_2	0.0311473	0.6491	0.187688	0.97682	0.0101853	16	838	19175	1154611	0.00083442	0.000725786	1.14968	0.20123	FALSE
HAL1	38.96	600_1100	NMF_2	0.0445725	0.5431	0.26512	0.941643	0.0261138	14	694	19175	1154611	0.000730117	0.000601068	1.2147	0.2806	FALSE
HAL1	38.96	700_1200	NMF_2	0.00541914	0.6221	0.20614	0.97682	0.0101853	10	528	19175	1154611	0.000521512	0.000457297	1.14042	0.18957	FALSE
HAL1	38.96	800_1300	NMF_2	0.00022199	0.9041	0.0437835	1	0	6	345	19175	1154611	0.000312907	0.000298802	1.04721	0.0665464	FALSE
HAL1	38.96	1200_1700	NMF_2	0.0164444	0.7531	0.123147	1	0	5	490	19175	1154611	0.000260756	0.000424385	0.614433	-0.702673	FALSE
HAL1	38.96	1300_1800	NMF_2	0.0220206	0.7571	0.120847	1	0	5	595	19175	1154611	0.000260756	0.000515325	0.506003	-0.982781	FALSE
HAL1	38.96	1400_1900	NMF_2	0.0518441	0.5591	0.252511	0.95383	0.0205292	6	619	19175	1154611	0.000312907	0.000536111	0.583661	-0.776797	FALSE
HAL1	38.96	1500_2000	NMF_2	0.147825	0.1591	0.79833	0.695492	0.157708	6	631	19175	1154611	0.000312907	0.000546504	0.572562	-0.804497	FALSE
HAL1	38.96	1600_2100	NMF_2	0.157561	0.1071	0.970211	0.614783	0.211278	5	620	19175	1154611	0.000260756	0.000536977	0.4856	-1.04216	FALSE
HAL1	38.96	1700_2200	NMF_2	0.142054	0.1351	0.869345	0.660239	0.180299	5	579	19175	1154611	0.000260756	0.000501468	0.519986	-0.943455	FALSE
HAL1	38.96	1800_2300	NMF_2	0.155659	0.1101	0.958213	0.618644	0.208559	5	614	19175	1154611	0.000260756	0.000531781	0.490345	-1.02813	FALSE
L1ME4b_3end	38.35	0_500	NMF_2	0.154588	0.1321	0.879097	0.660239	0.180299	6	644	19175	1154611	0.000312907	0.000557764	0.561004	-0.833918	FALSE
L1ME4b_3end	38.35	100_600	NMF_2	0.256671	0.0431	1.36552	0.437301	0.35922	7	753	19175	1154611	0.000365059	0.000652168	0.559762	-0.837115	FALSE
L1ME4b_3end	38.35	200_700	NMF_2	0.0661994	0.3871	0.412177	0.832949	0.0793817	7	849	19175	1154611	0.000365059	0.000735313	0.496467	-1.01023	FALSE
L1ME4b_3end	38.35	300_800	NMF_2	0.0420787	0.5611	0.25096	0.95418	0.0203699	6	829	19175	1154611	0.000312907	0.000717991	0.43581	-1.19823	FALSE
L1ME4b_3end	38.35	392_892	NMF_2	0.0276681	0.7191	0.143211	1	0	6	704	19175	1154611	0.000312907	0.000609729	0.513191	-0.962433	FALSE
L2a_3end	38.26	0_500	NMF_2	0.0434198	0.6571	0.182369	0.97682	0.0101853	87	4222	19175	1154611	0.00453716	0.00365664	1.2408	0.311269	FALSE
L2a_3end	38.26	17_517	NMF_2	0.0367206	0.7891	0.102868	1	0	89	4265	19175	1154611	0.00464146	0.00369388	1.25653	0.32944	FALSE
L1MEg_5end	37.7	0_500	NMF_2	0.0166161	0.8631	0.0639389	1	0	11	435	19175	1154611	0.000573664	0.00037675	1.52266	0.606597	FALSE
L1MEg_5end	37.7	100_600	NMF_2	0.0299572	0.7971	0.0984872	1	0	11	474	19175	1154611	0.000573664	0.000410528	1.39738	0.482725	FALSE
L1MEg_5end	37.7	200_700	NMF_2	0.024642	0.8581	0.0664621	1	0	11	479	19175	1154611	0.000573664	0.000414858	1.38279	0.467586	FALSE
L1MEg_5end	37.7	300_800	NMF_2	0.00816503	0.8871	0.0520274	1	0	9	421	19175	1154611	0.000469361	0.000364625	1.28724	0.364285	FALSE
L1MEg_5end	37.7	400_900	NMF_2	0.0183674	0.7591	0.119701	1	0	7	338	19175	1154611	0.000365059	0.000292739	1.24704	0.318512	FALSE
L1MEg_5end	37.7	500_1000	NMF_2	0.0864248	0.1711	0.76675	0.702094	0.153605	7	243	19175	1154611	0.000365059	0.00021046	1.73457	0.794579	FALSE
L1MC5a_3end	35.8	100_600	NMF_2	0.34413	0.0421	1.37572	0.437301	0.35922	5	164	19175	1154611	0.000260756	0.000142039	1.8358	0.876413	FALSE
L1MC5a_3end	35.8	200_700	NMF_2	0.058494	0.1741	0.759201	0.702094	0.153605	5	178	19175	1154611	0.000260756	0.000154164	1.69142	0.758231	FALSE
L1MC5a_3end	35.8	300_800	NMF_2	0.00624167	0.4331	0.363412	0.870111	0.0604255	6	187	19175	1154611	0.000312907	0.000161959	1.93201	0.950105	FALSE
L1MC5a_3end	35.8	1200_1700	NMF_2	0.565816	0.0021	2.67778	0.168874	0.772438	5	186	19175	1154611	0.000260756	0.000161093	1.61867	0.694806	FALSE
L1M3a_5end	35.63	0_500	NMF_2	0.0202765	0.3051	0.515558	0.820777	0.0857746	6	84	19175	1154611	0.000312907	7.27518e-05	4.30103	2.10468	FALSE
L1M3a_5end	35.63	100_600	NMF_2	0.0503661	0.0211	1.67572	0.406254	0.391202	6	101	19175	1154611	0.000312907	8.74753e-05	3.57709	1.83879	FALSE
L1M3a_5end	35.63	200_700	NMF_2	0.0639336	0.0091	2.04096	0.274699	0.561143	6	110	19175	1154611	0.000312907	9.52702e-05	3.28442	1.71564	FALSE
L1M3a_5end	35.63	300_800	NMF_2	0.0473991	0.0301	1.52143	0.43081	0.365714	5	95	19175	1154611	0.000260756	8.22788e-05	3.16918	1.66411	FALSE
L1MC4_3end	33.69	1100_1600	NMF_2	0.074208	0.3951	0.403293	0.83811	0.0766989	5	291	19175	1154611	0.000260756	0.000252033	1.03461	0.0490892	FALSE
L1MC4_3end	33.69	1200_1700	NMF_2	0.0557449	0.4751	0.323215	0.901961	0.0448124	5	306	19175	1154611	0.000260756	0.000265024	0.983895	-0.0234233	FALSE
L1MC4_3end	33.69	1300_1800	NMF_2	0.124184	0.1561	0.806597	0.695492	0.157708	5	310	19175	1154611	0.000260756	0.000268489	0.9712	-0.0421598	FALSE
L1MC4_3end	33.69	1400_1900	NMF_2	0.174014	0.0931	1.03105	0.583717	0.233798	5	299	19175	1154611	0.000260756	0.000258962	1.00693	0.00996291	FALSE
L1MC4_3end	33.69	1500_2000	NMF_2	0.130227	0.1361	0.866142	0.660239	0.180299	6	319	19175	1154611	0.000312907	0.000276284	1.13256	0.179586	FALSE
L1MC4_3end	33.69	1600_2100	NMF_2	0.120878	0.1581	0.801068	0.695492	0.157708	5	358	19175	1154611	0.000260756	0.000310061	0.840983	-0.249851	FALSE
L1MC4_3end	33.69	1700_2200	NMF_2	0.102833	0.2271	0.643783	0.74571	0.12743	6	403	19175	1154611	0.000312907	0.000349035	0.896492	-0.157637	FALSE
L1MC4_3end	33.69	1800_2300	NMF_2	0.283608	0.0411	1.38616	0.437301	0.35922	8	440	19175	1154611	0.00041721	0.000381081	1.09481	0.130677	FALSE
L1MC4_3end	33.69	1900_2400	NMF_2	0.419299	0.0071	2.14874	0.227229	0.643537	6	510	19175	1154611	0.000312907	0.000441707	0.708405	-0.497354	FALSE
L1MC4_3end	33.69	2000_2500	NMF_2	0.407071	0.0041	2.38722	0.199197	0.700718	6	586	19175	1154611	0.000312907	0.00050753	0.61653	-0.697758	FALSE
L1MC4_3end	33.69	2100_2600	NMF_2	0.190591	0.0501	1.30016	0.463487	0.333963	6	660	19175	1154611	0.000312907	0.000571621	0.547404	-0.869323	FALSE
L1MC4_3end	33.69	2200_2700	NMF_2	0.131367	0.0711	1.14813	0.542666	0.265467	6	626	19175	1154611	0.000312907	0.000542174	0.577135	-0.79302	FALSE
L1MC4_3end	33.69	2289_2789	NMF_2	0.103935	0.0821	1.08566	0.569701	0.244353	5	511	19175	1154611	0.000260756	0.000442573	0.589182	-0.763215	FALSE
L1MEc_5end	31.82	0_500	NMF_2	0.0139941	0.9541	0.0204061	1	0	5	908	19175	1154611	0.000260756	0.000786412	0.331577	-1.59258	FALSE
L1MEc_5end	31.82	100_600	NMF_2	0.0216766	0.7301	0.136618	1	0	5	1044	19175	1154611	0.000260756	0.000904201	0.288383	-1.79394	FALSE
L1MEc_5end	31.82	200_700	NMF_2	0.0275611	0.6141	0.211761	0.97682	0.0101853	6	1143	19175	1154611	0.000312907	0.000989944	0.316086	-1.66161	FALSE
L1MEc_5end	31.82	300_800	NMF_2	0.0187798	0.8741	0.0584389	1	0	7	1093	19175	1154611	0.000365059	0.000946639	0.385637	-1.37469	FALSE
L1MEc_5end	31.82	400_900	NMF_2	0.0543898	0.4731	0.325047	0.901961	0.0448124	6	889	19175	1154611	0.000312907	0.000769956	0.406396	-1.29904	FALSE
L1MEc_5end	31.82	500_1000	NMF_2	0.0435396	0.6111	0.213888	0.97682	0.0101853	6	752	19175	1154611	0.000312907	0.000651302	0.480434	-1.05759	FALSE
L1MEc_5end	31.82	600_1100	NMF_2	0.032743	0.6631	0.178421	0.977539	0.00986589	5	573	19175	1154611	0.000260756	0.000496271	0.525431	-0.928427	FALSE
L1MB7_3end	21.44	100_600	NMF_2	0.0984043	0.3681	0.434034	0.831642	0.0800637	5	913	19175	1154611	0.000260756	0.000790743	0.329761	-1.60051	FALSE
L1MB7_3end	21.44	200_700	NMF_2	0.226214	0.0871	1.05998	0.574406	0.240781	5	1142	19175	1154611	0.000260756	0.000989078	0.263636	-1.92338	FALSE
L1MB7_3end	21.44	300_800	NMF_2	0.0402448	0.6361	0.196475	0.97682	0.0101853	5	1174	19175	1154611	0.000260756	0.00101679	0.25645	-1.96325	FALSE
L1MB7_3end	21.44	400_900	NMF_2	0.0163962	0.8241	0.0840201	1	0	6	1027	19175	1154611	0.000312907	0.000889477	0.351788	-1.50722	FALSE
L1MB7_3end	21.44	431_931	NMF_2	0.0151518	0.7891	0.102868	1	0	6	958	19175	1154611	0.000312907	0.000829717	0.377126	-1.40688	FALSE
L1PA13_5end	18.69	400_900	NMF_2	0.0128166	0.5761	0.239502	0.962907	0.0164156	5	278	19175	1154611	0.000260756	0.000240774	1.08299	0.115024	FALSE
L1PA13_5end	18.69	500_1000	NMF_2	0.0109627	0.5231	0.281415	0.932577	0.0303153	5	258	19175	1154611	0.000260756	0.000223452	1.16695	0.222737	FALSE
L1PA13_5end	18.69	800_1300	NMF_2	0.00492105	0.8731	0.058936	1	0	5	225	19175	1154611	0.000260756	0.000194871	1.3381	0.420183	FALSE
L1PA13_5end	18.69	900_1400	NMF_2	0.00857337	0.7641	0.11685	1	0	6	207	19175	1154611	0.000312907	0.000179281	1.74534	0.803512	FALSE
L1PA13_5end	18.69	1000_1500	NMF_2	0.0136963	0.7311	0.136023	1	0	6	206	19175	1154611	0.000312907	0.000178415	1.75382	0.810498	FALSE
L1PA13_5end	18.69	1100_1600	NMF_2	0.0131689	0.9251	0.0338113	1	0	6	184	19175	1154611	0.000312907	0.000159361	1.96351	0.973437	FALSE
L1PA13_5end	18.69	1200_1700	NMF_2	0.0201706	0.8991	0.046192	1	0	6	160	19175	1154611	0.000312907	0.000138575	2.25804	1.17507	FALSE
L1PA13_5end	18.69	1300_1800	NMF_2	0.12806	0.0931	1.03105	0.583717	0.233798	6	122	19175	1154611	0.000312907	0.000105663	2.96136	1.56626	FALSE
L1PA13_5end	18.69	1400_1900	NMF_2	0.0657647	0.3791	0.421246	0.831642	0.0800637	5	88	19175	1154611	0.000260756	7.62161e-05	3.42127	1.77453	FALSE
L1M1_5end	16.65	0_500	NMF_2	0.0189851	0.9091	0.0413883	1	0	7	654	19175	1154611	0.000365059	0.000566425	0.644497	-0.633755	FALSE
L1M1_5end	16.65	100_600	NMF_2	0.00411595	0.9661	0.0149779	1	0	9	776	19175	1154611	0.000469361	0.000672088	0.698363	-0.517951	FALSE
L1M1_5end	16.65	200_700	NMF_2	0.00704633	0.9661	0.0149779	1	0	9	854	19175	1154611	0.000469361	0.000739643	0.634578	-0.656131	FALSE
L1M1_5end	16.65	300_800	NMF_2	0.00197774	0.9951	0.00213327	1	0	9	952	19175	1154611	0.000469361	0.00082452	0.569254	-0.812856	FALSE
L1M1_5end	16.65	400_900	NMF_2	0.0125607	0.8261	0.0829674	1	0	9	1005	19175	1154611	0.000469361	0.000870423	0.539233	-0.891018	FALSE
L1M1_5end	16.65	500_1000	NMF_2	0.0158706	0.4581	0.33904	0.886822	0.0521635	7	904	19175	1154611	0.000365059	0.000782948	0.466262	-1.10079	FALSE
L1M1_5end	16.65	600_1100	NMF_2	0.00892262	0.6111	0.213888	0.97682	0.0101853	5	829	19175	1154611	0.000260756	0.000717991	0.363175	-1.46126	FALSE
L1PREC2_orf2	12.02	1000_1500	NMF_2	0.134859	0.0311	1.50724	0.43081	0.365714	5	143	19175	1154611	0.000260756	0.000123851	2.1054	1.07409	FALSE
L1PREC2_orf2	12.02	1100_1600	NMF_2	0.241457	0.0051	2.29243	0.199197	0.700718	5	174	19175	1154611	0.000260756	0.0001507	1.7303	0.791021	FALSE
L1PREC2_orf2	12.02	1200_1700	NMF_2	0.227086	0.0271	1.56703	0.43081	0.365714	5	216	19175	1154611	0.000260756	0.000187076	1.39385	0.479077	FALSE
L1PREC2_orf2	12.02	1300_1800	NMF_2	0.44757	0.0041	2.38722	0.199197	0.700718	9	249	19175	1154611	0.000469361	0.000215657	2.17642	1.12196	FALSE
L1PREC2_orf2	12.02	1400_1900	NMF_2	0.35636	0.0161	1.79317	0.378534	0.421895	11	306	19175	1154611	0.000573664	0.000265024	2.16457	1.11408	FALSE
L1PREC2_orf2	12.02	1500_2000	NMF_2	0.19251	0.1451	0.838333	0.667211	0.175737	11	327	19175	1154611	0.000573664	0.000283212	2.02556	1.01832	FALSE
L1PREC2_orf2	12.02	1600_2100	NMF_2	0.195586	0.1021	0.990974	0.604085	0.218902	12	317	19175	1154611	0.000625815	0.000274551	2.27941	1.18866	FALSE
L1PREC2_orf2	12.02	1700_2200	NMF_2	0.0561562	0.2051	0.688034	0.731871	0.135565	10	318	19175	1154611	0.000521512	0.000275417	1.89353	0.921082	FALSE
L1PREC2_orf2	12.02	1800_2300	NMF_2	0.0349267	0.3801	0.420102	0.831642	0.0800637	9	304	19175	1154611	0.000469361	0.000263292	1.78266	0.834034	FALSE
L1PREC2_orf2	12.02	1900_2400	NMF_2	0.00640113	0.5761	0.239502	0.962907	0.0164156	10	272	19175	1154611	0.000521512	0.000235577	2.21376	1.1465	FALSE
L1PREC2_orf2	12.02	2000_2500	NMF_2	0.0355619	0.5041	0.297483	0.928534	0.0322021	10	259	19175	1154611	0.000521512	0.000224318	2.32488	1.21716	FALSE
L1PREC2_orf2	12.02	2100_2600	NMF_2	0.0144302	0.6571	0.182369	0.97682	0.0101853	6	219	19175	1154611	0.000312907	0.000189674	1.64971	0.722212	FALSE
LFSINE_Vert	45.93	0_459	NMF_2	0.231798	0.0431	1.36552	0.437301	0.35922	5	78	19175	1154611	0.000260756	6.75552e-05	3.8599	1.94856	FALSE
AluJr	13.77	0_312	NMF_2	0.0194506	0.9301	0.0314704	1	0	7	3799	19175	1154611	0.000365059	0.00329029	0.11095	-3.17201	FALSE
AluJb	11.92	0_312	NMF_2	0.0293899	0.7821	0.106738	1	0	25	5053	19175	1154611	0.00130378	0.00437637	0.297914	-1.74703	FALSE
Tigger15a	45.21	0_500	NMF_2	0.00995995	0.9661	0.0149779	1	0	8	438	19175	1154611	0.00041721	0.000379349	1.09981	0.137249	FALSE
Tigger15a	45.21	100_600	NMF_2	0.0027027	0.9861	0.00607904	1	0	8	480	19175	1154611	0.00041721	0.000415724	1.00357	0.00514589	FALSE
Tigger15a	45.21	200_700	NMF_2	0.00305305	0.9941	0.00256993	1	0	6	429	19175	1154611	0.000312907	0.000371554	0.842159	-0.247835	FALSE
Tigger15a	45.21	215_715	NMF_2	0.00421026	0.9841	0.00696077	1	0	6	415	19175	1154611	0.000312907	0.000359428	0.87057	-0.199969	FALSE
MER130	44.97	0_500	NMF_2	0.039418	0.6291	0.20128	0.97682	0.0101853	8	11	19175	1154611	0.00041721	9.52702e-06	43.7923	5.4526	FALSE
MER130	44.97	100_600	NMF_2	0.051566	0.7061	0.151134	1	0	10	13	19175	1154611	0.000521512	1.12592e-05	46.3188	5.53352	FALSE
MER130	44.97	200_700	NMF_2	0.0162461	0.9221	0.035222	1	0	10	15	19175	1154611	0.000521512	1.29914e-05	40.1429	5.32707	FALSE
MER130	44.97	300_800	NMF_2	0.0132657	0.9691	0.0136314	1	0	11	15	19175	1154611	0.000573664	1.29914e-05	44.1572	5.46458	FALSE
MER130	44.97	400_900	NMF_2	0.00665361	0.9841	0.00696077	1	0	11	18	19175	1154611	0.000573664	1.55897e-05	36.7977	5.20154	FALSE
MER130	44.97	500_1000	NMF_2	0.0346619	0.8791	0.0559617	1	0	17	22	19175	1154611	0.000886571	1.9054e-05	46.5293	5.54007	FALSE
MER130	44.97	600_1100	NMF_2	0.0868677	0.6211	0.206838	0.97682	0.0101853	31	39	19175	1154611	0.00161669	3.37776e-05	47.8627	5.58083	FALSE
MER130	44.97	700_1200	NMF_2	0.0987978	0.5941	0.22614	0.976225	0.01045	36	47	19175	1154611	0.00187744	4.07064e-05	46.1217	5.52737	FALSE
MER130	44.97	800_1300	NMF_2	0.135136	0.3471	0.459545	0.831288	0.0802484	36	48	19175	1154611	0.00187744	4.15724e-05	45.1608	5.497	FALSE
MER130	44.97	900_1400	NMF_2	0.329677	0.0511	1.29158	0.463487	0.333963	35	44	19175	1154611	0.00182529	3.81081e-05	47.8978	5.58189	FALSE
MER130	44.97	1000_1500	NMF_2	0.109865	0.3151	0.501552	0.830211	0.0808118	33	42	19175	1154611	0.00172099	3.63759e-05	47.3113	5.56411	FALSE
MER130	44.97	1086_1586	NMF_2	0.0868545	0.3781	0.422393	0.831642	0.0800637	28	36	19175	1154611	0.00146023	3.11793e-05	46.8334	5.54947	FALSE
MER102b	34.9	0_341	NMF_2	0.0863944	0.3421	0.465847	0.831288	0.0802484	13	337	19175	1154611	0.000677966	0.000291873	2.32281	1.21587	FALSE
MER58B	21.035	0_341	NMF_2	0.0105335	0.6521	0.185686	0.97682	0.0101853	16	293	19175	1154611	0.00083442	0.000253765	3.28816	1.71728	FALSE
Tigger17a	17.275	0_500	NMF_2	0.0445153	0.3691	0.432856	0.831642	0.0800637	5	382	19175	1154611	0.000260756	0.000330847	0.788147	-0.343464	FALSE
Tigger17a	17.275	100_600	NMF_2	0.00395278	0.9211	0.0356932	1	0	5	399	19175	1154611	0.000260756	0.000345571	0.754566	-0.40628	FALSE
Tigger17a	17.275	154_654	NMF_2	0.0312545	0.7321	0.13543	1	0	5	398	19175	1154611	0.000260756	0.000344705	0.756462	-0.40266	FALSE
MER1B	10.515	0_339	NMF_2	0.0555021	0.2281	0.641875	0.74571	0.12743	9	633	19175	1154611	0.000469361	0.000548237	0.856129	-0.2241	FALSE
LTR88b	44.39	100_600	NMF_3	0.292762	0.0011	2.95861	0.0274885	1.56085	6	246	16710	1154611	0.000359066	0.000213059	1.68529	0.752999	FALSE
LTR88b	44.39	200_700	NMF_3	0.21665	0.0041	2.38722	0.0906397	1.04268	5	242	16710	1154611	0.000299222	0.000209594	1.42762	0.513616	FALSE
LTR88b	44.39	300_800	NMF_3	0.0464931	0.5571	0.254067	0.775428	0.110459	5	194	16710	1154611	0.000299222	0.000168022	1.78085	0.832567	FALSE
MamRep605	43.665	0_500	NMF_3	0.0425943	0.2821	0.549597	0.653103	0.185018	6	304	16710	1154611	0.000359066	0.000263292	1.36376	0.447586	FALSE
MamRep605	43.665	100_600	NMF_3	0.0450465	0.1421	0.847406	0.500906	0.300244	6	370	16710	1154611	0.000359066	0.000320454	1.12049	0.164132	FALSE
MamRep605	43.665	200_700	NMF_3	0.103939	0.0881	1.05502	0.423633	0.37301	7	392	16710	1154611	0.000418911	0.000339508	1.23388	0.303196	FALSE
MamRep605	43.665	300_800	NMF_3	0.0657659	0.0831	1.0804	0.41189	0.385219	7	344	16710	1154611	0.000418911	0.000297936	1.40604	0.491641	FALSE
MamRep605	43.665	349_849	NMF_3	0.0530881	0.1481	0.829445	0.500906	0.300244	6	314	16710	1154611	0.000359066	0.000271953	1.32032	0.400893	FALSE
MLT1O	43.42	0_500	NMF_3	0.0554779	0.6531	0.18502	0.841997	0.0746895	7	817	16710	1154611	0.000418911	0.000707598	0.592018	-0.756286	FALSE
MLT1O	43.42	42_542	NMF_3	0.0487608	0.6601	0.18039	0.845336	0.0729709	7	819	16710	1154611	0.000418911	0.00070933	0.590573	-0.759813	FALSE
LTR78	43.15	400_900	NMF_3	0.0700764	0.6151	0.211054	0.809338	0.0918703	5	543	16710	1154611	0.000299222	0.000470288	0.636252	-0.652329	FALSE
LTR78	43.15	500_1000	NMF_3	0.0919888	0.3461	0.460798	0.659624	0.180704	7	575	16710	1154611	0.000418911	0.000498003	0.841181	-0.249512	FALSE
LTR78	43.15	600_1100	NMF_3	0.108747	0.2341	0.630599	0.60091	0.221191	7	576	16710	1154611	0.000418911	0.000498869	0.839721	-0.252019	FALSE
LTR78	43.15	700_1200	NMF_3	0.143242	0.0971	1.01278	0.425218	0.371388	6	554	16710	1154611	0.000359066	0.000479815	0.748343	-0.418228	FALSE
LTR78	43.15	800_1300	NMF_3	0.205354	0.0311	1.50724	0.331845	0.479065	5	512	16710	1154611	0.000299222	0.000443439	0.674775	-0.567521	FALSE
LTR78	43.15	804_1304	NMF_3	0.151921	0.0431	1.36552	0.331845	0.479065	5	508	16710	1154611	0.000299222	0.000439975	0.680089	-0.556205	FALSE
MLT1K	42.72	0_500	NMF_3	0.0721836	0.5801	0.236497	0.784836	0.105221	31	2247	16710	1154611	0.00185518	0.00194611	0.953274	-0.0690368	FALSE
MLT1K	42.72	95_595	NMF_3	0.0472	0.5131	0.289798	0.751395	0.124132	30	2239	16710	1154611	0.00179533	0.00193918	0.92582	-0.111197	FALSE
MLT1N2	41.31	0_500	NMF_3	0.034915	0.7451	0.127785	0.914002	0.039053	8	938	16710	1154611	0.000478755	0.000812395	0.589313	-0.762893	FALSE
MLT1N2	41.31	62_562	NMF_3	0.0870059	0.3111	0.5071	0.659624	0.180704	8	939	16710	1154611	0.000478755	0.000813261	0.588686	-0.76443	FALSE
MLT1L	40.92	100_600	NMF_3	0.0121317	0.9441	0.024982	0.994668	0.00232166	11	1282	16710	1154611	0.000658288	0.00111033	0.592876	-0.754198	FALSE
MLT1L	40.92	110_610	NMF_3	0.00195799	0.9461	0.024063	0.994668	0.00232166	11	1276	16710	1154611	0.000658288	0.00110513	0.595664	-0.74743	FALSE
MLT1J	40.24	0_500	NMF_3	0.000221218	0.9971	0.00126128	0.9981	0.000825944	13	1847	16710	1154611	0.000777977	0.00159967	0.486335	-1.03998	FALSE
MLT1J	40.24	12_512	NMF_3	0.00032835	0.9891	0.0047598	0.9981	0.000825944	13	1847	16710	1154611	0.000777977	0.00159967	0.486335	-1.03998	FALSE
LTR33A	39.51	0_500	NMF_3	0.0645971	0.6351	0.197158	0.824335	0.083896	5	499	16710	1154611	0.000299222	0.00043218	0.692355	-0.530417	FALSE
LTR33A	39.51	20_520	NMF_3	0.0546618	0.7451	0.127785	0.914002	0.039053	5	499	16710	1154611	0.000299222	0.00043218	0.692355	-0.530417	FALSE
MLT1I	38.88	0_411	NMF_3	0.00129452	0.9981	0.000825944	0.9981	0.000825944	15	1457	16710	1154611	0.000897666	0.0012619	0.711362	-0.491343	FALSE
LTR33	37.11	0_500	NMF_3	0.0370199	0.9031	0.0442642	0.994668	0.00232166	11	1297	16710	1154611	0.000658288	0.00112332	0.586019	-0.77098	FALSE
LTR33	37.11	15_515	NMF_3	0.0335688	0.9321	0.0305375	0.994668	0.00232166	11	1297	16710	1154611	0.000658288	0.00112332	0.586019	-0.77098	FALSE
MLT1H2	36.3	0_489	NMF_3	0.0123291	0.8131	0.089856	0.958055	0.0186094	6	638	16710	1154611	0.000359066	0.000552567	0.649815	-0.621899	FALSE
MLT1H	35.605	0_500	NMF_3	0.0133655	0.9021	0.0447453	0.994668	0.00232166	23	1972	16710	1154611	0.00137642	0.00170793	0.805898	-0.311331	FALSE
MLT1H	35.605	49_549	NMF_3	0.0606724	0.4481	0.348625	0.711754	0.14767	23	1972	16710	1154611	0.00137642	0.00170793	0.805898	-0.311331	FALSE
MLT1H1	33.82	0_500	NMF_3	0.0142874	0.9051	0.0433034	0.994668	0.00232166	5	653	16710	1154611	0.000299222	0.000565558	0.529074	-0.91846	FALSE
MLT1H1	33.82	55_555	NMF_3	0.0214727	0.8761	0.0574463	0.994668	0.00232166	5	651	16710	1154611	0.000299222	0.000563826	0.530699	-0.914034	FALSE
MLT1G1	32.64	0_500	NMF_3	0.000922734	0.9261	0.0333421	0.994668	0.00232166	7	605	16710	1154611	0.000418911	0.000523986	0.79947	-0.322885	FALSE
MLT1G1	32.64	79_579	NMF_3	0.00637469	0.9401	0.0268259	0.994668	0.00232166	7	606	16710	1154611	0.000418911	0.000524852	0.79815	-0.325268	FALSE
MLT1F2	28.09	0_500	NMF_3	0.00913975	0.9421	0.025903	0.994668	0.00232166	17	1089	16710	1154611	0.00101735	0.000943175	1.07865	0.109226	FALSE
MLT1F2	28.09	60_560	NMF_3	0.00728125	0.9651	0.0154277	0.994668	0.00232166	16	1089	16710	1154611	0.00095751	0.000943175	1.0152	0.0217631	FALSE
MLT1F	27.58	0_500	NMF_3	0.00552556	0.9661	0.0149779	0.994668	0.00232166	10	732	16710	1154611	0.000598444	0.00063398	0.943948	-0.0832204	FALSE
MLT1F	27.58	48_548	NMF_3	0.00816629	0.9001	0.0457092	0.994668	0.00232166	10	732	16710	1154611	0.000598444	0.00063398	0.943948	-0.0832204	FALSE
MLT1D	24.42	0_500	NMF_3	0.0490848	0.2731	0.563678	0.653103	0.185018	6	1424	16710	1154611	0.000359066	0.00123332	0.291139	-1.78022	FALSE
MLT1D	24.42	5_505	NMF_3	0.0421655	0.4541	0.342848	0.715356	0.145478	6	1424	16710	1154611	0.000359066	0.00123332	0.291139	-1.78022	FALSE
MLT1C2	23.8	0_461	NMF_3	0.0572544	0.3511	0.454569	0.659624	0.180704	7	1349	16710	1154611	0.000418911	0.00116836	0.358546	-1.47977	FALSE
MER21C	23.54	0_500	NMF_3	0.131168	0.0511	1.29158	0.331845	0.479065	6	528	16710	1154611	0.000359066	0.000457297	0.785193	-0.34888	FALSE
MER21C	23.54	100_600	NMF_3	0.16634	0.0201	1.6968	0.262615	0.58068	6	604	16710	1154611	0.000359066	0.00052312	0.686394	-0.542891	FALSE
MER21C	23.54	200_700	NMF_3	0.0225748	0.7731	0.111764	0.92804	0.0324335	7	657	16710	1154611	0.000418911	0.000569023	0.736193	-0.441843	FALSE
MER21C	23.54	300_800	NMF_3	0.0188905	0.9381	0.0277509	0.994668	0.00232166	8	617	16710	1154611	0.000478755	0.000534379	0.895909	-0.158575	FALSE
MER66C	15.14	0_500	NMF_3	0.250634	0.0101	1.99568	0.182308	0.739194	6	147	16710	1154611	0.000359066	0.000127316	2.82029	1.49584	FALSE
MER66C	15.14	55_555	NMF_3	0.031236	0.2541	0.594995	0.627055	0.202695	6	147	16710	1154611	0.000359066	0.000127316	2.82029	1.49584	FALSE
MER66B	13.955	0_486	NMF_3	0.133821	0.0521	1.28316	0.331845	0.479065	6	226	16710	1154611	0.000359066	0.000195737	1.83443	0.875335	FALSE
LTR9B	10.85	0_500	NMF_3	0.166138	0.0921	1.03574	0.423633	0.37301	5	102	16710	1154611	0.000299222	8.83414e-05	3.38711	1.76005	FALSE
LTR9B	10.85	100_600	NMF_3	0.0607024	0.3611	0.442373	0.659624	0.180704	5	102	16710	1154611	0.000299222	8.83414e-05	3.38711	1.76005	FALSE
LTR9B	10.85	144_644	NMF_3	0.0356199	0.4981	0.302683	0.750796	0.124478	5	102	16710	1154611	0.000299222	8.83414e-05	3.38711	1.76005	FALSE
MER41B	10.61	0_500	NMF_3	0.157854	0.0411	1.38616	0.331845	0.479065	10	598	16710	1154611	0.000598444	0.000517923	1.15547	0.208478	FALSE
MER41B	10.61	100_600	NMF_3	0.105352	0.0901	1.04528	0.423633	0.37301	10	629	16710	1154611	0.000598444	0.000544772	1.09852	0.135563	FALSE
MER41B	10.61	134_634	NMF_3	0.120166	0.0611	1.21396	0.358464	0.445554	10	629	16710	1154611	0.000598444	0.000544772	1.09852	0.135563	FALSE
MamRTE1	48.57	2500_3000	NMF_3	0.100946	0.1331	0.875822	0.488	0.31158	5	149	16710	1154611	0.000299222	0.000129048	2.31869	1.21331	FALSE
MamRTE1	48.57	2600_3100	NMF_3	0.0684729	0.2171	0.66334	0.588815	0.230021	6	161	16710	1154611	0.000359066	0.000139441	2.57504	1.3646	FALSE
MamRTE1	48.57	2700_3200	NMF_3	0.00891868	0.7531	0.123147	0.915499	0.0383423	6	152	16710	1154611	0.000359066	0.000131646	2.72751	1.44759	FALSE
MamRTE1	48.57	2800_3300	NMF_3	0.03038	0.5001	0.300943	0.750796	0.124478	8	162	16710	1154611	0.000478755	0.000140307	3.4122	1.7707	FALSE
MamRTE1	48.57	2900_3400	NMF_3	0.0253673	0.5371	0.269945	0.764431	0.116662	11	174	16710	1154611	0.000658288	0.0001507	4.3682	2.12704	FALSE
MamRTE1	48.57	3000_3500	NMF_3	0.0111424	0.7621	0.117988	0.920601	0.0359287	12	184	16710	1154611	0.000718133	0.000159361	4.50633	2.17195	FALSE
MamRTE1	48.57	3100_3600	NMF_3	0.0322974	0.4021	0.395666	0.692165	0.15979	11	197	16710	1154611	0.000658288	0.00017062	3.85821	1.94793	FALSE
MamRTE1	48.57	3200_3700	NMF_3	0.106305	0.2261	0.645699	0.596348	0.224501	10	181	16710	1154611	0.000598444	0.000156763	3.81751	1.93263	FALSE
MamRTE1	48.57	3300_3800	NMF_3	0.0680221	0.3311	0.480041	0.659624	0.180704	10	155	16710	1154611	0.000598444	0.000134244	4.45787	2.15636	FALSE
MamRTE1	48.57	3312_3812	NMF_3	0.0724506	0.2541	0.594995	0.627055	0.202695	10	154	16710	1154611	0.000598444	0.000133378	4.48682	2.16569	FALSE
L2	48.36	0_500	NMF_3	0.0760708	0.1761	0.754241	0.538584	0.268746	10	1717	16710	1154611	0.000598444	0.00148708	0.402429	-1.31319	FALSE
L2	48.36	100_600	NMF_3	0.0904217	0.3591	0.444785	0.659624	0.180704	10	1692	16710	1154611	0.000598444	0.00146543	0.408375	-1.29203	FALSE
L2	48.36	200_700	NMF_3	0.0621435	0.5201	0.283913	0.751395	0.124132	9	1441	16710	1154611	0.0005386	0.00124804	0.431557	-1.21238	FALSE
L2	48.36	300_800	NMF_3	0.0679643	0.3521	0.453334	0.659624	0.180704	8	1352	16710	1154611	0.000478755	0.00117096	0.408858	-1.29033	FALSE
L2	48.36	400_900	NMF_3	0.0579563	0.4431	0.353498	0.711754	0.14767	6	1311	16710	1154611	0.000359066	0.00113545	0.316233	-1.66094	FALSE
L2	48.36	500_1000	NMF_3	0.0630269	0.3121	0.505706	0.659624	0.180704	5	1282	16710	1154611	0.000299222	0.00111033	0.269489	-1.8917	FALSE
L2	48.36	800_1300	NMF_3	0.0428727	0.5161	0.287266	0.751395	0.124132	9	1951	16710	1154611	0.0005386	0.00168975	0.318746	-1.64952	FALSE
L2	48.36	900_1400	NMF_3	0.0509568	0.3281	0.483994	0.659624	0.180704	12	2486	16710	1154611	0.000718133	0.00215311	0.333533	-1.5841	FALSE
L2	48.36	1000_1500	NMF_3	0.0382438	0.4631	0.334325	0.717736	0.144035	13	2664	16710	1154611	0.000777977	0.00230727	0.337185	-1.56839	FALSE
L2	48.36	1100_1600	NMF_3	0.0307682	0.6881	0.162348	0.863877	0.063548	14	3130	16710	1154611	0.000837822	0.00271087	0.30906	-1.69404	FALSE
L2	48.36	1200_1700	NMF_3	0.0246828	0.8271	0.082442	0.962715	0.0165023	14	3289	16710	1154611	0.000837822	0.00284858	0.294119	-1.76553	FALSE
L2	48.36	1300_1800	NMF_3	0.0495795	0.2661	0.574955	0.648321	0.18821	12	3107	16710	1154611	0.000718133	0.00269095	0.26687	-1.90579	FALSE
L2	48.36	1400_1900	NMF_3	0.0137414	0.8721	0.0594337	0.994668	0.00232166	6	2945	16710	1154611	0.000359066	0.00255064	0.140775	-2.82854	FALSE
L2	48.36	1500_2000	NMF_3	0.00733628	0.6081	0.216025	0.809338	0.0918703	6	3043	16710	1154611	0.000359066	0.00263552	0.136241	-2.87576	FALSE
L2	48.36	1600_2100	NMF_3	0.0429054	0.2161	0.665345	0.588815	0.230021	8	3179	16710	1154611	0.000478755	0.00275331	0.173884	-2.52381	FALSE
L2	48.36	1700_2200	NMF_3	0.00199214	0.4841	0.315065	0.744264	0.128273	9	3190	16710	1154611	0.0005386	0.00276284	0.194945	-2.35886	FALSE
L2	48.36	1800_2300	NMF_3	0.0269137	0.3021	0.519849	0.659624	0.180704	9	3370	16710	1154611	0.0005386	0.00291873	0.184532	-2.43806	FALSE
L2	48.36	1900_2400	NMF_3	0.0654151	0.2131	0.671417	0.588815	0.230021	10	3739	16710	1154611	0.000598444	0.00323832	0.184801	-2.43596	FALSE
L2	48.36	2000_2500	NMF_3	0.0527989	0.3671	0.435216	0.659624	0.180704	10	4311	16710	1154611	0.000598444	0.00373373	0.160281	-2.64133	FALSE
L2	48.36	2100_2600	NMF_3	0.0707306	0.2851	0.545003	0.653103	0.185018	10	4593	16710	1154611	0.000598444	0.00397796	0.15044	-2.73274	FALSE
L2	48.36	2200_2700	NMF_3	0.049493	0.4141	0.382895	0.692165	0.15979	20	5113	16710	1154611	0.00119689	0.00442833	0.27028	-1.88747	FALSE
L2	48.36	2300_2800	NMF_3	0.0593964	0.3041	0.516984	0.659624	0.180704	23	5798	16710	1154611	0.00137642	0.0050216	0.2741	-1.86723	FALSE
L2	48.36	2400_2900	NMF_3	0.0564209	0.5611	0.25096	0.775428	0.110459	33	6728	16710	1154611	0.00197487	0.00582707	0.338912	-1.56102	FALSE
L2	48.36	2500_3000	NMF_3	0.0770806	0.2951	0.530031	0.659624	0.180704	35	6370	16710	1154611	0.00209455	0.00551701	0.379654	-1.39724	FALSE
L2	48.36	2582_3082	NMF_3	0.0581157	0.4361	0.360414	0.711754	0.14767	34	5844	16710	1154611	0.00203471	0.00506144	0.402002	-1.31473	FALSE
L2d_3end	48	0_500	NMF_3	0.0390207	0.3291	0.482672	0.659624	0.180704	9	1083	16710	1154611	0.0005386	0.000937978	0.574213	-0.800341	FALSE
L2d_3end	48	16_516	NMF_3	0.0326091	0.3541	0.450874	0.659624	0.180704	9	1093	16710	1154611	0.0005386	0.000946639	0.56896	-0.813601	FALSE
L3	47.69	2400_2900	NMF_3	0.00567292	0.9781	0.00961674	0.994668	0.00232166	6	460	16710	1154611	0.000359066	0.000398403	0.901265	-0.149976	FALSE
L3	47.69	2500_3000	NMF_3	0.00448107	0.9701	0.0131835	0.994668	0.00232166	7	553	16710	1154611	0.000418911	0.000478949	0.874646	-0.193229	FALSE
L3	47.69	2600_3100	NMF_3	0.00382108	0.9511	0.0217738	0.994668	0.00232166	7	629	16710	1154611	0.000418911	0.000544772	0.768965	-0.37901	FALSE
L3	47.69	2700_3200	NMF_3	0.00335467	0.9791	0.00917295	0.994668	0.00232166	5	688	16710	1154611	0.000299222	0.000595872	0.502158	-0.993785	FALSE
L3	47.69	2800_3300	NMF_3	0.015154	0.7871	0.10397	0.933157	0.0300454	6	687	16710	1154611	0.000359066	0.000595006	0.603467	-0.728652	FALSE
L3	47.69	2900_3400	NMF_3	0.0259509	0.5081	0.294051	0.751395	0.124132	7	714	16710	1154611	0.000418911	0.00061839	0.677422	-0.561874	FALSE
L3	47.69	3000_3500	NMF_3	0.0301256	0.6111	0.213888	0.809338	0.0918703	9	763	16710	1154611	0.0005386	0.000660829	0.815037	-0.295063	FALSE
L3	47.69	3100_3600	NMF_3	0.0217682	0.6831	0.165516	0.863254	0.0638613	9	780	16710	1154611	0.0005386	0.000675552	0.797273	-0.326854	FALSE
L3	47.69	3200_3700	NMF_3	0.0530117	0.4421	0.354479	0.711754	0.14767	7	705	16710	1154611	0.000418911	0.000610595	0.68607	-0.543573	FALSE
L3	47.69	3300_3800	NMF_3	0.0976327	0.1731	0.761703	0.537994	0.269223	8	758	16710	1154611	0.000478755	0.000656498	0.729256	-0.455503	FALSE
L3	47.69	3400_3900	NMF_3	0.0192996	0.4011	0.396747	0.692165	0.15979	10	880	16710	1154611	0.000598444	0.000762161	0.785193	-0.34888	FALSE
L3	47.69	3500_4000	NMF_3	0.00379885	0.7871	0.10397	0.933157	0.0300454	11	867	16710	1154611	0.000658288	0.000750902	0.876663	-0.189905	FALSE
L3	47.69	3599_4099	NMF_3	0.00213954	0.8601	0.0654511	0.994668	0.00232166	8	730	16710	1154611	0.000478755	0.000632248	0.757227	-0.401201	FALSE
L2d2_3end	46.53	0_500	NMF_3	0.0571326	0.3671	0.435216	0.659624	0.180704	5	815	16710	1154611	0.000299222	0.000705865	0.423908	-1.23818	FALSE
L2d2_3end	46.53	55_555	NMF_3	0.082426	0.2001	0.698753	0.584029	0.233566	5	844	16710	1154611	0.000299222	0.000730982	0.409342	-1.28862	FALSE
L2c_3end	46.14	0_478	NMF_3	0.0290851	0.6231	0.205442	0.814274	0.0892294	24	4756	16710	1154611	0.00143627	0.00411914	0.348681	-1.52002	FALSE
L2b_3end	42.57	0_466	NMF_3	0.0549157	0.4141	0.382895	0.692165	0.15979	25	3633	16710	1154611	0.00149611	0.00314651	0.475482	-1.07254	FALSE
L1MEg1_5end	42.36	100_600	NMF_3	0.0952638	0.5661	0.247107	0.775428	0.110459	5	277	16710	1154611	0.000299222	0.000239908	1.24724	0.318737	FALSE
L1MEg1_5end	42.36	200_700	NMF_3	0.198199	0.0991	1.00393	0.425218	0.371388	5	283	16710	1154611	0.000299222	0.000245104	1.2208	0.287821	FALSE
L1MEg1_5end	42.36	283_783	NMF_3	0.155441	0.1481	0.829445	0.500906	0.300244	5	261	16710	1154611	0.000299222	0.00022605	1.3237	0.404573	FALSE
L1ME3G_3end	41.38	0_500	NMF_3	0.0365586	0.3361	0.473531	0.659624	0.180704	11	467	16710	1154611	0.000658288	0.000404465	1.62755	0.702704	FALSE
L1ME3G_3end	41.38	100_600	NMF_3	0.0242778	0.1711	0.76675	0.537994	0.269223	11	563	16710	1154611	0.000658288	0.00048761	1.35003	0.432992	FALSE
L1ME3G_3end	41.38	200_700	NMF_3	0.0580669	0.0631	1.19997	0.359203	0.44466	11	654	16710	1154611	0.000658288	0.000566425	1.16218	0.216836	FALSE
L1ME3G_3end	41.38	300_800	NMF_3	0.093309	0.0371	1.43063	0.331845	0.479065	11	657	16710	1154611	0.000658288	0.000569023	1.15688	0.210233	FALSE
L1ME3G_3end	41.38	400_900	NMF_3	0.048171	0.1321	0.879097	0.488	0.31158	9	560	16710	1154611	0.0005386	0.000485012	1.11049	0.151193	FALSE
L1ME3G_3end	41.38	424_924	NMF_3	0.0313612	0.2771	0.557363	0.653103	0.185018	9	532	16710	1154611	0.0005386	0.000460761	1.16893	0.225194	FALSE
L1MEd_5end	40.33	100_600	NMF_3	0.131394	0.1671	0.777024	0.537994	0.269223	5	745	16710	1154611	0.000299222	0.000645239	0.463738	-1.10862	FALSE
L1MEd_5end	40.33	200_700	NMF_3	0.160211	0.0551	1.25885	0.333471	0.476942	5	778	16710	1154611	0.000299222	0.00067382	0.444068	-1.17115	FALSE
HAL1	38.96	0_500	NMF_3	0.0508344	0.3631	0.439974	0.659624	0.180704	5	669	16710	1154611	0.000299222	0.000579416	0.51642	-0.953383	FALSE
HAL1	38.96	100_600	NMF_3	0.076188	0.3251	0.487983	0.659624	0.180704	9	832	16710	1154611	0.0005386	0.000720589	0.747444	-0.419963	FALSE
HAL1	38.96	200_700	NMF_3	0.1652	0.0951	1.02182	0.425218	0.371388	13	1035	16710	1154611	0.000777977	0.000896406	0.867885	-0.204424	FALSE
HAL1	38.96	300_800	NMF_3	0.281438	0.0111	1.95468	0.182308	0.739194	13	1059	16710	1154611	0.000777977	0.000917192	0.848216	-0.237496	FALSE
HAL1	38.96	400_900	NMF_3	0.187451	0.0401	1.39686	0.331845	0.479065	10	955	16710	1154611	0.000598444	0.000827118	0.723529	-0.466877	FALSE
HAL1	38.96	500_1000	NMF_3	0.162819	0.0651	1.18642	0.359899	0.443819	11	838	16710	1154611	0.000658288	0.000725786	0.907001	-0.140823	FALSE
HAL1	38.96	600_1100	NMF_3	0.0966206	0.4111	0.386053	0.692165	0.15979	11	694	16710	1154611	0.000658288	0.000601068	1.0952	0.131191	FALSE
HAL1	38.96	700_1200	NMF_3	0.00932692	0.3751	0.425853	0.667739	0.175394	9	528	16710	1154611	0.0005386	0.000457297	1.17779	0.236082	FALSE
HAL1	38.96	1200_1700	NMF_3	0.0636624	0.5351	0.271565	0.764431	0.116662	5	490	16710	1154611	0.000299222	0.000424385	0.705072	-0.504159	FALSE
HAL1	38.96	1300_1800	NMF_3	0.103464	0.3571	0.44721	0.659624	0.180704	5	595	16710	1154611	0.000299222	0.000515325	0.580647	-0.784266	FALSE
L1ME4b_3end	38.35	0_500	NMF_3	0.0145215	0.5171	0.286425	0.751395	0.124132	6	644	16710	1154611	0.000359066	0.000557764	0.643761	-0.635403	FALSE
L1ME4b_3end	38.35	100_600	NMF_3	0.0142279	0.5691	0.244811	0.775428	0.110459	7	753	16710	1154611	0.000418911	0.000652168	0.642336	-0.6386	FALSE
L1ME4b_3end	38.35	200_700	NMF_3	0.0626483	0.1341	0.872571	0.488	0.31158	7	849	16710	1154611	0.000418911	0.000735313	0.569704	-0.811714	FALSE
L1ME4b_3end	38.35	300_800	NMF_3	0.0336608	0.1881	0.725611	0.56625	0.246992	7	829	16710	1154611	0.000418911	0.000717991	0.583449	-0.777322	FALSE
L1ME4b_3end	38.35	392_892	NMF_3	0.0244429	0.3221	0.492009	0.659624	0.180704	6	704	16710	1154611	0.000359066	0.000609729	0.588895	-0.763918	FALSE
L2a_3end	38.26	0_500	NMF_3	0.0416153	0.4611	0.336205	0.717736	0.144035	23	4222	16710	1154611	0.00137642	0.00365664	0.376417	-1.4096	FALSE
L2a_3end	38.26	17_517	NMF_3	0.0597941	0.2251	0.647625	0.596348	0.224501	23	4265	16710	1154611	0.00137642	0.00369388	0.372622	-1.42422	FALSE
L1MC5a_3end	35.8	100_600	NMF_3	0.0397215	0.0721	1.14206	0.382085	0.41784	5	164	16710	1154611	0.000299222	0.000142039	2.10662	1.07493	FALSE
L1MC5a_3end	35.8	200_700	NMF_3	0.0849543	0.0271	1.56703	0.331478	0.479546	5	178	16710	1154611	0.000299222	0.000154164	1.94093	0.956746	FALSE
L1MC5a_3end	35.8	300_800	NMF_3	0.0231604	0.0431	1.36552	0.331845	0.479065	5	187	16710	1154611	0.000299222	0.000161959	1.84751	0.885585	FALSE
L1MC5a_3end	35.8	400_900	NMF_3	0.0203897	0.2791	0.55424	0.653103	0.185018	5	171	16710	1154611	0.000299222	0.000148102	2.02038	1.01463	FALSE
L1MC4_3end	33.69	1600_2100	NMF_3	0.187918	0.0111	1.95468	0.182308	0.739194	5	358	16710	1154611	0.000299222	0.000310061	0.965042	-0.0513363	FALSE
L1MC4_3end	33.69	1700_2200	NMF_3	0.0576274	0.0731	1.13608	0.382085	0.41784	5	403	16710	1154611	0.000299222	0.000349035	0.857283	-0.222157	FALSE
L1MC4_3end	33.69	1800_2300	NMF_3	0.043421	0.1681	0.774432	0.537994	0.269223	5	440	16710	1154611	0.000299222	0.000381081	0.785193	-0.34888	FALSE
L1MC4_3end	33.69	1900_2400	NMF_3	0.0233758	0.4471	0.349595	0.711754	0.14767	5	510	16710	1154611	0.000299222	0.000441707	0.677422	-0.561874	FALSE
L1MC4_3end	33.69	2000_2500	NMF_3	0.040877	0.1191	0.924088	0.459591	0.337628	5	586	16710	1154611	0.000299222	0.00050753	0.589565	-0.762277	FALSE
L1MC4_3end	33.69	2100_2600	NMF_3	0.166189	0.0121	1.91721	0.183047	0.737438	6	660	16710	1154611	0.000359066	0.000571621	0.628155	-0.670808	FALSE
L1MC4_3end	33.69	2200_2700	NMF_3	0.167833	0.0141	1.85078	0.197699	0.703996	6	626	16710	1154611	0.000359066	0.000542174	0.662272	-0.594505	FALSE
L1MEc_5end	31.82	200_700	NMF_3	0.138279	0.0511	1.29158	0.331845	0.479065	6	1143	16710	1154611	0.000359066	0.000989944	0.362714	-1.4631	FALSE
L1MEc_5end	31.82	300_800	NMF_3	0.11021	0.1041	0.982549	0.431637	0.364881	7	1093	16710	1154611	0.000418911	0.000946639	0.442524	-1.17617	FALSE
L1MEc_5end	31.82	400_900	NMF_3	0.0633455	0.2151	0.66736	0.588815	0.230021	7	889	16710	1154611	0.000418911	0.000769956	0.544071	-0.878133	FALSE
L1MEc_5end	31.82	500_1000	NMF_3	0.0732838	0.1441	0.841336	0.500906	0.300244	6	752	16710	1154611	0.000359066	0.000651302	0.551306	-0.859075	FALSE
L1ME1_3end	28.76	0_500	NMF_3	0.0272437	0.6721	0.172566	0.85499	0.0680388	10	928	16710	1154611	0.000598444	0.000803734	0.74458	-0.425502	FALSE
L1ME1_3end	28.76	100_600	NMF_3	0.0268471	0.4191	0.377682	0.694466	0.158349	11	1074	16710	1154611	0.000658288	0.000930183	0.707697	-0.498795	FALSE
L1ME1_3end	28.76	200_700	NMF_3	0.0409848	0.2321	0.634325	0.60091	0.221191	12	1249	16710	1154611	0.000718133	0.00108175	0.663862	-0.591044	FALSE
L1ME1_3end	28.76	300_800	NMF_3	0.152008	0.0461	1.3363	0.331845	0.479065	12	1238	16710	1154611	0.000718133	0.00107222	0.669761	-0.578282	FALSE
L1ME1_3end	28.76	400_900	NMF_3	0.0493093	0.1181	0.92775	0.459591	0.337628	12	1050	16710	1154611	0.000718133	0.000909397	0.78968	-0.34066	FALSE
L1ME1_3end	28.76	426_926	NMF_3	0.0587794	0.1961	0.707522	0.581204	0.235671	11	978	16710	1154611	0.000658288	0.000847039	0.777165	-0.363708	FALSE
L1MB8_3end	21.58	200_700	NMF_3	0.00625176	0.7201	0.142607	0.898169	0.0466421	5	778	16710	1154611	0.000299222	0.00067382	0.444068	-1.17115	FALSE
L1MB8_3end	21.58	300_800	NMF_3	0.0292192	0.2381	0.623241	0.603101	0.21961	5	795	16710	1154611	0.000299222	0.000688544	0.434572	-1.20233	FALSE
L1MB8_3end	21.58	400_900	NMF_3	0.0066642	0.4121	0.384997	0.692165	0.15979	5	680	16710	1154611	0.000299222	0.000588943	0.508066	-0.976912	FALSE
L1MB8_3end	21.58	425_925	NMF_3	0.0107099	0.2101	0.677574	0.588815	0.230021	5	641	16710	1154611	0.000299222	0.000555165	0.538978	-0.891701	FALSE
L1MB7_3end	21.44	0_500	NMF_3	0.164398	0.0441	1.35556	0.331845	0.479065	6	775	16710	1154611	0.000359066	0.000671222	0.534945	-0.902539	FALSE
L1MB7_3end	21.44	100_600	NMF_3	0.0970853	0.0361	1.44249	0.331845	0.479065	12	913	16710	1154611	0.000718133	0.000790743	0.908175	-0.138957	FALSE
L1MB7_3end	21.44	200_700	NMF_3	0.0249982	0.3441	0.463315	0.659624	0.180704	14	1142	16710	1154611	0.000837822	0.000989078	0.847074	-0.239441	FALSE
L1MB7_3end	21.44	300_800	NMF_3	0.0922987	0.1051	0.978397	0.431637	0.364881	14	1174	16710	1154611	0.000837822	0.00101679	0.823985	-0.27931	FALSE
L1MB7_3end	21.44	400_900	NMF_3	0.0647217	0.0461	1.3363	0.331845	0.479065	13	1027	16710	1154611	0.000777977	0.000889477	0.874646	-0.193229	FALSE
L1MB7_3end	21.44	431_931	NMF_3	0.0548309	0.0531	1.27491	0.331845	0.479065	11	958	16710	1154611	0.000658288	0.000829717	0.793389	-0.333899	FALSE
L1MB3_3end	18.84	0_500	NMF_3	0.0337375	0.4901	0.309715	0.747493	0.126393	11	597	16710	1154611	0.000658288	0.000517057	1.27314	0.348396	FALSE
L1MB3_3end	18.84	100_600	NMF_3	0.0351099	0.3951	0.403293	0.692165	0.15979	12	777	16710	1154611	0.000718133	0.000672954	1.06714	0.093743	FALSE
L1MB3_3end	18.84	200_700	NMF_3	0.0222922	0.3611	0.442373	0.659624	0.180704	12	971	16710	1154611	0.000718133	0.000840976	0.853928	-0.227814	FALSE
L1MB3_3end	18.84	300_800	NMF_3	0.0920824	0.0491	1.30892	0.331845	0.479065	14	1013	16710	1154611	0.000837822	0.000877352	0.954944	-0.0665122	FALSE
L1MB3_3end	18.84	400_900	NMF_3	0.0659602	0.1511	0.820736	0.502191	0.299131	14	903	16710	1154611	0.000837822	0.000782082	1.07127	0.0993241	FALSE
L1MB3_3end	18.84	430_930	NMF_3	0.0750889	0.1131	0.946537	0.454749	0.342229	14	877	16710	1154611	0.000837822	0.000759563	1.10303	0.141473	FALSE
AluJr	13.77	0_312	NMF_3	0.0859944	0.5591	0.252511	0.775428	0.110459	6	3799	16710	1154611	0.000359066	0.00329029	0.109129	-3.19589	FALSE
AluJb	11.92	0_312	NMF_3	0.0941066	0.5951	0.22541	0.799487	0.0971886	10	5053	16710	1154611	0.000598444	0.00437637	0.136745	-2.87045	FALSE
Tigger15a	45.21	0_500	NMF_3	0.0151809	0.8191	0.0866631	0.959228	0.018078	5	438	16710	1154611	0.000299222	0.000379349	0.788779	-0.342308	FALSE
Tigger15a	45.21	100_600	NMF_3	0.00496337	0.9541	0.0204061	0.994668	0.00232166	5	480	16710	1154611	0.000299222	0.000415724	0.71976	-0.474411	FALSE
Tigger15a	45.21	200_700	NMF_3	0.00507854	0.9541	0.0204061	0.994668	0.00232166	5	429	16710	1154611	0.000299222	0.000371554	0.805326	-0.312354	FALSE
Tigger15a	45.21	215_715	NMF_3	0.00908735	0.9151	0.0385314	0.994668	0.00232166	5	415	16710	1154611	0.000299222	0.000359428	0.832494	-0.264488	FALSE
MER130	44.97	900_1400	NMF_3	0.00239824	0.9381	0.0277509	0.994668	0.00232166	5	44	16710	1154611	0.000299222	3.81081e-05	7.85193	2.97305	FALSE
MER130	44.97	1000_1500	NMF_3	0.015982	0.5451	0.263524	0.770099	0.113454	5	42	16710	1154611	0.000299222	3.63759e-05	8.22583	3.04016	FALSE
MER130	44.97	1086_1586	NMF_3	0.109503	0.0771	1.11295	0.392295	0.406387	5	36	16710	1154611	0.000299222	3.11793e-05	9.59681	3.26255	FALSE
MER102b	34.9	0_341	NMF_3	0.0456567	0.7471	0.126621	0.914002	0.039053	11	337	16710	1154611	0.000658288	0.000291873	2.25539	1.17338	FALSE
MamRep605	43.665	0_500	NMF_4	0.0051292	0.8791	0.0559617	1	0	6	304	15589	1154611	0.000384887	0.000263292	1.46182	0.54777	FALSE
MamRep605	43.665	100_600	NMF_4	0.00118624	0.9791	0.00917295	1	0	7	370	15589	1154611	0.000449035	0.000320454	1.40124	0.486708	FALSE
MamRep605	43.665	200_700	NMF_4	0.0167898	0.5541	0.256412	1	0	8	392	15589	1154611	0.000513182	0.000339508	1.51155	0.596025	FALSE
MamRep605	43.665	300_800	NMF_4	0.0590526	0.1931	0.714218	1	0	8	344	15589	1154611	0.000513182	0.000297936	1.72246	0.78447	FALSE
MamRep605	43.665	349_849	NMF_4	0.0428144	0.2221	0.653451	1	0	7	314	15589	1154611	0.000449035	0.000271953	1.65115	0.723469	FALSE
LTR78B	43.56	700_1200	NMF_4	0.00690051	0.9441	0.024982	1	0	5	280	15589	1154611	0.000320739	0.000242506	1.3226	0.40338	FALSE
LTR78B	43.56	796_1296	NMF_4	0.00954654	0.8921	0.0495865	1	0	5	251	15589	1154611	0.000320739	0.000217389	1.47541	0.561119	FALSE
MLT1O	43.42	0_500	NMF_4	0.046661	0.1181	0.92775	1	0	5	817	15589	1154611	0.000320739	0.000707598	0.453279	-1.14153	FALSE
MLT1O	43.42	42_542	NMF_4	0.0422538	0.1861	0.730254	1	0	5	819	15589	1154611	0.000320739	0.00070933	0.452172	-1.14506	FALSE
MLT1K	42.72	0_500	NMF_4	0.011605	0.3381	0.470955	1	0	15	2247	15589	1154611	0.000962217	0.00194611	0.494431	-1.01616	FALSE
MLT1K	42.72	95_595	NMF_4	0.00102318	0.8951	0.0481284	1	0	15	2239	15589	1154611	0.000962217	0.00193918	0.496198	-1.01101	FALSE
MLT1L	40.92	0_500	NMF_4	0.0144048	0.4001	0.397831	1	0	14	1286	15589	1154611	0.000898069	0.0011138	0.806315	-0.310585	FALSE
MLT1L	40.92	100_600	NMF_4	0.00875923	0.6971	0.156705	1	0	14	1282	15589	1154611	0.000898069	0.00111033	0.80883	-0.306091	FALSE
MLT1L	40.92	110_610	NMF_4	0.00126867	0.8601	0.0654511	1	0	14	1276	15589	1154611	0.000898069	0.00110513	0.812634	-0.299323	FALSE
MLT1J	40.24	0_500	NMF_4	0.000178564	0.9981	0.000825944	1	0	11	1847	15589	1154611	0.000705626	0.00159967	0.441106	-1.1808	FALSE
MLT1J	40.24	12_512	NMF_4	0.00053751	0.9761	0.0105057	1	0	11	1847	15589	1154611	0.000705626	0.00159967	0.441106	-1.1808	FALSE
MLT1J2	40.06	0_448	NMF_4	0.0115348	0.6991	0.155461	1	0	8	871	15589	1154611	0.000513182	0.000754367	0.680282	-0.555794	FALSE
MLT1J1	39.655	0_444	NMF_4	0.0169636	0.4641	0.333388	1	0	5	451	15589	1154611	0.000320739	0.000390608	0.821128	-0.284321	FALSE
MLT1I	38.88	0_411	NMF_4	0.0011948	0.9991	0.000391041	1	0	6	1457	15589	1154611	0.000384887	0.0012619	0.305007	-1.71309	FALSE
LTR9	11.635	0_500	NMF_4	0.075852	0.4041	0.393511	1	0	5	150	15589	1154611	0.000320739	0.000129914	2.46886	1.30384	FALSE
LTR9	11.635	100_600	NMF_4	0.0294771	0.9041	0.0437835	1	0	5	150	15589	1154611	0.000320739	0.000129914	2.46886	1.30384	FALSE
LTR9	11.635	112_612	NMF_4	0.0364173	0.8291	0.0813931	1	0	5	149	15589	1154611	0.000320739	0.000129048	2.48543	1.31349	FALSE
ERVL-E	41.01	0_500	NMF_4	0.153784	0.1661	0.77963	1	0	5	77	15589	1154611	0.000320739	6.66891e-05	4.80946	2.26588	FALSE
ERVL-E	41.01	100_600	NMF_4	0.311183	0.0311	1.50724	0.990643	0.00408295	5	89	15589	1154611	0.000320739	7.70822e-05	4.161	2.05693	FALSE
ERVL-E	41.01	200_700	NMF_4	0.139432	0.1591	0.79833	1	0	6	101	15589	1154611	0.000384887	8.74753e-05	4.39995	2.13749	FALSE
ERVL-E	41.01	300_800	NMF_4	0.0472476	0.3541	0.450874	1	0	5	104	15589	1154611	0.000320739	9.00736e-05	3.56085	1.83222	FALSE
ERVL-E	41.01	400_900	NMF_4	0.0686622	0.2351	0.628747	1	0	5	105	15589	1154611	0.000320739	9.09397e-05	3.52694	1.81842	FALSE
ERVL-E	41.01	600_1100	NMF_4	0.0624776	0.3051	0.515558	1	0	6	107	15589	1154611	0.000384887	9.26719e-05	4.15322	2.05423	FALSE
ERVL-E	41.01	700_1200	NMF_4	0.0653348	0.3241	0.489321	1	0	6	113	15589	1154611	0.000384887	9.78685e-05	3.93269	1.97552	FALSE
ERVL-E	41.01	800_1300	NMF_4	0.0177587	0.5921	0.227605	1	0	5	105	15589	1154611	0.000320739	9.09397e-05	3.52694	1.81842	FALSE
L2	48.36	0_500	NMF_4	0.01368	0.7761	0.110082	1	0	8	1717	15589	1154611	0.000513182	0.00148708	0.345094	-1.53494	FALSE
L2	48.36	100_600	NMF_4	0.0482072	0.1851	0.732594	1	0	8	1692	15589	1154611	0.000513182	0.00146543	0.350193	-1.51378	FALSE
L2	48.36	200_700	NMF_4	0.0577642	0.2491	0.603626	1	0	5	1441	15589	1154611	0.000320739	0.00124804	0.256994	-1.96019	FALSE
L2	48.36	300_800	NMF_4	0.0509136	0.3831	0.416688	1	0	5	1352	15589	1154611	0.000320739	0.00117096	0.273912	-1.86822	FALSE
L2	48.36	600_1100	NMF_4	0.0800788	0.4851	0.314169	1	0	6	1155	15589	1154611	0.000384887	0.00100034	0.384757	-1.37798	FALSE
L2	48.36	700_1200	NMF_4	0.044637	0.8191	0.0866631	1	0	7	1238	15589	1154611	0.000449035	0.00107222	0.418789	-1.25571	FALSE
L2	48.36	800_1300	NMF_4	0.0431951	0.7271	0.138406	1	0	10	1951	15589	1154611	0.000641478	0.00168975	0.37963	-1.39734	FALSE
L2	48.36	900_1400	NMF_4	0.0656619	0.4931	0.307065	1	0	13	2486	15589	1154611	0.000833921	0.00215311	0.387311	-1.36844	FALSE
L2	48.36	1000_1500	NMF_4	0.0415209	0.6741	0.171276	1	0	15	2664	15589	1154611	0.000962217	0.00230727	0.417037	-1.26175	FALSE
L2	48.36	1100_1600	NMF_4	0.0320456	0.7391	0.131297	1	0	21	3130	15589	1154611	0.0013471	0.00271087	0.496927	-1.00889	FALSE
L2	48.36	1200_1700	NMF_4	0.0399665	0.5771	0.238749	1	0	23	3289	15589	1154611	0.0014754	0.00284858	0.517942	-0.949137	FALSE
L2	48.36	1300_1800	NMF_4	0.044714	0.6331	0.198528	1	0	24	3107	15589	1154611	0.00153955	0.00269095	0.57212	-0.805609	FALSE
L2	48.36	1400_1900	NMF_4	0.0116376	0.9451	0.0245222	1	0	22	2945	15589	1154611	0.00141125	0.00255064	0.553293	-0.853886	FALSE
L2	48.36	1500_2000	NMF_4	0.00582385	0.8421	0.0746363	1	0	22	3043	15589	1154611	0.00141125	0.00263552	0.535474	-0.901112	FALSE
L2	48.36	1600_2100	NMF_4	0.0207176	0.7291	0.137213	1	0	31	3179	15589	1154611	0.00198858	0.00275331	0.722252	-0.469426	FALSE
L2	48.36	1700_2200	NMF_4	0.000742542	0.8441	0.0736061	1	0	30	3190	15589	1154611	0.00192443	0.00276284	0.696543	-0.521715	FALSE
L2	48.36	1800_2300	NMF_4	0.00831971	0.6641	0.177767	1	0	30	3370	15589	1154611	0.00192443	0.00291873	0.659339	-0.600908	FALSE
L2	48.36	1900_2400	NMF_4	0.0366943	0.5401	0.267526	1	0	30	3739	15589	1154611	0.00192443	0.00323832	0.594269	-0.750811	FALSE
L2	48.36	2000_2500	NMF_4	0.0423807	0.5231	0.281415	1	0	31	4311	15589	1154611	0.00198858	0.00373373	0.5326	-0.908876	FALSE
L2	48.36	2100_2600	NMF_4	0.0360753	0.6011	0.221053	1	0	37	4593	15589	1154611	0.00237347	0.00397796	0.596654	-0.745033	FALSE
L2	48.36	2200_2700	NMF_4	0.054903	0.4471	0.349595	1	0	39	5113	15589	1154611	0.00250176	0.00442833	0.564945	-0.823817	FALSE
L2	48.36	2300_2800	NMF_4	0.0527108	0.3461	0.460798	1	0	37	5798	15589	1154611	0.00237347	0.0050216	0.472651	-1.08115	FALSE
L2	48.36	2400_2900	NMF_4	0.0527966	0.2481	0.605373	1	0	40	6728	15589	1154611	0.00256591	0.00582707	0.440343	-1.1833	FALSE
L2	48.36	2500_3000	NMF_4	0.050936	0.2901	0.537452	1	0	36	6370	15589	1154611	0.00230932	0.00551701	0.418582	-1.25642	FALSE
L2	48.36	2582_3082	NMF_4	0.0525516	0.2431	0.614215	1	0	33	5844	15589	1154611	0.00211688	0.00506144	0.418236	-1.25761	FALSE
L2d_3end	48	0_500	NMF_4	0.210571	0.0121	1.91721	0.462075	0.335287	13	1083	15589	1154611	0.000833921	0.000937978	0.889063	-0.169643	FALSE
L2d_3end	48	16_516	NMF_4	0.252684	0.0091	2.04096	0.433775	0.362736	13	1093	15589	1154611	0.000833921	0.000946639	0.880928	-0.182903	FALSE
L3	47.69	1400_1900	NMF_4	0.00140257	1.0001	-4.34273e-05	1	0	5	306	15589	1154611	0.000320739	0.000265024	1.21022	0.275275	FALSE
L3	47.69	1500_2000	NMF_4	0.00016869	1.0001	-4.34273e-05	1	0	6	328	15589	1154611	0.000384887	0.000284078	1.35486	0.438145	FALSE
L3	47.69	1600_2100	NMF_4	0.000329165	0.9901	0.00432094	1	0	5	343	15589	1154611	0.000320739	0.00029707	1.07968	0.110598	FALSE
L3	47.69	1700_2200	NMF_4	0.000231533	0.9961	0.00169706	1	0	5	334	15589	1154611	0.000320739	0.000289275	1.10877	0.148958	FALSE
L3	47.69	2500_3000	NMF_4	0.0295596	0.6911	0.160459	1	0	6	553	15589	1154611	0.000384887	0.000478949	0.803607	-0.315438	FALSE
L3	47.69	2600_3100	NMF_4	0.00400583	0.9911	0.00388252	1	0	7	629	15589	1154611	0.000449035	0.000544772	0.824261	-0.278827	FALSE
L3	47.69	2700_3200	NMF_4	0.00280318	0.9981	0.000825944	1	0	7	688	15589	1154611	0.000449035	0.000595872	0.753576	-0.408175	FALSE
L3	47.69	2800_3300	NMF_4	0.0165655	0.8021	0.0957715	1	0	10	687	15589	1154611	0.000641478	0.000595006	1.0781	0.108496	FALSE
L3	47.69	2900_3400	NMF_4	0.0227943	0.7201	0.142607	1	0	13	714	15589	1154611	0.000833921	0.00061839	1.34854	0.431394	FALSE
L3	47.69	3000_3500	NMF_4	0.00700061	0.8771	0.0569509	1	0	15	763	15589	1154611	0.000962217	0.000660829	1.45608	0.542086	FALSE
L3	47.69	3100_3600	NMF_4	0.0106035	0.6811	0.166789	1	0	12	780	15589	1154611	0.000769774	0.000675552	1.13947	0.188367	FALSE
L3	47.69	3200_3700	NMF_4	0.00831836	0.7621	0.117988	1	0	11	705	15589	1154611	0.000705626	0.000610595	1.15564	0.208687	FALSE
L3	47.69	3300_3800	NMF_4	0.00274501	0.9811	0.00828672	1	0	10	758	15589	1154611	0.000641478	0.000656498	0.977121	-0.0333913	FALSE
L3	47.69	3400_3900	NMF_4	0.00174243	0.9901	0.00432094	1	0	8	880	15589	1154611	0.000513182	0.000762161	0.673325	-0.570625	FALSE
L3	47.69	3500_4000	NMF_4	0.000475356	0.9951	0.00213327	1	0	7	867	15589	1154611	0.000449035	0.000750902	0.597993	-0.741799	FALSE
L4_C_Mam	47.24	4300_4800	NMF_4	0.0617231	0.4391	0.357437	1	0	5	157	15589	1154611	0.000320739	0.000135977	2.35878	1.23804	FALSE
L4_C_Mam	47.24	4400_4900	NMF_4	0.115885	0.3391	0.469672	1	0	6	169	15589	1154611	0.000384887	0.00014637	2.62955	1.39482	FALSE
L4_C_Mam	47.24	4500_5000	NMF_4	0.14561	0.3551	0.449649	1	0	6	140	15589	1154611	0.000384887	0.000121253	3.17425	1.66641	FALSE
L2d2_3end	46.53	0_500	NMF_4	0.0447972	0.6091	0.215311	1	0	5	815	15589	1154611	0.000320739	0.000705865	0.454391	-1.13799	FALSE
L2d2_3end	46.53	55_555	NMF_4	0.0296119	0.6531	0.18502	1	0	5	844	15589	1154611	0.000320739	0.000730982	0.438778	-1.18844	FALSE
L2c_3end	46.14	0_478	NMF_4	0.0484693	0.2231	0.6515	1	0	42	4756	15589	1154611	0.00269421	0.00411914	0.654071	-0.612481	FALSE
L2b_3end	42.57	0_466	NMF_4	0.00914896	0.8611	0.0649464	1	0	24	3633	15589	1154611	0.00153955	0.00314651	0.489287	-1.03125	FALSE
HAL1ME	41.98	1800_2300	NMF_4	0.0344035	0.9391	0.0272882	1	0	5	226	15589	1154611	0.000320739	0.000195737	1.63862	0.712484	FALSE
HAL1ME	41.98	1900_2400	NMF_4	0.38657	0.4441	0.352519	1	0	5	221	15589	1154611	0.000320739	0.000191406	1.6757	0.74476	FALSE
HAL1ME	41.98	1965_2465	NMF_4	0.8332	0.2041	0.690157	1	0	5	196	15589	1154611	0.000320739	0.000169754	1.88943	0.917953	FALSE
L1ME3G_3end	41.38	0_500	NMF_4	0.0366941	0.5161	0.287266	1	0	9	467	15589	1154611	0.00057733	0.000404465	1.42739	0.513381	FALSE
L1ME3G_3end	41.38	100_600	NMF_4	0.0299534	0.6571	0.182369	1	0	11	563	15589	1154611	0.000705626	0.00048761	1.44711	0.533175	FALSE
L1ME3G_3end	41.38	200_700	NMF_4	0.0329093	0.5781	0.237997	1	0	11	654	15589	1154611	0.000705626	0.000566425	1.24575	0.317019	FALSE
L1ME3G_3end	41.38	300_800	NMF_4	0.0425203	0.4341	0.36241	1	0	9	657	15589	1154611	0.00057733	0.000569023	1.0146	0.0209101	FALSE
L1ME3G_3end	41.38	400_900	NMF_4	0.0611036	0.4411	0.355463	1	0	8	560	15589	1154611	0.000513182	0.000485012	1.05808	0.0814517	FALSE
L1ME3G_3end	41.38	424_924	NMF_4	0.100413	0.3961	0.402195	1	0	8	532	15589	1154611	0.000513182	0.000460761	1.11377	0.155452	FALSE
L1MEd_5end	40.33	100_600	NMF_4	0.0122577	0.8941	0.0486139	1	0	5	745	15589	1154611	0.000320739	0.000645239	0.497086	-1.00843	FALSE
L1MEd_5end	40.33	200_700	NMF_4	0.0311053	0.5051	0.296623	1	0	5	778	15589	1154611	0.000320739	0.00067382	0.476001	-1.07096	FALSE
L1MEd_5end	40.33	300_800	NMF_4	0.0607075	0.0781	1.10735	1	0	5	690	15589	1154611	0.000320739	0.000597604	0.536708	-0.89779	FALSE
L1MEd_5end	40.33	400_900	NMF_4	0.0504421	0.3211	0.49336	1	0	6	579	15589	1154611	0.000384887	0.000501468	0.767521	-0.381722	FALSE
L1MEd_5end	40.33	500_1000	NMF_4	0.0559207	0.4271	0.36947	1	0	5	476	15589	1154611	0.000320739	0.00041226	0.778002	-0.362155	FALSE
L1ME4a_3end	39.76	0_500	NMF_4	0.0175799	0.8101	0.0914614	1	0	10	503	15589	1154611	0.000641478	0.000435645	1.47248	0.558248	FALSE
L1ME4a_3end	39.76	100_600	NMF_4	0.00832473	0.9141	0.0390063	1	0	12	653	15589	1154611	0.000769774	0.000565558	1.36109	0.444758	FALSE
L1ME4a_3end	39.76	200_700	NMF_4	0.0144928	0.8511	0.0700194	1	0	12	798	15589	1154611	0.000769774	0.000691142	1.11377	0.155452	FALSE
L1ME4a_3end	39.76	300_800	NMF_4	0.0582598	0.6041	0.218891	1	0	10	819	15589	1154611	0.000641478	0.00070933	0.904344	-0.145057	FALSE
L1ME4a_3end	39.76	371_871	NMF_4	0.044049	0.8481	0.0715529	1	0	10	741	15589	1154611	0.000641478	0.000641775	0.999538	-0.000666956	FALSE
L1M5_orf2	39.15	0_500	NMF_4	0.0522193	0.6621	0.179076	1	0	5	222	15589	1154611	0.000320739	0.000192273	1.66815	0.738247	FALSE
L1M5_orf2	39.15	100_600	NMF_4	0.0552525	0.3871	0.412177	1	0	5	337	15589	1154611	0.000320739	0.000291873	1.0989	0.136058	FALSE
L1M5_orf2	39.15	200_700	NMF_4	0.0445899	0.5721	0.242528	1	0	8	394	15589	1154611	0.000513182	0.00034124	1.50387	0.588683	FALSE
L1M5_orf2	39.15	300_800	NMF_4	0.0308835	0.5891	0.229811	1	0	8	401	15589	1154611	0.000513182	0.000347303	1.47762	0.563276	FALSE
L1M5_orf2	39.15	400_900	NMF_4	0.152489	0.2131	0.671417	1	0	7	412	15589	1154611	0.000449035	0.00035683	1.2584	0.331589	FALSE
L1M5_orf2	39.15	500_1000	NMF_4	0.260225	0.1581	0.801068	1	0	7	395	15589	1154611	0.000449035	0.000342107	1.31256	0.392381	FALSE
L1M5_orf2	39.15	600_1100	NMF_4	0.397688	0.1861	0.730254	1	0	5	348	15589	1154611	0.000320739	0.0003014	1.06416	0.0897193	FALSE
L1M5_orf2	39.15	900_1400	NMF_4	0.104729	0.7081	0.149905	1	0	6	224	15589	1154611	0.000384887	0.000194005	1.9839	0.988342	FALSE
L1M5_orf2	39.15	1000_1500	NMF_4	0.264876	0.2311	0.6362	1	0	9	293	15589	1154611	0.00057733	0.000253765	2.27506	1.1859	FALSE
L1M5_orf2	39.15	1100_1600	NMF_4	0.193654	0.1361	0.866142	1	0	11	329	15589	1154611	0.000705626	0.000284944	2.47636	1.30822	FALSE
L1M5_orf2	39.15	1200_1700	NMF_4	0.0622233	0.2851	0.545003	1	0	10	370	15589	1154611	0.000641478	0.000320454	2.00178	1.00128	FALSE
L1M5_orf2	39.15	1300_1800	NMF_4	0.150219	0.2571	0.589898	1	0	10	399	15589	1154611	0.000641478	0.000345571	1.85628	0.892418	FALSE
L1M5_orf2	39.15	1400_1900	NMF_4	0.0415722	0.7501	0.124881	1	0	10	456	15589	1154611	0.000641478	0.000394938	1.62425	0.699773	FALSE
L1M5_orf2	39.15	1500_2000	NMF_4	0.0550329	0.6061	0.217456	1	0	10	469	15589	1154611	0.000641478	0.000406197	1.57923	0.659219	FALSE
L1M5_orf2	39.15	1600_2100	NMF_4	0.0136254	0.9111	0.040434	1	0	10	420	15589	1154611	0.000641478	0.000363759	1.76347	0.818417	FALSE
L1M5_orf2	39.15	1700_2200	NMF_4	0.0219946	0.9011	0.045227	1	0	10	383	15589	1154611	0.000641478	0.000331713	1.93383	0.951462	FALSE
L1M5_orf2	39.15	1800_2300	NMF_4	0.0126641	0.9461	0.024063	1	0	12	425	15589	1154611	0.000769774	0.000368089	2.09127	1.06438	FALSE
L1M5_orf2	39.15	1900_2400	NMF_4	0.0380838	0.7071	0.150519	1	0	15	503	15589	1154611	0.000962217	0.000435645	2.20872	1.14321	FALSE
L1M5_orf2	39.15	2000_2500	NMF_4	0.0415852	0.8091	0.0919978	1	0	21	577	15589	1154611	0.0013471	0.000499735	2.69563	1.43062	FALSE
L1M5_orf2	39.15	2100_2600	NMF_4	0.0225435	0.8971	0.0471591	1	0	24	627	15589	1154611	0.00153955	0.00054304	2.83505	1.50338	FALSE
L1M5_orf2	39.15	2200_2700	NMF_4	0.0116657	0.9691	0.0136314	1	0	26	691	15589	1154611	0.00166784	0.00059847	2.78684	1.47863	FALSE
L1M5_orf2	39.15	2300_2800	NMF_4	0.0127898	0.9111	0.040434	1	0	28	756	15589	1154611	0.00179614	0.000654766	2.74318	1.45585	FALSE
L1M5_orf2	39.15	2400_2900	NMF_4	0.0414702	0.6271	0.202663	1	0	27	772	15589	1154611	0.00173199	0.000668623	2.59038	1.37317	FALSE
L1M5_orf2	39.15	2500_3000	NMF_4	0.0060621	0.9521	0.0213174	1	0	24	670	15589	1154611	0.00153955	0.000580282	2.6531	1.40768	FALSE
L1M5_orf2	39.15	2600_3100	NMF_4	0.00883264	0.8811	0.0549748	1	0	16	589	15589	1154611	0.00102636	0.000510129	2.01197	1.00861	FALSE
L1M5_orf2	39.15	2700_3200	NMF_4	0.0399527	0.6701	0.17386	1	0	14	501	15589	1154611	0.000898069	0.000433912	2.0697	1.04942	FALSE
L1M5_orf2	39.15	2794_3294	NMF_4	0.0250866	0.5021	0.29921	1	0	11	371	15589	1154611	0.000705626	0.00032132	2.19602	1.13489	FALSE
HAL1	38.96	0_500	NMF_4	0.0479464	0.1461	0.83535	1	0	6	669	15589	1154611	0.000384887	0.000579416	0.664267	-0.590165	FALSE
HAL1	38.96	100_600	NMF_4	0.0380842	0.1961	0.707522	1	0	6	832	15589	1154611	0.000384887	0.000720589	0.534128	-0.904743	FALSE
HAL1	38.96	200_700	NMF_4	0.0231747	0.5021	0.29921	1	0	6	1035	15589	1154611	0.000384887	0.000896406	0.429367	-1.21972	FALSE
HAL1	38.96	300_800	NMF_4	0.0115717	0.8171	0.0877248	1	0	5	1059	15589	1154611	0.000320739	0.000917192	0.349697	-1.51582	FALSE
HAL1	38.96	1200_1700	NMF_4	0.0233013	0.5921	0.227605	1	0	5	490	15589	1154611	0.000320739	0.000424385	0.755773	-0.403975	FALSE
HAL1	38.96	1300_1800	NMF_4	0.0575275	0.2441	0.612432	1	0	5	595	15589	1154611	0.000320739	0.000515325	0.622401	-0.684083	FALSE
HAL1	38.96	1500_2000	NMF_4	0.0138596	0.6301	0.200591	1	0	5	631	15589	1154611	0.000320739	0.000546504	0.586892	-0.768833	FALSE
HAL1	38.96	1600_2100	NMF_4	0.00986901	0.4981	0.302683	1	0	6	620	15589	1154611	0.000384887	0.000536977	0.716765	-0.480427	FALSE
HAL1	38.96	1700_2200	NMF_4	0.00574548	0.8751	0.0579423	1	0	7	579	15589	1154611	0.000449035	0.000501468	0.895441	-0.15933	FALSE
HAL1	38.96	1800_2300	NMF_4	0.0200064	0.6321	0.199214	1	0	6	614	15589	1154611	0.000384887	0.000531781	0.72377	-0.466398	FALSE
HAL1	38.96	1900_2400	NMF_4	0.11537	0.4981	0.302683	1	0	6	568	15589	1154611	0.000384887	0.000491941	0.782385	-0.35405	FALSE
HAL1	38.96	2000_2500	NMF_4	0.0883988	0.6761	0.169989	1	0	5	450	15589	1154611	0.000320739	0.000389742	0.822953	-0.281118	FALSE
HAL1	38.96	2007_2507	NMF_4	0.0444361	0.8771	0.0569509	1	0	5	444	15589	1154611	0.000320739	0.000384545	0.834074	-0.261753	FALSE
L1ME4b_3end	38.35	0_500	NMF_4	0.0137413	0.7051	0.151749	1	0	5	644	15589	1154611	0.000320739	0.000557764	0.575045	-0.798254	FALSE
L1ME4b_3end	38.35	100_600	NMF_4	0.0124866	0.7521	0.123724	1	0	6	753	15589	1154611	0.000384887	0.000652168	0.590165	-0.760809	FALSE
L1ME4b_3end	38.35	200_700	NMF_4	0.0276168	0.6581	0.181708	1	0	6	849	15589	1154611	0.000384887	0.000735313	0.523433	-0.933924	FALSE
L1ME4b_3end	38.35	300_800	NMF_4	0.0538517	0.5051	0.296623	1	0	6	829	15589	1154611	0.000384887	0.000717991	0.536061	-0.899531	FALSE
L1ME4b_3end	38.35	392_892	NMF_4	0.0389847	0.8551	0.0679831	1	0	5	704	15589	1154611	0.000320739	0.000609729	0.526035	-0.926769	FALSE
L2a_3end	38.26	0_500	NMF_4	0.069701	0.3351	0.474826	1	0	16	4222	15589	1154611	0.00102636	0.00365664	0.280685	-1.83298	FALSE
L2a_3end	38.26	17_517	NMF_4	0.0663663	0.3201	0.494714	1	0	16	4265	15589	1154611	0.00102636	0.00369388	0.277855	-1.8476	FALSE
L1MC5a_3end	35.8	900_1400	NMF_4	0.135344	0.6771	0.169347	1	0	5	201	15589	1154611	0.000320739	0.000174085	1.84243	0.881611	FALSE
L1MC5a_3end	35.8	1000_1500	NMF_4	0.150237	0.7541	0.122571	1	0	6	218	15589	1154611	0.000384887	0.000188808	2.03851	1.02751	FALSE
L1MC5a_3end	35.8	1100_1600	NMF_4	0.0185445	0.9741	0.0113965	1	0	5	202	15589	1154611	0.000320739	0.000174951	1.83331	0.874451	FALSE
L1MC5a_3end	35.8	1300_1800	NMF_4	0.00592998	0.8771	0.0569509	1	0	5	163	15589	1154611	0.000320739	0.000141173	2.27196	1.18393	FALSE
L1MC5a_3end	35.8	1400_1900	NMF_4	0.0129925	0.8631	0.0639389	1	0	7	160	15589	1154611	0.000449035	0.000138575	3.24038	1.69616	FALSE
L1MC5a_3end	35.8	1500_2000	NMF_4	0.0615897	0.3681	0.434034	1	0	6	184	15589	1154611	0.000384887	0.000159361	2.41519	1.27214	FALSE
L1MC5a_3end	35.8	1700_2200	NMF_4	0.0769508	0.3161	0.500176	1	0	5	182	15589	1154611	0.000320739	0.000157629	2.03477	1.02487	FALSE
L1MC5a_3end	35.8	1800_2300	NMF_4	0.024317	0.5661	0.247107	1	0	8	186	15589	1154611	0.000513182	0.000161093	3.18562	1.67158	FALSE
L1MC5a_3end	35.8	1900_2400	NMF_4	0.0259163	0.5671	0.24634	1	0	9	178	15589	1154611	0.00057733	0.000154164	3.7449	1.90493	FALSE
L1MC5a_3end	35.8	2000_2500	NMF_4	0.0198608	0.6841	0.16488	1	0	8	198	15589	1154611	0.000513182	0.000171486	2.99256	1.58138	FALSE
L1MC5a_3end	35.8	2100_2600	NMF_4	0.0214527	0.9491	0.022688	1	0	7	207	15589	1154611	0.000449035	0.000179281	2.50464	1.3246	FALSE
L1MC5a_3end	35.8	2200_2700	NMF_4	0.0561783	0.6221	0.20614	1	0	6	170	15589	1154611	0.000384887	0.000147236	2.61409	1.38631	FALSE
L1MC5a_3end	35.8	2277_2777	NMF_4	0.0395238	0.9441	0.024982	1	0	6	146	15589	1154611	0.000384887	0.00012645	3.0438	1.60587	FALSE
L1MC4_3end	33.69	1900_2400	NMF_4	0.00805477	0.5301	0.275642	1	0	5	510	15589	1154611	0.000320739	0.000441707	0.726135	-0.461691	FALSE
L1ME1_3end	28.76	0_500	NMF_4	0.0615657	0.0991	1.00393	1	0	6	928	15589	1154611	0.000384887	0.000803734	0.478873	-1.06228	FALSE
L1ME1_3end	28.76	100_600	NMF_4	0.0214499	0.3031	0.518414	1	0	7	1074	15589	1154611	0.000449035	0.000930183	0.482738	-1.05069	FALSE
L1ME1_3end	28.76	200_700	NMF_4	0.00223373	0.9761	0.0105057	1	0	8	1249	15589	1154611	0.000513182	0.00108175	0.4744	-1.07582	FALSE
L1ME1_3end	28.76	300_800	NMF_4	0.0118368	0.8111	0.0909256	1	0	10	1238	15589	1154611	0.000641478	0.00107222	0.598269	-0.741133	FALSE
L1ME1_3end	28.76	400_900	NMF_4	0.01181	0.7581	0.120274	1	0	10	1050	15589	1154611	0.000641478	0.000909397	0.705388	-0.503511	FALSE
L1ME1_3end	28.76	426_926	NMF_4	0.0124732	0.7901	0.102318	1	0	10	978	15589	1154611	0.000641478	0.000847039	0.757319	-0.401028	FALSE
L1MB8_3end	21.58	100_600	NMF_4	0.00821656	0.7561	0.121421	1	0	13	647	15589	1154611	0.000833921	0.000560362	1.48818	0.573552	FALSE
L1MB8_3end	21.58	200_700	NMF_4	0.00285164	0.9591	0.0181361	1	0	15	778	15589	1154611	0.000962217	0.00067382	1.428	0.513999	FALSE
L1MB8_3end	21.58	300_800	NMF_4	0.0686009	0.2711	0.56687	1	0	18	795	15589	1154611	0.00115466	0.000688544	1.67696	0.745849	FALSE
L1MB8_3end	21.58	400_900	NMF_4	0.0403221	0.2731	0.563678	1	0	18	680	15589	1154611	0.00115466	0.000588943	1.96056	0.971269	FALSE
L1MB8_3end	21.58	425_925	NMF_4	0.0588544	0.3231	0.490663	1	0	17	641	15589	1154611	0.00109051	0.000555165	1.9643	0.974017	FALSE
L1MB7_3end	21.44	0_500	NMF_4	0.0113643	0.6811	0.166789	1	0	8	775	15589	1154611	0.000513182	0.000671222	0.76455	-0.387318	FALSE
L1MB7_3end	21.44	100_600	NMF_4	0.0125643	0.6011	0.221053	1	0	14	913	15589	1154611	0.000898069	0.000790743	1.13573	0.183619	FALSE
L1MB7_3end	21.44	200_700	NMF_4	0.00317882	0.9581	0.0185892	1	0	21	1142	15589	1154611	0.0013471	0.000989078	1.36198	0.445705	FALSE
L1MB7_3end	21.44	300_800	NMF_4	0.0380813	0.3581	0.445996	1	0	22	1174	15589	1154611	0.00141125	0.00101679	1.38794	0.47295	FALSE
L1MB7_3end	21.44	400_900	NMF_4	0.0330175	0.3491	0.45705	1	0	21	1027	15589	1154611	0.0013471	0.000889477	1.51449	0.598832	FALSE
L1MB7_3end	21.44	431_931	NMF_4	0.0386849	0.4001	0.397831	1	0	21	958	15589	1154611	0.0013471	0.000829717	1.62357	0.69917	FALSE
L1MB3_3end	18.84	200_700	NMF_4	0.0157163	0.6761	0.169989	1	0	5	971	15589	1154611	0.000320739	0.000840976	0.381389	-1.39066	FALSE
L1MB3_3end	18.84	300_800	NMF_4	0.0155104	0.8721	0.0594337	1	0	5	1013	15589	1154611	0.000320739	0.000877352	0.365576	-1.45176	FALSE
AluJb	11.92	0_312	NMF_4	0.061905	0.1541	0.812197	1	0	7	5053	15589	1154611	0.000449035	0.00437637	0.102604	-3.28483	FALSE
MamTip2b	46.07	0_449	NMF_4	0.510204	0.0001	4	0.00634072	2.19786	14	150	15589	1154611	0.000898069	0.000129914	6.9128	2.78927	TRUE
Tigger15a	45.21	0_500	NMF_4	0.0239936	0.3461	0.460798	1	0	9	438	15589	1154611	0.00057733	0.000379349	1.5219	0.605873	FALSE
Tigger15a	45.21	100_600	NMF_4	0.00573645	0.8361	0.0777418	1	0	10	480	15589	1154611	0.000641478	0.000415724	1.54304	0.625772	FALSE
Tigger15a	45.21	200_700	NMF_4	0.00650677	0.8291	0.0813931	1	0	10	429	15589	1154611	0.000641478	0.000371554	1.72647	0.787829	FALSE
Tigger15a	45.21	215_715	NMF_4	0.0120419	0.6531	0.18502	1	0	10	415	15589	1154611	0.000641478	0.000359428	1.78472	0.835695	FALSE
MamRep434	42.98	0_426	NMF_4	0.478696	0.1901	0.721018	1	0	13	130	15589	1154611	0.000833921	0.000112592	7.40658	2.88881	FALSE
Tigger1	13.57	0_500	NMF_4	0.228068	0.0701	1.15428	1	0	5	555	15589	1154611	0.000320739	0.000480681	0.667259	-0.583681	FALSE
Tigger1	13.57	100_600	NMF_4	0.0526019	0.3941	0.404394	1	0	5	692	15589	1154611	0.000320739	0.000599336	0.535157	-0.901965	FALSE
Tigger1	13.57	200_700	NMF_4	0.447497	0.0511	1.29158	1	0	5	701	15589	1154611	0.000320739	0.000607131	0.528286	-0.920608	FALSE
Tigger1	13.57	300_800	NMF_4	0.086522	0.1881	0.725611	1	0	5	681	15589	1154611	0.000320739	0.000589809	0.543801	-0.878848	FALSE
Tigger1	13.57	400_900	NMF_4	0.0212552	0.5631	0.249414	1	0	5	619	15589	1154611	0.000320739	0.000536111	0.598269	-0.741133	FALSE
MLT1K	42.72	0_500	NMF_5	0.0264062	0.5401	0.267526	0.988155	0.00517478	11	2247	14488	1154611	0.000759249	0.00194611	0.390137	-1.35795	FALSE
MLT1K	42.72	95_595	NMF_5	0.00123372	0.9271	0.0328734	0.9991	0.000391041	11	2239	14488	1154611	0.000759249	0.00193918	0.391531	-1.3528	FALSE
MLT1N2	41.31	0_500	NMF_5	0.00512744	0.9081	0.0418663	0.9991	0.000391041	5	938	14488	1154611	0.000345113	0.000812395	0.42481	-1.23511	FALSE
MLT1N2	41.31	62_562	NMF_5	0.0199857	0.4961	0.304431	0.946932	0.0236814	5	939	14488	1154611	0.000345113	0.000813261	0.424357	-1.23665	FALSE
MLT1L	40.92	0_500	NMF_5	0.00811775	0.8421	0.0746363	0.9991	0.000391041	7	1286	14488	1154611	0.000483158	0.0011138	0.433795	-1.20492	FALSE
MLT1L	40.92	100_600	NMF_5	0.00248104	0.9751	0.0109508	0.9991	0.000391041	7	1282	14488	1154611	0.000483158	0.00111033	0.435148	-1.20042	FALSE
MLT1L	40.92	110_610	NMF_5	0.000710991	0.9471	0.0236042	0.9991	0.000391041	7	1276	14488	1154611	0.000483158	0.00110513	0.437194	-1.19365	FALSE
MLT1J	40.24	0_500	NMF_5	0.000106123	0.9971	0.00126128	0.9991	0.000391041	11	1847	14488	1154611	0.000759249	0.00159967	0.474628	-1.07513	FALSE
MLT1J	40.24	12_512	NMF_5	0.000167032	0.9921	0.00344455	0.9991	0.000391041	11	1847	14488	1154611	0.000759249	0.00159967	0.474628	-1.07513	FALSE
MLT1J2	40.06	0_448	NMF_5	0.0189636	0.7211	0.142005	0.9991	0.000391041	9	871	14488	1154611	0.000621204	0.000754367	0.823477	-0.280199	FALSE
MLT1I	38.88	0_411	NMF_5	0.00052059	0.9981	0.000825944	0.9991	0.000391041	14	1457	14488	1154611	0.000966317	0.0012619	0.765765	-0.385026	FALSE
LTR33	37.11	0_500	NMF_5	0.0522037	0.6871	0.16298	0.9991	0.000391041	6	1297	14488	1154611	0.000414136	0.00112332	0.368671	-1.4396	FALSE
LTR33	37.11	15_515	NMF_5	0.0560841	0.6791	0.168066	0.9991	0.000391041	6	1297	14488	1154611	0.000414136	0.00112332	0.368671	-1.4396	FALSE
MLT1H	35.605	0_500	NMF_5	0.00152671	0.9741	0.0113965	0.9991	0.000391041	8	1972	14488	1154611	0.000552181	0.00170793	0.323303	-1.62904	FALSE
MLT1H	35.605	49_549	NMF_5	0.00538139	0.9041	0.0437835	0.9991	0.000391041	8	1972	14488	1154611	0.000552181	0.00170793	0.323303	-1.62904	FALSE
MLT1G1	32.64	0_500	NMF_5	0.000223208	0.9381	0.0277509	0.9991	0.000391041	5	605	14488	1154611	0.000345113	0.000523986	0.658631	-0.602459	FALSE
MLT1G1	32.64	79_579	NMF_5	0.00124744	0.9811	0.00828672	0.9991	0.000391041	5	606	14488	1154611	0.000345113	0.000524852	0.657544	-0.604841	FALSE
MLT1F2	28.09	0_500	NMF_5	0.000585183	0.9971	0.00126128	0.9991	0.000391041	5	1089	14488	1154611	0.000345113	0.000943175	0.365906	-1.45046	FALSE
MLT1F2	28.09	60_560	NMF_5	0.000591325	0.9991	0.000391041	0.9991	0.000391041	5	1089	14488	1154611	0.000345113	0.000943175	0.365906	-1.45046	FALSE
MLT1C2	23.8	0_461	NMF_5	0.00442007	0.9711	0.012736	0.9991	0.000391041	5	1349	14488	1154611	0.000345113	0.00116836	0.295383	-1.75934	FALSE
MER21C	23.54	0_500	NMF_5	0.246762	0.0091	2.04096	0.215786	0.665977	13	528	14488	1154611	0.000897294	0.000457297	1.96217	0.97245	FALSE
MER21C	23.54	100_600	NMF_5	0.147541	0.0601	1.22113	0.391264	0.40753	15	604	14488	1154611	0.00103534	0.00052312	1.97916	0.98489	FALSE
MER21C	23.54	200_700	NMF_5	0.0491091	0.4831	0.315963	0.935614	0.0289034	15	657	14488	1154611	0.00103534	0.000569023	1.8195	0.863546	FALSE
MER21C	23.54	300_800	NMF_5	0.0662643	0.4151	0.381847	0.867394	0.0617837	15	617	14488	1154611	0.00103534	0.000534379	1.93746	0.954169	FALSE
MER21C	23.54	400_900	NMF_5	0.0550643	0.6321	0.199214	0.9991	0.000391041	10	486	14488	1154611	0.000690226	0.000420921	1.6398	0.71352	FALSE
MER21C	23.54	438_938	NMF_5	0.0555335	0.5311	0.274824	0.985312	0.00642607	10	440	14488	1154611	0.000690226	0.000381081	1.81123	0.856973	FALSE
MER49	16.625	100_600	NMF_5	0.0625845	0.2821	0.549597	0.733628	0.134524	8	223	14488	1154611	0.000552181	0.000193139	2.85899	1.5155	FALSE
MER49	16.625	200_700	NMF_5	0.0444547	0.4581	0.33904	0.900374	0.045577	9	257	14488	1154611	0.000621204	0.000222586	2.79085	1.48071	FALSE
MER49	16.625	300_800	NMF_5	0.259161	0.0181	1.74232	0.215786	0.665977	10	242	14488	1154611	0.000690226	0.000209594	3.29315	1.71947	FALSE
MER49	16.625	400_900	NMF_5	0.273727	0.0201	1.6968	0.215786	0.665977	10	208	14488	1154611	0.000690226	0.000180147	3.83146	1.93789	FALSE
MER49	16.625	423_923	NMF_5	0.108638	0.1311	0.882397	0.532466	0.273708	10	196	14488	1154611	0.000690226	0.000169754	4.06604	2.02362	FALSE
MER72	15.54	0_500	NMF_5	0.084617	0.3741	0.427012	0.820595	0.0858712	19	156	14488	1154611	0.00131143	0.00013511	9.70636	3.27893	FALSE
MER72	15.54	100_600	NMF_5	0.271455	0.0201	1.6968	0.215786	0.665977	20	164	14488	1154611	0.00138045	0.000142039	9.71882	3.28078	FALSE
MER72	15.54	200_700	NMF_5	0.38087	0.0181	1.74232	0.215786	0.665977	18	159	14488	1154611	0.00124241	0.000137709	9.022	3.17345	FALSE
MER72	15.54	222_722	NMF_5	0.190182	0.0581	1.23582	0.391264	0.40753	18	155	14488	1154611	0.00124241	0.000134244	9.25482	3.21021	FALSE
MER66B	13.955	0_486	NMF_5	0.106405	0.0651	1.18642	0.403942	0.393681	12	226	14488	1154611	0.000828272	0.000195737	4.23156	2.08119	FALSE
LTR9B	10.85	0_500	NMF_5	0.558528	0.0011	2.95861	0.0625819	1.20355	10	102	14488	1154611	0.000690226	8.83414e-05	7.81317	2.96591	TRUE
LTR9B	10.85	100_600	NMF_5	0.198934	0.0261	1.58336	0.259173	0.586411	10	102	14488	1154611	0.000690226	8.83414e-05	7.81317	2.96591	FALSE
LTR9B	10.85	144_644	NMF_5	0.19583	0.0161	1.79317	0.215786	0.665977	10	102	14488	1154611	0.000690226	8.83414e-05	7.81317	2.96591	FALSE
MER41B	10.61	0_500	NMF_5	0.316153	0.0131	1.88273	0.215786	0.665977	19	598	14488	1154611	0.00131143	0.000517923	2.53209	1.34033	FALSE
MER41B	10.61	100_600	NMF_5	0.312108	0.0161	1.79317	0.215786	0.665977	19	629	14488	1154611	0.00131143	0.000544772	2.4073	1.26742	FALSE
MER41B	10.61	134_634	NMF_5	0.27906	0.0131	1.88273	0.215786	0.665977	19	629	14488	1154611	0.00131143	0.000544772	2.4073	1.26742	FALSE
MamGypsy2-I	45.34	2400_2900	NMF_5	0.0313725	0.3471	0.459545	0.774204	0.111145	5	60	14488	1154611	0.000345113	5.19656e-05	6.64119	2.73144	FALSE
MamGypsy2-I	45.34	2500_3000	NMF_5	0.0480462	0.3151	0.501552	0.767514	0.114914	7	53	14488	1154611	0.000483158	4.59029e-05	10.5257	3.39584	FALSE
MamGypsy2-I	45.34	2600_3100	NMF_5	0.113124	0.0931	1.03105	0.434922	0.361589	5	47	14488	1154611	0.000345113	4.07064e-05	8.47812	3.08374	FALSE
MamGypsy2-I	45.34	2700_3200	NMF_5	0.037314	0.2551	0.59329	0.708497	0.149662	5	53	14488	1154611	0.000345113	4.59029e-05	7.51833	2.91041	FALSE
ERV3-16A3_I	35.01	1700_2200	NMF_5	0.02617	0.8481	0.0715529	0.9991	0.000391041	5	150	14488	1154611	0.000345113	0.000129914	2.65648	1.40951	FALSE
ERV3-16A3_I	35.01	1800_2300	NMF_5	0.0133754	0.9651	0.0154277	0.9991	0.000391041	5	173	14488	1154611	0.000345113	0.000149834	2.3033	1.2037	FALSE
ERV3-16A3_I	35.01	1900_2400	NMF_5	0.0195311	0.8481	0.0715529	0.9991	0.000391041	5	185	14488	1154611	0.000345113	0.000160227	2.1539	1.10695	FALSE
ERV3-16A3_I	35.01	2000_2500	NMF_5	0.00421896	0.9021	0.0447453	0.9991	0.000391041	5	185	14488	1154611	0.000345113	0.000160227	2.1539	1.10695	FALSE
ERV3-16A3_I	35.01	2100_2600	NMF_5	0.00242328	0.9331	0.0300718	0.9991	0.000391041	5	182	14488	1154611	0.000345113	0.000157629	2.1894	1.13054	FALSE
ERV3-16A3_I	35.01	2200_2700	NMF_5	0.0105846	0.8011	0.0963133	0.9991	0.000391041	5	169	14488	1154611	0.000345113	0.00014637	2.35782	1.23745	FALSE
MamRTE1	48.57	1900_2400	NMF_5	0.00491747	0.9071	0.0423448	0.9991	0.000391041	5	91	14488	1154611	0.000345113	7.88144e-05	4.37881	2.13054	FALSE
MamRTE1	48.57	2000_2500	NMF_5	0.0170088	0.5931	0.226872	0.9991	0.000391041	5	104	14488	1154611	0.000345113	9.00736e-05	3.83146	1.93789	FALSE
MamRTE1	48.57	2100_2600	NMF_5	0.0152696	0.5971	0.223953	0.9991	0.000391041	5	123	14488	1154611	0.000345113	0.000106529	3.23961	1.69582	FALSE
MamRTE1	48.57	2200_2700	NMF_5	0.0452822	0.3401	0.468393	0.774204	0.111145	5	126	14488	1154611	0.000345113	0.000109128	3.16247	1.66105	FALSE
MamRTE1	48.57	2300_2800	NMF_5	0.0535185	0.3311	0.480041	0.774204	0.111145	5	142	14488	1154611	0.000345113	0.000122985	2.80614	1.48859	FALSE
MamRTE1	48.57	2400_2900	NMF_5	0.052039	0.2541	0.594995	0.708497	0.149662	5	148	14488	1154611	0.000345113	0.000128182	2.69237	1.42888	FALSE
L2	48.36	0_500	NMF_5	0.0244101	0.8901	0.0505612	0.9991	0.000391041	6	1717	14488	1154611	0.000414136	0.00148708	0.278489	-1.84431	FALSE
L2	48.36	1100_1600	NMF_5	0.0160994	0.8221	0.0850754	0.9991	0.000391041	5	3130	14488	1154611	0.000345113	0.00271087	0.127307	-2.97361	FALSE
L2	48.36	1200_1700	NMF_5	0.0201455	0.8271	0.082442	0.9991	0.000391041	5	3289	14488	1154611	0.000345113	0.00284858	0.121153	-3.0451	FALSE
L2	48.36	1600_2100	NMF_5	0.0293772	0.2361	0.626904	0.708497	0.149662	5	3179	14488	1154611	0.000345113	0.00275331	0.125345	-2.99602	FALSE
L2	48.36	1700_2200	NMF_5	0.000809327	0.5641	0.248644	0.9991	0.000391041	5	3190	14488	1154611	0.000345113	0.00276284	0.124913	-3.00101	FALSE
L2	48.36	1800_2300	NMF_5	0.0174551	0.2241	0.649558	0.700617	0.154519	5	3370	14488	1154611	0.000345113	0.00291873	0.118241	-3.0802	FALSE
L2	48.36	1900_2400	NMF_5	0.0561278	0.1491	0.826522	0.558508	0.252971	9	3739	14488	1154611	0.000621204	0.00323832	0.191829	-2.38211	FALSE
L2	48.36	2000_2500	NMF_5	0.0443287	0.2481	0.605373	0.708497	0.149662	8	4311	14488	1154611	0.000552181	0.00373373	0.14789	-2.7574	FALSE
L2	48.36	2100_2600	NMF_5	0.0357325	0.4131	0.383945	0.867394	0.0617837	10	4593	14488	1154611	0.000690226	0.00397796	0.173513	-2.52689	FALSE
L2	48.36	2200_2700	NMF_5	0.0277735	0.5831	0.234257	0.9991	0.000391041	14	5113	14488	1154611	0.000966317	0.00442833	0.218212	-2.19619	FALSE
L2	48.36	2300_2800	NMF_5	0.0308137	0.5171	0.286425	0.97298	0.0118959	17	5798	14488	1154611	0.00117338	0.0050216	0.233667	-2.09747	FALSE
L2	48.36	2400_2900	NMF_5	0.0344682	0.4571	0.339989	0.900374	0.045577	25	6728	14488	1154611	0.00172557	0.00582707	0.296129	-1.7557	FALSE
L2	48.36	2500_3000	NMF_5	0.0498063	0.2881	0.540457	0.733628	0.134524	27	6370	14488	1154611	0.00186361	0.00551701	0.337794	-1.56579	FALSE
L2	48.36	2582_3082	NMF_5	0.0490831	0.3431	0.464579	0.774204	0.111145	23	5844	14488	1154611	0.00158752	0.00506144	0.31365	-1.67277	FALSE
L2d_3end	48	0_500	NMF_5	0.0640654	0.1481	0.829445	0.558508	0.252971	5	1083	14488	1154611	0.000345113	0.000937978	0.367933	-1.44248	FALSE
L2d_3end	48	16_516	NMF_5	0.0564303	0.1801	0.744486	0.590982	0.228425	5	1093	14488	1154611	0.000345113	0.000946639	0.364567	-1.45574	FALSE
L3	47.69	2600_3100	NMF_5	0.00120697	0.9951	0.00213327	0.9991	0.000391041	5	629	14488	1154611	0.000345113	0.000544772	0.6335	-0.658583	FALSE
L3	47.69	2700_3200	NMF_5	0.00143272	0.9971	0.00126128	0.9991	0.000391041	5	688	14488	1154611	0.000345113	0.000595872	0.579174	-0.787932	FALSE
L3	47.69	2800_3300	NMF_5	0.0118157	0.8361	0.0777418	0.9991	0.000391041	6	687	14488	1154611	0.000414136	0.000595006	0.69602	-0.522799	FALSE
L3	47.69	2900_3400	NMF_5	0.0797676	0.2571	0.589898	0.708497	0.149662	6	714	14488	1154611	0.000414136	0.00061839	0.6697	-0.578413	FALSE
L3	47.69	3000_3500	NMF_5	0.01517	0.6191	0.208239	0.9991	0.000391041	8	763	14488	1154611	0.000552181	0.000660829	0.835589	-0.259135	FALSE
L3	47.69	3100_3600	NMF_5	0.00711056	0.7711	0.112889	0.9991	0.000391041	7	780	14488	1154611	0.000483158	0.000675552	0.715205	-0.483571	FALSE
L3	47.69	3200_3700	NMF_5	0.0100769	0.8261	0.0829674	0.9991	0.000391041	5	705	14488	1154611	0.000345113	0.000610595	0.565208	-0.823147	FALSE
L3	47.69	3300_3800	NMF_5	0.00826402	0.8411	0.0751524	0.9991	0.000391041	5	758	14488	1154611	0.000345113	0.000656498	0.525688	-0.927721	FALSE
L3	47.69	3400_3900	NMF_5	0.00205772	0.9661	0.0149779	0.9991	0.000391041	7	880	14488	1154611	0.000483158	0.000762161	0.633932	-0.6576	FALSE
L3	47.69	3500_4000	NMF_5	0.000794568	0.9821	0.00784429	0.9991	0.000391041	7	867	14488	1154611	0.000483158	0.000750902	0.643437	-0.636129	FALSE
L3	47.69	3599_4099	NMF_5	0.000482365	0.9761	0.0105057	0.9991	0.000391041	6	730	14488	1154611	0.000414136	0.000632248	0.655022	-0.610386	FALSE
L2d2_3end	46.53	0_500	NMF_5	0.186068	0.0781	1.10735	0.430281	0.366247	5	815	14488	1154611	0.000345113	0.000705865	0.488922	-1.03232	FALSE
L2d2_3end	46.53	55_555	NMF_5	0.235855	0.0321	1.49349	0.296502	0.527972	6	844	14488	1154611	0.000414136	0.000730982	0.566547	-0.819732	FALSE
L2c_3end	46.14	0_478	NMF_5	0.0379747	0.2641	0.578232	0.708497	0.149662	32	4756	14488	1154611	0.00220872	0.00411914	0.536211	-0.899128	FALSE
L2b_3end	42.57	0_466	NMF_5	0.0387006	0.3321	0.478731	0.774204	0.111145	20	3633	14488	1154611	0.00138045	0.00314651	0.438724	-1.18861	FALSE
L1ME3G_3end	41.38	0_500	NMF_5	0.0157965	0.7981	0.0979427	0.9991	0.000391041	8	467	14488	1154611	0.000552181	0.000404465	1.36521	0.449126	FALSE
L1ME3G_3end	41.38	100_600	NMF_5	0.0195043	0.7001	0.15484	0.9991	0.000391041	8	563	14488	1154611	0.000552181	0.00048761	1.13242	0.179414	FALSE
L1ME3G_3end	41.38	200_700	NMF_5	0.0356891	0.6231	0.205442	0.9991	0.000391041	8	654	14488	1154611	0.000552181	0.000566425	0.974854	-0.0367422	FALSE
L1ME3G_3end	41.38	300_800	NMF_5	0.0398828	0.5721	0.242528	0.9991	0.000391041	7	657	14488	1154611	0.000483158	0.000569023	0.849102	-0.23599	FALSE
L1ME3G_3end	41.38	400_900	NMF_5	0.0743347	0.4011	0.396747	0.865473	0.0627464	6	560	14488	1154611	0.000414136	0.000485012	0.853867	-0.227916	FALSE
L1ME3G_3end	41.38	424_924	NMF_5	0.0784375	0.2901	0.537452	0.733628	0.134524	6	532	14488	1154611	0.000414136	0.000460761	0.898808	-0.153915	FALSE
HAL1	38.96	200_700	NMF_5	0.0952797	0.2141	0.669383	0.68555	0.163961	5	1035	14488	1154611	0.000345113	0.000896406	0.384997	-1.37708	FALSE
HAL1	38.96	300_800	NMF_5	0.101768	0.1211	0.916856	0.511547	0.291114	5	1059	14488	1154611	0.000345113	0.000917192	0.376271	-1.41015	FALSE
HAL1	38.96	400_900	NMF_5	0.0862302	0.1781	0.749336	0.590982	0.228425	5	955	14488	1154611	0.000345113	0.000827118	0.417248	-1.26102	FALSE
HAL1	38.96	500_1000	NMF_5	0.0821736	0.1791	0.746904	0.590982	0.228425	5	838	14488	1154611	0.000345113	0.000725786	0.475503	-1.07247	FALSE
HAL1	38.96	600_1100	NMF_5	0.0479999	0.4411	0.355463	0.900374	0.045577	5	694	14488	1154611	0.000345113	0.000601068	0.574166	-0.800459	FALSE
L1ME4b_3end	38.35	0_500	NMF_5	0.00616706	0.9291	0.0319375	0.9991	0.000391041	6	644	14488	1154611	0.000414136	0.000557764	0.742493	-0.42955	FALSE
L1ME4b_3end	38.35	100_600	NMF_5	0.0108834	0.8611	0.0649464	0.9991	0.000391041	7	753	14488	1154611	0.000483158	0.000652168	0.74085	-0.432747	FALSE
L1ME4b_3end	38.35	200_700	NMF_5	0.079973	0.3111	0.5071	0.767514	0.114914	7	849	14488	1154611	0.000483158	0.000735313	0.657079	-0.605861	FALSE
L1ME4b_3end	38.35	300_800	NMF_5	0.0965192	0.1591	0.79833	0.564033	0.248695	7	829	14488	1154611	0.000483158	0.000717991	0.672931	-0.571469	FALSE
L1ME4b_3end	38.35	392_892	NMF_5	0.145179	0.0901	1.04528	0.434922	0.361589	6	704	14488	1154611	0.000414136	0.000609729	0.679213	-0.558065	FALSE
L2a_3end	38.26	0_500	NMF_5	0.0919426	0.0791	1.10182	0.430281	0.366247	12	4222	14488	1154611	0.000828272	0.00365664	0.226512	-2.14234	FALSE
L2a_3end	38.26	17_517	NMF_5	0.115615	0.0541	1.2668	0.39064	0.408223	13	4265	14488	1154611	0.000897294	0.00369388	0.242913	-2.04149	FALSE
L1MEc_5end	31.82	0_500	NMF_5	0.125112	0.0731	1.13608	0.430281	0.366247	5	908	14488	1154611	0.000345113	0.000786412	0.438845	-1.18822	FALSE
L1MEc_5end	31.82	100_600	NMF_5	0.0264062	0.2621	0.581533	0.708497	0.149662	5	1044	14488	1154611	0.000345113	0.000904201	0.381678	-1.38957	FALSE
L1MEc_5end	31.82	200_700	NMF_5	0.0292604	0.8151	0.0887891	0.9991	0.000391041	5	1143	14488	1154611	0.000345113	0.000989944	0.348619	-1.52028	FALSE
L1MEc_5end	31.82	300_800	NMF_5	0.0984561	0.0921	1.03574	0.434922	0.361589	5	1093	14488	1154611	0.000345113	0.000946639	0.364567	-1.45574	FALSE
L1ME1_3end	28.76	0_500	NMF_5	0.0155055	0.8881	0.0515381	0.9991	0.000391041	9	928	14488	1154611	0.000621204	0.000803734	0.772897	-0.371651	FALSE
L1ME1_3end	28.76	100_600	NMF_5	0.0174682	0.9331	0.0300718	0.9991	0.000391041	9	1074	14488	1154611	0.000621204	0.000930183	0.667829	-0.582449	FALSE
L1ME1_3end	28.76	200_700	NMF_5	0.0153738	0.8421	0.0746363	0.9991	0.000391041	9	1249	14488	1154611	0.000621204	0.00108175	0.574258	-0.800228	FALSE
L1ME1_3end	28.76	300_800	NMF_5	0.276001	0.0881	1.05502	0.434922	0.361589	9	1238	14488	1154611	0.000621204	0.00107222	0.579361	-0.787466	FALSE
L1ME1_3end	28.76	400_900	NMF_5	0.514423	0.0451	1.34582	0.34445	0.462874	9	1050	14488	1154611	0.000621204	0.000909397	0.683094	-0.549844	FALSE
L1ME1_3end	28.76	426_926	NMF_5	0.610819	0.0191	1.71897	0.215786	0.665977	9	978	14488	1154611	0.000621204	0.000847039	0.733383	-0.447361	FALSE
L1MB7_3end	21.44	100_600	NMF_5	0.0586102	0.5781	0.237997	0.9991	0.000391041	6	913	14488	1154611	0.000414136	0.000790743	0.52373	-0.933104	FALSE
L1MB7_3end	21.44	200_700	NMF_5	0.00877369	0.9051	0.0433034	0.9991	0.000391041	7	1142	14488	1154611	0.000483158	0.000989078	0.488494	-1.03359	FALSE
L1MB7_3end	21.44	300_800	NMF_5	0.14964	0.1541	0.812197	0.561347	0.250769	7	1174	14488	1154611	0.000483158	0.00101679	0.475179	-1.07346	FALSE
L1MB7_3end	21.44	400_900	NMF_5	0.188673	0.1201	0.920457	0.511547	0.291114	7	1027	14488	1154611	0.000483158	0.000889477	0.543194	-0.880461	FALSE
L1MB7_3end	21.44	431_931	NMF_5	0.12672	0.1341	0.872571	0.532466	0.273708	7	958	14488	1154611	0.000483158	0.000829717	0.582317	-0.780122	FALSE
L1MB3_3end	18.84	0_500	NMF_5	0.0344354	0.6201	0.207538	0.9991	0.000391041	6	597	14488	1154611	0.000414136	0.000517057	0.800948	-0.32022	FALSE
L1MB3_3end	18.84	100_600	NMF_5	0.0354624	0.7271	0.138406	0.9991	0.000391041	6	777	14488	1154611	0.000414136	0.000672954	0.6154	-0.700404	FALSE
L1MB3_3end	18.84	200_700	NMF_5	0.0372055	0.4571	0.339989	0.900374	0.045577	7	971	14488	1154611	0.000483158	0.000840976	0.574521	-0.799568	FALSE
L1MB3_3end	18.84	300_800	NMF_5	0.316977	0.0441	1.35556	0.34445	0.462874	7	1013	14488	1154611	0.000483158	0.000877352	0.550701	-0.860659	FALSE
L1MB3_3end	18.84	400_900	NMF_5	0.19534	0.0981	1.00833	0.442652	0.353937	6	903	14488	1154611	0.000414136	0.000782082	0.52953	-0.917215	FALSE
L1MB3_3end	18.84	430_930	NMF_5	0.344207	0.0391	1.40782	0.337595	0.471604	6	877	14488	1154611	0.000414136	0.000759563	0.545229	-0.875066	FALSE
MER102b	34.9	0_341	NMF_5	0.0183307	0.6821	0.166152	0.9991	0.000391041	5	337	14488	1154611	0.000345113	0.000291873	1.18241	0.241728	FALSE
MER1A	9.26	0_500	NMF_5	0.0215112	0.8751	0.0579423	0.9991	0.000391041	5	511	14488	1154611	0.000345113	0.000442573	0.779788	-0.358847	FALSE
MER1A	9.26	29_529	NMF_5	0.0270767	0.7421	0.129538	0.9991	0.000391041	5	511	14488	1154611	0.000345113	0.000442573	0.779788	-0.358847	FALSE
MamRep605	43.665	0_500	NMF_6	0.0202696	0.5871	0.231288	0.875698	0.0576457	5	304	15094	1154611	0.000331257	0.000263292	1.25814	0.331288	FALSE
MamRep605	43.665	100_600	NMF_6	0.0111945	0.5051	0.296623	0.855878	0.0675881	8	370	15094	1154611	0.000530012	0.000320454	1.65394	0.725906	FALSE
MamRep605	43.665	200_700	NMF_6	0.0165729	0.5871	0.231288	0.875698	0.0576457	9	392	15094	1154611	0.000596263	0.000339508	1.75626	0.812503	FALSE
MamRep605	43.665	300_800	NMF_6	0.0118085	0.6841	0.16488	0.957616	0.0188088	8	344	15094	1154611	0.000530012	0.000297936	1.77895	0.831023	FALSE
MamRep605	43.665	349_849	NMF_6	0.0093212	0.7551	0.121996	1	0	7	314	15094	1154611	0.00046376	0.000271953	1.7053	0.770022	FALSE
LTR78B	43.56	300_800	NMF_6	0.054097	0.3971	0.4011	0.784705	0.105294	5	255	15094	1154611	0.000331257	0.000220854	1.4999	0.584863	FALSE
LTR78B	43.56	400_900	NMF_6	0.0862106	0.0791	1.10182	0.342396	0.465471	6	261	15094	1154611	0.000397509	0.00022605	1.7585	0.814344	FALSE
LTR78B	43.56	500_1000	NMF_6	0.177254	0.0061	2.21467	0.10042	0.998178	6	289	15094	1154611	0.000397509	0.000250301	1.58813	0.667325	FALSE
LTR78B	43.56	700_1200	NMF_6	0.0476505	0.1731	0.761703	0.522481	0.281929	6	280	15094	1154611	0.000397509	0.000242506	1.63917	0.712967	FALSE
LTR78B	43.56	796_1296	NMF_6	0.0444981	0.3291	0.482672	0.708681	0.149549	5	251	15094	1154611	0.000331257	0.000217389	1.5238	0.607672	FALSE
MLT1O	43.42	0_500	NMF_6	0.0716823	0.1401	0.853562	0.489952	0.309846	12	817	15094	1154611	0.000795018	0.000707598	1.12355	0.168058	FALSE
MLT1O	43.42	42_542	NMF_6	0.0511608	0.2651	0.57659	0.667278	0.175693	12	819	15094	1154611	0.000795018	0.00070933	1.1208	0.164531	FALSE
LTR78	43.15	600_1100	NMF_6	0.0496908	0.5611	0.25096	0.875698	0.0576457	6	576	15094	1154611	0.000397509	0.000498869	0.79682	-0.327675	FALSE
LTR78	43.15	700_1200	NMF_6	0.0525238	0.3591	0.444785	0.73409	0.134251	5	554	15094	1154611	0.000331257	0.000479815	0.690385	-0.534526	FALSE
MLT1K	42.72	0_500	NMF_6	0.0735348	0.1661	0.77963	0.520849	0.283288	23	2247	15094	1154611	0.00152378	0.00194611	0.78299	-0.352935	FALSE
MLT1K	42.72	95_595	NMF_6	0.0184452	0.5941	0.22614	0.878938	0.0560418	23	2239	15094	1154611	0.00152378	0.00193918	0.785787	-0.347789	FALSE
MLT1N2	41.31	0_500	NMF_6	0.109919	0.0651	1.18642	0.317422	0.498363	15	938	15094	1154611	0.000993772	0.000812395	1.22326	0.290734	FALSE
MLT1N2	41.31	62_562	NMF_6	0.187301	0.0221	1.65561	0.200582	0.697707	15	939	15094	1154611	0.000993772	0.000813261	1.22196	0.289197	FALSE
MLT1L	40.92	0_500	NMF_6	0.0340442	0.5031	0.298346	0.855878	0.0675881	10	1286	15094	1154611	0.000662515	0.0011138	0.594827	-0.749459	FALSE
MLT1L	40.92	100_600	NMF_6	0.0136878	0.8951	0.0481284	1	0	10	1282	15094	1154611	0.000662515	0.00111033	0.596683	-0.744965	FALSE
MLT1L	40.92	110_610	NMF_6	0.00433362	0.8261	0.0829674	1	0	10	1276	15094	1154611	0.000662515	0.00110513	0.599488	-0.738197	FALSE
MLT1J	40.24	0_500	NMF_6	0.000703262	0.9921	0.00344455	1	0	8	1847	15094	1154611	0.000530012	0.00159967	0.331325	-1.59368	FALSE
MLT1J	40.24	12_512	NMF_6	0.00143936	0.9651	0.0154277	1	0	8	1847	15094	1154611	0.000530012	0.00159967	0.331325	-1.59368	FALSE
MLT1J2	40.06	0_448	NMF_6	0.137712	0.0291	1.53611	0.211417	0.67486	5	871	15094	1154611	0.000331257	0.000754367	0.43912	-1.18731	FALSE
MLT1J1	39.655	0_444	NMF_6	0.0738484	0.1771	0.751781	0.522481	0.281929	5	451	15094	1154611	0.000331257	0.000390608	0.848057	-0.237768	FALSE
LTR33A	39.51	0_500	NMF_6	0.0310318	0.8011	0.0963133	1	0	6	499	15094	1154611	0.000397509	0.00043218	0.919776	-0.120646	FALSE
LTR33A	39.51	20_520	NMF_6	0.0277289	0.8821	0.0544822	1	0	6	499	15094	1154611	0.000397509	0.00043218	0.919776	-0.120646	FALSE
MLT1I	38.88	0_411	NMF_6	0.00369178	0.9821	0.00784429	1	0	12	1457	15094	1154611	0.000795018	0.0012619	0.630018	-0.666535	FALSE
LTR33	37.11	0_500	NMF_6	0.0350795	0.6491	0.187688	0.938898	0.0273817	8	1297	15094	1154611	0.000530012	0.00112332	0.471825	-1.08367	FALSE
LTR33	37.11	15_515	NMF_6	0.0303209	0.8241	0.0840201	1	0	8	1297	15094	1154611	0.000530012	0.00112332	0.471825	-1.08367	FALSE
MLT1H2	36.3	0_489	NMF_6	0.0547632	0.1211	0.916856	0.460537	0.336735	5	638	15094	1154611	0.000331257	0.000552567	0.599488	-0.738197	FALSE
MLT1H	35.605	0_500	NMF_6	0.0134473	0.7871	0.10397	1	0	27	1972	15094	1154611	0.00178879	0.00170793	1.04734	0.0667316	FALSE
MLT1H	35.605	49_549	NMF_6	0.0423483	0.3471	0.459545	0.73409	0.134251	27	1972	15094	1154611	0.00178879	0.00170793	1.04734	0.0667316	FALSE
MLT1H1	33.82	0_500	NMF_6	0.0646486	0.1341	0.872571	0.485285	0.314003	9	653	15094	1154611	0.000596263	0.000565558	1.05429	0.0762737	FALSE
MLT1H1	33.82	55_555	NMF_6	0.0567654	0.1871	0.727926	0.54018	0.267462	9	651	15094	1154611	0.000596263	0.000563826	1.05753	0.0806992	FALSE
LTR50	33.185	100_600	NMF_6	0.0291349	0.5771	0.238749	0.875698	0.0576457	5	445	15094	1154611	0.000331257	0.000385411	0.859491	-0.218446	FALSE
MLT1G1	32.64	0_500	NMF_6	0.00282713	0.6781	0.168706	0.956572	0.0192825	6	605	15094	1154611	0.000397509	0.000523986	0.758625	-0.398541	FALSE
MLT1G1	32.64	79_579	NMF_6	0.0104055	0.6611	0.179733	0.944138	0.0249646	6	606	15094	1154611	0.000397509	0.000524852	0.757373	-0.400924	FALSE
MLT1E1A	28.53	0_500	NMF_6	0.0318644	0.5821	0.235002	0.875698	0.0576457	5	328	15094	1154611	0.000331257	0.000284078	1.16608	0.221664	FALSE
MLT1E1A	28.53	100_600	NMF_6	0.0333579	0.4301	0.366431	0.832494	0.079619	5	356	15094	1154611	0.000331257	0.000308329	1.07436	0.103483	FALSE
MLT1F2	28.09	0_500	NMF_6	0.0053304	0.9771	0.010061	1	0	11	1089	15094	1154611	0.000728766	0.000943175	0.772674	-0.372069	FALSE
MLT1F2	28.09	60_560	NMF_6	0.00398552	0.9921	0.00344455	1	0	11	1089	15094	1154611	0.000728766	0.000943175	0.772674	-0.372069	FALSE
MLT1F1	26.35	0_500	NMF_6	0.011009	0.8941	0.0486139	1	0	5	518	15094	1154611	0.000331257	0.000448636	0.738366	-0.437592	FALSE
MLT1F1	26.35	69_569	NMF_6	0.00769063	0.9001	0.0457092	1	0	5	519	15094	1154611	0.000331257	0.000449502	0.736943	-0.440375	FALSE
MLT1D	24.42	0_500	NMF_6	0.0264814	0.5781	0.237997	0.875698	0.0576457	7	1424	15094	1154611	0.00046376	0.00123332	0.376027	-1.41109	FALSE
MLT1D	24.42	5_505	NMF_6	0.0294127	0.6041	0.218891	0.886528	0.0523074	7	1424	15094	1154611	0.00046376	0.00123332	0.376027	-1.41109	FALSE
MLT1C2	23.8	0_461	NMF_6	0.0351099	0.4691	0.328735	0.853535	0.0687788	6	1349	15094	1154611	0.000397509	0.00116836	0.340228	-1.55542	FALSE
LTR18B	12.99	0_500	NMF_6	0.145485	0.0681	1.16685	0.317422	0.498363	12	199	15094	1154611	0.000795018	0.000172352	4.61275	2.20563	FALSE
LTR18B	12.99	100_600	NMF_6	0.0678455	0.1241	0.906228	0.460537	0.336735	13	203	15094	1154611	0.000861269	0.000175817	4.89868	2.29239	FALSE
LTR18B	12.99	114_614	NMF_6	0.111061	0.0611	1.21396	0.317422	0.498363	13	203	15094	1154611	0.000861269	0.000175817	4.89868	2.29239	FALSE
LTR1A2	10.41	0_500	NMF_6	0.0190192	0.7571	0.120847	1	0	10	262	15094	1154611	0.000662515	0.000226916	2.91965	1.54579	FALSE
LTR1A2	10.41	100_600	NMF_6	0.0816252	0.0121	1.91721	0.129134	0.888959	11	295	15094	1154611	0.000728766	0.000255497	2.85234	1.51215	FALSE
LTR1A2	10.41	200_700	NMF_6	0.167977	0.0011	2.95861	0.0493372	1.30683	11	296	15094	1154611	0.000728766	0.000256363	2.84271	1.50727	FALSE
LTR1A2	10.41	300_800	NMF_6	0.17131	0.0011	2.95861	0.0493372	1.30683	10	252	15094	1154611	0.000662515	0.000218255	3.0355	1.60194	FALSE
LTR1A2	10.41	337_837	NMF_6	0.211943	0.0021	2.67778	0.0541604	1.26632	9	233	15094	1154611	0.000596263	0.0002018	2.95473	1.56303	FALSE
L3b_3end	48.86	700_1200	NMF_6	0.0086198	0.9591	0.0181361	1	0	5	183	15094	1154611	0.000331257	0.000158495	2.09002	1.06352	FALSE
L3b_3end	48.86	706_1206	NMF_6	0.00770529	0.8931	0.0490999	1	0	5	181	15094	1154611	0.000331257	0.000156763	2.11311	1.07937	FALSE
MamRTE1	48.57	2700_3200	NMF_6	0.00479838	0.8811	0.0549748	1	0	6	152	15094	1154611	0.000397509	0.000131646	3.01953	1.59432	FALSE
MamRTE1	48.57	2800_3300	NMF_6	0.0147419	0.6641	0.177767	0.944138	0.0249646	9	162	15094	1154611	0.000596263	0.000140307	4.24971	2.08736	FALSE
MamRTE1	48.57	2900_3400	NMF_6	0.00747041	0.8781	0.056456	1	0	9	174	15094	1154611	0.000596263	0.0001507	3.95662	1.98427	FALSE
MamRTE1	48.57	3000_3500	NMF_6	0.00319047	0.9381	0.0277509	1	0	9	184	15094	1154611	0.000596263	0.000159361	3.74159	1.90365	FALSE
MamRTE1	48.57	3100_3600	NMF_6	0.0175617	0.5191	0.284749	0.855878	0.0675881	9	197	15094	1154611	0.000596263	0.00017062	3.49468	1.80516	FALSE
MamRTE1	48.57	3200_3700	NMF_6	0.0440202	0.3271	0.485319	0.708681	0.149549	8	181	15094	1154611	0.000530012	0.000156763	3.38098	1.75744	FALSE
MamRTE1	48.57	3300_3800	NMF_6	0.149895	0.0641	1.19314	0.317422	0.498363	8	155	15094	1154611	0.000530012	0.000134244	3.94811	1.98116	FALSE
MamRTE1	48.57	3312_3812	NMF_6	0.212475	0.0271	1.56703	0.211417	0.67486	8	154	15094	1154611	0.000530012	0.000133378	3.97375	1.9905	FALSE
L2	48.36	0_500	NMF_6	0.030554	0.8391	0.0761863	1	0	13	1717	15094	1154611	0.000861269	0.00148708	0.579168	-0.787947	FALSE
L2	48.36	100_600	NMF_6	0.0522765	0.4441	0.352519	0.844277	0.0735149	12	1692	15094	1154611	0.000795018	0.00146543	0.542516	-0.882263	FALSE
L2	48.36	200_700	NMF_6	0.0533148	0.3801	0.420102	0.759953	0.119213	8	1441	15094	1154611	0.000530012	0.00124804	0.424676	-1.23557	FALSE
L2	48.36	300_800	NMF_6	0.060584	0.2681	0.571703	0.667278	0.175693	9	1352	15094	1154611	0.000596263	0.00117096	0.50921	-0.973667	FALSE
L2	48.36	400_900	NMF_6	0.0488559	0.5081	0.294051	0.855878	0.0675881	6	1311	15094	1154611	0.000397509	0.00113545	0.35009	-1.5142	FALSE
L2	48.36	500_1000	NMF_6	0.0456809	0.5221	0.282246	0.855878	0.0675881	5	1282	15094	1154611	0.000331257	0.00111033	0.298341	-1.74496	FALSE
L2	48.36	600_1100	NMF_6	0.0541226	0.4011	0.396747	0.784705	0.105294	7	1155	15094	1154611	0.00046376	0.00100034	0.463604	-1.10903	FALSE
L2	48.36	700_1200	NMF_6	0.056991	0.3191	0.496073	0.707966	0.149988	7	1238	15094	1154611	0.00046376	0.00107222	0.432523	-1.20915	FALSE
L2	48.36	800_1300	NMF_6	0.0576667	0.2411	0.617803	0.654564	0.184048	13	1951	15094	1154611	0.000861269	0.00168975	0.509703	-0.97227	FALSE
L2	48.36	900_1400	NMF_6	0.0657257	0.1091	0.962175	0.431243	0.365278	19	2486	15094	1154611	0.00125878	0.00215311	0.584634	-0.774395	FALSE
L2	48.36	1000_1500	NMF_6	0.0419573	0.1611	0.792904	0.520849	0.283288	21	2664	15094	1154611	0.00139128	0.00230727	0.602999	-0.729773	FALSE
L2	48.36	1100_1600	NMF_6	0.0612985	0.1511	0.820736	0.515607	0.287681	22	3130	15094	1154611	0.00145753	0.00271087	0.537662	-0.895227	FALSE
L2	48.36	1200_1700	NMF_6	0.0487004	0.3311	0.480041	0.708681	0.149549	22	3289	15094	1154611	0.00145753	0.00284858	0.51167	-0.966714	FALSE
L2	48.36	1300_1800	NMF_6	0.0613803	0.2851	0.545003	0.667278	0.175693	21	3107	15094	1154611	0.00139128	0.00269095	0.517022	-0.951701	FALSE
L2	48.36	1400_1900	NMF_6	0.0239348	0.7821	0.106738	1	0	15	2945	15094	1154611	0.000993772	0.00255064	0.389616	-1.35987	FALSE
L2	48.36	1500_2000	NMF_6	0.0214547	0.2841	0.546529	0.667278	0.175693	14	3043	15094	1154611	0.000927521	0.00263552	0.351931	-1.50664	FALSE
L2	48.36	1600_2100	NMF_6	0.0405666	0.3071	0.51272	0.698363	0.155919	15	3179	15094	1154611	0.000993772	0.00275331	0.360938	-1.47018	FALSE
L2	48.36	1700_2200	NMF_6	0.00230173	0.8191	0.0866631	1	0	18	3190	15094	1154611	0.00119253	0.00276284	0.431632	-1.21213	FALSE
L2	48.36	1800_2300	NMF_6	0.0144627	0.7351	0.133654	0.990912	0.00396505	16	3370	15094	1154611	0.00106002	0.00291873	0.36318	-1.46124	FALSE
L2	48.36	1900_2400	NMF_6	0.0558145	0.3641	0.438779	0.736047	0.133095	17	3739	15094	1154611	0.00112628	0.00323832	0.347796	-1.52369	FALSE
L2	48.36	2000_2500	NMF_6	0.0480882	0.5691	0.244811	0.875698	0.0576457	17	4311	15094	1154611	0.00112628	0.00373373	0.301649	-1.72906	FALSE
L2	48.36	2100_2600	NMF_6	0.0586439	0.4601	0.337148	0.84561	0.0728298	24	4593	15094	1154611	0.00159004	0.00397796	0.399711	-1.32297	FALSE
L2	48.36	2200_2700	NMF_6	0.0468913	0.4931	0.307065	0.855878	0.0675881	25	5113	15094	1154611	0.00165629	0.00442833	0.374021	-1.41881	FALSE
L2	48.36	2300_2800	NMF_6	0.0530959	0.3581	0.445996	0.73409	0.134251	28	5798	15094	1154611	0.00185504	0.0050216	0.369412	-1.4367	FALSE
L2	48.36	2400_2900	NMF_6	0.0536064	0.4931	0.307065	0.855878	0.0675881	36	6728	15094	1154611	0.00238505	0.00582707	0.409306	-1.28875	FALSE
L2	48.36	2500_3000	NMF_6	0.0604241	0.3181	0.497436	0.707966	0.149988	38	6370	15094	1154611	0.00251756	0.00551701	0.456326	-1.13186	FALSE
L2	48.36	2582_3082	NMF_6	0.0482784	0.2721	0.565271	0.667278	0.175693	38	5844	15094	1154611	0.00251756	0.00506144	0.497399	-1.00753	FALSE
L3	47.69	1300_1800	NMF_6	0.00380572	0.8351	0.0782615	1	0	6	287	15094	1154611	0.000397509	0.000248569	1.59919	0.677343	FALSE
L3	47.69	1400_1900	NMF_6	0.01113	0.9581	0.0185892	1	0	5	306	15094	1154611	0.000331257	0.000265024	1.24991	0.321828	FALSE
L3	47.69	1500_2000	NMF_6	0.00184951	0.9911	0.00388252	1	0	5	328	15094	1154611	0.000331257	0.000284078	1.16608	0.221664	FALSE
L3	47.69	1600_2100	NMF_6	0.00141841	0.9901	0.00432094	1	0	5	343	15094	1154611	0.000331257	0.00029707	1.11508	0.157151	FALSE
L3	47.69	1700_2200	NMF_6	0.000197423	1.0001	-4.34273e-05	1	0	5	334	15094	1154611	0.000331257	0.000289275	1.14513	0.195512	FALSE
L3	47.69	2100_2600	NMF_6	0.0141905	0.9181	0.03711	1	0	5	263	15094	1154611	0.000331257	0.000227782	1.45427	0.540297	FALSE
L3	47.69	2400_2900	NMF_6	0.0116659	0.9521	0.0213174	1	0	5	460	15094	1154611	0.000331257	0.000398403	0.831464	-0.266274	FALSE
L3	47.69	2500_3000	NMF_6	0.0157398	0.9081	0.0418663	1	0	9	553	15094	1154611	0.000596263	0.000478949	1.24494	0.316077	FALSE
L3	47.69	2600_3100	NMF_6	0.00858483	0.9111	0.040434	1	0	10	629	15094	1154611	0.000662515	0.000544772	1.21613	0.2823	FALSE
L3	47.69	2700_3200	NMF_6	0.00559483	0.9741	0.0113965	1	0	8	688	15094	1154611	0.000530012	0.000595872	0.889473	-0.168977	FALSE
L3	47.69	2800_3300	NMF_6	0.0125631	0.8471	0.0720653	1	0	10	687	15094	1154611	0.000662515	0.000595006	1.11346	0.15505	FALSE
L3	47.69	2900_3400	NMF_6	0.0206163	0.5271	0.278107	0.856364	0.0673417	10	714	15094	1154611	0.000662515	0.00061839	1.07135	0.0994357	FALSE
L3	47.69	3000_3500	NMF_6	0.0115543	0.7791	0.108407	1	0	11	763	15094	1154611	0.000728766	0.000660829	1.10281	0.14118	FALSE
L3	47.69	3100_3600	NMF_6	0.0145628	0.7321	0.13543	0.990912	0.00396505	12	780	15094	1154611	0.000795018	0.000675552	1.17684	0.23492	FALSE
L3	47.69	3200_3700	NMF_6	0.0657337	0.0631	1.19997	0.317422	0.498363	13	705	15094	1154611	0.000861269	0.000610595	1.41054	0.496248	FALSE
L3	47.69	3300_3800	NMF_6	0.118826	0.0421	1.37572	0.283257	0.547819	14	758	15094	1154611	0.000927521	0.000656498	1.41283	0.498589	FALSE
L3	47.69	3400_3900	NMF_6	0.0432239	0.1641	0.784891	0.520849	0.283288	16	880	15094	1154611	0.00106002	0.000762161	1.39081	0.475928	FALSE
L3	47.69	3500_4000	NMF_6	0.0050762	0.8881	0.0515381	1	0	15	867	15094	1154611	0.000993772	0.000750902	1.32344	0.40429	FALSE
L3	47.69	3599_4099	NMF_6	0.00276048	0.9451	0.0245222	1	0	12	730	15094	1154611	0.000795018	0.000632248	1.25745	0.330498	FALSE
L2d2_3end	46.53	0_500	NMF_6	0.0290417	0.6501	0.18702	0.938898	0.0273817	11	815	15094	1154611	0.000728766	0.000705865	1.03244	0.0460633	FALSE
L2d2_3end	46.53	55_555	NMF_6	0.0208647	0.7321	0.13543	0.990912	0.00396505	11	844	15094	1154611	0.000728766	0.000730982	0.996969	-0.00437968	FALSE
L2c_3end	46.14	0_478	NMF_6	0.10007	0.0271	1.56703	0.211417	0.67486	41	4756	15094	1154611	0.00271631	0.00411914	0.659437	-0.600693	FALSE
L2b_3end	42.57	0_466	NMF_6	0.106298	0.0201	1.6968	0.192002	0.716694	44	3633	15094	1154611	0.00291507	0.00314651	0.926443	-0.110226	FALSE
HAL1ME	41.98	200_700	NMF_6	0.00148711	0.9981	0.000825944	1	0	6	190	15094	1154611	0.000397509	0.000164558	2.41562	1.27239	FALSE
HAL1ME	41.98	300_800	NMF_6	0.0128579	0.9261	0.0333421	1	0	7	212	15094	1154611	0.00046376	0.000183612	2.52577	1.33672	FALSE
HAL1ME	41.98	400_900	NMF_6	0.0762723	0.0791	1.10182	0.342396	0.465471	6	185	15094	1154611	0.000397509	0.000160227	2.48091	1.31087	FALSE
HAL1ME	41.98	500_1000	NMF_6	0.105987	0.0251	1.60033	0.211417	0.67486	6	175	15094	1154611	0.000397509	0.000151566	2.62268	1.39104	FALSE
HAL1ME	41.98	600_1100	NMF_6	0.100332	0.0401	1.39686	0.280154	0.552603	5	166	15094	1154611	0.000331257	0.000143771	2.30406	1.20418	FALSE
HAL1ME	41.98	700_1200	NMF_6	0.00420412	0.4571	0.339989	0.84561	0.0728298	5	155	15094	1154611	0.000331257	0.000134244	2.46757	1.30309	FALSE
L1ME3G_3end	41.38	0_500	NMF_6	0.0297917	0.2531	0.596708	0.665514	0.176843	7	467	15094	1154611	0.00046376	0.000404465	1.1466	0.197364	FALSE
L1ME3G_3end	41.38	100_600	NMF_6	0.0268128	0.1361	0.866142	0.485285	0.314003	7	563	15094	1154611	0.00046376	0.00048761	0.951089	-0.0723483	FALSE
L1ME3G_3end	41.38	200_700	NMF_6	0.0502392	0.0511	1.29158	0.299533	0.523556	6	654	15094	1154611	0.000397509	0.000566425	0.701786	-0.510896	FALSE
L1ME3G_3end	41.38	300_800	NMF_6	0.0570093	0.0461	1.3363	0.288823	0.539369	6	657	15094	1154611	0.000397509	0.000569023	0.698582	-0.517499	FALSE
L1M5_orf2	39.15	1900_2400	NMF_6	0.0525325	0.2491	0.603626	0.665514	0.176843	5	503	15094	1154611	0.000331257	0.000435645	0.760385	-0.395199	FALSE
HAL1	38.96	0_500	NMF_6	0.0430356	0.1621	0.790217	0.520849	0.283288	5	669	15094	1154611	0.000331257	0.000579416	0.571709	-0.806646	FALSE
HAL1	38.96	100_600	NMF_6	0.142497	0.0051	2.29243	0.10042	0.998178	5	832	15094	1154611	0.000331257	0.000720589	0.459704	-1.12122	FALSE
HAL1	38.96	200_700	NMF_6	0.198441	0.0061	2.21467	0.10042	0.998178	6	1035	15094	1154611	0.000397509	0.000896406	0.443448	-1.17316	FALSE
HAL1	38.96	300_800	NMF_6	0.102836	0.0091	2.04096	0.117841	0.928704	6	1059	15094	1154611	0.000397509	0.000917192	0.433398	-1.20624	FALSE
L2a_3end	38.26	0_500	NMF_6	0.0347405	0.4811	0.317765	0.855878	0.0675881	25	4222	15094	1154611	0.00165629	0.00365664	0.452953	-1.14257	FALSE
L2a_3end	38.26	17_517	NMF_6	0.0471848	0.2561	0.59159	0.665514	0.176843	27	4265	15094	1154611	0.00178879	0.00369388	0.484257	-1.04615	FALSE
L1MEg_5end	37.7	0_500	NMF_6	0.0642875	0.2401	0.619608	0.654564	0.184048	6	435	15094	1154611	0.000397509	0.00037675	1.0551	0.0773788	FALSE
L1MEg_5end	37.7	100_600	NMF_6	0.0494758	0.5141	0.288952	0.855878	0.0675881	6	474	15094	1154611	0.000397509	0.000410528	0.968287	-0.0464929	FALSE
L1MEg_5end	37.7	200_700	NMF_6	0.0299131	0.7311	0.136023	0.990912	0.00396505	5	479	15094	1154611	0.000331257	0.000414858	0.798483	-0.324666	FALSE
L1MEg_5end	37.7	300_800	NMF_6	0.00633986	0.9241	0.034281	1	0	5	421	15094	1154611	0.000331257	0.000364625	0.908488	-0.13846	FALSE
L1MEc_5end	31.82	0_500	NMF_6	0.057486	0.2861	0.543482	0.667278	0.175693	9	908	15094	1154611	0.000596263	0.000786412	0.758207	-0.399336	FALSE
L1MEc_5end	31.82	100_600	NMF_6	0.0356149	0.4881	0.311491	0.855878	0.0675881	9	1044	15094	1154611	0.000596263	0.000904201	0.659437	-0.600693	FALSE
L1MEc_5end	31.82	200_700	NMF_6	0.0418021	0.5181	0.285586	0.855878	0.0675881	9	1143	15094	1154611	0.000596263	0.000989944	0.60232	-0.731397	FALSE
L1MEc_5end	31.82	300_800	NMF_6	0.0427798	0.5611	0.25096	0.875698	0.0576457	9	1093	15094	1154611	0.000596263	0.000946639	0.629874	-0.666865	FALSE
L1MEc_5end	31.82	400_900	NMF_6	0.0351042	0.5361	0.270754	0.863282	0.0638473	9	889	15094	1154611	0.000596263	0.000769956	0.774412	-0.368827	FALSE
L1MEc_5end	31.82	500_1000	NMF_6	0.034441	0.5591	0.252511	0.875698	0.0576457	5	752	15094	1154611	0.000331257	0.000651302	0.508608	-0.975373	FALSE
L1MB7_3end	21.44	0_500	NMF_6	0.0137446	0.7231	0.140802	0.990912	0.00396505	5	775	15094	1154611	0.000331257	0.000671222	0.493514	-1.01884	FALSE
L1MB7_3end	21.44	100_600	NMF_6	0.018457	0.3071	0.51272	0.698363	0.155919	8	913	15094	1154611	0.000530012	0.000790743	0.670271	-0.577183	FALSE
L1MB7_3end	21.44	200_700	NMF_6	0.0140176	0.2701	0.568475	0.667278	0.175693	8	1142	15094	1154611	0.000530012	0.000989078	0.535865	-0.900059	FALSE
L1MB7_3end	21.44	300_800	NMF_6	0.0430266	0.1781	0.749336	0.522481	0.281929	8	1174	15094	1154611	0.000530012	0.00101679	0.521259	-0.939929	FALSE
L1MB7_3end	21.44	400_900	NMF_6	0.0446767	0.0851	1.07007	0.359813	0.443923	7	1027	15094	1154611	0.00046376	0.000889477	0.521385	-0.939578	FALSE
L1MB7_3end	21.44	431_931	NMF_6	0.0449793	0.0531	1.27491	0.301547	0.520645	7	958	15094	1154611	0.00046376	0.000829717	0.558938	-0.839239	FALSE
L1MB3_3end	18.84	0_500	NMF_6	0.0498218	0.0671	1.17328	0.317422	0.498363	5	597	15094	1154611	0.000331257	0.000517057	0.640659	-0.642371	FALSE
L1MB3_3end	18.84	100_600	NMF_6	0.10514	0.0061	2.21467	0.10042	0.998178	5	777	15094	1154611	0.000331257	0.000672954	0.492244	-1.02255	FALSE
L1MB3_3end	18.84	200_700	NMF_6	0.0329068	0.1531	0.815025	0.515607	0.287681	8	971	15094	1154611	0.000530012	0.000840976	0.630234	-0.66604	FALSE
L1MB3_3end	18.84	300_800	NMF_6	0.0298647	0.2381	0.623241	0.654564	0.184048	9	1013	15094	1154611	0.000596263	0.000877352	0.679617	-0.557206	FALSE
L1MB3_3end	18.84	400_900	NMF_6	0.0640182	0.0921	1.03574	0.380572	0.419564	9	903	15094	1154611	0.000596263	0.000782082	0.762406	-0.391369	FALSE
L1MB3_3end	18.84	430_930	NMF_6	0.0429356	0.1761	0.754241	0.522481	0.281929	9	877	15094	1154611	0.000596263	0.000759563	0.785008	-0.34922	FALSE
L1M1_5end	16.65	0_500	NMF_6	0.182449	0.0101	1.99568	0.122105	0.913266	9	654	15094	1154611	0.000596263	0.000566425	1.05268	0.0740661	FALSE
L1M1_5end	16.65	100_600	NMF_6	0.346639	0.0021	2.67778	0.0541604	1.26632	11	776	15094	1154611	0.000728766	0.000672088	1.08433	0.116807	FALSE
L1M1_5end	16.65	200_700	NMF_6	0.111717	0.0461	1.3363	0.288823	0.539369	12	854	15094	1154611	0.000795018	0.000739643	1.07487	0.104158	FALSE
L1M1_5end	16.65	300_800	NMF_6	0.211738	0.0111	1.95468	0.125839	0.900186	13	952	15094	1154611	0.000861269	0.00082452	1.04457	0.0629098	FALSE
L1M1_5end	16.65	400_900	NMF_6	0.0670507	0.1241	0.906228	0.460537	0.336735	13	1005	15094	1154611	0.000861269	0.000870423	0.989484	-0.0152522	FALSE
L1M1_5end	16.65	500_1000	NMF_6	0.117573	0.0281	1.55129	0.211417	0.67486	9	904	15094	1154611	0.000596263	0.000782948	0.761562	-0.392966	FALSE
L1M1_5end	16.65	600_1100	NMF_6	0.289451	0.0081	2.09151	0.112923	0.947216	7	829	15094	1154611	0.00046376	0.000717991	0.645914	-0.630585	FALSE
L1M1_5end	16.65	700_1200	NMF_6	0.0604099	0.1001	0.999566	0.404449	0.393136	8	762	15094	1154611	0.000530012	0.000659963	0.803094	-0.316359	FALSE
L1M1_5end	16.65	800_1300	NMF_6	0.0468476	0.2861	0.543482	0.667278	0.175693	6	770	15094	1154611	0.000397509	0.000666891	0.596063	-0.746464	FALSE
L1M1_5end	16.65	1100_1600	NMF_6	0.0259633	0.8211	0.0856039	1	0	5	1065	15094	1154611	0.000331257	0.000922389	0.35913	-1.47742	FALSE
L1M1_5end	16.65	1200_1700	NMF_6	0.0113244	0.9671	0.0145286	1	0	6	1177	15094	1154611	0.000397509	0.00101939	0.389947	-1.35865	FALSE
L1M1_5end	16.65	1300_1800	NMF_6	0.0151788	0.9351	0.0291419	1	0	7	1239	15094	1154611	0.00046376	0.00107309	0.432173	-1.21032	FALSE
L1M1_5end	16.65	1400_1900	NMF_6	0.0415256	0.2181	0.661344	0.619851	0.207713	8	1237	15094	1154611	0.000530012	0.00107136	0.494711	-1.01534	FALSE
L1M1_5end	16.65	1500_2000	NMF_6	0.0833419	0.0501	1.30016	0.299533	0.523556	6	1171	15094	1154611	0.000397509	0.00101419	0.391946	-1.35127	FALSE
L1M1_5end	16.65	1600_2100	NMF_6	0.0833675	0.0751	1.12436	0.341312	0.466849	6	1122	15094	1154611	0.000397509	0.000971756	0.409063	-1.28961	FALSE
L1M1_5end	16.65	1700_2200	NMF_6	0.0488222	0.4501	0.346691	0.844277	0.0735149	6	931	15094	1154611	0.000397509	0.000806332	0.492984	-1.02039	FALSE
L1M1_5end	16.65	1800_2300	NMF_6	0.0627623	0.3571	0.44721	0.73409	0.134251	6	536	15094	1154611	0.000397509	0.000464226	0.856284	-0.223839	FALSE
AluJb	11.92	0_312	NMF_6	0.139926	0.0631	1.19997	0.317422	0.498363	8	5053	15094	1154611	0.000530012	0.00437637	0.121108	-3.04564	FALSE
Tigger15a	45.21	0_500	NMF_6	0.00698494	0.9841	0.00696077	1	0	7	438	15094	1154611	0.00046376	0.000379349	1.22252	0.289856	FALSE
Tigger15a	45.21	100_600	NMF_6	0.00276982	0.9931	0.00300702	1	0	7	480	15094	1154611	0.00046376	0.000415724	1.11555	0.157752	FALSE
Tigger15a	45.21	200_700	NMF_6	0.00444644	0.9821	0.00784429	1	0	7	429	15094	1154611	0.00046376	0.000371554	1.24817	0.319809	FALSE
Tigger15a	45.21	215_715	NMF_6	0.00746676	0.9441	0.024982	1	0	7	415	15094	1154611	0.00046376	0.000359428	1.29027	0.367675	FALSE
MER102b	34.9	0_341	NMF_6	0.0315151	0.4481	0.348625	0.844277	0.0735149	6	337	15094	1154611	0.000397509	0.000291873	1.36192	0.445646	FALSE
Tigger17a	17.275	0_500	NMF_6	0.141988	0.0071	2.14874	0.10719	0.969844	10	382	15094	1154611	0.000662515	0.000330847	2.00248	1.00179	FALSE
Tigger17a	17.275	100_600	NMF_6	0.609852	0.0021	2.67778	0.0541604	1.26632	10	399	15094	1154611	0.000662515	0.000345571	1.91716	0.938971	FALSE
Tigger17a	17.275	154_654	NMF_6	0.179126	0.0171	1.767	0.17239	0.763488	10	398	15094	1154611	0.000662515	0.000344705	1.92198	0.942591	FALSE
MamGypLTR2c	44.82	200_700	NMF_7	0.0323594	0.6691	0.174509	0.925689	0.033535	5	177	14842	1154611	0.000336882	0.000153298	2.19756	1.1359	FALSE
MamGypLTR2c	44.82	300_800	NMF_7	0.0192723	0.8841	0.0534986	0.985952	0.00614421	5	177	14842	1154611	0.000336882	0.000153298	2.19756	1.1359	FALSE
LTR88b	44.39	100_600	NMF_7	0.0214878	0.9761	0.0105057	0.986796	0.00577248	5	246	14842	1154611	0.000336882	0.000213059	1.58117	0.660991	FALSE
LTR88b	44.39	200_700	NMF_7	0.0297699	0.9101	0.0409109	0.985952	0.00614421	5	242	14842	1154611	0.000336882	0.000209594	1.6073	0.684642	FALSE
MamRep605	43.665	0_500	NMF_7	0.0119507	0.8461	0.0725783	0.985952	0.00614421	6	304	14842	1154611	0.000404258	0.000263292	1.5354	0.618613	FALSE
MamRep605	43.665	100_600	NMF_7	0.0029885	0.9541	0.0204061	0.985952	0.00614421	7	370	14842	1154611	0.000471635	0.000320454	1.47177	0.557551	FALSE
MamRep605	43.665	200_700	NMF_7	0.0081727	0.8731	0.058936	0.985952	0.00614421	8	392	14842	1154611	0.000539011	0.000339508	1.58762	0.666868	FALSE
MamRep605	43.665	300_800	NMF_7	0.00575128	0.9491	0.022688	0.985952	0.00614421	8	344	14842	1154611	0.000539011	0.000297936	1.80915	0.855313	FALSE
MamRep605	43.665	349_849	NMF_7	0.00494436	0.9311	0.0310037	0.985952	0.00614421	8	314	14842	1154611	0.000539011	0.000271953	1.982	0.986957	FALSE
LTR78B	43.56	100_600	NMF_7	0.0373337	0.5391	0.268331	0.885454	0.052834	5	250	14842	1154611	0.000336882	0.000216523	1.55587	0.637721	FALSE
LTR78B	43.56	500_1000	NMF_7	0.015499	0.9831	0.0074023	0.986796	0.00577248	6	289	14842	1154611	0.000404258	0.000250301	1.61509	0.691614	FALSE
LTR78B	43.56	600_1100	NMF_7	0.0443092	0.7871	0.10397	0.955278	0.0198703	6	294	14842	1154611	0.000404258	0.000254631	1.58762	0.666868	FALSE
LTR78B	43.56	700_1200	NMF_7	0.0263673	0.9591	0.0181361	0.985952	0.00614421	6	280	14842	1154611	0.000404258	0.000242506	1.667	0.737257	FALSE
LTR78B	43.56	796_1296	NMF_7	0.0242511	0.9601	0.0176835	0.985952	0.00614421	6	251	14842	1154611	0.000404258	0.000217389	1.85961	0.894997	FALSE
MLT1O	43.42	0_500	NMF_7	0.0784862	0.2401	0.619608	0.72634	0.13886	34	817	14842	1154611	0.0022908	0.000707598	3.23743	1.69485	FALSE
MLT1O	43.42	42_542	NMF_7	0.122477	0.1891	0.723308	0.639293	0.1943	34	819	14842	1154611	0.0022908	0.00070933	3.22952	1.69132	FALSE
MLT1M	43.32	0_500	NMF_7	0.604973	0.0181	1.74232	0.156037	0.806774	24	421	14842	1154611	0.00161703	0.000364625	4.43478	2.14886	TRUE
MLT1M	43.32	100_600	NMF_7	0.696214	0.0101	1.99568	0.1125	0.948849	27	478	14842	1154611	0.00181916	0.000413992	4.39419	2.1356	TRUE
MLT1M	43.32	172_672	NMF_7	0.626479	0.0311	1.50724	0.213065	0.671487	27	465	14842	1154611	0.00181916	0.000402733	4.51704	2.17538	FALSE
LTR78	43.15	0_500	NMF_7	0.0759391	0.5531	0.257196	0.885454	0.052834	7	327	14842	1154611	0.000471635	0.000283212	1.6653	0.735786	FALSE
LTR78	43.15	100_600	NMF_7	0.0514824	0.7941	0.100125	0.959412	0.0179949	7	371	14842	1154611	0.000471635	0.00032132	1.4678	0.553657	FALSE
LTR78	43.15	200_700	NMF_7	0.0466362	0.6931	0.159204	0.93266	0.0302767	8	421	14842	1154611	0.000539011	0.000364625	1.47826	0.563901	FALSE
LTR78	43.15	300_800	NMF_7	0.0964188	0.3221	0.492009	0.781959	0.106816	9	458	14842	1154611	0.000606387	0.00039667	1.52869	0.612299	FALSE
LTR78	43.15	400_900	NMF_7	0.0650515	0.4701	0.32781	0.885454	0.052834	10	543	14842	1154611	0.000673764	0.000470288	1.43266	0.518697	FALSE
LTR78	43.15	500_1000	NMF_7	0.0705917	0.6951	0.157953	0.93266	0.0302767	8	575	14842	1154611	0.000539011	0.000498003	1.08234	0.114159	FALSE
LTR78	43.15	600_1100	NMF_7	0.0316464	0.8801	0.055468	0.985952	0.00614421	7	576	14842	1154611	0.000471635	0.000498869	0.945407	-0.0809925	FALSE
LTR78	43.15	700_1200	NMF_7	0.0377721	0.9051	0.0433034	0.985952	0.00614421	7	554	14842	1154611	0.000471635	0.000479815	0.98295	-0.0248097	FALSE
LTR79	42.9	0_500	NMF_7	0.0691412	0.4001	0.397831	0.847945	0.0716322	9	508	14842	1154611	0.000606387	0.000439975	1.37823	0.462818	FALSE
LTR79	42.9	27_527	NMF_7	0.0338658	0.6391	0.194431	0.921404	0.03555	9	508	14842	1154611	0.000606387	0.000439975	1.37823	0.462818	FALSE
MLT1K	42.72	0_500	NMF_7	0.0274153	0.6541	0.184356	0.921404	0.03555	49	2247	14842	1154611	0.00330144	0.00194611	1.69643	0.762503	FALSE
MLT1K	42.72	95_595	NMF_7	0.00659238	0.9591	0.0181361	0.985952	0.00614421	50	2239	14842	1154611	0.00336882	0.00193918	1.73724	0.796795	FALSE
MLT1N2	41.31	0_500	NMF_7	0.0135594	0.7561	0.121421	0.95057	0.0220158	14	938	14842	1154611	0.000943269	0.000812395	1.1611	0.215488	FALSE
MLT1L	40.92	0_500	NMF_7	0.202673	0.0401	1.39686	0.243483	0.613532	30	1286	14842	1154611	0.00202129	0.0011138	1.81478	0.859793	FALSE
MLT1L	40.92	100_600	NMF_7	0.580874	0.0101	1.99568	0.1125	0.948849	29	1282	14842	1154611	0.00195391	0.00111033	1.75976	0.815378	FALSE
MLT1L	40.92	110_610	NMF_7	0.947001	0.0011	2.95861	0.0294612	1.53075	29	1276	14842	1154611	0.00195391	0.00110513	1.76803	0.822146	FALSE
LTR33B	40.73	0_500	NMF_7	0.0260484	0.4351	0.361411	0.880197	0.0554201	10	325	14842	1154611	0.000673764	0.00028148	2.39365	1.25921	FALSE
LTR33B	40.73	3_503	NMF_7	0.039106	0.3441	0.463315	0.801348	0.0961788	10	325	14842	1154611	0.000673764	0.00028148	2.39365	1.25921	FALSE
MLT1J	40.24	0_500	NMF_7	0.993037	0.0011	2.95861	0.0294612	1.53075	31	1847	14842	1154611	0.00208867	0.00159967	1.30568	0.384806	FALSE
MLT1J	40.24	12_512	NMF_7	0.985429	0.0011	2.95861	0.0294612	1.53075	31	1847	14842	1154611	0.00208867	0.00159967	1.30568	0.384806	FALSE
LTR67B	40.11	0_500	NMF_7	0.859872	0.0051	2.29243	0.0906343	1.04271	9	345	14842	1154611	0.000606387	0.000298802	2.0294	1.02105	FALSE
LTR67B	40.11	100_600	NMF_7	0.316734	0.0201	1.6968	0.162766	0.788436	9	346	14842	1154611	0.000606387	0.000299668	2.02353	1.01687	FALSE
LTR67B	40.11	120_620	NMF_7	0.510006	0.0131	1.88273	0.129683	0.887116	9	343	14842	1154611	0.000606387	0.00029707	2.04123	1.02944	FALSE
MLT1J2	40.06	0_448	NMF_7	0.0651224	0.2831	0.54806	0.739781	0.130897	15	871	14842	1154611	0.00101065	0.000754367	1.33973	0.421939	FALSE
MLT1J1	39.655	0_444	NMF_7	0.0449208	0.3131	0.504317	0.77419	0.111152	7	451	14842	1154611	0.000471635	0.000390608	1.20744	0.271949	FALSE
LTR33A	39.51	0_500	NMF_7	0.0448997	0.6281	0.201971	0.921404	0.03555	13	499	14842	1154611	0.000875893	0.00043218	2.02668	1.01912	FALSE
LTR33A	39.51	20_520	NMF_7	0.0532783	0.5681	0.245575	0.892312	0.049483	13	499	14842	1154611	0.000875893	0.00043218	2.02668	1.01912	FALSE
MLT1I	38.88	0_411	NMF_7	0.25643	0.0061	2.21467	0.0906343	1.04271	29	1457	14842	1154611	0.00195391	0.0012619	1.54839	0.630773	FALSE
LTR33	37.11	0_500	NMF_7	0.031971	0.8861	0.0525173	0.985952	0.00614421	27	1297	14842	1154611	0.00181916	0.00112332	1.61945	0.695502	FALSE
LTR33	37.11	15_515	NMF_7	0.0321911	0.9311	0.0310037	0.985952	0.00614421	27	1297	14842	1154611	0.00181916	0.00112332	1.61945	0.695502	FALSE
MLT1H2	36.3	0_489	NMF_7	0.00948966	0.6561	0.18303	0.921404	0.03555	7	638	14842	1154611	0.000471635	0.000552567	0.853534	-0.22848	FALSE
MLT1H	35.605	0_500	NMF_7	0.0237898	0.1971	0.705313	0.64988	0.187167	26	1972	14842	1154611	0.00175179	0.00170793	1.02567	0.0365734	FALSE
MLT1H	35.605	49_549	NMF_7	0.0429767	0.1101	0.958213	0.459499	0.337715	26	1972	14842	1154611	0.00175179	0.00170793	1.02567	0.0365734	FALSE
LTR16C	34.675	0_489	NMF_7	0.0634035	0.2771	0.557363	0.739781	0.130897	18	790	14842	1154611	0.00121277	0.000684213	1.77251	0.825794	FALSE
LTR16A	33.96	0_451	NMF_7	0.0300384	0.5401	0.267526	0.885454	0.052834	7	548	14842	1154611	0.000471635	0.000474619	0.993712	-0.00909961	FALSE
MLT1H1	33.82	0_500	NMF_7	0.356731	0.0201	1.6968	0.162766	0.788436	12	653	14842	1154611	0.000808516	0.000565558	1.42959	0.515601	FALSE
MLT1H1	33.82	55_555	NMF_7	0.158616	0.0551	1.25885	0.299731	0.523269	12	651	14842	1154611	0.000808516	0.000563826	1.43398	0.520026	FALSE
LTR50	33.185	0_500	NMF_7	0.173912	0.0731	1.13608	0.367769	0.434425	14	424	14842	1154611	0.000943269	0.000367223	2.56865	1.36101	FALSE
LTR50	33.185	100_600	NMF_7	0.49497	0.0761	1.11862	0.367769	0.434425	14	445	14842	1154611	0.000943269	0.000385411	2.44744	1.29127	FALSE
LTR50	33.185	200_700	NMF_7	0.190801	0.2511	0.600153	0.72634	0.13886	13	408	14842	1154611	0.000875893	0.000353366	2.47871	1.30959	FALSE
LTR50	33.185	295_795	NMF_7	0.0952459	0.5411	0.266722	0.885454	0.052834	8	246	14842	1154611	0.000539011	0.000213059	2.52987	1.33906	FALSE
LTR16	32.97	0_438	NMF_7	0.0534069	0.2881	0.540457	0.739781	0.130897	11	480	14842	1154611	0.00074114	0.000415724	1.78277	0.834119	FALSE
MLT1G1	32.64	0_500	NMF_7	0.965542	0.0001	4	0.00447343	2.34936	18	605	14842	1154611	0.00121277	0.000523986	2.31452	1.21071	FALSE
MLT1G1	32.64	79_579	NMF_7	0.695326	0.0021	2.67778	0.0468449	1.32934	18	606	14842	1154611	0.00121277	0.000524852	2.3107	1.20833	FALSE
MLT1G3	31.105	0_500	NMF_7	0.919982	0.0021	2.67778	0.0468449	1.32934	8	470	14842	1154611	0.000539011	0.000407064	1.32414	0.405061	FALSE
MLT1G3	31.105	95_595	NMF_7	0.265361	0.0291	1.53611	0.204614	0.689064	8	472	14842	1154611	0.000539011	0.000408796	1.31853	0.398935	FALSE
MLT1E1A	28.53	0_500	NMF_7	0.04492	0.5331	0.273191	0.885454	0.052834	9	328	14842	1154611	0.000606387	0.000284078	2.13458	1.09395	FALSE
MLT1E1A	28.53	100_600	NMF_7	0.0429167	0.4081	0.389233	0.848921	0.0711327	9	356	14842	1154611	0.000606387	0.000308329	1.96669	0.975769	FALSE
MLT1E1A	28.53	180_680	NMF_7	0.00443188	0.9951	0.00213327	0.9951	0.00213327	9	339	14842	1154611	0.000606387	0.000293605	2.06531	1.04636	FALSE
MLT1F2	28.09	0_500	NMF_7	0.0906228	0.0461	1.3363	0.273689	0.562742	27	1089	14842	1154611	0.00181916	0.000943175	1.92876	0.947677	FALSE
MLT1F2	28.09	60_560	NMF_7	0.0462935	0.1491	0.826522	0.55283	0.257408	27	1089	14842	1154611	0.00181916	0.000943175	1.92876	0.947677	FALSE
MLT1F	27.58	0_500	NMF_7	0.126298	0.0541	1.2668	0.299731	0.523269	21	732	14842	1154611	0.0014149	0.00063398	2.23178	1.1582	FALSE
MLT1F	27.58	48_548	NMF_7	0.0412098	0.1781	0.749336	0.617751	0.209186	21	732	14842	1154611	0.0014149	0.00063398	2.23178	1.1582	FALSE
MLT1E2	27.5	0_500	NMF_7	0.144924	0.0561	1.25104	0.299731	0.523269	5	583	14842	1154611	0.000336882	0.000504932	0.667183	-0.583846	FALSE
MLT1E2	27.5	100_600	NMF_7	0.0779584	0.1691	0.771856	0.594255	0.226027	5	598	14842	1154611	0.000336882	0.000517923	0.650447	-0.620496	FALSE
MLT1E2	27.5	127_627	NMF_7	0.0947683	0.1481	0.829445	0.55283	0.257408	5	594	14842	1154611	0.000336882	0.000514459	0.654827	-0.610813	FALSE
MLT1F1	26.35	0_500	NMF_7	0.0767039	0.2011	0.696588	0.65352	0.184741	15	518	14842	1154611	0.00101065	0.000448636	2.25271	1.17166	FALSE
MLT1F1	26.35	69_569	NMF_7	0.0188459	0.6371	0.195792	0.921404	0.03555	15	519	14842	1154611	0.00101065	0.000449502	2.24837	1.16888	FALSE
MLT1D	24.42	0_500	NMF_7	0.0378718	0.3531	0.452102	0.801348	0.0961788	13	1424	14842	1154611	0.000875893	0.00123332	0.710193	-0.493716	FALSE
MLT1D	24.42	5_505	NMF_7	0.0388715	0.2391	0.62142	0.72634	0.13886	13	1424	14842	1154611	0.000875893	0.00123332	0.710193	-0.493716	FALSE
MLT1C2	23.8	0_461	NMF_7	0.0196783	0.8871	0.0520274	0.985952	0.00614421	5	1349	14842	1154611	0.000336882	0.00116836	0.288338	-1.79417	FALSE
MLT1C	22.14	0_467	NMF_7	0.0332318	0.4561	0.34094	0.885454	0.052834	8	664	14842	1154611	0.000539011	0.000575085	0.937271	-0.0934619	FALSE
MLT1B	21.67	0_390	NMF_7	0.0220105	0.9301	0.0314704	0.985952	0.00614421	6	1033	14842	1154611	0.000404258	0.000894674	0.45185	-1.14608	FALSE
MSTB1	17.12	0_432	NMF_7	0.104705	0.0761	1.11862	0.367769	0.434425	16	532	14842	1154611	0.00107802	0.000460761	2.33965	1.2263	FALSE
MLT2B3	17.02	0_500	NMF_7	0.0278384	0.7651	0.116282	0.95057	0.0220158	11	770	14842	1154611	0.00074114	0.000666891	1.11134	0.152295	FALSE
MLT2B3	17.02	54_554	NMF_7	0.0168869	0.9171	0.0375833	0.985952	0.00614421	11	770	14842	1154611	0.00074114	0.000666891	1.11134	0.152295	FALSE
MSTB	15.57	0_426	NMF_7	0.0234575	0.4471	0.349595	0.884369	0.0533667	6	638	14842	1154611	0.000404258	0.000552567	0.7316	-0.450873	FALSE
MSTA	13.59	0_428	NMF_7	0.378573	0.0081	2.09151	0.0984365	1.00684	20	1256	14842	1154611	0.00134753	0.00108781	1.23875	0.308885	FALSE
THE1D	11.82	0_381	NMF_7	0.157664	0.0611	1.21396	0.32004	0.494796	6	844	14842	1154611	0.000404258	0.000730982	0.553034	-0.854559	FALSE
LTR1B	11.5	200_700	NMF_7	0.0438041	0.6431	0.191721	0.921404	0.03555	5	66	14842	1154611	0.000336882	5.71621e-05	5.89345	2.55911	FALSE
LTR1D	10.87	200_700	NMF_7	0.0238275	0.8561	0.0674755	0.985952	0.00614421	5	105	14842	1154611	0.000336882	9.09397e-05	3.70445	1.88926	FALSE
LTR1A2	10.41	0_500	NMF_7	0.047693	0.2971	0.527097	0.755623	0.121695	8	262	14842	1154611	0.000539011	0.000226916	2.37537	1.24815	FALSE
LTR1A2	10.41	100_600	NMF_7	0.0247945	0.7761	0.110082	0.95057	0.0220158	9	295	14842	1154611	0.000606387	0.000255497	2.37336	1.24693	FALSE
LTR1A2	10.41	200_700	NMF_7	0.0195482	0.9741	0.0113965	0.986796	0.00577248	10	296	14842	1154611	0.000673764	0.000256363	2.62816	1.39405	FALSE
LTR1A2	10.41	300_800	NMF_7	0.0195991	0.9431	0.0254423	0.985952	0.00614421	9	252	14842	1154611	0.000606387	0.000218255	2.77834	1.47422	FALSE
LTR1A2	10.41	337_837	NMF_7	0.0196616	0.9571	0.0190427	0.985952	0.00614421	8	233	14842	1154611	0.000539011	0.0002018	2.67102	1.41739	FALSE
MamRTE1	48.57	2100_2600	NMF_7	0.0257117	0.1921	0.716473	0.641314	0.192929	5	123	14842	1154611	0.000336882	0.000106529	3.16234	1.66099	FALSE
MamRTE1	48.57	2600_3100	NMF_7	0.0252862	0.3341	0.476124	0.789552	0.102619	5	161	14842	1154611	0.000336882	0.000139441	2.41595	1.27259	FALSE
MamRTE1	48.57	2700_3200	NMF_7	0.0111949	0.7751	0.110642	0.95057	0.0220158	6	152	14842	1154611	0.000404258	0.000131646	3.0708	1.61861	FALSE
MamRTE1	48.57	2800_3300	NMF_7	0.0162212	0.5841	0.233513	0.906774	0.0425011	5	162	14842	1154611	0.000336882	0.000140307	2.40103	1.26366	FALSE
MamRTE1	48.57	2900_3400	NMF_7	0.00748037	0.9431	0.0254423	0.985952	0.00614421	6	174	14842	1154611	0.000404258	0.0001507	2.68253	1.4236	FALSE
MamRTE1	48.57	3000_3500	NMF_7	0.00301788	0.9791	0.00917295	0.986796	0.00577248	7	184	14842	1154611	0.000471635	0.000159361	2.95954	1.56537	FALSE
MamRTE1	48.57	3100_3600	NMF_7	0.0193691	0.4601	0.337148	0.885454	0.052834	6	197	14842	1154611	0.000404258	0.00017062	2.36934	1.24449	FALSE
MamRTE1	48.57	3200_3700	NMF_7	0.013139	0.5411	0.266722	0.885454	0.052834	6	181	14842	1154611	0.000404258	0.000156763	2.57879	1.36669	FALSE
MamRTE1	48.57	3300_3800	NMF_7	0.0185333	0.5331	0.273191	0.885454	0.052834	6	155	14842	1154611	0.000404258	0.000134244	3.01136	1.59042	FALSE
MamRTE1	48.57	3312_3812	NMF_7	0.0119428	0.5891	0.229811	0.909249	0.0413174	6	154	14842	1154611	0.000404258	0.000133378	3.03092	1.59975	FALSE
L2	48.36	0_500	NMF_7	0.460194	0.0511	1.29158	0.296774	0.527574	43	1717	14842	1154611	0.00289718	0.00148708	1.94824	0.962168	FALSE
L2	48.36	100_600	NMF_7	0.180797	0.2601	0.58486	0.72634	0.13886	39	1692	14842	1154611	0.00262768	0.00146543	1.79311	0.842466	FALSE
L2	48.36	200_700	NMF_7	0.0836174	0.3281	0.483994	0.782297	0.106628	31	1441	14842	1154611	0.00208867	0.00124804	1.67356	0.742919	FALSE
L2	48.36	300_800	NMF_7	0.0736107	0.5461	0.262728	0.885454	0.052834	37	1352	14842	1154611	0.00249293	0.00117096	2.12896	1.09015	FALSE
L2	48.36	400_900	NMF_7	0.145875	0.3921	0.406603	0.841913	0.0747329	37	1311	14842	1154611	0.00249293	0.00113545	2.19554	1.13458	FALSE
L2	48.36	500_1000	NMF_7	0.0919613	0.5491	0.260349	0.885454	0.052834	34	1282	14842	1154611	0.0022908	0.00111033	2.06317	1.04486	FALSE
L2	48.36	600_1100	NMF_7	0.0730095	0.6251	0.204051	0.921404	0.03555	30	1155	14842	1154611	0.00202129	0.00100034	2.02061	1.01479	FALSE
L2	48.36	700_1200	NMF_7	0.139194	0.3521	0.453334	0.801348	0.0961788	30	1238	14842	1154611	0.00202129	0.00107222	1.88514	0.914673	FALSE
L2	48.36	800_1300	NMF_7	0.308212	0.1431	0.84436	0.55283	0.257408	41	1951	14842	1154611	0.00276243	0.00168975	1.63482	0.709131	FALSE
L2	48.36	900_1400	NMF_7	0.0643964	0.4471	0.349595	0.884369	0.0533667	53	2486	14842	1154611	0.00357095	0.00215311	1.65851	0.729887	FALSE
L2	48.36	1000_1500	NMF_7	0.0720447	0.5571	0.254067	0.885454	0.052834	55	2664	14842	1154611	0.0037057	0.00230727	1.6061	0.683559	FALSE
L2	48.36	1100_1600	NMF_7	0.181722	0.2541	0.594995	0.72634	0.13886	67	3130	14842	1154611	0.00451422	0.00271087	1.66523	0.73572	FALSE
L2	48.36	1200_1700	NMF_7	0.156083	0.2281	0.641875	0.714561	0.14596	71	3289	14842	1154611	0.00478372	0.00284858	1.67934	0.747891	FALSE
L2	48.36	1300_1800	NMF_7	0.1635	0.1491	0.826522	0.55283	0.257408	76	3107	14842	1154611	0.0051206	0.00269095	1.9029	0.928199	FALSE
L2	48.36	1400_1900	NMF_7	0.657434	0.0981	1.00833	0.422631	0.374038	84	2945	14842	1154611	0.00565961	0.00255064	2.2189	1.14984	FALSE
L2	48.36	1500_2000	NMF_7	0.893112	0.0291	1.53611	0.204614	0.689064	98	3043	14842	1154611	0.00660288	0.00263552	2.50534	1.32501	FALSE
L2	48.36	1600_2100	NMF_7	0.604772	0.0801	1.09637	0.373502	0.427707	99	3179	14842	1154611	0.00667026	0.00275331	2.42263	1.27658	FALSE
L2	48.36	1700_2200	NMF_7	0.979107	0.0401	1.39686	0.243483	0.613532	102	3190	14842	1154611	0.00687239	0.00276284	2.48744	1.31466	FALSE
L2	48.36	1800_2300	NMF_7	0.766349	0.2641	0.578232	0.727109	0.1384	107	3370	14842	1154611	0.00720927	0.00291873	2.47	1.30451	FALSE
L2	48.36	1900_2400	NMF_7	0.162489	0.4101	0.38711	0.848921	0.0711327	109	3739	14842	1154611	0.00734402	0.00323832	2.26785	1.18133	FALSE
L2	48.36	2000_2500	NMF_7	0.140513	0.3671	0.435216	0.823785	0.0841863	106	4311	14842	1154611	0.00714189	0.00373373	1.91281	0.935691	FALSE
L2	48.36	2100_2600	NMF_7	0.111968	0.4991	0.301812	0.885454	0.052834	95	4593	14842	1154611	0.00640075	0.00397796	1.60905	0.686212	FALSE
L2	48.36	2200_2700	NMF_7	0.0618615	0.4941	0.306185	0.885454	0.052834	101	5113	14842	1154611	0.00680501	0.00442833	1.5367	0.619835	FALSE
L2	48.36	2300_2800	NMF_7	0.0625739	0.2861	0.543482	0.739781	0.130897	105	5798	14842	1154611	0.00707452	0.0050216	1.40882	0.494483	FALSE
L2	48.36	2400_2900	NMF_7	0.0645535	0.5251	0.279758	0.885454	0.052834	120	6728	14842	1154611	0.00808516	0.00582707	1.38752	0.472506	FALSE
L2	48.36	2500_3000	NMF_7	0.0930957	0.3841	0.415556	0.840409	0.0755095	121	6370	14842	1154611	0.00815254	0.00551701	1.47771	0.563363	FALSE
L2	48.36	2582_3082	NMF_7	0.215736	0.1311	0.882397	0.51887	0.284942	116	5844	14842	1154611	0.00781566	0.00506144	1.54416	0.626818	FALSE
L3	47.69	300_800	NMF_7	0.0347732	0.8351	0.0782615	0.985952	0.00614421	5	206	14842	1154611	0.000336882	0.000178415	1.88819	0.917005	FALSE
L3	47.69	400_900	NMF_7	0.0240885	0.9331	0.0300718	0.985952	0.00614421	6	232	14842	1154611	0.000404258	0.000200933	2.0119	1.00856	FALSE
L3	47.69	500_1000	NMF_7	0.0294816	0.7761	0.110082	0.95057	0.0220158	6	243	14842	1154611	0.000404258	0.00021046	1.92083	0.941728	FALSE
L3	47.69	600_1100	NMF_7	0.0577156	0.5351	0.271565	0.885454	0.052834	9	249	14842	1154611	0.000606387	0.000215657	2.81181	1.4915	FALSE
L3	47.69	700_1200	NMF_7	0.0731487	0.6411	0.193074	0.921404	0.03555	8	228	14842	1154611	0.000539011	0.000197469	2.7296	1.44869	FALSE
L3	47.69	800_1300	NMF_7	0.0513104	0.6591	0.181049	0.921404	0.03555	6	190	14842	1154611	0.000404258	0.000164558	2.45664	1.29668	FALSE
L3	47.69	900_1400	NMF_7	0.0258649	0.6121	0.213178	0.921404	0.03555	6	151	14842	1154611	0.000404258	0.00013078	3.09113	1.62814	FALSE
L3	47.69	1000_1500	NMF_7	0.07685	0.5391	0.268331	0.885454	0.052834	5	136	14842	1154611	0.000336882	0.000117789	2.86005	1.51604	FALSE
L3	47.69	1200_1700	NMF_7	0.0227734	0.5561	0.254847	0.885454	0.052834	7	216	14842	1154611	0.000471635	0.000187076	2.52109	1.33404	FALSE
L3	47.69	1300_1800	NMF_7	0.00881834	0.8641	0.063436	0.985952	0.00614421	10	287	14842	1154611	0.000673764	0.000248569	2.71057	1.4386	FALSE
L3	47.69	1400_1900	NMF_7	0.51353	0.0241	1.61798	0.183995	0.735193	11	306	14842	1154611	0.00074114	0.000265024	2.7965	1.48362	FALSE
L3	47.69	1500_2000	NMF_7	0.92784	0.0111	1.95468	0.114116	0.942654	12	328	14842	1154611	0.000808516	0.000284078	2.8461	1.50899	FALSE
L3	47.69	1600_2100	NMF_7	0.971406	0.0041	2.38722	0.0783634	1.10589	13	343	14842	1154611	0.000875893	0.00029707	2.94844	1.55995	FALSE
L3	47.69	1700_2200	NMF_7	0.998391	0.0011	2.95861	0.0294612	1.53075	13	334	14842	1154611	0.000875893	0.000289275	3.02789	1.59831	FALSE
L3	47.69	1800_2300	NMF_7	0.731656	0.0911	1.04048	0.405563	0.391941	13	279	14842	1154611	0.000875893	0.00024164	3.62479	1.8579	FALSE
L3	47.69	1900_2400	NMF_7	0.0394131	0.5991	0.222501	0.919368	0.0365107	10	239	14842	1154611	0.000673764	0.000206996	3.25496	1.70264	FALSE
L3	47.69	2000_2500	NMF_7	0.0790343	0.3541	0.450874	0.801348	0.0961788	10	239	14842	1154611	0.000673764	0.000206996	3.25496	1.70264	FALSE
L3	47.69	2100_2600	NMF_7	0.348957	0.0971	1.01278	0.422631	0.374038	8	263	14842	1154611	0.000539011	0.000227782	2.36634	1.24266	FALSE
L3	47.69	2200_2700	NMF_7	0.339989	0.2301	0.638083	0.714561	0.14596	6	302	14842	1154611	0.000404258	0.00026156	1.54557	0.628135	FALSE
L3	47.69	2300_2800	NMF_7	0.164328	0.2561	0.59159	0.72634	0.13886	5	368	14842	1154611	0.000336882	0.000318722	1.05698	0.0799437	FALSE
L3	47.69	2400_2900	NMF_7	0.256058	0.2561	0.59159	0.72634	0.13886	6	460	14842	1154611	0.000404258	0.000398403	1.0147	0.02105	FALSE
L3	47.69	2500_3000	NMF_7	0.626009	0.0361	1.44249	0.235246	0.628477	8	553	14842	1154611	0.000539011	0.000478949	1.1254	0.170442	FALSE
L3	47.69	2600_3100	NMF_7	0.498796	0.0061	2.21467	0.0906343	1.04271	7	629	14842	1154611	0.000471635	0.000544772	0.865746	-0.207984	FALSE
L3	47.69	2700_3200	NMF_7	0.180438	0.0161	1.79317	0.143426	0.843371	7	688	14842	1154611	0.000471635	0.000595872	0.791504	-0.337332	FALSE
L3	47.69	2800_3300	NMF_7	0.179979	0.0331	1.48017	0.221094	0.655424	8	687	14842	1154611	0.000539011	0.000595006	0.905892	-0.142589	FALSE
L3	47.69	2900_3400	NMF_7	0.0169753	0.5671	0.24634	0.892312	0.049483	8	714	14842	1154611	0.000539011	0.00061839	0.871636	-0.198203	FALSE
L3	47.69	3000_3500	NMF_7	0.0192354	0.6661	0.176461	0.925689	0.033535	11	763	14842	1154611	0.00074114	0.000660829	1.12153	0.16547	FALSE
L3	47.69	3100_3600	NMF_7	0.0203417	0.7351	0.133654	0.95057	0.0220158	11	780	14842	1154611	0.00074114	0.000675552	1.09709	0.133679	FALSE
L3	47.69	3200_3700	NMF_7	0.0320121	0.4831	0.315963	0.885454	0.052834	14	705	14842	1154611	0.000943269	0.000610595	1.54484	0.627453	FALSE
L3	47.69	3300_3800	NMF_7	0.0787308	0.3271	0.485319	0.782297	0.106628	16	758	14842	1154611	0.00107802	0.000656498	1.64208	0.715524	FALSE
L3	47.69	3400_3900	NMF_7	0.727386	0.0241	1.61798	0.183995	0.735193	25	880	14842	1154611	0.00168441	0.000762161	2.21004	1.14407	FALSE
L3	47.69	3500_4000	NMF_7	0.959481	0.0041	2.38722	0.0783634	1.10589	27	867	14842	1154611	0.00181916	0.000750902	2.42263	1.27658	FALSE
L3	47.69	3599_4099	NMF_7	0.974513	0.0111	1.95468	0.114116	0.942654	25	730	14842	1154611	0.00168441	0.000632248	2.66416	1.41368	FALSE
L2d2_3end	46.53	0_500	NMF_7	0.0358632	0.7211	0.142005	0.95057	0.0220158	11	815	14842	1154611	0.00074114	0.000705865	1.04997	0.0703529	FALSE
L2d2_3end	46.53	55_555	NMF_7	0.0339268	0.6851	0.164246	0.93266	0.0302767	11	844	14842	1154611	0.00074114	0.000730982	1.0139	0.01991	FALSE
L2c_3end	46.14	0_478	NMF_7	0.0328933	0.7981	0.0979427	0.9599	0.0177738	80	4756	14842	1154611	0.00539011	0.00411914	1.30855	0.387973	FALSE
L2b_3end	42.57	0_466	NMF_7	0.0176977	0.9451	0.0245222	0.985952	0.00614421	96	3633	14842	1154611	0.00646813	0.00314651	2.05565	1.03959	FALSE
L1MEd_5end	40.33	0_500	NMF_7	0.889052	0.0061	2.21467	0.0906343	1.04271	5	610	14842	1154611	0.000336882	0.000528316	0.637652	-0.64916	FALSE
L1MEd_5end	40.33	100_600	NMF_7	0.249203	0.1321	0.879097	0.51887	0.284942	6	745	14842	1154611	0.000404258	0.000645239	0.626525	-0.674557	FALSE
L1MEd_5end	40.33	200_700	NMF_7	0.0605807	0.5831	0.234257	0.906774	0.0425011	6	778	14842	1154611	0.000404258	0.00067382	0.59995	-0.737086	FALSE
L1MEd_5end	40.33	300_800	NMF_7	0.086251	0.5151	0.288108	0.885454	0.052834	7	690	14842	1154611	0.000471635	0.000597604	0.789209	-0.34152	FALSE
L1MEd_5end	40.33	400_900	NMF_7	0.115718	0.4101	0.38711	0.848921	0.0711327	6	579	14842	1154611	0.000404258	0.000501468	0.80615	-0.310879	FALSE
L1MEd_5end	40.33	500_1000	NMF_7	0.0608763	0.4991	0.301812	0.885454	0.052834	6	476	14842	1154611	0.000404258	0.00041226	0.98059	-0.0282777	FALSE
HAL1	38.96	0_500	NMF_7	0.0242587	0.9681	0.0140798	0.986796	0.00577248	9	669	14842	1154611	0.000606387	0.000579416	1.04655	0.0656402	FALSE
HAL1	38.96	100_600	NMF_7	0.0386153	0.9601	0.0176835	0.985952	0.00614421	12	832	14842	1154611	0.000808516	0.000720589	1.12202	0.1661	FALSE
HAL1	38.96	200_700	NMF_7	0.035854	0.9381	0.0277509	0.985952	0.00614421	16	1035	14842	1154611	0.00107802	0.000896406	1.2026	0.266163	FALSE
HAL1	38.96	300_800	NMF_7	0.0382549	0.9281	0.0324052	0.985952	0.00614421	15	1059	14842	1154611	0.00101065	0.000917192	1.10189	0.139981	FALSE
HAL1	38.96	400_900	NMF_7	0.0545189	0.7641	0.11685	0.95057	0.0220158	14	955	14842	1154611	0.000943269	0.000827118	1.14043	0.189576	FALSE
HAL1	38.96	500_1000	NMF_7	0.077118	0.6151	0.211054	0.921404	0.03555	12	838	14842	1154611	0.000808516	0.000725786	1.11399	0.155734	FALSE
HAL1	38.96	600_1100	NMF_7	0.0699465	0.4641	0.333388	0.885454	0.052834	9	694	14842	1154611	0.000606387	0.000601068	1.00885	0.0127107	FALSE
HAL1	38.96	700_1200	NMF_7	0.0209315	0.6421	0.192397	0.921404	0.03555	8	528	14842	1154611	0.000539011	0.000457297	1.17869	0.237183	FALSE
HAL1	38.96	800_1300	NMF_7	0.00361173	0.6261	0.203356	0.921404	0.03555	7	345	14842	1154611	0.000471635	0.000298802	1.57842	0.65848	FALSE
HAL1	38.96	1100_1600	NMF_7	0.0491436	0.7261	0.139004	0.95057	0.0220158	5	362	14842	1154611	0.000336882	0.000313526	1.0745	0.10366	FALSE
HAL1	38.96	1200_1700	NMF_7	0.0199101	0.8531	0.0690001	0.985952	0.00614421	10	490	14842	1154611	0.000673764	0.000424385	1.58762	0.666868	FALSE
HAL1	38.96	1300_1800	NMF_7	0.0645418	0.5041	0.297483	0.885454	0.052834	10	595	14842	1154611	0.000673764	0.000515325	1.30745	0.38676	FALSE
HAL1	38.96	1400_1900	NMF_7	0.224074	0.2611	0.583193	0.72634	0.13886	10	619	14842	1154611	0.000673764	0.000536111	1.25676	0.32971	FALSE
HAL1	38.96	1500_2000	NMF_7	0.0509858	0.4801	0.318668	0.885454	0.052834	9	631	14842	1154611	0.000606387	0.000546504	1.10957	0.150006	FALSE
HAL1	38.96	1600_2100	NMF_7	0.038736	0.7671	0.115148	0.95057	0.0220158	9	620	14842	1154611	0.000606387	0.000536977	1.12926	0.175378	FALSE
HAL1	38.96	1700_2200	NMF_7	0.0258477	0.7491	0.12546	0.95057	0.0220158	7	579	14842	1154611	0.000471635	0.000501468	0.940509	-0.0884871	FALSE
HAL1	38.96	1800_2300	NMF_7	0.0264525	0.7541	0.122571	0.95057	0.0220158	6	614	14842	1154611	0.000404258	0.000531781	0.760197	-0.395555	FALSE
L2a_3end	38.26	0_500	NMF_7	0.0486607	0.4201	0.376647	0.856341	0.0673531	57	4222	14842	1154611	0.00384045	0.00365664	1.05027	0.0707567	FALSE
L2a_3end	38.26	17_517	NMF_7	0.0441023	0.4201	0.376647	0.856341	0.0673531	59	4265	14842	1154611	0.00397521	0.00369388	1.07616	0.105891	FALSE
L1MC4_3end	33.69	1200_1700	NMF_7	0.494187	0.0151	1.82102	0.139162	0.85648	5	306	14842	1154611	0.000336882	0.000265024	1.27114	0.346118	FALSE
L1MC4_3end	33.69	1800_2300	NMF_7	0.0181655	0.6841	0.16488	0.93266	0.0302767	5	440	14842	1154611	0.000336882	0.000381081	0.884017	-0.177854	FALSE
L1MC4_3end	33.69	1900_2400	NMF_7	0.0220238	0.6501	0.18702	0.921404	0.03555	6	510	14842	1154611	0.000404258	0.000441707	0.915218	-0.127813	FALSE
L1MC4_3end	33.69	2000_2500	NMF_7	0.00954304	0.8941	0.0486139	0.985952	0.00614421	6	586	14842	1154611	0.000404258	0.00050753	0.79652	-0.328217	FALSE
L1MC4_3end	33.69	2100_2600	NMF_7	0.0112872	0.7741	0.111203	0.95057	0.0220158	6	660	14842	1154611	0.000404258	0.000571621	0.707214	-0.499782	FALSE
L1MC4_3end	33.69	2200_2700	NMF_7	0.00724245	0.8501	0.07053	0.985952	0.00614421	5	626	14842	1154611	0.000336882	0.000542174	0.621354	-0.686513	FALSE
L1MD2_5end	33.67	0_500	NMF_7	0.168698	0.1031	0.986741	0.437118	0.359401	7	199	14842	1154611	0.000471635	0.000172352	2.73645	1.45231	FALSE
L1MD2_5end	33.67	100_600	NMF_7	0.0811678	0.3871	0.412177	0.840409	0.0755095	9	228	14842	1154611	0.000606387	0.000197469	3.0708	1.61861	FALSE
L1MD2_5end	33.67	200_700	NMF_7	0.173724	0.1511	0.820736	0.55283	0.257408	10	243	14842	1154611	0.000673764	0.00021046	3.20138	1.67869	FALSE
L1MD2_5end	33.67	300_800	NMF_7	0.192899	0.1321	0.879097	0.51887	0.284942	9	274	14842	1154611	0.000606387	0.000237309	2.55526	1.35347	FALSE
L1MD2_5end	33.67	400_900	NMF_7	0.237555	0.0771	1.11295	0.367769	0.434425	8	258	14842	1154611	0.000539011	0.000223452	2.4122	1.27035	FALSE
L1MD2_5end	33.67	500_1000	NMF_7	0.344903	0.0401	1.39686	0.243483	0.613532	6	231	14842	1154611	0.000404258	0.000200067	2.02061	1.01479	FALSE
L1MD2_5end	33.67	569_1069	NMF_7	0.116164	0.1541	0.812197	0.556184	0.254781	5	195	14842	1154611	0.000336882	0.000168888	1.9947	0.996175	FALSE
L1MEc_5end	31.82	0_500	NMF_7	0.119274	0.3941	0.404394	0.841913	0.0747329	7	908	14842	1154611	0.000471635	0.000786412	0.59973	-0.737616	FALSE
L1MEc_5end	31.82	100_600	NMF_7	0.0404294	0.7021	0.153601	0.937341	0.0281022	8	1044	14842	1154611	0.000539011	0.000904201	0.596119	-0.746328	FALSE
L1MEc_5end	31.82	200_700	NMF_7	0.0743765	0.5171	0.286425	0.885454	0.052834	9	1143	14842	1154611	0.000606387	0.000989944	0.612547	-0.707107	FALSE
L1MEc_5end	31.82	300_800	NMF_7	0.110913	0.4421	0.354479	0.884369	0.0533667	9	1093	14842	1154611	0.000606387	0.000946639	0.640569	-0.642575	FALSE
L1MEc_5end	31.82	400_900	NMF_7	0.0532037	0.5401	0.267526	0.885454	0.052834	8	889	14842	1154611	0.000539011	0.000769956	0.700054	-0.514462	FALSE
L1MEc_5end	31.82	500_1000	NMF_7	0.0336566	0.7541	0.122571	0.95057	0.0220158	6	752	14842	1154611	0.000404258	0.000651302	0.620693	-0.688049	FALSE
L1ME1_3end	28.76	200_700	NMF_7	0.0303494	0.1861	0.730254	0.637221	0.19571	5	1249	14842	1154611	0.000336882	0.00108175	0.311423	-1.68305	FALSE
L1ME1_3end	28.76	300_800	NMF_7	0.0224796	0.7111	0.148069	0.944633	0.0247369	5	1238	14842	1154611	0.000336882	0.00107222	0.31419	-1.67029	FALSE
L1ME1_3end	28.76	400_900	NMF_7	0.0236856	0.2861	0.543482	0.739781	0.130897	5	1050	14842	1154611	0.000336882	0.000909397	0.370445	-1.43267	FALSE
L1MDa_5end	26.61	0_500	NMF_7	0.0497874	0.7841	0.105629	0.955278	0.0198703	9	241	14842	1154611	0.000606387	0.000208728	2.90515	1.53861	FALSE
L1MDa_5end	26.61	100_600	NMF_7	0.0277674	0.9301	0.0314704	0.985952	0.00614421	9	279	14842	1154611	0.000606387	0.00024164	2.50947	1.32738	FALSE
L1MDa_5end	26.61	200_700	NMF_7	0.0241168	0.9831	0.0074023	0.986796	0.00577248	8	322	14842	1154611	0.000539011	0.000278882	1.93276	0.950661	FALSE
L1MDa_5end	26.61	300_800	NMF_7	0.0654619	0.7561	0.121421	0.95057	0.0220158	8	352	14842	1154611	0.000539011	0.000304865	1.76803	0.822146	FALSE
L1MDa_5end	26.61	400_900	NMF_7	0.0786245	0.3191	0.496073	0.781785	0.106913	8	349	14842	1154611	0.000539011	0.000302266	1.78323	0.834494	FALSE
L1MDa_5end	26.61	500_1000	NMF_7	0.0521359	0.5381	0.269137	0.885454	0.052834	7	324	14842	1154611	0.000471635	0.000280614	1.68072	0.749082	FALSE
L1MDa_5end	26.61	600_1100	NMF_7	0.110596	0.3101	0.508498	0.77419	0.111152	6	280	14842	1154611	0.000404258	0.000242506	1.667	0.737257	FALSE
L1MB8_3end	21.58	0_500	NMF_7	0.0618433	0.0911	1.04048	0.405563	0.391941	7	552	14842	1154611	0.000471635	0.000478083	0.986512	-0.019592	FALSE
L1MB8_3end	21.58	100_600	NMF_7	0.129774	0.0081	2.09151	0.0984365	1.00684	8	647	14842	1154611	0.000539011	0.000560362	0.961898	-0.0560443	FALSE
L1MB8_3end	21.58	200_700	NMF_7	0.0696765	0.0141	1.85078	0.134592	0.870981	8	778	14842	1154611	0.000539011	0.00067382	0.799933	-0.322049	FALSE
L1MB8_3end	21.58	300_800	NMF_7	0.0274472	0.3451	0.462055	0.801348	0.0961788	8	795	14842	1154611	0.000539011	0.000688544	0.782828	-0.353233	FALSE
L1MB8_3end	21.58	400_900	NMF_7	0.00483742	0.8171	0.0877248	0.978345	0.00950807	6	680	14842	1154611	0.000404258	0.000588943	0.686413	-0.542851	FALSE
L1MB8_3end	21.58	425_925	NMF_7	0.00676098	0.6471	0.189029	0.921404	0.03555	6	641	14842	1154611	0.000404258	0.000555165	0.728176	-0.45764	FALSE
L1MB7_3end	21.44	0_500	NMF_7	0.050673	0.1251	0.902743	0.514065	0.288982	11	775	14842	1154611	0.00074114	0.000671222	1.10417	0.142957	FALSE
L1MB7_3end	21.44	100_600	NMF_7	0.150406	0.0071	2.14874	0.0949262	1.02261	13	913	14842	1154611	0.000875893	0.000790743	1.10768	0.147546	FALSE
L1MB7_3end	21.44	300_800	NMF_7	0.0313922	0.3111	0.5071	0.77419	0.111152	14	1174	14842	1154611	0.000943269	0.00101679	0.927691	-0.108284	FALSE
L1MB7_3end	21.44	400_900	NMF_7	0.00694439	0.8351	0.0782615	0.985952	0.00614421	11	1027	14842	1154611	0.00074114	0.000889477	0.833231	-0.263211	FALSE
L1MB7_3end	21.44	431_931	NMF_7	0.0067338	0.7741	0.111203	0.95057	0.0220158	10	958	14842	1154611	0.000673764	0.000829717	0.812041	-0.300376	FALSE
L1MB3_3end	18.84	0_500	NMF_7	0.0649144	0.0641	1.19314	0.329293	0.482418	10	597	14842	1154611	0.000673764	0.000517057	1.30307	0.381919	FALSE
L1MB3_3end	18.84	100_600	NMF_7	0.169386	0.0071	2.14874	0.0949262	1.02261	11	777	14842	1154611	0.00074114	0.000672954	1.10132	0.139238	FALSE
L1MB3_3end	18.84	200_700	NMF_7	0.12555	0.0251	1.60033	0.186302	0.729782	16	971	14842	1154611	0.00107802	0.000840976	1.28187	0.35825	FALSE
L1MB3_3end	18.84	300_800	NMF_7	0.0363439	0.2201	0.65738	0.699787	0.155034	17	1013	14842	1154611	0.0011454	0.000877352	1.30552	0.384622	FALSE
L1MB3_3end	18.84	400_900	NMF_7	0.0908142	0.0561	1.25104	0.299731	0.523269	17	903	14842	1154611	0.0011454	0.000782082	1.46455	0.550458	FALSE
L1MB3_3end	18.84	430_930	NMF_7	0.0547283	0.0811	1.09098	0.373502	0.427707	15	877	14842	1154611	0.00101065	0.000759563	1.33056	0.412035	FALSE
L1M1_5end	16.65	0_500	NMF_7	0.037898	0.6551	0.183692	0.921404	0.03555	5	654	14842	1154611	0.000336882	0.000566425	0.594751	-0.749641	FALSE
L1M1_5end	16.65	100_600	NMF_7	0.0439885	0.3851	0.414426	0.840409	0.0755095	6	776	14842	1154611	0.000404258	0.000672088	0.601496	-0.733373	FALSE
L1M1_5end	16.65	200_700	NMF_7	0.0441882	0.5301	0.275642	0.885454	0.052834	6	854	14842	1154611	0.000404258	0.000739643	0.546558	-0.871552	FALSE
L1M1_5end	16.65	300_800	NMF_7	0.0680836	0.2781	0.555799	0.739781	0.130897	6	952	14842	1154611	0.000404258	0.00082452	0.490295	-1.02828	FALSE
L1M1_5end	16.65	400_900	NMF_7	0.0841457	0.2531	0.596708	0.72634	0.13886	6	1005	14842	1154611	0.000404258	0.000870423	0.464439	-1.10644	FALSE
L1M1_5end	16.65	700_1200	NMF_7	0.0409628	0.6811	0.166789	0.93266	0.0302767	5	762	14842	1154611	0.000336882	0.000659963	0.510456	-0.970142	FALSE
L1M1_5end	16.65	800_1300	NMF_7	0.0516188	0.6551	0.183692	0.921404	0.03555	7	770	14842	1154611	0.000471635	0.000666891	0.707214	-0.499782	FALSE
L1M1_5end	16.65	900_1400	NMF_7	0.0351992	0.8251	0.0834934	0.983512	0.00722013	8	756	14842	1154611	0.000539011	0.000654766	0.823212	-0.280665	FALSE
L1M1_5end	16.65	1000_1500	NMF_7	0.0560985	0.4741	0.32413	0.885454	0.052834	8	819	14842	1154611	0.000539011	0.00070933	0.759888	-0.396142	FALSE
L1M1_5end	16.65	1100_1600	NMF_7	0.0430264	0.5511	0.25877	0.885454	0.052834	11	1065	14842	1154611	0.00074114	0.000922389	0.803501	-0.315629	FALSE
L1M1_5end	16.65	1200_1700	NMF_7	0.032288	0.6941	0.158578	0.93266	0.0302767	10	1177	14842	1154611	0.000673764	0.00101939	0.660947	-0.597393	FALSE
L1M1_5end	16.65	1300_1800	NMF_7	0.0288367	0.9031	0.0442642	0.985952	0.00614421	10	1239	14842	1154611	0.000673764	0.00107309	0.627873	-0.671455	FALSE
L1M1_5end	16.65	1400_1900	NMF_7	0.0304177	0.9141	0.0390063	0.985952	0.00614421	10	1237	14842	1154611	0.000673764	0.00107136	0.628888	-0.669124	FALSE
L1M1_5end	16.65	1500_2000	NMF_7	0.0550151	0.5021	0.29921	0.885454	0.052834	7	1171	14842	1154611	0.000471635	0.00101419	0.465034	-1.10459	FALSE
L1M1_5end	16.65	1600_2100	NMF_7	0.0571233	0.7571	0.120847	0.95057	0.0220158	6	1122	14842	1154611	0.000404258	0.000971756	0.416008	-1.26532	FALSE
AluJr	13.77	0_312	NMF_7	0.0904978	0.2581	0.588212	0.72634	0.13886	6	3799	14842	1154611	0.000404258	0.00329029	0.122864	-3.02486	FALSE
AluJb	11.92	0_312	NMF_7	0.0627539	0.3811	0.418961	0.840409	0.0755095	14	5053	14842	1154611	0.000943269	0.00437637	0.215537	-2.21399	FALSE
MER102b	34.9	0_341	NMF_7	0.0305617	0.1691	0.771856	0.594255	0.226027	6	337	14842	1154611	0.000404258	0.000291873	1.38505	0.469935	FALSE
Tigger1	13.57	200_700	NMF_7	0.0311009	0.4541	0.342848	0.885454	0.052834	6	701	14842	1154611	0.000404258	0.000607131	0.66585	-0.586731	FALSE
Tigger1	13.57	300_800	NMF_7	0.0886805	0.2711	0.56687	0.738763	0.131495	6	681	14842	1154611	0.000404258	0.000589809	0.685405	-0.544971	FALSE
Tigger1	13.57	400_900	NMF_7	0.17165	0.2031	0.69229	0.65352	0.184741	6	619	14842	1154611	0.000404258	0.000536111	0.754056	-0.407256	FALSE
MER1B	10.515	0_339	NMF_7	0.0273736	0.9071	0.0423448	0.985952	0.00614421	6	633	14842	1154611	0.000404258	0.000548237	0.737379	-0.439522	FALSE
MamGypLTR2c	44.82	200_700	NMF_8	0.0128034	0.5811	0.235749	0.960098	0.0176844	5	177	13532	1154611	0.000369495	0.000153298	2.4103	1.26921	FALSE
MamGypLTR2c	44.82	300_800	NMF_8	0.0118283	0.6291	0.20128	0.9811	0.00828672	5	177	13532	1154611	0.000369495	0.000153298	2.4103	1.26921	FALSE
MamGypLTR2c	44.82	400_900	NMF_8	0.0138173	0.7041	0.152366	0.9811	0.00828672	5	155	13532	1154611	0.000369495	0.000134244	2.7524	1.46069	FALSE
MamRep605	43.665	100_600	NMF_8	0.0109896	0.9161	0.0380571	0.9811	0.00828672	8	370	13532	1154611	0.000591191	0.000320454	1.84485	0.883507	FALSE
MamRep605	43.665	200_700	NMF_8	0.0153082	0.9351	0.0291419	0.9811	0.00828672	11	392	13532	1154611	0.000812888	0.000339508	2.39431	1.25961	FALSE
MamRep605	43.665	300_800	NMF_8	0.0143865	0.9171	0.0375833	0.9811	0.00828672	11	344	13532	1154611	0.000812888	0.000297936	2.7284	1.44805	FALSE
MamRep605	43.665	349_849	NMF_8	0.0402912	0.6571	0.182369	0.9811	0.00828672	11	314	13532	1154611	0.000812888	0.000271953	2.98907	1.5797	FALSE
MLT1O	43.42	0_500	NMF_8	0.0298735	0.2071	0.68382	0.652186	0.185629	10	817	13532	1154611	0.000738989	0.000707598	1.04436	0.0626238	FALSE
MLT1O	43.42	42_542	NMF_8	0.0593127	0.0771	1.11295	0.489513	0.310235	10	819	13532	1154611	0.000738989	0.00070933	1.04181	0.0590964	FALSE
MLT1M	43.32	0_500	NMF_8	0.0183196	0.6471	0.189029	0.9811	0.00828672	5	421	13532	1154611	0.000369495	0.000364625	1.01335	0.0191397	FALSE
MLT1M	43.32	100_600	NMF_8	0.0362934	0.1071	0.970211	0.572884	0.241933	8	478	13532	1154611	0.000591191	0.000413992	1.42802	0.514021	FALSE
MLT1M	43.32	172_672	NMF_8	0.0327914	0.1921	0.716473	0.652186	0.185629	7	465	13532	1154611	0.000517292	0.000402733	1.28445	0.361156	FALSE
MamRep1527	43.21	0_500	NMF_8	0.00201959	0.9691	0.0136314	0.9811	0.00828672	5	114	13532	1154611	0.000369495	9.87346e-05	3.7423	1.90393	FALSE
MamRep1527	43.21	100_600	NMF_8	0.00418541	0.9791	0.00917295	0.9811	0.00828672	6	135	13532	1154611	0.000443393	0.000116922	3.7922	1.92303	FALSE
MamRep1527	43.21	200_700	NMF_8	0.0148037	0.9151	0.0385314	0.9811	0.00828672	6	140	13532	1154611	0.000443393	0.000121253	3.65676	1.87057	FALSE
MamRep1527	43.21	300_800	NMF_8	0.0264	0.6491	0.187688	0.9811	0.00828672	7	136	13532	1154611	0.000517292	0.000117789	4.3917	2.13478	FALSE
MamRep1527	43.21	400_900	NMF_8	0.0397311	0.3761	0.424697	0.82185	0.0852074	5	116	13532	1154611	0.000369495	0.000100467	3.67778	1.87884	FALSE
LTR78	43.15	300_800	NMF_8	0.0238992	0.4541	0.342848	0.863461	0.0637574	5	458	13532	1154611	0.000369495	0.00039667	0.93149	-0.102388	FALSE
LTR78	43.15	400_900	NMF_8	0.0189627	0.4161	0.380802	0.830281	0.080775	6	543	13532	1154611	0.000443393	0.000470288	0.942812	-0.0849579	FALSE
LTR78	43.15	500_1000	NMF_8	0.0268735	0.1181	0.92775	0.572884	0.241933	6	575	13532	1154611	0.000443393	0.000498003	0.890343	-0.167568	FALSE
LTR78	43.15	600_1100	NMF_8	0.0116525	0.6941	0.158578	0.9811	0.00828672	5	576	13532	1154611	0.000369495	0.000498869	0.740664	-0.433109	FALSE
LTR78	43.15	700_1200	NMF_8	0.00976613	0.6741	0.171276	0.9811	0.00828672	6	554	13532	1154611	0.000443393	0.000479815	0.924092	-0.113892	FALSE
LTR79	42.9	0_500	NMF_8	0.0655153	0.0621	1.20691	0.436081	0.360433	6	508	13532	1154611	0.000443393	0.000439975	1.00777	0.0111658	FALSE
LTR79	42.9	27_527	NMF_8	0.105697	0.0161	1.79317	0.310728	0.507619	6	508	13532	1154611	0.000443393	0.000439975	1.00777	0.0111658	FALSE
MLT1K	42.72	0_500	NMF_8	0.0149575	0.6271	0.202663	0.9811	0.00828672	46	2247	13532	1154611	0.00339935	0.00194611	1.74674	0.804666	FALSE
MLT1K	42.72	95_595	NMF_8	0.00319802	0.9361	0.0286778	0.9811	0.00828672	46	2239	13532	1154611	0.00339935	0.00193918	1.75298	0.809811	FALSE
MLT1N2	41.31	0_500	NMF_8	0.00949567	0.9371	0.0282141	0.9811	0.00828672	22	938	13532	1154611	0.00162578	0.000812395	2.00121	1.00088	FALSE
MLT1N2	41.31	62_562	NMF_8	0.0109376	0.9051	0.0433034	0.9811	0.00828672	22	939	13532	1154611	0.00162578	0.000813261	1.99908	0.999338	FALSE
LTR33B	40.73	0_500	NMF_8	0.0279587	0.4931	0.307065	0.898258	0.0465988	5	325	13532	1154611	0.000369495	0.00028148	1.31268	0.39252	FALSE
LTR33B	40.73	3_503	NMF_8	0.0262352	0.4721	0.325966	0.882496	0.0542872	5	325	13532	1154611	0.000369495	0.00028148	1.31268	0.39252	FALSE
MLT1J	40.24	0_500	NMF_8	0.000613883	0.9741	0.0113965	0.9811	0.00828672	29	1847	13532	1154611	0.00214307	0.00159967	1.33969	0.421901	FALSE
MLT1J	40.24	12_512	NMF_8	0.000975984	0.8951	0.0481284	0.9811	0.00828672	29	1847	13532	1154611	0.00214307	0.00159967	1.33969	0.421901	FALSE
MLT1J2	40.06	0_448	NMF_8	0.0237481	0.6841	0.16488	0.9811	0.00828672	12	871	13532	1154611	0.000886787	0.000754367	1.17554	0.233322	FALSE
MLT1J1	39.655	0_444	NMF_8	0.0276183	0.6951	0.157953	0.9811	0.00828672	9	451	13532	1154611	0.00066509	0.000390608	1.70271	0.767829	FALSE
MLT1I	38.88	0_411	NMF_8	0.10596	0.1031	0.986741	0.567541	0.246003	46	1457	13532	1154611	0.00339935	0.0012619	2.69384	1.42966	FALSE
LTR16D	37.47	0_500	NMF_8	0.0596684	0.1781	0.749336	0.646997	0.189098	10	206	13532	1154611	0.000738989	0.000178415	4.14197	2.05032	FALSE
LTR16D	37.47	100_600	NMF_8	0.0371656	0.4781	0.320481	0.882496	0.0542872	10	209	13532	1154611	0.000738989	0.000181013	4.08251	2.02946	FALSE
LTR16D	37.47	151_651	NMF_8	0.0521795	0.1231	0.909742	0.572884	0.241933	10	206	13532	1154611	0.000738989	0.000178415	4.14197	2.05032	FALSE
LTR33	37.11	0_500	NMF_8	0.0341503	0.2791	0.55424	0.726859	0.13855	28	1297	13532	1154611	0.00206917	0.00112332	1.84201	0.88128	FALSE
LTR33	37.11	15_515	NMF_8	0.0432015	0.1201	0.920457	0.572884	0.241933	28	1297	13532	1154611	0.00206917	0.00112332	1.84201	0.88128	FALSE
MLT1H2	36.3	0_489	NMF_8	0.0136643	0.8401	0.075669	0.9811	0.00828672	21	638	13532	1154611	0.00155188	0.000552567	2.80849	1.48979	FALSE
MLT1H	35.605	0_500	NMF_8	0.0443429	0.2251	0.647625	0.69564	0.157615	55	1972	13532	1154611	0.00406444	0.00170793	2.37974	1.2508	FALSE
MLT1H	35.605	49_549	NMF_8	0.0410033	0.3431	0.464579	0.78191	0.106843	55	1972	13532	1154611	0.00406444	0.00170793	2.37974	1.2508	FALSE
LTR16C	34.675	0_489	NMF_8	0.0182067	0.9041	0.0437835	0.9811	0.00828672	7	790	13532	1154611	0.000517292	0.000684213	0.75604	-0.403466	FALSE
LTR16A	33.96	0_451	NMF_8	0.011687	0.8691	0.0609303	0.9811	0.00828672	5	548	13532	1154611	0.000369495	0.000474619	0.778508	-0.361216	FALSE
MLT1H1	33.82	0_500	NMF_8	0.0203721	0.7981	0.0979427	0.9811	0.00828672	17	653	13532	1154611	0.00125628	0.000565558	2.22131	1.15141	FALSE
MLT1H1	33.82	55_555	NMF_8	0.0253602	0.7211	0.142005	0.9811	0.00828672	17	651	13532	1154611	0.00125628	0.000563826	2.22814	1.15584	FALSE
MLT1G1	32.64	0_500	NMF_8	0.00166384	0.9181	0.03711	0.9811	0.00828672	17	605	13532	1154611	0.00125628	0.000523986	2.39755	1.26156	FALSE
MLT1G1	32.64	79_579	NMF_8	0.0162022	0.6041	0.218891	0.975203	0.0109052	17	606	13532	1154611	0.00125628	0.000524852	2.39359	1.25918	FALSE
MLT1G	32.08	0_500	NMF_8	0.00180474	0.7851	0.105075	0.9811	0.00828672	8	339	13532	1154611	0.000591191	0.000293605	2.01356	1.00975	FALSE
MLT1G3	31.105	0_500	NMF_8	0.00348604	0.9011	0.045227	0.9811	0.00828672	17	470	13532	1154611	0.00125628	0.000407064	3.0862	1.62583	FALSE
MLT1G3	31.105	95_595	NMF_8	0.0332062	0.5061	0.295764	0.910082	0.0409196	17	472	13532	1154611	0.00125628	0.000408796	3.07313	1.61971	FALSE
MLT1E1A	28.53	0_500	NMF_8	0.0582039	0.1201	0.920457	0.572884	0.241933	9	328	13532	1154611	0.00066509	0.000284078	2.34122	1.22726	FALSE
MLT1E1A	28.53	100_600	NMF_8	0.0488473	0.2021	0.694434	0.652186	0.185629	10	356	13532	1154611	0.000738989	0.000308329	2.39676	1.26108	FALSE
MLT1E1A	28.53	180_680	NMF_8	0.0391296	0.1981	0.703116	0.652186	0.185629	10	339	13532	1154611	0.000738989	0.000293605	2.51695	1.33167	FALSE
MLT1F2	28.09	0_500	NMF_8	0.0171793	0.8241	0.0840201	0.9811	0.00828672	37	1089	13532	1154611	0.00273426	0.000943175	2.899	1.53555	FALSE
MLT1F2	28.09	60_560	NMF_8	0.016463	0.8691	0.0609303	0.9811	0.00828672	37	1089	13532	1154611	0.00273426	0.000943175	2.899	1.53555	FALSE
MLT1F	27.58	0_500	NMF_8	0.0220971	0.7951	0.0995782	0.9811	0.00828672	22	732	13532	1154611	0.00162578	0.00063398	2.5644	1.35862	FALSE
MLT1F	27.58	48_548	NMF_8	0.0276402	0.7751	0.110642	0.9811	0.00828672	22	732	13532	1154611	0.00162578	0.00063398	2.5644	1.35862	FALSE
MLT1E2	27.5	0_500	NMF_8	0.0602311	0.0871	1.05998	0.518729	0.285059	7	583	13532	1154611	0.000517292	0.000504932	1.02448	0.0348908	FALSE
MLT1E2	27.5	100_600	NMF_8	0.078596	0.0591	1.22841	0.436081	0.360433	7	598	13532	1154611	0.000517292	0.000517923	0.998782	-0.00175877	FALSE
MLT1E2	27.5	127_627	NMF_8	0.0488545	0.2031	0.69229	0.652186	0.185629	7	594	13532	1154611	0.000517292	0.000514459	1.00551	0.00792379	FALSE
MLT1F1	26.35	69_569	NMF_8	0.02074	0.7601	0.119129	0.9811	0.00828672	18	519	13532	1154611	0.00133018	0.000449502	2.95923	1.56522	FALSE
MLT1D	24.42	0_500	NMF_8	0.0883968	0.0411	1.38616	0.420458	0.376278	7	1424	13532	1154611	0.000517292	0.00123332	0.419432	-1.25349	FALSE
MLT1D	24.42	5_505	NMF_8	0.0529733	0.1571	0.803824	0.595404	0.225188	7	1424	13532	1154611	0.000517292	0.00123332	0.419432	-1.25349	FALSE
MLT1C2	23.8	0_461	NMF_8	0.048633	0.2631	0.579879	0.713235	0.146767	17	1349	13532	1154611	0.00125628	0.00116836	1.07525	0.104676	FALSE
MLT1C	22.14	0_467	NMF_8	0.0224815	0.5741	0.241012	0.960098	0.0176844	7	664	13532	1154611	0.000517292	0.000575085	0.899505	-0.152797	FALSE
MLT1B	21.67	0_390	NMF_8	0.1171	0.0371	1.43063	0.407379	0.390001	11	1033	13532	1154611	0.000812888	0.000894674	0.908586	-0.138305	FALSE
MLT2B1	20.625	0_500	NMF_8	0.053925	0.4411	0.355463	0.848485	0.0713556	10	404	13532	1154611	0.000738989	0.000349901	2.11199	1.0786	FALSE
MLT2B1	20.625	20_520	NMF_8	0.0598121	0.3571	0.44721	0.797266	0.0983968	10	404	13532	1154611	0.000738989	0.000349901	2.11199	1.0786	FALSE
MLT2B4	20.62	0_500	NMF_8	0.0584065	0.3211	0.49336	0.765765	0.115905	5	440	13532	1154611	0.000369495	0.000381081	0.969596	-0.0445436	FALSE
MLT2B4	20.62	56_556	NMF_8	0.0554493	0.4081	0.389233	0.830281	0.080775	5	440	13532	1154611	0.000369495	0.000381081	0.969596	-0.0445436	FALSE
MLT2B3	17.02	0_500	NMF_8	0.0484789	0.2701	0.568475	0.720417	0.142416	7	770	13532	1154611	0.000517292	0.000666891	0.775677	-0.366472	FALSE
MLT2B3	17.02	54_554	NMF_8	0.0144316	0.7931	0.100672	0.9811	0.00828672	7	770	13532	1154611	0.000517292	0.000666891	0.775677	-0.366472	FALSE
MSTB	15.57	0_426	NMF_8	0.105316	0.0931	1.03105	0.521156	0.283032	7	638	13532	1154611	0.000517292	0.000552567	0.936162	-0.0951697	FALSE
MER66C	15.14	0_500	NMF_8	0.0325222	0.2731	0.563678	0.722599	0.141103	6	147	13532	1154611	0.000443393	0.000127316	3.48263	1.80018	FALSE
MER66C	15.14	55_555	NMF_8	0.117885	0.0281	1.55129	0.355736	0.448872	6	147	13532	1154611	0.000443393	0.000127316	3.48263	1.80018	FALSE
LTR1B1	14.28	0_500	NMF_8	0.0269658	0.6421	0.192397	0.9811	0.00828672	6	72	13532	1154611	0.000443393	6.23587e-05	7.11037	2.82993	FALSE
LTR1B1	14.28	100_600	NMF_8	0.0550165	0.1381	0.859806	0.582925	0.234387	6	88	13532	1154611	0.000443393	7.62161e-05	5.81758	2.54042	FALSE
LTR1B1	14.28	200_700	NMF_8	0.0278981	0.5781	0.237997	0.960098	0.0176844	6	91	13532	1154611	0.000443393	7.88144e-05	5.62579	2.49206	FALSE
LTR1B1	14.28	300_800	NMF_8	0.0353453	0.3071	0.51272	0.746914	0.126729	6	77	13532	1154611	0.000443393	6.66891e-05	6.64866	2.73306	FALSE
LTR1B1	14.28	318_818	NMF_8	0.0387464	0.2591	0.586533	0.708189	0.149851	5	74	13532	1154611	0.000369495	6.40908e-05	5.76517	2.52736	FALSE
MSTA	13.59	0_428	NMF_8	0.0741449	0.1861	0.730254	0.647641	0.188666	9	1256	13532	1154611	0.00066509	0.00108781	0.611402	-0.709808	FALSE
THE1D	11.82	0_381	NMF_8	0.199573	0.0071	2.14874	0.178684	0.747915	13	844	13532	1154611	0.000960686	0.000730982	1.31424	0.394229	FALSE
LTR9	11.635	0_500	NMF_8	0.05479	0.1401	0.853562	0.582925	0.234387	9	150	13532	1154611	0.00066509	0.000129914	5.11947	2.35599	FALSE
LTR9	11.635	100_600	NMF_8	0.139463	0.0191	1.71897	0.315338	0.501223	9	150	13532	1154611	0.00066509	0.000129914	5.11947	2.35599	FALSE
LTR9	11.635	112_612	NMF_8	0.128419	0.0311	1.50724	0.377512	0.42307	9	149	13532	1154611	0.00066509	0.000129048	5.15383	2.36564	FALSE
LTR1A2	10.41	0_500	NMF_8	0.038838	0.1591	0.79833	0.595404	0.225188	8	262	13532	1154611	0.000591191	0.000226916	2.60533	1.38146	FALSE
LTR1A2	10.41	100_600	NMF_8	0.0397847	0.2521	0.598427	0.708189	0.149851	8	295	13532	1154611	0.000591191	0.000255497	2.31388	1.21032	FALSE
LTR1A2	10.41	200_700	NMF_8	0.0714205	0.0541	1.2668	0.436081	0.360433	8	296	13532	1154611	0.000591191	0.000256363	2.30607	1.20543	FALSE
LTR1A2	10.41	300_800	NMF_8	0.0367937	0.4771	0.321391	0.882496	0.0542872	8	252	13532	1154611	0.000591191	0.000218255	2.70871	1.43761	FALSE
LTR1A2	10.41	337_837	NMF_8	0.0335869	0.2931	0.532984	0.739452	0.13109	8	233	13532	1154611	0.000591191	0.0002018	2.9296	1.5507	FALSE
THE1C	10.14	0_375	NMF_8	0.017437	0.5711	0.243288	0.960098	0.0176844	5	487	13532	1154611	0.000369495	0.000421787	0.876021	-0.190962	FALSE
MamGypsy2-I	45.34	2100_2600	NMF_8	0.291455	0.0211	1.67572	0.315338	0.501223	5	42	13532	1154611	0.000369495	3.63759e-05	10.1577	3.3445	FALSE
MamGypsy2-I	45.34	2200_2700	NMF_8	0.216081	0.0491	1.30892	0.436081	0.360433	6	48	13532	1154611	0.000443393	4.15724e-05	10.6656	3.41489	FALSE
MamGypsy2-I	45.34	2300_2800	NMF_8	0.133674	0.2761	0.558934	0.724746	0.139814	6	53	13532	1154611	0.000443393	4.59029e-05	9.65938	3.27193	FALSE
MamGypsy2-I	45.34	2400_2900	NMF_8	0.0732122	0.5521	0.257982	0.960098	0.0176844	6	60	13532	1154611	0.000443393	5.19656e-05	8.53245	3.09296	FALSE
MamGypsy2-I	45.34	2500_3000	NMF_8	0.0650871	0.3991	0.398918	0.830281	0.080775	5	53	13532	1154611	0.000369495	4.59029e-05	8.04948	3.0089	FALSE
ERVL-E	41.01	3000_3500	NMF_8	0.092073	0.1971	0.705313	0.652186	0.185629	5	218	13532	1154611	0.000369495	0.000188808	1.95698	0.968632	FALSE
ERVL-E	41.01	3100_3600	NMF_8	0.107137	0.1611	0.792904	0.595404	0.225188	5	206	13532	1154611	0.000369495	0.000178415	2.07098	1.05032	FALSE
ERVL-E	41.01	3200_3700	NMF_8	0.113737	0.0611	1.21396	0.436081	0.360433	5	185	13532	1154611	0.000369495	0.000160227	2.30607	1.20543	FALSE
ERVL-E	41.01	3600_4100	NMF_8	0.0226954	0.8561	0.0674755	0.9811	0.00828672	7	170	13532	1154611	0.000517292	0.000147236	3.51336	1.81285	FALSE
ERVL-E	41.01	3700_4200	NMF_8	0.0225605	0.8911	0.0500736	0.9811	0.00828672	8	175	13532	1154611	0.000591191	0.000151566	3.90055	1.96368	FALSE
ERVL-E	41.01	3800_4300	NMF_8	0.0647712	0.2401	0.619608	0.708189	0.149851	8	185	13532	1154611	0.000591191	0.000160227	3.68971	1.88351	FALSE
ERVL-E	41.01	3900_4400	NMF_8	0.0444547	0.6061	0.217456	0.975203	0.0109052	8	185	13532	1154611	0.000591191	0.000160227	3.68971	1.88351	FALSE
ERVL-E	41.01	4000_4500	NMF_8	0.0115592	0.9091	0.0413883	0.9811	0.00828672	8	196	13532	1154611	0.000591191	0.000169754	3.48263	1.80018	FALSE
ERVL-E	41.01	4100_4600	NMF_8	0.0549241	0.4391	0.357437	0.848485	0.0713556	10	207	13532	1154611	0.000738989	0.000179281	4.12196	2.04333	FALSE
ERVL-E	41.01	4200_4700	NMF_8	0.0861059	0.3201	0.494714	0.765765	0.115905	11	202	13532	1154611	0.000812888	0.000174951	4.64638	2.21611	FALSE
ERVL-E	41.01	4300_4800	NMF_8	0.116367	0.1331	0.875822	0.582925	0.234387	10	177	13532	1154611	0.000738989	0.000153298	4.82059	2.26921	FALSE
ERVL-E	41.01	4400_4900	NMF_8	0.0562261	0.1821	0.73969	0.647326	0.188877	7	164	13532	1154611	0.000517292	0.000142039	3.6419	1.86469	FALSE
ERVL-E	41.01	4500_5000	NMF_8	0.0070845	0.7751	0.110642	0.9811	0.00828672	7	168	13532	1154611	0.000517292	0.000145504	3.55519	1.82993	FALSE
ERVL-E	41.01	4600_5100	NMF_8	0.000772709	0.9811	0.00828672	0.9811	0.00828672	7	170	13532	1154611	0.000517292	0.000147236	3.51336	1.81285	FALSE
ERVL-E	41.01	4700_5200	NMF_8	0.00136434	0.9741	0.0113965	0.9811	0.00828672	6	165	13532	1154611	0.000443393	0.000142905	3.10271	1.63353	FALSE
ERVL-E	41.01	4800_5300	NMF_8	0.00769498	0.9441	0.024982	0.9811	0.00828672	5	145	13532	1154611	0.000369495	0.000125583	2.94222	1.55691	FALSE
ERV3-16A3_I	35.01	2000_2500	NMF_8	0.0108494	0.9071	0.0423448	0.9811	0.00828672	5	185	13532	1154611	0.000369495	0.000160227	2.30607	1.20543	FALSE
ERV3-16A3_I	35.01	2100_2600	NMF_8	0.00491437	0.9321	0.0305375	0.9811	0.00828672	6	182	13532	1154611	0.000443393	0.000157629	2.8129	1.49206	FALSE
ERV3-16A3_I	35.01	2200_2700	NMF_8	0.0227514	0.7921	0.10122	0.9811	0.00828672	6	169	13532	1154611	0.000443393	0.00014637	3.02927	1.59897	FALSE
ERV3-16A3_I	35.01	2300_2800	NMF_8	0.00220975	0.9811	0.00828672	0.9811	0.00828672	5	164	13532	1154611	0.000369495	0.000142039	2.60136	1.37926	FALSE
ERV3-16A3_I	35.01	2600_3100	NMF_8	0.0487518	0.1621	0.790217	0.595404	0.225188	5	111	13532	1154611	0.000369495	9.61363e-05	3.84345	1.9424	FALSE
ERV3-16A3_I	35.01	2700_3200	NMF_8	0.0609309	0.1561	0.806597	0.595404	0.225188	6	93	13532	1154611	0.000443393	8.05466e-05	5.50481	2.46069	FALSE
ERV3-16A3_I	35.01	2800_3300	NMF_8	0.043461	0.3241	0.489321	0.765765	0.115905	5	81	13532	1154611	0.000369495	7.01535e-05	5.26694	2.39697	FALSE
ERVL16A-int	34.05	2500_3000	NMF_8	0.0945028	0.2061	0.685922	0.652186	0.185629	5	128	13532	1154611	0.000369495	0.00011086	3.33299	1.73682	FALSE
ERVL16A-int	34.05	2600_3100	NMF_8	0.112722	0.1821	0.73969	0.647326	0.188877	7	118	13532	1154611	0.000517292	0.000102199	5.06162	2.3396	FALSE
ERVL16A-int	34.05	2700_3200	NMF_8	0.0618331	0.1591	0.79833	0.595404	0.225188	6	106	13532	1154611	0.000443393	9.18058e-05	4.82969	2.27193	FALSE
ERVL16A-int	34.05	2800_3300	NMF_8	0.0608269	0.1191	0.924088	0.572884	0.241933	6	97	13532	1154611	0.000443393	8.4011e-05	5.2778	2.39994	FALSE
ERVL16A-int	34.05	2900_3400	NMF_8	0.0846814	0.1191	0.924088	0.572884	0.241933	8	93	13532	1154611	0.000591191	8.05466e-05	7.33974	2.87573	FALSE
ERVL16A-int	34.05	3000_3500	NMF_8	0.0397482	0.4081	0.389233	0.830281	0.080775	6	91	13532	1154611	0.000443393	7.88144e-05	5.62579	2.49206	FALSE
ERVL16A-int	34.05	3100_3600	NMF_8	0.0517923	0.3801	0.420102	0.82185	0.0852074	6	75	13532	1154611	0.000443393	6.49569e-05	6.82596	2.77103	FALSE
MamRTE1	48.57	200_700	NMF_8	0.013657	0.9471	0.0236042	0.9811	0.00828672	5	27	13532	1154611	0.000369495	2.33845e-05	15.8008	3.98193	FALSE
MamRTE1	48.57	300_800	NMF_8	0.0822553	0.2861	0.543482	0.739275	0.131194	6	45	13532	1154611	0.000443393	3.89742e-05	11.3766	3.508	FALSE
MamRTE1	48.57	400_900	NMF_8	0.127517	0.1221	0.913284	0.572884	0.241933	7	53	13532	1154611	0.000517292	4.59029e-05	11.2693	3.49432	FALSE
MamRTE1	48.57	500_1000	NMF_8	0.0225847	0.7431	0.128953	0.9811	0.00828672	7	54	13532	1154611	0.000517292	4.6769e-05	11.0606	3.46736	FALSE
MamRTE1	48.57	600_1100	NMF_8	0.027845	0.8261	0.0829674	0.9811	0.00828672	6	54	13532	1154611	0.000443393	4.6769e-05	9.4805	3.24496	FALSE
MamRTE1	48.57	700_1200	NMF_8	0.112928	0.3911	0.407712	0.829388	0.081242	7	62	13532	1154611	0.000517292	5.36977e-05	9.63341	3.26805	FALSE
MamRTE1	48.57	800_1300	NMF_8	0.0488578	0.7621	0.117988	0.9811	0.00828672	6	71	13532	1154611	0.000443393	6.14926e-05	7.21052	2.8501	FALSE
MamRTE1	48.57	900_1400	NMF_8	0.13047	0.4371	0.359419	0.848485	0.0713556	5	62	13532	1154611	0.000369495	5.36977e-05	6.88101	2.78262	FALSE
MamRTE1	48.57	1000_1500	NMF_8	0.132558	0.3751	0.425853	0.82185	0.0852074	5	54	13532	1154611	0.000369495	4.6769e-05	7.90042	2.98193	FALSE
MamRTE1	48.57	1100_1600	NMF_8	0.0684929	0.4611	0.336205	0.871766	0.0596003	6	60	13532	1154611	0.000443393	5.19656e-05	8.53245	3.09296	FALSE
MamRTE1	48.57	1200_1700	NMF_8	0.133075	0.4091	0.388171	0.830281	0.080775	7	56	13532	1154611	0.000517292	4.85012e-05	10.6656	3.41489	FALSE
MamRTE1	48.57	1300_1800	NMF_8	0.00181802	0.8611	0.0649464	0.9811	0.00828672	6	55	13532	1154611	0.000443393	4.76351e-05	9.30813	3.21849	FALSE
MamRTE1	48.57	1400_1900	NMF_8	0.0705094	0.4191	0.377682	0.830281	0.080775	5	44	13532	1154611	0.000369495	3.81081e-05	9.69596	3.27738	FALSE
MamRTE1	48.57	1500_2000	NMF_8	0.275118	0.0591	1.22841	0.436081	0.360433	6	51	13532	1154611	0.000443393	4.41707e-05	10.0382	3.32743	FALSE
MamRTE1	48.57	1600_2100	NMF_8	0.305008	0.0201	1.6968	0.315338	0.501223	6	56	13532	1154611	0.000443393	4.85012e-05	9.14191	3.1925	FALSE
MamRTE1	48.57	1700_2200	NMF_8	0.435442	0.0041	2.38722	0.133656	0.874013	7	68	13532	1154611	0.000517292	5.88943e-05	8.7834	3.13478	FALSE
MamRTE1	48.57	1800_2300	NMF_8	0.375296	0.0041	2.38722	0.133656	0.874013	7	80	13532	1154611	0.000517292	6.92874e-05	7.46589	2.90031	FALSE
MamRTE1	48.57	1900_2400	NMF_8	0.329951	0.0211	1.67572	0.315338	0.501223	8	91	13532	1154611	0.000591191	7.88144e-05	7.50105	2.90709	FALSE
MamRTE1	48.57	2000_2500	NMF_8	0.0746913	0.4291	0.367441	0.841999	0.0746886	7	104	13532	1154611	0.000517292	9.00736e-05	5.74299	2.5218	FALSE
MamRTE1	48.57	2100_2600	NMF_8	0.0524377	0.6911	0.160459	0.9811	0.00828672	7	123	13532	1154611	0.000517292	0.000106529	4.85587	2.27973	FALSE
MamRTE1	48.57	2200_2700	NMF_8	0.0633819	0.6741	0.171276	0.9811	0.00828672	7	126	13532	1154611	0.000517292	0.000109128	4.74025	2.24496	FALSE
MamRTE1	48.57	2300_2800	NMF_8	0.0633994	0.7641	0.11685	0.9811	0.00828672	7	142	13532	1154611	0.000517292	0.000122985	4.20614	2.0725	FALSE
MamRTE1	48.57	2400_2900	NMF_8	0.054623	0.8151	0.0887891	0.9811	0.00828672	5	148	13532	1154611	0.000369495	0.000128182	2.88258	1.52736	FALSE
MamRTE1	48.57	2600_3100	NMF_8	0.146619	0.2951	0.530031	0.739452	0.13109	6	161	13532	1154611	0.000443393	0.000139441	3.17979	1.66893	FALSE
MamRTE1	48.57	2700_3200	NMF_8	0.0287435	0.8291	0.0813931	0.9811	0.00828672	10	152	13532	1154611	0.000738989	0.000131646	5.61345	2.48889	FALSE
MamRTE1	48.57	2800_3300	NMF_8	0.0391379	0.8481	0.0715529	0.9811	0.00828672	15	162	13532	1154611	0.00110848	0.000140307	7.90042	2.98193	FALSE
MamRTE1	48.57	2900_3400	NMF_8	0.146446	0.2481	0.605373	0.708189	0.149851	18	174	13532	1154611	0.00133018	0.0001507	8.82667	3.14187	FALSE
MamRTE1	48.57	3000_3500	NMF_8	0.28671	0.0081	2.09151	0.189453	0.722499	19	184	13532	1154611	0.00140408	0.000159361	8.81068	3.13925	TRUE
MamRTE1	48.57	3100_3600	NMF_8	0.184694	0.0531	1.27491	0.436081	0.360433	21	197	13532	1154611	0.00155188	0.00017062	9.0955	3.18515	FALSE
MamRTE1	48.57	3200_3700	NMF_8	0.151658	0.1311	0.882397	0.582925	0.234387	20	181	13532	1154611	0.00147798	0.000156763	9.42812	3.23697	FALSE
MamRTE1	48.57	3300_3800	NMF_8	0.0461372	0.7741	0.111203	0.9811	0.00828672	18	155	13532	1154611	0.00133018	0.000134244	9.90865	3.30869	FALSE
MamRTE1	48.57	3312_3812	NMF_8	0.0319562	0.8791	0.0559617	0.9811	0.00828672	18	154	13532	1154611	0.00133018	0.000133378	9.97299	3.31803	FALSE
L2	48.36	0_500	NMF_8	0.0442928	0.0641	1.19314	0.438549	0.357982	19	1717	13532	1154611	0.00140408	0.00148708	0.944185	-0.0828588	FALSE
L2	48.36	100_600	NMF_8	0.0373952	0.3321	0.478731	0.773627	0.111468	16	1692	13532	1154611	0.00118238	0.00146543	0.806851	-0.309626	FALSE
L2	48.36	200_700	NMF_8	0.0385827	0.5231	0.281415	0.930546	0.0312623	12	1441	13532	1154611	0.000886787	0.00124804	0.710544	-0.493004	FALSE
L2	48.36	300_800	NMF_8	0.0503826	0.4021	0.395666	0.830281	0.080775	11	1352	13532	1154611	0.000812888	0.00117096	0.694208	-0.52656	FALSE
L2	48.36	400_900	NMF_8	0.0520513	0.2941	0.531505	0.739452	0.13109	9	1311	13532	1154611	0.00066509	0.00113545	0.585752	-0.771639	FALSE
L2	48.36	500_1000	NMF_8	0.0731601	0.1591	0.79833	0.595404	0.225188	9	1282	13532	1154611	0.00066509	0.00111033	0.599002	-0.739368	FALSE
L2	48.36	600_1100	NMF_8	0.0519317	0.5671	0.24634	0.960098	0.0176844	6	1155	13532	1154611	0.000443393	0.00100034	0.443244	-1.17383	FALSE
L2	48.36	700_1200	NMF_8	0.0525779	0.6401	0.193752	0.9811	0.00828672	6	1238	13532	1154611	0.000443393	0.00107222	0.413527	-1.27395	FALSE
L2	48.36	800_1300	NMF_8	0.0342539	0.8031	0.0952304	0.9811	0.00828672	12	1951	13532	1154611	0.000886787	0.00168975	0.524805	-0.930148	FALSE
L2	48.36	900_1400	NMF_8	0.0537717	0.5781	0.237997	0.960098	0.0176844	21	2486	13532	1154611	0.00155188	0.00215311	0.720762	-0.472405	FALSE
L2	48.36	1000_1500	NMF_8	0.0509509	0.5901	0.229074	0.961892	0.0168735	23	2664	13532	1154611	0.00169967	0.00230727	0.73666	-0.440928	FALSE
L2	48.36	1100_1600	NMF_8	0.0428254	0.6881	0.162348	0.9811	0.00828672	26	3130	13532	1154611	0.00192137	0.00271087	0.708766	-0.496619	FALSE
L2	48.36	1200_1700	NMF_8	0.0700615	0.2701	0.568475	0.720417	0.142416	27	3289	13532	1154611	0.00199527	0.00284858	0.700444	-0.513658	FALSE
L2	48.36	1300_1800	NMF_8	0.0763556	0.3221	0.492009	0.765765	0.115905	31	3107	13532	1154611	0.00229087	0.00269095	0.851323	-0.232222	FALSE
L2	48.36	1400_1900	NMF_8	0.0308987	0.4181	0.37872	0.830281	0.080775	29	2945	13532	1154611	0.00214307	0.00255064	0.840207	-0.251183	FALSE
L2	48.36	1500_2000	NMF_8	0.00504866	0.8961	0.0476435	0.9811	0.00828672	30	3043	13532	1154611	0.00221697	0.00263552	0.841188	-0.2495	FALSE
L2	48.36	1600_2100	NMF_8	0.0235962	0.7131	0.14685	0.9811	0.00828672	29	3179	13532	1154611	0.00214307	0.00275331	0.778361	-0.361488	FALSE
L2	48.36	1700_2200	NMF_8	0.00133796	0.7261	0.139004	0.9811	0.00828672	29	3190	13532	1154611	0.00214307	0.00276284	0.775677	-0.366472	FALSE
L2	48.36	1800_2300	NMF_8	0.0104685	0.6341	0.197842	0.9811	0.00828672	25	3370	13532	1154611	0.00184747	0.00291873	0.632971	-0.659789	FALSE
L2	48.36	1900_2400	NMF_8	0.0451108	0.6071	0.21674	0.975203	0.0109052	30	3739	13532	1154611	0.00221697	0.00323832	0.684604	-0.546658	FALSE
L2	48.36	2000_2500	NMF_8	0.055157	0.5751	0.240257	0.960098	0.0176844	33	4311	13532	1154611	0.00243866	0.00373373	0.653145	-0.614525	FALSE
L2	48.36	2100_2600	NMF_8	0.0325467	0.7471	0.126621	0.9811	0.00828672	41	4593	13532	1154611	0.00302986	0.00397796	0.76166	-0.392781	FALSE
L2	48.36	2200_2700	NMF_8	0.047812	0.7271	0.138406	0.9811	0.00828672	54	5113	13532	1154611	0.00399054	0.00442833	0.901139	-0.150179	FALSE
L2	48.36	2300_2800	NMF_8	0.0572538	0.6711	0.173213	0.9811	0.00828672	62	5798	13532	1154611	0.00458173	0.0050216	0.912404	-0.132255	FALSE
L2	48.36	2400_2900	NMF_8	0.049716	0.6101	0.214599	0.975291	0.0108659	88	6728	13532	1154611	0.0065031	0.00582707	1.11602	0.158358	FALSE
L2	48.36	2500_3000	NMF_8	0.0358922	0.8001	0.0968557	0.9811	0.00828672	82	6370	13532	1154611	0.00605971	0.00551701	1.09837	0.135362	FALSE
L2	48.36	2582_3082	NMF_8	0.0266771	0.8761	0.0574463	0.9811	0.00828672	80	5844	13532	1154611	0.00591191	0.00506144	1.16803	0.224076	FALSE
L3	47.69	100_600	NMF_8	0.0274823	0.4301	0.366431	0.841999	0.0746886	6	160	13532	1154611	0.000443393	0.000138575	3.19967	1.67792	FALSE
L3	47.69	200_700	NMF_8	0.0706945	0.0901	1.04528	0.518729	0.285059	6	190	13532	1154611	0.000443393	0.000164558	2.69446	1.42999	FALSE
L3	47.69	300_800	NMF_8	0.111746	0.0901	1.04528	0.518729	0.285059	9	206	13532	1154611	0.00066509	0.000178415	3.72777	1.89831	FALSE
L3	47.69	400_900	NMF_8	0.161075	0.0261	1.58336	0.355736	0.448872	9	232	13532	1154611	0.00066509	0.000200933	3.31	1.72683	FALSE
L3	47.69	500_1000	NMF_8	0.118056	0.1571	0.803824	0.595404	0.225188	8	243	13532	1154611	0.000591191	0.00021046	2.80904	1.49008	FALSE
L3	47.69	600_1100	NMF_8	0.0924448	0.1271	0.895854	0.579856	0.23668	8	249	13532	1154611	0.000591191	0.000215657	2.74135	1.45489	FALSE
L3	47.69	700_1200	NMF_8	0.117537	0.0571	1.24336	0.436081	0.360433	5	228	13532	1154611	0.000369495	0.000197469	1.87115	0.903926	FALSE
L3	47.69	2500_3000	NMF_8	0.0304507	0.3911	0.407712	0.829388	0.081242	5	553	13532	1154611	0.000369495	0.000478949	0.771469	-0.37432	FALSE
L3	47.69	2600_3100	NMF_8	0.0592966	0.2331	0.632458	0.708189	0.149851	6	629	13532	1154611	0.000443393	0.000544772	0.813906	-0.297066	FALSE
L3	47.69	2700_3200	NMF_8	0.0955393	0.1391	0.856673	0.582925	0.234387	8	688	13532	1154611	0.000591191	0.000595872	0.992145	-0.0113768	FALSE
L3	47.69	2800_3300	NMF_8	0.116059	0.2571	0.589898	0.708189	0.149851	8	687	13532	1154611	0.000591191	0.000595006	0.993589	-0.0092783	FALSE
L3	47.69	2900_3400	NMF_8	0.0978792	0.2941	0.531505	0.739452	0.13109	10	714	13532	1154611	0.000738989	0.00061839	1.19502	0.257036	FALSE
L3	47.69	3000_3500	NMF_8	0.0901732	0.2151	0.66736	0.670998	0.173279	12	763	13532	1154611	0.000886787	0.000660829	1.34193	0.424311	FALSE
L3	47.69	3100_3600	NMF_8	0.0544181	0.4941	0.306185	0.898258	0.0465988	10	780	13532	1154611	0.000738989	0.000675552	1.0939	0.129486	FALSE
L3	47.69	3200_3700	NMF_8	0.0670068	0.4781	0.320481	0.882496	0.0542872	10	705	13532	1154611	0.000738989	0.000610595	1.21028	0.275337	FALSE
L3	47.69	3300_3800	NMF_8	0.105622	0.1851	0.732594	0.647641	0.188666	15	758	13532	1154611	0.00110848	0.000656498	1.68848	0.755725	FALSE
L3	47.69	3400_3900	NMF_8	0.00809547	0.9321	0.0305375	0.9811	0.00828672	15	880	13532	1154611	0.00110848	0.000762161	1.45439	0.540419	FALSE
L3	47.69	3500_4000	NMF_8	0.00360908	0.8531	0.0690001	0.9811	0.00828672	14	867	13532	1154611	0.00103458	0.000750902	1.37779	0.462355	FALSE
L3	47.69	3599_4099	NMF_8	0.00189763	0.8981	0.0466753	0.9811	0.00828672	13	730	13532	1154611	0.000960686	0.000632248	1.51948	0.603575	FALSE
L4_C_Mam	47.24	2700_3200	NMF_8	0.0120104	0.6291	0.20128	0.9811	0.00828672	5	80	13532	1154611	0.000369495	6.92874e-05	5.33278	2.41489	FALSE
L4_C_Mam	47.24	2800_3300	NMF_8	0.0229356	0.5841	0.233513	0.960098	0.0176844	5	72	13532	1154611	0.000369495	6.23587e-05	5.92531	2.56689	FALSE
L2d2_3end	46.53	0_500	NMF_8	0.0300239	0.7931	0.100672	0.9811	0.00828672	11	815	13532	1154611	0.000812888	0.000705865	1.15162	0.203663	FALSE
L2d2_3end	46.53	55_555	NMF_8	0.0240036	0.8971	0.0471591	0.9811	0.00828672	11	844	13532	1154611	0.000812888	0.000730982	1.11205	0.15322	FALSE
L2c_3end	46.14	0_478	NMF_8	0.0302669	0.8411	0.0751524	0.9811	0.00828672	72	4756	13532	1154611	0.00532072	0.00411914	1.29171	0.36928	FALSE
L1M6_5end	45.82	300_800	NMF_8	0.0428028	0.3021	0.519849	0.746914	0.126729	6	265	13532	1154611	0.000443393	0.000229515	1.93188	0.950002	FALSE
L1M6_5end	45.82	400_900	NMF_8	0.0480701	0.3371	0.472241	0.77979	0.108023	6	227	13532	1154611	0.000443393	0.000196603	2.25527	1.1733	FALSE
L1M6_5end	45.82	500_1000	NMF_8	0.0506447	0.3031	0.518414	0.746914	0.126729	5	201	13532	1154611	0.000369495	0.000174085	2.1225	1.08576	FALSE
L1M6_5end	45.82	600_1100	NMF_8	0.0389687	0.5211	0.283079	0.930546	0.0312623	5	169	13532	1154611	0.000369495	0.00014637	2.52439	1.33594	FALSE
L4_A_Mam	44.52	1500_2000	NMF_8	0.0974105	0.0341	1.46725	0.387279	0.411976	5	55	13532	1154611	0.000369495	4.76351e-05	7.75677	2.95546	FALSE
L4_A_Mam	44.52	1600_2100	NMF_8	0.129234	0.0241	1.61798	0.344621	0.462659	5	58	13532	1154611	0.000369495	5.02334e-05	7.35556	2.87884	FALSE
L4_A_Mam	44.52	1700_2200	NMF_8	0.0997336	0.0681	1.16685	0.449612	0.347162	5	65	13532	1154611	0.000369495	5.6296e-05	6.56342	2.71445	FALSE
L4_A_Mam	44.52	3500_4000	NMF_8	0.0288552	0.4981	0.302683	0.900586	0.0454747	5	123	13532	1154611	0.000369495	0.000106529	3.46848	1.7943	FALSE
L4_A_Mam	44.52	3600_4100	NMF_8	0.0405448	0.3981	0.400008	0.830281	0.080775	6	126	13532	1154611	0.000443393	0.000109128	4.06307	2.02257	FALSE
L4_A_Mam	44.52	3700_4200	NMF_8	0.102256	0.0451	1.34582	0.436081	0.360433	7	135	13532	1154611	0.000517292	0.000116922	4.42423	2.14543	FALSE
L4_A_Mam	44.52	3800_4300	NMF_8	0.303696	0.0061	2.21467	0.166143	0.779517	7	142	13532	1154611	0.000517292	0.000122985	4.20614	2.0725	FALSE
L4_A_Mam	44.52	3900_4400	NMF_8	0.192257	0.0061	2.21467	0.166143	0.779517	7	150	13532	1154611	0.000517292	0.000129914	3.98181	1.99342	FALSE
L4_A_Mam	44.52	4000_4500	NMF_8	0.191995	0.0271	1.56703	0.355736	0.448872	8	185	13532	1154611	0.000591191	0.000160227	3.68971	1.88351	FALSE
L4_A_Mam	44.52	4100_4600	NMF_8	0.343641	0.0021	2.67778	0.0971468	1.01257	8	211	13532	1154611	0.000591191	0.000182746	3.23505	1.69379	FALSE
L4_A_Mam	44.52	4200_4700	NMF_8	0.120159	0.1351	0.869345	0.582925	0.234387	8	260	13532	1154611	0.000591191	0.000225184	2.62537	1.39252	FALSE
L2b_3end	42.57	0_466	NMF_8	0.0288221	0.7191	0.143211	0.9811	0.00828672	42	3633	13532	1154611	0.00310375	0.00314651	0.98641	-0.0197402	FALSE
L1MEd_5end	40.33	1100_1600	NMF_8	0.0133074	0.5811	0.235749	0.960098	0.0176844	5	216	13532	1154611	0.000369495	0.000187076	1.9751	0.981929	FALSE
L1MEd_5end	40.33	1200_1700	NMF_8	0.0150954	0.6741	0.171276	0.9811	0.00828672	5	224	13532	1154611	0.000369495	0.000194005	1.90456	0.929461	FALSE
L1MEd_5end	40.33	1300_1800	NMF_8	0.00158128	0.9661	0.0149779	0.9811	0.00828672	5	258	13532	1154611	0.000369495	0.000223452	1.65358	0.725589	FALSE
L1MEd_5end	40.33	1400_1900	NMF_8	0.00289904	0.7971	0.0984872	0.9811	0.00828672	5	283	13532	1154611	0.000369495	0.000245104	1.5075	0.592158	FALSE
L1ME4a_3end	39.76	100_600	NMF_8	0.114614	0.0881	1.05502	0.518729	0.285059	5	653	13532	1154611	0.000369495	0.000565558	0.653327	-0.614123	FALSE
L1ME4a_3end	39.76	200_700	NMF_8	0.0984468	0.1881	0.725611	0.647794	0.188563	6	798	13532	1154611	0.000443393	0.000691142	0.641538	-0.640394	FALSE
L1ME4a_3end	39.76	300_800	NMF_8	0.0572181	0.3571	0.44721	0.797266	0.0983968	7	819	13532	1154611	0.000517292	0.00070933	0.729269	-0.455477	FALSE
L1ME4a_3end	39.76	371_871	NMF_8	0.0907168	0.2531	0.596708	0.708189	0.149851	6	741	13532	1154611	0.000443393	0.000641775	0.690887	-0.533479	FALSE
L1M5_orf2	39.15	2300_2800	NMF_8	0.0162082	0.7151	0.145633	0.9811	0.00828672	7	756	13532	1154611	0.000517292	0.000654766	0.790042	-0.34	FALSE
L1M5_orf2	39.15	2400_2900	NMF_8	0.0735929	0.1411	0.850473	0.582925	0.234387	7	772	13532	1154611	0.000517292	0.000668623	0.773668	-0.370214	FALSE
L1M5_orf2	39.15	2500_3000	NMF_8	0.118245	0.0801	1.09637	0.498994	0.301905	7	670	13532	1154611	0.000517292	0.000580282	0.89145	-0.165774	FALSE
L1M5_orf2	39.15	2600_3100	NMF_8	0.119711	0.0721	1.14206	0.466716	0.330947	7	589	13532	1154611	0.000517292	0.000510129	1.01404	0.0201191	FALSE
L1M5_orf2	39.15	2700_3200	NMF_8	0.153464	0.0531	1.27491	0.436081	0.360433	7	501	13532	1154611	0.000517292	0.000433912	1.19216	0.253576	FALSE
L1M5_orf2	39.15	2794_3294	NMF_8	0.0617905	0.3291	0.482672	0.77207	0.112343	6	371	13532	1154611	0.000443393	0.00032132	1.37991	0.464575	FALSE
HAL1	38.96	0_500	NMF_8	0.0411733	0.0911	1.04048	0.518729	0.285059	7	669	13532	1154611	0.000517292	0.000579416	0.892782	-0.163619	FALSE
HAL1	38.96	100_600	NMF_8	0.0313223	0.1091	0.962175	0.572884	0.241933	10	832	13532	1154611	0.000738989	0.000720589	1.02553	0.0363764	FALSE
HAL1	38.96	200_700	NMF_8	0.006778	0.7911	0.101769	0.9811	0.00828672	14	1035	13532	1154611	0.00103458	0.000896406	1.15415	0.206828	FALSE
HAL1	38.96	300_800	NMF_8	0.00527008	0.8651	0.0629337	0.9811	0.00828672	14	1059	13532	1154611	0.00103458	0.000917192	1.12799	0.173756	FALSE
HAL1	38.96	400_900	NMF_8	0.00990665	0.8051	0.0941502	0.9811	0.00828672	13	955	13532	1154611	0.000960686	0.000827118	1.16149	0.215971	FALSE
HAL1	38.96	500_1000	NMF_8	0.0278234	0.3941	0.404394	0.830281	0.080775	12	838	13532	1154611	0.000886787	0.000725786	1.22183	0.289044	FALSE
HAL1	38.96	600_1100	NMF_8	0.0365138	0.2021	0.694434	0.652186	0.185629	12	694	13532	1154611	0.000886787	0.000601068	1.47535	0.561059	FALSE
HAL1	38.96	700_1200	NMF_8	0.00499984	0.3591	0.444785	0.797266	0.0983968	9	528	13532	1154611	0.00066509	0.000457297	1.45439	0.540419	FALSE
HAL1	38.96	800_1300	NMF_8	0.00036829	0.7171	0.14442	0.9811	0.00828672	8	345	13532	1154611	0.000591191	0.000298802	1.97854	0.984435	FALSE
HAL1	38.96	900_1400	NMF_8	0.0121514	0.4801	0.318668	0.882496	0.0542872	5	261	13532	1154611	0.000369495	0.00022605	1.63457	0.70891	FALSE
HAL1	38.96	1200_1700	NMF_8	0.0064401	0.8321	0.0798245	0.9811	0.00828672	5	490	13532	1154611	0.000369495	0.000424385	0.870658	-0.199822	FALSE
HAL1	38.96	1300_1800	NMF_8	0.00812879	0.8681	0.0614302	0.9811	0.00828672	5	595	13532	1154611	0.000369495	0.000515325	0.717013	-0.47993	FALSE
HAL1	38.96	1400_1900	NMF_8	0.0355509	0.3071	0.51272	0.746914	0.126729	5	619	13532	1154611	0.000369495	0.000536111	0.689212	-0.53698	FALSE
HAL1	38.96	1500_2000	NMF_8	0.135391	0.0491	1.30892	0.436081	0.360433	5	631	13532	1154611	0.000369495	0.000546504	0.676105	-0.56468	FALSE
L2a_3end	38.26	0_500	NMF_8	0.0374233	0.7501	0.124881	0.9811	0.00828672	51	4222	13532	1154611	0.00376884	0.00365664	1.03068	0.0436025	FALSE
L2a_3end	38.26	17_517	NMF_8	0.0321703	0.8211	0.0856039	0.9811	0.00828672	51	4265	13532	1154611	0.00376884	0.00369388	1.02029	0.0289833	FALSE
L1MC5a_3end	35.8	0_500	NMF_8	0.42653	0.0011	2.95861	0.0706153	1.1511	5	145	13532	1154611	0.000369495	0.000125583	2.94222	1.55691	FALSE
L1MC5a_3end	35.8	100_600	NMF_8	0.266269	0.0121	1.91721	0.26434	0.577837	7	164	13532	1154611	0.000517292	0.000142039	3.6419	1.86469	FALSE
L1MC5a_3end	35.8	200_700	NMF_8	0.0321321	0.3791	0.421246	0.82185	0.0852074	8	178	13532	1154611	0.000591191	0.000154164	3.83481	1.93915	FALSE
L1MC5a_3end	35.8	300_800	NMF_8	0.00386718	0.6301	0.200591	0.9811	0.00828672	8	187	13532	1154611	0.000591191	0.000161959	3.65025	1.86799	FALSE
L1MC5a_3end	35.8	400_900	NMF_8	0.0088828	0.6541	0.184356	0.9811	0.00828672	5	171	13532	1154611	0.000369495	0.000148102	2.49487	1.31896	FALSE
L1MC5a_3end	35.8	800_1300	NMF_8	0.0519897	0.7351	0.133654	0.9811	0.00828672	5	182	13532	1154611	0.000369495	0.000157629	2.34408	1.22902	FALSE
L1MC5a_3end	35.8	900_1400	NMF_8	0.0380972	0.7421	0.129538	0.9811	0.00828672	5	201	13532	1154611	0.000369495	0.000174085	2.1225	1.08576	FALSE
L1MC4_3end	33.69	1600_2100	NMF_8	0.0258455	0.7491	0.12546	0.9811	0.00828672	5	358	13532	1154611	0.000369495	0.000310061	1.19168	0.253	FALSE
L1MC4_3end	33.69	1700_2200	NMF_8	0.0706863	0.4541	0.342848	0.863461	0.0637574	7	403	13532	1154611	0.000517292	0.000349035	1.48206	0.567607	FALSE
L1MC4_3end	33.69	1800_2300	NMF_8	0.209321	0.0421	1.37572	0.420458	0.376278	10	440	13532	1154611	0.000738989	0.000381081	1.93919	0.955456	FALSE
L1MC4_3end	33.69	1900_2400	NMF_8	0.175779	0.0651	1.18642	0.438549	0.357982	10	510	13532	1154611	0.000738989	0.000441707	1.67303	0.742463	FALSE
L1MC4_3end	33.69	2000_2500	NMF_8	0.103684	0.2541	0.594995	0.708189	0.149851	11	586	13532	1154611	0.000812888	0.00050753	1.60165	0.679563	FALSE
L1MC4_3end	33.69	2100_2600	NMF_8	0.0641052	0.5401	0.267526	0.950575	0.0220138	11	660	13532	1154611	0.000812888	0.000571621	1.42207	0.507997	FALSE
L1MC4_3end	33.69	2200_2700	NMF_8	0.0743283	0.3431	0.464579	0.78191	0.106843	10	626	13532	1154611	0.000738989	0.000542174	1.36301	0.446797	FALSE
L1MC4_3end	33.69	2289_2789	NMF_8	0.047034	0.5291	0.276462	0.93619	0.028636	9	511	13532	1154611	0.00066509	0.000442573	1.50278	0.587634	FALSE
L1MEc_5end	31.82	0_500	NMF_8	0.00974657	0.9701	0.0131835	0.9811	0.00828672	6	908	13532	1154611	0.000443393	0.000786412	0.563818	-0.826698	FALSE
L1MEc_5end	31.82	100_600	NMF_8	0.00715479	0.9621	0.0167798	0.9811	0.00828672	7	1044	13532	1154611	0.000517292	0.000904201	0.572099	-0.805663	FALSE
L1MEc_5end	31.82	200_700	NMF_8	0.0103611	0.9671	0.0145286	0.9811	0.00828672	8	1143	13532	1154611	0.000591191	0.000989944	0.597197	-0.743722	FALSE
L1MEc_5end	31.82	300_800	NMF_8	0.0122555	0.9161	0.0380571	0.9811	0.00828672	8	1093	13532	1154611	0.000591191	0.000946639	0.624516	-0.67919	FALSE
L1MEc_5end	31.82	400_900	NMF_8	0.0239031	0.7131	0.14685	0.9811	0.00828672	7	889	13532	1154611	0.000517292	0.000769956	0.671846	-0.573797	FALSE
L1MEc_5end	31.82	500_1000	NMF_8	0.0191526	0.8061	0.0936111	0.9811	0.00828672	7	752	13532	1154611	0.000517292	0.000651302	0.794244	-0.332346	FALSE
L1MEc_5end	31.82	600_1100	NMF_8	0.0283329	0.5571	0.254067	0.960098	0.0176844	7	573	13532	1154611	0.000517292	0.000496271	1.04236	0.0598516	FALSE
L1ME1_3end	28.76	100_600	NMF_8	0.141734	0.1551	0.809388	0.595404	0.225188	6	1074	13532	1154611	0.000443393	0.000930183	0.476673	-1.06893	FALSE
L1ME1_3end	28.76	200_700	NMF_8	0.177999	0.0601	1.22113	0.436081	0.360433	9	1249	13532	1154611	0.00066509	0.00108175	0.614828	-0.701745	FALSE
L1ME1_3end	28.76	300_800	NMF_8	0.071391	0.2501	0.601886	0.708189	0.149851	8	1238	13532	1154611	0.000591191	0.00107222	0.55137	-0.858908	FALSE
L1ME1_3end	28.76	400_900	NMF_8	0.03306	0.7051	0.151749	0.9811	0.00828672	7	1050	13532	1154611	0.000517292	0.000909397	0.56883	-0.813931	FALSE
L1ME1_3end	28.76	426_926	NMF_8	0.0129786	0.8811	0.0549748	0.9811	0.00828672	6	978	13532	1154611	0.000443393	0.000847039	0.523463	-0.93384	FALSE
L1MC3_3end	23.8	800_1300	NMF_8	0.0423643	0.5701	0.244049	0.960098	0.0176844	5	171	13532	1154611	0.000369495	0.000148102	2.49487	1.31896	FALSE
L1MC3_3end	23.8	900_1400	NMF_8	0.076569	0.2471	0.607127	0.708189	0.149851	7	222	13532	1154611	0.000517292	0.000192273	2.69041	1.42783	FALSE
L1MC3_3end	23.8	1000_1500	NMF_8	0.0780352	0.2571	0.589898	0.708189	0.149851	7	243	13532	1154611	0.000517292	0.00021046	2.45791	1.29743	FALSE
L1MC3_3end	23.8	1100_1600	NMF_8	0.0490523	0.6581	0.181708	0.9811	0.00828672	6	272	13532	1154611	0.000443393	0.000235577	1.88216	0.912388	FALSE
L1MC3_3end	23.8	1200_1700	NMF_8	0.0103773	0.9581	0.0185892	0.9811	0.00828672	6	277	13532	1154611	0.000443393	0.000239908	1.84818	0.886108	FALSE
L1MC3_3end	23.8	1300_1800	NMF_8	0.00825166	0.8691	0.0609303	0.9811	0.00828672	6	282	13532	1154611	0.000443393	0.000244238	1.81541	0.860299	FALSE
L1MB7_3end	21.44	0_500	NMF_8	0.0419479	0.5851	0.23277	0.960098	0.0176844	6	775	13532	1154611	0.000443393	0.000671222	0.660577	-0.598202	FALSE
L1MB7_3end	21.44	100_600	NMF_8	0.0821376	0.4131	0.383945	0.830281	0.080775	6	913	13532	1154611	0.000443393	0.000790743	0.56073	-0.834621	FALSE
L1MB7_3end	21.44	200_700	NMF_8	0.112309	0.2481	0.605373	0.708189	0.149851	6	1142	13532	1154611	0.000443393	0.000989078	0.44829	-1.1575	FALSE
L1MB7_3end	21.44	300_800	NMF_8	0.0362448	0.5861	0.232028	0.960098	0.0176844	6	1174	13532	1154611	0.000443393	0.00101679	0.436071	-1.19737	FALSE
L1MB7_3end	21.44	400_900	NMF_8	0.0154527	0.9111	0.040434	0.9811	0.00828672	5	1027	13532	1154611	0.000369495	0.000889477	0.415406	-1.2674	FALSE
L1MB3_3end	18.84	100_600	NMF_8	0.0699582	0.3451	0.462055	0.78191	0.106843	6	777	13532	1154611	0.000443393	0.000672954	0.658876	-0.60192	FALSE
L1MB3_3end	18.84	200_700	NMF_8	0.0835249	0.3851	0.414426	0.82726	0.0823582	6	971	13532	1154611	0.000443393	0.000840976	0.527237	-0.923477	FALSE
L1MB3_3end	18.84	300_800	NMF_8	0.0277912	0.7181	0.143815	0.9811	0.00828672	5	1013	13532	1154611	0.000369495	0.000877352	0.421148	-1.2476	FALSE
L1MB3_3end	18.84	400_900	NMF_8	0.0166495	0.9321	0.0305375	0.9811	0.00828672	5	903	13532	1154611	0.000369495	0.000782082	0.47245	-1.08177	FALSE
L1MB3_3end	18.84	430_930	NMF_8	0.0216165	0.9031	0.0442642	0.9811	0.00828672	5	877	13532	1154611	0.000369495	0.000759563	0.486457	-1.03962	FALSE
L1M1_5end	16.65	100_600	NMF_8	0.00637421	0.8801	0.055468	0.9811	0.00828672	5	776	13532	1154611	0.000369495	0.000672088	0.549771	-0.863097	FALSE
L1M1_5end	16.65	200_700	NMF_8	0.00898349	0.9041	0.0437835	0.9811	0.00828672	5	854	13532	1154611	0.000369495	0.000739643	0.499558	-1.00128	FALSE
L1M1_5end	16.65	300_800	NMF_8	0.00384113	0.9631	0.0163286	0.9811	0.00828672	5	952	13532	1154611	0.000369495	0.00082452	0.448133	-1.158	FALSE
L1M1_5end	16.65	400_900	NMF_8	0.00917525	0.7981	0.0979427	0.9811	0.00828672	5	1005	13532	1154611	0.000369495	0.000870423	0.4245	-1.23616	FALSE
L1M1_5end	16.65	500_1000	NMF_8	0.010527	0.6951	0.157953	0.9811	0.00828672	5	904	13532	1154611	0.000369495	0.000782948	0.471927	-1.08336	FALSE
L1M1_5end	16.65	600_1100	NMF_8	0.0049261	0.7321	0.13543	0.9811	0.00828672	5	829	13532	1154611	0.000369495	0.000717991	0.514623	-0.958412	FALSE
AluJr	13.77	0_312	NMF_8	0.00923321	0.9421	0.025903	0.9811	0.00828672	5	3799	13532	1154611	0.000369495	0.00329029	0.112299	-3.15459	FALSE
AluJb	11.92	0_312	NMF_8	0.0148925	0.8311	0.0803467	0.9811	0.00828672	12	5053	13532	1154611	0.000886787	0.00437637	0.202631	-2.30307	FALSE
Tigger15a	45.21	100_600	NMF_8	0.0123581	0.7801	0.10785	0.9811	0.00828672	6	480	13532	1154611	0.000443393	0.000415724	1.06656	0.0929599	FALSE
Tigger15a	45.21	200_700	NMF_8	0.0134269	0.7891	0.102868	0.9811	0.00828672	6	429	13532	1154611	0.000443393	0.000371554	1.19335	0.255017	FALSE
Tigger15a	45.21	215_715	NMF_8	0.018146	0.7741	0.111203	0.9811	0.00828672	6	415	13532	1154611	0.000443393	0.000359428	1.23361	0.302883	FALSE
MER130	44.97	0_500	NMF_8	0.110578	0.2061	0.685922	0.652186	0.185629	6	11	13532	1154611	0.000443393	9.52702e-06	46.5406	5.54042	FALSE
MER130	44.97	100_600	NMF_8	0.269898	0.0181	1.74232	0.315338	0.501223	7	13	13532	1154611	0.000517292	1.12592e-05	45.944	5.5218	FALSE
MER130	44.97	200_700	NMF_8	0.319484	0.0321	1.49349	0.377512	0.42307	7	15	13532	1154611	0.000517292	1.29914e-05	39.8181	5.31535	FALSE
MER130	44.97	300_800	NMF_8	0.121431	0.1281	0.892451	0.579856	0.23668	8	15	13532	1154611	0.000591191	1.29914e-05	45.5064	5.508	FALSE
MER130	44.97	400_900	NMF_8	0.0101282	0.9741	0.0113965	0.9811	0.00828672	7	18	13532	1154611	0.000517292	1.55897e-05	33.1817	5.05232	FALSE
MER130	44.97	500_1000	NMF_8	0.104648	0.1141	0.942714	0.572884	0.241933	10	22	13532	1154611	0.000738989	1.9054e-05	38.7839	5.27738	FALSE
MER130	44.97	600_1100	NMF_8	0.196704	0.0501	1.30016	0.436081	0.360433	19	39	13532	1154611	0.00140408	3.37776e-05	41.5683	5.37741	FALSE
MER130	44.97	700_1200	NMF_8	0.427675	0.0141	1.85078	0.288969	0.539148	23	47	13532	1154611	0.00169967	4.07064e-05	41.7545	5.38386	FALSE
MER130	44.97	800_1300	NMF_8	0.431567	0.0021	2.67778	0.0971468	1.01257	23	48	13532	1154611	0.00169967	4.15724e-05	40.8847	5.35349	TRUE
MER130	44.97	900_1400	NMF_8	0.291008	0.0041	2.38722	0.133656	0.874013	21	44	13532	1154611	0.00155188	3.81081e-05	40.7231	5.34777	TRUE
MER130	44.97	1000_1500	NMF_8	0.141767	0.0391	1.40782	0.415561	0.381365	18	42	13532	1154611	0.00133018	3.63759e-05	36.5676	5.1925	FALSE
MER130	44.97	1086_1586	NMF_8	0.067907	0.2361	0.626904	0.708189	0.149851	16	36	13532	1154611	0.00118238	3.11793e-05	37.922	5.24496	FALSE
MER58B	21.035	0_341	NMF_8	0.0151797	0.2491	0.603626	0.708189	0.149851	14	293	13532	1154611	0.00103458	0.000253765	4.07694	2.02749	FALSE
MER1B	10.515	0_339	NMF_8	0.0683449	0.1551	0.809388	0.595404	0.225188	13	633	13532	1154611	0.000960686	0.000548237	1.75232	0.809266	FALSE
MER1A	9.26	0_500	NMF_8	0.117451	0.0591	1.22841	0.436081	0.360433	5	511	13532	1154611	0.000369495	0.000442573	0.834878	-0.260363	FALSE
MER1A	9.26	29_529	NMF_8	0.106644	0.1151	0.938925	0.572884	0.241933	5	511	13532	1154611	0.000369495	0.000442573	0.834878	-0.260363	FALSE
MamRep605	43.665	0_500	NMF_9	0.019186	0.4951	0.305307	0.9991	0.000391041	5	304	11517	1154611	0.000434141	0.000263292	1.64889	0.721499	FALSE
MamRep605	43.665	100_600	NMF_9	0.019612	0.3891	0.409939	0.9991	0.000391041	8	370	11517	1154611	0.000694625	0.000320454	2.16763	1.11612	FALSE
MamRep605	43.665	200_700	NMF_9	0.0570439	0.2391	0.62142	0.9991	0.000391041	10	392	11517	1154611	0.000868282	0.000339508	2.55747	1.35472	FALSE
MamRep605	43.665	300_800	NMF_9	0.0277329	0.4601	0.337148	0.9991	0.000391041	10	344	11517	1154611	0.000868282	0.000297936	2.91432	1.54316	FALSE
MamRep605	43.665	349_849	NMF_9	0.0308338	0.5991	0.222501	0.9991	0.000391041	10	314	11517	1154611	0.000868282	0.000271953	3.19276	1.67481	FALSE
MLT1O	43.42	0_500	NMF_9	0.058789	0.0321	1.49349	0.607035	0.216786	7	817	11517	1154611	0.000607797	0.000707598	0.858959	-0.219339	FALSE
MLT1O	43.42	42_542	NMF_9	0.0794013	0.0331	1.48017	0.607035	0.216786	7	819	11517	1154611	0.000607797	0.00070933	0.856861	-0.222867	FALSE
MLT1M	43.32	0_500	NMF_9	0.0215562	0.6171	0.209644	0.9991	0.000391041	5	421	11517	1154611	0.000434141	0.000364625	1.19065	0.25175	FALSE
MLT1M	43.32	100_600	NMF_9	0.00849614	0.8821	0.0544822	0.9991	0.000391041	6	478	11517	1154611	0.000520969	0.000413992	1.2584	0.331594	FALSE
MamRep1527	43.21	0_500	NMF_9	0.00439544	0.8991	0.046192	0.9991	0.000391041	7	114	11517	1154611	0.000607797	9.87346e-05	6.15587	2.62196	FALSE
MamRep1527	43.21	100_600	NMF_9	0.00991798	0.8691	0.0609303	0.9991	0.000391041	9	135	11517	1154611	0.000781454	0.000116922	6.68352	2.74061	FALSE
MamRep1527	43.21	200_700	NMF_9	0.0241766	0.6691	0.174509	0.9991	0.000391041	10	140	11517	1154611	0.000868282	0.000121253	7.16091	2.84014	FALSE
MamRep1527	43.21	300_800	NMF_9	0.0202719	0.6441	0.191047	0.9991	0.000391041	11	136	11517	1154611	0.00095511	0.000117789	8.10868	3.01947	FALSE
MamRep1527	43.21	400_900	NMF_9	0.0182268	0.8121	0.0903905	0.9991	0.000391041	8	116	11517	1154611	0.000694625	0.000100467	6.91398	2.78952	FALSE
MamRep1527	43.21	469_969	NMF_9	0.020532	0.8581	0.0664621	0.9991	0.000391041	8	97	11517	1154611	0.000694625	8.4011e-05	8.26827	3.04759	FALSE
MLT1K	42.72	0_500	NMF_9	0.0186518	0.4761	0.322302	0.9991	0.000391041	25	2247	11517	1154611	0.0021707	0.00194611	1.11541	0.15757	FALSE
MLT1K	42.72	95_595	NMF_9	0.0117994	0.5921	0.227605	0.9991	0.000391041	25	2239	11517	1154611	0.0021707	0.00193918	1.11939	0.162715	FALSE
MLT1N2	41.31	0_500	NMF_9	0.00587734	0.9741	0.0113965	0.9991	0.000391041	13	938	11517	1154611	0.00112877	0.000812395	1.38943	0.474494	FALSE
MLT1N2	41.31	62_562	NMF_9	0.00901591	0.9501	0.0222307	0.9991	0.000391041	13	939	11517	1154611	0.00112877	0.000813261	1.38795	0.472956	FALSE
MLT1L	40.92	100_600	NMF_9	0.0202455	0.4111	0.386053	0.9991	0.000391041	14	1282	11517	1154611	0.00121559	0.00111033	1.0948	0.130672	FALSE
MLT1L	40.92	110_610	NMF_9	0.00311319	0.4521	0.344765	0.9991	0.000391041	14	1276	11517	1154611	0.00121559	0.00110513	1.09995	0.13744	FALSE
MLT1J	40.24	0_500	NMF_9	0.000248333	0.9941	0.00256993	0.9991	0.000391041	18	1847	11517	1154611	0.00156291	0.00159967	0.977017	-0.033545	FALSE
MLT1J	40.24	12_512	NMF_9	0.000523091	0.9831	0.0074023	0.9991	0.000391041	18	1847	11517	1154611	0.00156291	0.00159967	0.977017	-0.033545	FALSE
LTR67B	40.11	0_500	NMF_9	0.00697132	0.5531	0.257196	0.9991	0.000391041	6	345	11517	1154611	0.000520969	0.000298802	1.74353	0.802008	FALSE
LTR67B	40.11	100_600	NMF_9	0.0205699	0.7011	0.15422	0.9991	0.000391041	6	346	11517	1154611	0.000520969	0.000299668	1.73849	0.797832	FALSE
LTR67B	40.11	120_620	NMF_9	0.0156347	0.7531	0.123147	0.9991	0.000391041	6	343	11517	1154611	0.000520969	0.00029707	1.75369	0.810396	FALSE
MLT1J2	40.06	0_448	NMF_9	0.0362113	0.2651	0.57659	0.9991	0.000391041	12	871	11517	1154611	0.00104194	0.000754367	1.38121	0.465932	FALSE
MLT1J1	39.655	0_444	NMF_9	0.050201	0.1981	0.703116	0.9991	0.000391041	8	451	11517	1154611	0.000694625	0.000390608	1.77832	0.830514	FALSE
MLT1I	38.88	0_411	NMF_9	0.0564967	0.1351	0.869345	0.992533	0.00325487	20	1457	11517	1154611	0.00173656	0.0012619	1.37615	0.460641	FALSE
LTR33	37.11	0_500	NMF_9	0.0588555	0.0711	1.14813	0.829524	0.0811709	9	1297	11517	1154611	0.000781454	0.00112332	0.695663	-0.52354	FALSE
LTR33	37.11	15_515	NMF_9	0.0699197	0.0241	1.61798	0.536407	0.270506	9	1297	11517	1154611	0.000781454	0.00112332	0.695663	-0.52354	FALSE
MLT1H2	36.3	0_489	NMF_9	0.0157113	0.7471	0.126621	0.9991	0.000391041	16	638	11517	1154611	0.00138925	0.000552567	2.51418	1.33009	FALSE
MLT1H	35.605	0_500	NMF_9	0.0171052	0.7711	0.112889	0.9991	0.000391041	34	1972	11517	1154611	0.00295216	0.00170793	1.7285	0.789517	FALSE
MLT1H	35.605	49_549	NMF_9	0.012947	0.8771	0.0569509	0.9991	0.000391041	34	1972	11517	1154611	0.00295216	0.00170793	1.7285	0.789517	FALSE
LTR16C	34.675	0_489	NMF_9	0.0238945	0.7591	0.119701	0.9991	0.000391041	13	790	11517	1154611	0.00112877	0.000684213	1.64973	0.722229	FALSE
MLT1H1	33.82	0_500	NMF_9	0.0189643	0.7501	0.124881	0.9991	0.000391041	12	653	11517	1154611	0.00104194	0.000565558	1.84232	0.881521	FALSE
MLT1H1	33.82	55_555	NMF_9	0.0125021	0.9581	0.0185892	0.9991	0.000391041	12	651	11517	1154611	0.00104194	0.000563826	1.84798	0.885947	FALSE
MLT1G1	32.64	0_500	NMF_9	0.000589379	0.9961	0.00169706	0.9991	0.000391041	10	605	11517	1154611	0.000868282	0.000523986	1.65707	0.728635	FALSE
MLT1G1	32.64	79_579	NMF_9	0.00319045	0.9791	0.00917295	0.9991	0.000391041	10	606	11517	1154611	0.000868282	0.000524852	1.65434	0.726252	FALSE
MLT1G3	31.105	0_500	NMF_9	0.00203741	0.9651	0.0154277	0.9991	0.000391041	5	470	11517	1154611	0.000434141	0.000407064	1.06652	0.0929092	FALSE
MLT1G3	31.105	95_595	NMF_9	0.0172709	0.8011	0.0963133	0.9991	0.000391041	5	472	11517	1154611	0.000434141	0.000408796	1.062	0.0867831	FALSE
MLT1E1A	28.53	0_500	NMF_9	0.0439215	0.3611	0.442373	0.9991	0.000391041	5	328	11517	1154611	0.000434141	0.000284078	1.52824	0.611874	FALSE
MLT1E1A	28.53	100_600	NMF_9	0.0377565	0.4351	0.361411	0.9991	0.000391041	5	356	11517	1154611	0.000434141	0.000308329	1.40804	0.493693	FALSE
MLT1E1A	28.53	180_680	NMF_9	0.0352011	0.4591	0.338093	0.9991	0.000391041	5	339	11517	1154611	0.000434141	0.000293605	1.47865	0.564285	FALSE
MLT1F2	28.09	0_500	NMF_9	0.0111889	0.9441	0.024982	0.9991	0.000391041	17	1089	11517	1154611	0.00147608	0.000943175	1.56501	0.646173	FALSE
MLT1F2	28.09	60_560	NMF_9	0.00892197	0.9801	0.00872961	0.9991	0.000391041	17	1089	11517	1154611	0.00147608	0.000943175	1.56501	0.646173	FALSE
MLT1F	27.58	0_500	NMF_9	0.0039919	0.9881	0.0051991	0.9991	0.000391041	13	732	11517	1154611	0.00112877	0.00063398	1.78045	0.832238	FALSE
MLT1F	27.58	48_548	NMF_9	0.00591032	0.9871	0.00563885	0.9991	0.000391041	13	732	11517	1154611	0.00112877	0.00063398	1.78045	0.832238	FALSE
MLT1F1	26.35	0_500	NMF_9	0.00423373	0.9871	0.00563885	0.9991	0.000391041	9	518	11517	1154611	0.000781454	0.000448636	1.74184	0.800615	FALSE
MLT1F1	26.35	69_569	NMF_9	0.00572195	0.9791	0.00917295	0.9991	0.000391041	9	519	11517	1154611	0.000781454	0.000449502	1.73849	0.797832	FALSE
MLT2B1	20.625	0_500	NMF_9	0.074055	0.1251	0.902743	0.992533	0.00325487	10	404	11517	1154611	0.000868282	0.000349901	2.4815	1.31121	FALSE
MLT2B1	20.625	20_520	NMF_9	0.0716092	0.0731	1.13608	0.829524	0.0811709	10	404	11517	1154611	0.000868282	0.000349901	2.4815	1.31121	FALSE
MSTB1	17.12	0_432	NMF_9	0.301998	0.0071	2.14874	0.251687	0.59914	10	532	11517	1154611	0.000868282	0.000460761	1.88445	0.914144	FALSE
MSTB	15.57	0_426	NMF_9	0.0491531	0.2631	0.579879	0.9991	0.000391041	10	638	11517	1154611	0.000868282	0.000552567	1.57136	0.652014	FALSE
THE1D	11.82	0_381	NMF_9	0.0193021	0.5961	0.224681	0.9991	0.000391041	12	844	11517	1154611	0.00104194	0.000730982	1.42539	0.511361	FALSE
LTR9	11.635	0_500	NMF_9	0.0801897	0.1541	0.812197	0.9991	0.000391041	10	150	11517	1154611	0.000868282	0.000129914	6.68352	2.74061	FALSE
LTR9	11.635	100_600	NMF_9	0.137672	0.0451	1.34582	0.703303	0.152858	10	150	11517	1154611	0.000868282	0.000129914	6.68352	2.74061	FALSE
LTR9	11.635	112_612	NMF_9	0.108181	0.0951	1.02182	0.904769	0.0434623	10	149	11517	1154611	0.000868282	0.000129048	6.72837	2.75026	FALSE
THE1C	10.14	0_375	NMF_9	0.0236371	0.4341	0.36241	0.9991	0.000391041	5	487	11517	1154611	0.000434141	0.000421787	1.02929	0.0416482	FALSE
MamGypsy2-I	45.34	3100_3600	NMF_9	0.355623	0.0091	2.04096	0.251687	0.59914	5	52	11517	1154611	0.000434141	4.50368e-05	9.63969	3.26899	FALSE
MamGypsy2-I	45.34	3200_3700	NMF_9	0.2051	0.0101	1.99568	0.251687	0.59914	5	58	11517	1154611	0.000434141	5.02334e-05	8.64248	3.11145	FALSE
MamGypsy2-I	45.34	3300_3800	NMF_9	0.128545	0.0381	1.41908	0.642207	0.192325	5	59	11517	1154611	0.000434141	5.10995e-05	8.496	3.08678	FALSE
MamGypsy2-I	45.34	3400_3900	NMF_9	0.279578	0.0101	1.99568	0.251687	0.59914	5	59	11517	1154611	0.000434141	5.10995e-05	8.496	3.08678	FALSE
ERVL-E	41.01	900_1400	NMF_9	0.0305021	0.5101	0.292345	0.9991	0.000391041	5	106	11517	1154611	0.000434141	9.18058e-05	4.7289	2.24151	FALSE
ERVL-E	41.01	1000_1500	NMF_9	0.0231419	0.7091	0.149293	0.9991	0.000391041	5	111	11517	1154611	0.000434141	9.61363e-05	4.51589	2.17501	FALSE
ERVL-E	41.01	1100_1600	NMF_9	0.0229925	0.6951	0.157953	0.9991	0.000391041	5	113	11517	1154611	0.000434141	9.78685e-05	4.43596	2.14925	FALSE
ERVL-E	41.01	1200_1700	NMF_9	0.0178773	0.6151	0.211054	0.9991	0.000391041	5	115	11517	1154611	0.000434141	9.96006e-05	4.35882	2.12394	FALSE
ERVL-E	41.01	3600_4100	NMF_9	0.0167553	0.7431	0.128953	0.9991	0.000391041	5	170	11517	1154611	0.000434141	0.000147236	2.94861	1.56004	FALSE
ERVL-E	41.01	3700_4200	NMF_9	0.0105238	0.8841	0.0534986	0.9991	0.000391041	6	175	11517	1154611	0.000520969	0.000151566	3.43724	1.78125	FALSE
ERVL-E	41.01	3800_4300	NMF_9	0.0147488	0.7831	0.106183	0.9991	0.000391041	6	185	11517	1154611	0.000520969	0.000160227	3.25144	1.70108	FALSE
ERVL-E	41.01	3900_4400	NMF_9	0.00794729	0.9751	0.0109508	0.9991	0.000391041	7	185	11517	1154611	0.000607797	0.000160227	3.79335	1.92347	FALSE
ERVL-E	41.01	4000_4500	NMF_9	0.00534783	0.9681	0.0140798	0.9991	0.000391041	7	196	11517	1154611	0.000607797	0.000169754	3.58046	1.84014	FALSE
ERVL-E	41.01	4100_4600	NMF_9	0.0272396	0.6371	0.195792	0.9991	0.000391041	7	207	11517	1154611	0.000607797	0.000179281	3.39019	1.76137	FALSE
ERVL-E	41.01	4200_4700	NMF_9	0.036014	0.5641	0.248644	0.9991	0.000391041	9	202	11517	1154611	0.000781454	0.000174951	4.46671	2.15921	FALSE
ERVL-E	41.01	4300_4800	NMF_9	0.0542251	0.2871	0.541967	0.9991	0.000391041	7	177	11517	1154611	0.000607797	0.000153298	3.9648	1.98725	FALSE
ERVL-E	41.01	4400_4900	NMF_9	0.0415846	0.2641	0.578232	0.9991	0.000391041	6	164	11517	1154611	0.000520969	0.000142039	3.66778	1.87491	FALSE
ERVL-E	41.01	4600_5100	NMF_9	0.00118611	0.9781	0.00961674	0.9991	0.000391041	6	170	11517	1154611	0.000520969	0.000147236	3.53833	1.82307	FALSE
ERVL-E	41.01	4700_5200	NMF_9	0.0027357	0.9031	0.0442642	0.9991	0.000391041	5	165	11517	1154611	0.000434141	0.000142905	3.03796	1.6031	FALSE
ERV3-16A3_I	35.01	900_1400	NMF_9	0.00711088	0.9431	0.0254423	0.9991	0.000391041	5	43	11517	1154611	0.000434141	3.7242e-05	11.6573	3.54316	FALSE
ERV3-16A3_I	35.01	1000_1500	NMF_9	0.0367595	0.3841	0.415556	0.9991	0.000391041	5	41	11517	1154611	0.000434141	3.55098e-05	12.2259	3.61187	FALSE
[truncated: 2,245 more rows]
