# Supplementary material for: Gene regulatory innovations from transposable elements in primate cerebellum development
Source: Nat Commun. 2026 Jul 30;17:7598. doi: 10.1038/s41467-026-75700-7 (PMC13421694; doi:10.1038/s41467-026-75700-7)
Supplement: Supplementary file 6 — Supplementary Data 4 [file 41467_2026_75700_MOESM6_ESM.xlsx]

## Sheet: Sheet1
Name	Orientation	Type	Sequence	Fold_change	log2FC	t_value	Adjusted P value (linear mixed model, two-sided, Benjamini-Hochberg procedure)	Significance	Count_experiment	Count_afterQC
F_HERVL_LTR_ERVL	forward	synthesised dsDNA	GGTCCTCCAGTTAAAGTAGGGGCTTATGGAGGTCAGGTAATTAATGGAGTTTTAGCTCAGGTCCGACTTACAGTGGGTCCAGTGGGTCCCCGGACTCATCCTGTGGTCATTTCCCCAGTGCCAGAATGCATAATTGGCATAGACATACTTAGCAGCTGGCAGAACCCCCACATTGGCTCCCTGACTGGTAGGGTGAGGGCTATTATGGTGGGAAAGGCCAAATGGAAGCCATTAGAGCTGCCTCTACCTAGAAAAATAGTAAATCAAAAACAATATCGCATCCCTGGAGGGATTGCGGAGATTAGTGCCACCATCAAGGACTTGAAAGACGCAGGGGTGGTGATTCCCACCACATCCCCGTTCAACTCTCCCATTTGGCCTGTGCAGAAGACAGATGGA…	0.97821	-0.0317837				6	6
R_HERVL_LTR_ERVL	reverse	synthesised dsDNA	GTGTTAATTTGCTCAAGCAATGAAACCACATCTGGTACAGCAGCTGCAATTGGAGTCACCACTTGGTTAAGCTTACGATAATCCACTGTCATTCTCCAAGATCCATCTGTCTTCTGCACAGGCCAAATGGGAGAGTTGAACGGGGATGTGGTGGGAATCACCACCCCTGCGTCTTTCAAGTCCTTGATGGTGGCACTAATCTCCGCAATCCCTCCAGGGATGCGATATTGTTTTTGATTTACTATTTTTCTAGGTAGAGGCAGCTCTAATGGCTTCCATTTGGCCTTTCCCACCATAATAGCCCTCACCCTACCAGTCAGGGAGCCAATGTGGGGGTTCTGCCAGCTGCTAAGTATGTCTATGCCAATTATGCATTCTGGCACTGGGGAAATGACCACA…	1.4683	0.55415				6	6
F_shuffled_HERVL	forward	synthesised dsDNA	GGGGGGCATGCATCGGTGCGGTGAGCTGGTAATGGCAGGTGTTAAATTTCAATTTGCCTAAACTACAACTGGTCAAAAGTCCCCGGCTGATCAGCCTGAGACAAGGGCCTATCATCTTTAGGAGGCTTGTTTAAGACACAGATTCATTTCAACTTCCCAGTGTGTAGATGGATGCCAGTATGCAGTGATTGAAAGACCTGGGCTAGCCTTACGGACTCCCCAGGTTAGCCAAACAGGATTGGAATTTGGGGACCATACCTCCTACCAGACCATAACCGGATGGAACATGCAAGCCTTAGAGGCATAGATTCCAGGGCAGTTTGATGCAACATAGTCATGTCTATGAAAGGAAAAAGTTCTCTCAACAGTCTCGGTGGTCTGATAAGGTAGACCTATGGT…	0.912351	-0.132339	-0.526567	0.633854		3	3
R_shuffled_HERVL	reverse	synthesised dsDNA	GTGGCTGTCCATGGTCACACCCTGACGCTTAGCTCATCATTCTTGAAGGGGGGGGGAACATCTAGGCCCACTAATATTTTGGCACAACCCTGATGGGCAGAACCATAGGTCTACCTTATCAGACCACCGAGACTGTTGAGAGAACTTTTTCCTTTCATAGACATGACTATGTTGCATCAAACTGCCCTGGAATCTATGCCTCTAAGGCTTGCATGTTCCATCCGGTTATGGTCTGGTAGGAGGTATGGTCCCCAAATTCCAATCCTGTTTGGCTAACCTGGGGAGTCCGTAAGGCTAGCCCAGGTCTTTCAATCACTGCATACTGGCATCCATCTACACACTGGGAAGTTGAAATGAATCTGTGTCTTAAACAAGCCTCCTAAAGATGATAGGCCCTTG…	0.635144	-0.654844	-6.33098	4.25171e-07	***	3	3
F_MERVL_LTR_ERVL	forward	synthesised dsDNA	GGCCCTCCAGTTAAAGTAGGGGCTTATGGAGGGCAGGTGATTAATGGAGTTTTGACTGATGTCCGACTCACAGTAGGTCCAGTAGGTCCCCGGACACATCCTGTGGTGATTTCCCCAGTTCCAGAATGTATAATTGGGATAGATATACTCAGAAATTGGCAGAATTCTCATATTGGTTCCCTGAACTGTAGAGTGAGGGCTATTATGGTTGGAAAGGCCAAATGGAAGCCTTTAGAGTTGCCTCTGCCAAAGAAAATAGTGAATCAAAAACAGTATCGTATTCCTGGAGGAATTGCAGAAATTACTGCCACTATCAAGGACTTGAAAGATGCAGGGGTGGTGGTTCCCACCACATCTCCGTTTAACTCTCCTATCTGGCCAGTGCAGAAAACAGATGGA…	0.929418	-0.1056	-0.479887	0.633854		6	6
R_MERVL_LTR_ERVL	reverse	synthesised dsDNA	GTGTTAATTTGCTCAAGTAACGAAACTACATCTGGTACAGCAGCTGCAATTGGAGTTACTACCTGATTTAGTTTTCGATAATCAACTGTCATTCTCCATGATCCATCTGTTTTCTGCACTGGCCAGATAGGAGAGTTAAACGGAGATGTGGTGGGAACCACCACCCCTGCATCTTTCAAGTCCTTGATAGTGGCAGTAATTTCTGCAATTCCTCCAGGAATACGATACTGTTTTTGATTCACTATTTTCTTTGGCAGAGGCAACTCTAAAGGCTTCCATTTGGCCTTTCCAACCATAATAGCCCTCACTCTACAGTTCAGGGAACCAATATGAGAATTCTGCCAATTTCTGAGTATATCTATCCCAATTATACATTCTGGAACTGGGGAAATCACCACA…	0.895341	-0.159492	-4.63946	8.84453e-05	***	6	6
F_ERVL_LTR_ERVL	forward	synthesised dsDNA	GGCCCTCCAGTCAGAGTAGGGGCTTACGGAGGTCAGGTGATCAATGGAGTTTTAGCTCAGGTCCATCTCACAGTGGGTCCAGTGGGTCCCCGAACCCATCCTGCGGTTATTTCCCCAGTTCCAGAATGCATAATTGGAATAGACATACTTAGCAGCTGGCAGAATCCCCACATTGGTTCCCTGACCTGTGGAGTGAGGGCTATTATGGTGGGAAAGGCCAAGTGGAAGCCACTAGAACTGCCTCTACCTAGGAAAATAGTAAATCAAAAGCAATACCGCATCCCTGGAGGAATTGCAGAGATTAGTGCCACCATCAAGGACTTGAAAGATGCAGGGGTGGTGATTCCCACCACATCCCCATTCAACTCTCCTATTTGGCCTGTGCAGAAGACAGATGGA…	0.682186	-0.551762	-2.99828	0.00676899	**	5	4
R_ERVL_LTR_ERVL	reverse	synthesised dsDNA	GTGTTAATTTGCTCAAGCAATGAAACCACATCTGGTACAGCAGCTGCAATTGGAGTCACCACTTGGTTAAGCTTACGATAATCCACTGTCATTCTCCAAGATCCATCTGTCTTCTGCACAGGCCAAATAGGAGAGTTGAATGGGGATGTGGTGGGAATCACCACCCCTGCATCTTTCAAGTCCTTGATGGTGGCACTAATCTCTGCAATTCCTCCAGGGATGCGGTATTGCTTTTGATTTACTATTTTCCTAGGTAGAGGCAGTTCTAGTGGCTTCCACTTGGCCTTTCCCACCATAATAGCCCTCACTCCACAGGTCAGGGAACCAATGTGGGGATTCTGCCAGCTGCTAAGTATGTCTATTCCAATTATGCATTCTGGAACTGGGGAAATAACCGCA…	0.716029	-0.481909	-6.39914	4.25171e-07	***	5	5
F_ERVL-B4_LTR_ERVL	forward	synthesised dsDNA	GGTCCACCAGTCAGAGTAGGGGCTTATGGAGGTCAGGTGATCAATGGAGTTTTAGCTCAGGTCCGTCTCACAGTGGGCCCAGTGGGTCCCCGAACCCATCCTGTGGTTATTTCCCCAGTTCCGGAATGCATAATTGGAATAGACATACTCAGCAGCTGGCAGAATCCCCACATTGGTTCCCTGACCTGTGGAGTGAGGGCTATTATGGTGGGAAAGGCCAAGTGGAAGCCACTAGAACTGCCTCTACCTAGGAAAATAGTAAACCAAAAGCAATACCGCATTCCTGGAGGGATTGCAGAGATTAGTGCCACCATCAAGGACTTGAAAGATGCAGGGGTGGTGATTCCCACCACATCCCCATTCAACTCGCCTATTTGGCCTGTGCAGAAGACAGATGGA…	0.550814	-0.860362	-5.38668	9.58626e-06	***	6	6
R_ERVL-B4_LTR_ERVL	reverse	synthesised dsDNA	GTGTTAATTTGCTCAAGCAATGAAACCACATCTGGTACAGCAGCTGCAATTGGAGTCACCACCTGGTTAAGCTTACGATAATCCACTGTCATTCTCCAAGATCCATCTGTCTTCTGCACAGGCCAAATAGGCGAGTTGAATGGGGATGTGGTGGGAATCACCACCCCTGCATCTTTCAAGTCCTTGATGGTGGCACTAATCTCTGCAATCCCTCCAGGAATGCGGTATTGCTTTTGGTTTACTATTTTCCTAGGTAGAGGCAGTTCTAGTGGCTTCCACTTGGCCTTTCCCACCATAATAGCCCTCACTCCACAGGTCAGGGAACCAATGTGGGGATTCTGCCAGCTGCTGAGTATGTCTATTCCAATTATGCATTCCGGAACTGGGGAAATAACCACA…	0.602028	-0.732097	-7.94441	1.03009e-08	***	5	5
F_HERV16_LTR_ERVL	forward	synthesised dsDNA	GGCCCTCCCGTTAGAGTGGGGGCATATGGGGGCCAGGTAATAAATGGAGTCCTGGCCCAGGTCCGGCTCACAGTGGGTCCACTGGGTCCACGGACCCACAGTGGTCATTTCCCCGGTCCCCGAATGTATAATTGGAATGGACATACTTGGTAGTTGGCAGAACCCCCACATTGGTTCCTTGGCCTGTGGGGTAAGAGCTATCATAGTGGGGAAGGCCAAGTGGAAGCCTCTGAAACTGCCCTCACCTTCTCCGGCCAAGATAGTAAATCAAAAACAATATCGCATCCTCGGGGTGGAGAATGGCAGAGATTAGTGCCACCCTTAAAGACCTAAAGGATGCAGGAGTTGTGGTCCCCATCATATCTCCATTTAATTCACCAGTTCTGGCCCCTGCAAAAA…	0.632871	-0.660017	-3.87684	0.000688247	***	6	5
R_HERV16_LTR_ERVL	reverse	synthesised dsDNA	GTGTTAATCTGCTCTAGCAAAGATACCACATCTGGCACAGCAGCTGCAATTGGGCTACTACTTGGTTGAGTTTGCGGTAGTCCACTGTCGTCCTCCAGGATCCGTCTGGTTTTTGCAGGGGCCAGAACTGGTGAATTAAATGGAGATATGATGGGGACCACAACTCCTGCATCCTTTAGGTCTTTAAGGGTGGCACTAATCTCTGCCATTCTCCACCCCGAGGATGCGATATTGTTTTTGATTTACTATCTTGGCCGGAGAAGGTGAGGGCAGTTTCAGAGGCTTCCACTTGGCCTTCCCCACTATGATAGCTCTTACCCCACAGGCCAAGGAACCAATGTGGGGGTTCTGCCAACTACCAAGTATGTCCATTCCAATTATACATTCGGGGACCGGGGA…	0.557527	-0.842885	-7.31568	3.09337e-08	***	5	3
F_HUM_E2F1_hg38_chr20_33685056-33685556	forward	synthesised dsDNA	TTCTGGGCCCTCCAGTCTGAATTCGTCTTGAGCTCAGCGATCAGGGAGGGCTTTATTAAAGGATCTCCCTGAGACATTTTCTCTCCTGGCACTGGGGGCCTCCTCTCCAGCTCCCAGAGGCCCAGCCCACCTAGTCCTTCTACAGAGACTCAGGGGTCGGCCTGCCTGATTAATGAGGTTCCATGGCAACCAGGGCCTGGGAGGGTGGAGGGTGGCAGATGGAAGGACAGGCAGAGGGAGGGGATCAGCAGCTGGTCCAGCTGCCCCGCCCCTGCAGAGAAGGCCTCCCAGCCAGGAGGGCTGTCCCCAGAGGCCTGGCCGGCCAGGCCTGCACCTGGCAGTCAGCATCGAGGCAGGAAGGAGGGTCTCCTCAATGGCTCACCAACGGTTAGGCCCCAG…	4.55693	2.18806				6	6
R_HUM_E2F1_hg38_chr20_33685056-33685556	reverse	synthesised dsDNA	GGCTGGGATTTGAACTGAGGCCTGCTGGCTTCAGCTCAGAATTTGCATCTCGGTAGTGAGCACAGCTGCTAGGGGAAGTGAAGGCGGGGCGGAGGAAAGTCCTGGGGCCTAACCGTTGGTGAGCCATTGAGGAGACCCTCCTTCCTGCCTCGATGCTGACTGCCAGGTGCAGGCCTGGCCGGCCAGGCCTCTGGGGACAGCCCTCCTGGCTGGGAGGCCTTCTCTGCAGGGGCGGGGCAGCTGGACCAGCTGCTGATCCCCTCCCTCTGCCTGTCCTTCCATCTGCCACCCTCCACCCTCCCAGGCCCTGGTTGCCATGGAACCTCATTAATCAGGCAGGCCGACCCCTGAGTCTCTGTAGAAGGACTAGGTGGGCTGGGCCTCTGGGAGCTGGAGAGG…	6.51919	2.70469				6	6
F_shuffled_E2F1_hg38_chr20_33685056-33685556	forward	synthesised dsDNA	TTCCTCGAGTCTCTCCTCATCTCGGGGGCCCCATCCAGCCTTAGGCCTTCCCCTTGCAGGGCCCCAGTGAGACAACCTCTGGCCCGCCCAGAGTGCAGGGATGGGAAGCCTTGCCAGAGCTCGCTTCAGCCCCCAAAGGTGAGGGAGGTGCAGCTCTCCTAGGCGGGGGCTAGGGCATTGATCCAGAGGCTGCCGGCGTGAGGATGGAATCCTCAATTTCAGCAAGGCTCAGGGGGGCACCAAGTCCTCATCAGGGCTCAGAAGCCGGACAATCACCTGTCCGAGCCCCTCAGCACTGCTCTAGGATCTTGGGAGCTCTGGTTCCTCCTAGCTGAGGAGAGGTCCCATATGCAGCTCCCTCCACTGTGGCAGACAGGGCCATCAACTGCCCTTCAAGAG…	1.06151	0.0861173				6	6
R_shuffled_E2F1_hg38_chr20_33685056-33685556	reverse	synthesised dsDNA	GCCAAGCTTCCTTGGTCTCACCCCTCCAGGACAGCCGGCTGCCTAAGCTGGAGGGGGTCAGAGTAAATGGGCCCTGGCTCTGCCTCTGGGGTGTTCAAAACCTCTTGAAGGGCAGTTGATGGCCCTGTCTGCCACAGTGGAGGGAGCTGCATATGGGACCTCTCCTCAGCTAGGAGGAACCAGAGCTCCCAAGATCCTAGAGCAGTGCTGAGGGGCTCGGACAGGTGATTGTCCGGCTTCTGAGCCCTGATGAGGACTTGGTGCCCCCCTGAGCCTTGCTGAAATTGAGGATTCCATCCTCACGCCGGCAGCCTCTGGATCAATGCCCTAGCCCCCGCCTAGGAGAGCTGCACCTCCCTCACCTTTGGGGGCTGAAGCGAGCTCTGGCAAGGCTTCCCA…	0.951586	-0.0715941				6	6
F_no_CRE	forward			1	0				6	5
R_no_CRE	reverse			1	0				3	2
