# Supplementary material for: Gene regulatory innovations from transposable elements in primate cerebellum development
Source: Nat Commun. 2026 Jul 30;17:7598. doi: 10.1038/s41467-026-75700-7 (PMC13421694; doi:10.1038/s41467-026-75700-7)
Supplement: Supplementary file 7 — Supplementary Data 5 [file 41467_2026_75700_MOESM7_ESM.xlsx]

## Sheet: Supplementary_data_5
repName	window	NMF program	variable	odds ratio (OR)	OR [2.5%]	OR [97.5%]	P value (Wald test, two-sided, no adjustment)
HERVL	2000-2500	NMF_13	GC content	5.13841e-08	1.1045e-21	2390525	0.295894
HERVL	2000-2500	NMF_13	copy length	0.999947	0.999667	1.00023	0.70981
HERVL	2000-2500	NMF_13	Kimura divergence	0.970302	0.791186	1.18997	0.772162
HERVL	2000-2500	NMF_13	DeepCeREvo prediction	638.806	51.4526	7931.04	5.00407e-07
HERVL	2000-2500	NMF_13	log10 distance to TSS	0.89429	0.573802	1.39378	0.621676
HERVL	2000-2500	NMF_13	log10 distance to cCRE	0.357203	0.211664	0.602816	0.000115425
HERVL	2000-2500	NMF_13	ZNF302	1.02193	0.481073	2.17086	0.954995
HERVL	2000-2500	NMF_13	ZNF334	0.699724	0.336309	1.45585	0.33947
HERVL	2000-2500	NMF_13	ZNF671	0.801695	0.218018	2.94799	0.739372
HERVL	2000-2500	NMF_13	ZNF677	0.991381	0.468482	2.09791	0.981943
HERVL	2000-2500	NMF_13	ZNF793	2.24996e-11	0	inf	0.999936
HERVL	2000-2500	NMF_13	AB score	0.207423	0.0306307	1.40461	0.107001
MER41B	100-600	NMF_1	GC content	59875980	6.71995	533505900000000	0.0282863
MER41B	100-600	NMF_1	copy length	1.00117	0.99773	1.00463	0.50498
MER41B	100-600	NMF_1	Kimura divergence	1.08155	1.00567	1.16316	0.0346591
MER41B	100-600	NMF_1	DeepCeREvo prediction	368.93	82.0968	1657.91	1.26675e-14
MER41B	100-600	NMF_1	log10 distance to TSS	1.10842	0.737164	1.66665	0.620857
MER41B	100-600	NMF_1	log10 distance to cCRE	0.354141	0.253473	0.494791	1.17577e-09
MER41B	100-600	NMF_1	ZNF334	1.0888	0.499475	2.37348	0.830561
MER41B	100-600	NMF_1	ZNF682	3.39572e-07	0	inf	0.995464
MER41B	100-600	NMF_1	ZNF684	4.2544e-08	0	inf	0.998137
MER41B	100-600	NMF_1	AB score	0.774072	0.226315	2.64758	0.683157
MER49	423-923	NMF_1	GC content	22088840	2.0732	235344900000000	0.0405331
MER49	423-923	NMF_1	copy length	0.999693	0.997549	1.00184	0.779141
MER49	423-923	NMF_1	Kimura divergence	0.899181	0.79963	1.01113	0.0758726
MER49	423-923	NMF_1	DeepCeREvo prediction	457.65	42.5377	4923.72	4.32571e-07
MER49	423-923	NMF_1	log10 distance to TSS	1.01598	0.594625	1.73589	0.953756
MER49	423-923	NMF_1	log10 distance to cCRE	0.396477	0.205471	0.76504	0.00580554
MER49	423-923	NMF_1	ZNF334	1.14624	0.342272	3.83867	0.824832
MER49	423-923	NMF_1	ZNF418	1.21921	0.210405	7.06482	0.825008
MER49	423-923	NMF_1	ZNF766	1.33145e-08	0	inf	0.999797
MER49	423-923	NMF_1	AB score	14.1038	1.36695	145.519	0.0262517
MER72	222-722	NMF_1	GC content	1.1e-05	2.11686e-13	615.83	0.210257
MER72	222-722	NMF_1	copy length	1.00148	0.998589	1.00438	0.31636
MER72	222-722	NMF_1	Kimura divergence	0.930282	0.850565	1.01747	0.113863
MER72	222-722	NMF_1	DeepCeREvo prediction	353.444	59.1821	2110.82	1.23246e-10
MER72	222-722	NMF_1	log10 distance to TSS	1.13501	0.714337	1.80342	0.591923
MER72	222-722	NMF_1	log10 distance to cCRE	0.389414	0.232723	0.651602	0.000329784
MER72	222-722	NMF_1	ZNF418	0.603829	0.248142	1.46935	0.266213
MER72	222-722	NMF_1	AB score	2.14115	0.340639	13.4586	0.41694
ERVL-B4	4000-4500	NMF_2	GC content	1216.88	1.44848e-07	10223090000000	0.542321
ERVL-B4	4000-4500	NMF_2	copy length	0.999922	0.999361	1.00049	0.786853
ERVL-B4	4000-4500	NMF_2	Kimura divergence	1.1358	1.03169	1.25041	0.00943
ERVL-B4	4000-4500	NMF_2	DeepCeREvo prediction	5919.54	119.522	293177	1.3e-05
ERVL-B4	4000-4500	NMF_2	log10 distance to TSS	1.93884	0.702929	5.34778	0.200892
ERVL-B4	4000-4500	NMF_2	log10 distance to cCRE	0.305187	0.126216	0.737933	0.008424
ERVL-B4	4000-4500	NMF_2	ZNF157	1.41348	0.152785	13.0768	0.760469
ERVL-B4	4000-4500	NMF_2	ZNF671	0.000529	3.02536e-85	9.24446e+77	0.936994
ERVL-B4	4000-4500	NMF_2	AB score	0.437213	0.0315911	6.05091	0.537146
MamTip2b	0-449	NMF_4	GC content	65911.3	0.422387	10285100000	0.0689565
MamTip2b	0-449	NMF_4	copy length	0.986934	0.974515	0.999512	0.0418033
MamTip2b	0-449	NMF_4	Kimura divergence	0.940228	0.860841	1.02694	0.170881
MamTip2b	0-449	NMF_4	DeepCeREvo prediction	268.346	38.8906	1851.59	1.39e-08
MamTip2b	0-449	NMF_4	log10 distance to TSS	0.98837	0.460575	2.12099	0.976046
MamTip2b	0-449	NMF_4	log10 distance to cCRE	0.311493	0.204263	0.475016	6.04133e-08
MamTip2b	0-449	NMF_4	AB score	0.631652	0.047781	8.35023	0.727257
LTR9B	0-500	NMF_5	GC content	121.287	1.49586e-13	9.83406e+16	0.784128
LTR9B	0-500	NMF_5	copy length	1.00235	0.9929	1.01188	0.62778
LTR9B	0-500	NMF_5	Kimura divergence	0.98723	0.82091	1.18725	0.891396
LTR9B	0-500	NMF_5	DeepCeREvo prediction	127.562	4.54304	3581.78	0.004379
LTR9B	0-500	NMF_5	log10 distance to TSS	2.06163	0.756684	5.61704	0.157137
LTR9B	0-500	NMF_5	log10 distance to cCRE	0.510735	0.199583	1.30698	0.161055
LTR9B	0-500	NMF_5	AB score	3.02655	0.271001	33.8007	0.368394
MLT1M	100-600	NMF_7	GC content	2.57812	0.000545	12189.1	0.826356
MLT1M	100-600	NMF_7	copy length	1.00148	0.998417	1.00456	0.343281
MLT1M	100-600	NMF_7	Kimura divergence	0.991112	0.924493	1.06253	0.801439
MLT1M	100-600	NMF_7	DeepCeREvo prediction	168.933	50.7324	562.526	6.40163e-17
MLT1M	100-600	NMF_7	log10 distance to TSS	0.860043	0.545496	1.35597	0.516298
MLT1M	100-600	NMF_7	log10 distance to cCRE	0.278313	0.197072	0.393045	3.80389e-13
MLT1M	100-600	NMF_7	ZNF677	1.00964	0.337636	3.01916	0.986301
MLT1M	100-600	NMF_7	AB score	1.02153	0.192525	5.42021	0.98004
MER130	800-1300	NMF_8	GC content	6.20049	1.2e-05	3179918	0.785621
MER130	800-1300	NMF_8	copy length	0.99932	0.994218	1.00445	0.794422
MER130	800-1300	NMF_8	Kimura divergence	0.986997	0.902669	1.0792	0.773933
MER130	800-1300	NMF_8	DeepCeREvo prediction	7.09767	0.150444	334.854	0.318928
MER130	800-1300	NMF_8	log10 distance to TSS	0.854758	0.2718	2.68805	0.788344
MER130	800-1300	NMF_8	log10 distance to cCRE	0.72699	0.322091	1.64088	0.4427
MER130	800-1300	NMF_8	AB score	0.885998	0.025433	30.8656	0.94673
LTR1A2	100-600	NMF_13	GC content	2.96219	1.04497e-07	83968930	0.901291
LTR1A2	100-600	NMF_13	copy length	1.00076	0.99742	1.00412	0.654902
LTR1A2	100-600	NMF_13	Kimura divergence	0.894745	0.771875	1.03717	0.140032
LTR1A2	100-600	NMF_13	DeepCeREvo prediction	1332.94	170.427	10425.2	7.06823e-12
LTR1A2	100-600	NMF_13	log10 distance to TSS	1.27453	0.861437	1.88573	0.224861
LTR1A2	100-600	NMF_13	log10 distance to cCRE	0.283757	0.167875	0.479631	2.55788e-06
LTR1A2	100-600	NMF_13	ZNF334	0.76571	0.344447	1.70219	0.512501
LTR1A2	100-600	NMF_13	ZNF347	0.956545	0.257135	3.55836	0.947154
LTR1A2	100-600	NMF_13	ZNF565	2.02647e-09	0	inf	0.999759
LTR1A2	100-600	NMF_13	ZNF573	3.13314e-10	0	inf	0.99984
LTR1A2	100-600	NMF_13	ZNF677	1.05577	0.385987	2.88781	0.915806
LTR1A2	100-600	NMF_13	ZNF736	2.6554	0.856714	8.23046	0.0906422
LTR1A2	100-600	NMF_13	ZNF793	8.12038	1.23864	53.236	0.0290327
LTR1A2	100-600	NMF_13	ZNF90	2.72615	0.101849	72.9696	0.549858
LTR1A2	100-600	NMF_13	AB score	1.62951	0.440426	6.02893	0.464478
MER52D	1600-2100	NMF_13	GC content	11518230000000	155.853	8.51249e+23	0.018504
MER52D	1600-2100	NMF_13	copy length	0.999844	0.998901	1.00079	0.745407
MER52D	1600-2100	NMF_13	Kimura divergence	1.04792	0.971801	1.13	0.223793
MER52D	1600-2100	NMF_13	DeepCeREvo prediction	626.272	34.8659	11249.3	1.2e-05
MER52D	1600-2100	NMF_13	log10 distance to TSS	0.813282	0.479746	1.3787	0.442809
MER52D	1600-2100	NMF_13	log10 distance to cCRE	0.621183	0.320747	1.20303	0.157995
MER52D	1600-2100	NMF_13	ZNF273	0.336955	0.145504	0.780312	0.011119
MER52D	1600-2100	NMF_13	ZNF334	0.339183	0.124621	0.92316	0.034305
MER52D	1600-2100	NMF_13	ZNF519	0.223403	0.0477575	1.04505	0.056912
MER52D	1600-2100	NMF_13	ZNF616	1.12491	0.126662	9.99057	0.915874
MER52D	1600-2100	NMF_13	ZNF680	0.535278	0.246374	1.16296	0.11442
MER52D	1600-2100	NMF_13	ZNF736	1.06152	0.462913	2.43422	0.88787
MER52D	1600-2100	NMF_13	AB score	1.09125	0.227845	5.22644	0.912998
MamRTE1	3000-3500	NMF_18	GC content	9810.61	1.06773	90142680	0.0483773
MamRTE1	3000-3500	NMF_18	copy length	1.00103	0.999432	1.00263	0.206956
MamRTE1	3000-3500	NMF_18	Kimura divergence	0.959807	0.898294	1.02553	0.224782
MamRTE1	3000-3500	NMF_18	DeepCeREvo prediction	572.173	50.8715	6435.47	2.71638e-07
MamRTE1	3000-3500	NMF_18	log10 distance to TSS	1.139	0.664638	1.95192	0.635815
MamRTE1	3000-3500	NMF_18	log10 distance to cCRE	0.54598	0.32997	0.903398	0.0185044
MamRTE1	3000-3500	NMF_18	ZNF334	2.69554	1.10563	6.57174	0.0291971
MamRTE1	3000-3500	NMF_18	ZNF677	1.8996	0.612517	5.89124	0.266513
MamRTE1	3000-3500	NMF_18	AB score	0.683735	0.102245	4.57228	0.694953
