# Supplementary material for: Gene regulatory innovations from transposable elements in primate cerebellum development
Source: Nat Commun. 2026 Jul 30;17:7598. doi: 10.1038/s41467-026-75700-7 (PMC13421694; doi:10.1038/s41467-026-75700-7)
Supplement: Supplementary file 8 — Supplementary Data 6 [file 41467_2026_75700_MOESM8_ESM.xlsx]

## Sheet: Supplementary_data_6
target	repName	window	variable	coefficient	coefficient [2.5%]	coefficient [97.5%]	P value (Wald test, two-sided, no adjustment)
sequence preservation (proportion of ancestral origin)	HERVL	2000-2500	positions with high attribution scores	0.040837	0.0304871	0.0511868	5.1697e-14
sequence preservation (proportion of ancestral origin)	HERVL	2000-2500	nucleotide in the consensus sequence (C)	-0.00301705	-0.0118571	0.00582296	0.50281
sequence preservation (proportion of ancestral origin)	HERVL	2000-2500	nucleotide in the consensus sequence (G)	-0.0105453	-0.0190842	-0.00200638	0.0156044
sequence preservation (proportion of ancestral origin)	HERVL	2000-2500	nucleotide in the consensus sequence (T)	-0.00274789	-0.011325	0.00582923	0.529338
sequence preservation (proportion of ancestral origin)	MER41B	100-600	positions with high attribution scores	0.0404509	0.028063	0.0528388	3.28683e-10
sequence preservation (proportion of ancestral origin)	MER41B	100-600	nucleotide in the consensus sequence (C)	0.00536653	-0.00446422	0.0151973	0.283994
sequence preservation (proportion of ancestral origin)	MER41B	100-600	nucleotide in the consensus sequence (G)	-0.00331296	-0.0142548	0.00762884	0.552186
sequence preservation (proportion of ancestral origin)	MER41B	100-600	nucleotide in the consensus sequence (T)	0.016852	0.0065353	0.0271688	0.00141664
sequence preservation (proportion of ancestral origin)	MER49	423-923	positions with high attribution scores	0.0802969	0.0545194	0.106074	1.90419e-09
sequence preservation (proportion of ancestral origin)	MER49	423-923	nucleotide in the consensus sequence (C)	0.0162741	-0.00559266	0.0381409	0.144304
sequence preservation (proportion of ancestral origin)	MER49	423-923	nucleotide in the consensus sequence (G)	-0.0021197	-0.0256553	0.0214159	0.859617
sequence preservation (proportion of ancestral origin)	MER49	423-923	nucleotide in the consensus sequence (T)	-0.00182498	-0.0232222	0.0195723	0.866985
sequence preservation (proportion of ancestral origin)	MER72	222-722	positions with high attribution scores	0.0177742	0.000232989	0.0353155	0.0470451
sequence preservation (proportion of ancestral origin)	MER72	222-722	nucleotide in the consensus sequence (C)	-0.0142481	-0.029031	0.000534704	0.0588474
sequence preservation (proportion of ancestral origin)	MER72	222-722	nucleotide in the consensus sequence (G)	-0.00828639	-0.0245251	0.00795231	0.316545
sequence preservation (proportion of ancestral origin)	MER72	222-722	nucleotide in the consensus sequence (T)	0.000937886	-0.0142855	0.0161613	0.903704
sequence preservation (proportion of ancestral origin)	ERVL-B4	4000-4500	positions with high attribution scores	0.0184956	0.000537299	0.0364538	0.043553
sequence preservation (proportion of ancestral origin)	ERVL-B4	4000-4500	nucleotide in the consensus sequence (C)	-0.00815974	-0.0230427	0.0067232	0.281913
sequence preservation (proportion of ancestral origin)	ERVL-B4	4000-4500	nucleotide in the consensus sequence (G)	-0.0140333	-0.0295846	0.00151803	0.0768472
sequence preservation (proportion of ancestral origin)	ERVL-B4	4000-4500	nucleotide in the consensus sequence (T)	-0.00265622	-0.0183308	0.0130183	0.739312
sequence preservation (proportion of ancestral origin)	LTR9B	0-500	positions with high attribution scores	0.0120073	-0.00392505	0.0279396	0.139314
sequence preservation (proportion of ancestral origin)	LTR9B	0-500	nucleotide in the consensus sequence (C)	0.0134898	-0.000236394	0.0272161	0.0540623
sequence preservation (proportion of ancestral origin)	LTR9B	0-500	nucleotide in the consensus sequence (G)	0.00872183	-0.00542254	0.0228662	0.226268
sequence preservation (proportion of ancestral origin)	LTR9B	0-500	nucleotide in the consensus sequence (T)	0.00761802	-0.00653076	0.0217668	0.290627
sequence preservation (proportion of ancestral origin)	LTR1A2	100-600	positions with high attribution scores	0.0259814	0.0132719	0.038691	6.82653e-05
sequence preservation (proportion of ancestral origin)	LTR1A2	100-600	nucleotide in the consensus sequence (C)	0.00513209	-0.00522268	0.0154869	0.330635
sequence preservation (proportion of ancestral origin)	LTR1A2	100-600	nucleotide in the consensus sequence (G)	-0.00434942	-0.0151718	0.00647295	0.430124
sequence preservation (proportion of ancestral origin)	LTR1A2	100-600	nucleotide in the consensus sequence (T)	0.0160773	0.00312003	0.0290346	0.0151251
sequence preservation (proportion of ancestral origin)	MER52D	1600-2100	positions with high attribution scores	0.0079084	-0.00203129	0.0178481	0.118633
sequence preservation (proportion of ancestral origin)	MER52D	1600-2100	nucleotide in the consensus sequence (C)	0.00137876	-0.00780362	0.0105611	0.768106
sequence preservation (proportion of ancestral origin)	MER52D	1600-2100	nucleotide in the consensus sequence (G)	0.00222085	-0.00703334	0.011475	0.637482
sequence preservation (proportion of ancestral origin)	MER52D	1600-2100	nucleotide in the consensus sequence (T)	-0.00340244	-0.0144012	0.00759631	0.543599
sequence conservation (phyloP)	MamTip2b	0-449	positions with high attribution scores	0.2014	0.034	0.369	0.0182966
sequence conservation (phyloP)	MamTip2b	0-449	nucleotide in the consensus sequence (C)	-0.1052	-0.216	0.005	0.0619471
sequence conservation (phyloP)	MamTip2b	0-449	nucleotide in the consensus sequence (G)	-0.187	-0.289	-0.085	0.000361734
sequence conservation (phyloP)	MamTip2b	0-449	nucleotide in the consensus sequence (T)	0.0357	-0.081	0.152	0.546786
sequence conservation (phyloP)	MLT1M	100-600	positions with high attribution scores	0.0881	0.048	0.128	1.92828e-05
sequence conservation (phyloP)	MLT1M	100-600	nucleotide in the consensus sequence (C)	-0.0238	-0.049	0.001	0.0586482
sequence conservation (phyloP)	MLT1M	100-600	nucleotide in the consensus sequence (G)	-0.0009	-0.024	0.022	0.939402
sequence conservation (phyloP)	MLT1M	100-600	nucleotide in the consensus sequence (T)	-0.019	-0.046	0.008	0.173718
sequence conservation (phyloP)	MER130	800-1300	positions with high attribution scores	0.5802	0.42	0.74	3.84946e-12
sequence conservation (phyloP)	MER130	800-1300	nucleotide in the consensus sequence (C)	-0.0697	-0.172	0.032	0.180068
sequence conservation (phyloP)	MER130	800-1300	nucleotide in the consensus sequence (G)	0.0132	-0.088	0.114	0.796824
sequence conservation (phyloP)	MER130	800-1300	nucleotide in the consensus sequence (T)	-0.0746	-0.179	0.03	0.163203
sequence conservation (phyloP)	MamRTE1	3000-3500	positions with high attribution scores	0.2595	0.186	0.332	9.48185e-12
sequence conservation (phyloP)	MamRTE1	3000-3500	nucleotide in the consensus sequence (C)	0.0041	-0.039	0.047	0.850669
sequence conservation (phyloP)	MamRTE1	3000-3500	nucleotide in the consensus sequence (G)	0.0207	-0.022	0.063	0.338303
sequence conservation (phyloP)	MamRTE1	3000-3500	nucleotide in the consensus sequence (T)	0.0059	-0.042	0.054	0.810361
