# Supplementary material for: Gene regulatory innovations from transposable elements in primate cerebellum development
Source: Nat Commun. 2026 Jul 30;17:7598. doi: 10.1038/s41467-026-75700-7 (PMC13421694; doi:10.1038/s41467-026-75700-7)
Supplement: Supplementary file 9 — Supplementary Data 7 [file 41467_2026_75700_MOESM9_ESM.xlsx]

## Sheet: Supplementary_data_7
HERVL_chrom	HERVL_start	HERVL_end	HERVL	Accessibility	Gene_ID	CPM_human	CPM_macaque	CPM_marmoset	CPM_mouse
chr10	104464639	104465140	chr10:104462634-104468144	Non-NMF_13	ENSG00000156395	13.2254	7.3885	11.1585	34.9679
chr10	123816232	123816637	chr10:123816232-123819795	Non-NMF_13	ENSG00000121898	4.01144	2.1509	2.51063	0.0148401
chr10	133500007	133500507	chr10:133497851-133502509	Non-NMF_13	ENSG00000127884	36.3065	22.3521	16.6897	40.888
chr10	16448919	16449379	chr10:16447745-16449379	Non-NMF_13	ENSG00000165983	1.65667	3.08948	4.27693	0.844737
chr10	32800027	32800526	chr10:32797694-32802532	Non-NMF_13	ENSG00000150093	133.212	154.174	200.036	243.541
chr10	45338957	45339457	chr10:45336971-45341478	Non-NMF_13	ENSG00000012779	5.06068	12.0622	10.9774	3.00431
chr10	48994500	48995004	chr10:48991349-48995919	Non-NMF_13	ENSG00000165633	2.46525	1.46624	0.231519	0.961067
chr10	61569417	61569884	chr10:61569206-61571867	Non-NMF_13	ENSG00000183346	6.31801	20.5913	4.10009	13.721
chr10	71020354	71020860	chr10:71017231-71021414	Non-NMF_13	ENSG00000166224	199.891	47.9169	13.696	56.7219
chr10	93232458	93232965	chr10:93229338-93234936	Non-NMF_13	ENSG00000138119	16.32	9.55422	3.92712	8.66032
chr10	94652891	94653382	chr10:94650936-94655170	Non-NMF_13	ENSG00000119969	46.8237	84.7139	35.5386	14.9274
chr11	107235299	107235798	chr11:107233289-107237786	Non-NMF_13	ENSG00000152402	101.659	152.054	113.987	155.302
chr11	107980276	107980772	chr11:107978294-107981057	Non-NMF_13	ENSG00000149311	165.29	158.304	87.6885	36.998
chr11	109964075	109964578	chr11:109962088-109967674	NMF_13	ENSG00000149289	61.6703	97.467	75.8905	76.6771
chr11	124908839	124909318	chr11:124905727-124909318	Non-NMF_13	ENSG00000120458	53.6147	71.7244	62.3365	56.0624
chr11	125032383	125032878	chr11:125029295-125034861	Non-NMF_13	ENSG00000120458	53.6147	71.7244	62.3365	56.0624
chr11	2236304	2236783	chr11:2234803-2237236	Non-NMF_13	ENSG00000053918	130.838	36.2642	55.9599	542.207
chr11	44546591	44547091	chr11:44544590-44550255	Non-NMF_13	ENSG00000157570	344.345	153.067	103.713	24.4906
chr11	59278272	59278771	chr11:59276281-59279136	NMF_13	ENSG00000110042	1.10012	1.21217	3.92712	0.892052
chr11	60219835	60220334	chr11:60218614-60223498	Non-NMF_13	ENSG00000166930	6.73909	0.200396	0.0148401	0.373548
chr11	78620910	78621409	chr11:78618928-78624549	Non-NMF_13	ENSG00000137513	75.0331	65.6443	66.5771	41.6557
chr12	103064832	103065331	chr12:103062919-103068480	Non-NMF_13	ENSG00000171759	0.918382	1.22198	2.03324	1.70194
chr12	120610161	120610665	chr12:120608345-120613810	Non-NMF_13	ENSG00000135097	100.479	65.9789	123.758	52.1867
chr12	14296747	14297253	chr12:14294279-14298191	Non-NMF_13	ENSG00000171681	281.693	427.74	286.186	119.563
chr12	14334060	14334557	chr12:14333070-14335343	Non-NMF_13	ENSG00000171681	281.693	427.74	286.186	119.563
chr12	14485758	14486253	chr12:14484428-14487587	Non-NMF_13	ENSG00000171681	281.693	427.74	286.186	119.563
chr12	14491767	14492259	chr12:14488651-14494248	Non-NMF_13	ENSG00000171681	281.693	427.74	286.186	119.563
chr12	25309674	25310174	chr12:25307697-25313307	Non-NMF_13	ENSG00000133703	109.156	104.3	101.545	57.682
chr12	26777977	26778477	chr12:26776000-26781630	Non-NMF_13	ENSG00000152944	41.9749	38.917	26.7211	29.7766
chr12	46730753	46731244	chr12:46727632-46731599	Non-NMF_13	ENSG00000139209	2.29611	0.0148401	0.979974	1.19132
chr12	46864471	46864970	chr12:46861346-46866940	Non-NMF_13	ENSG00000139209	2.29611	0.0148401	0.979974	1.19132
chr12	51800245	51800734	chr12:51797116-51801773	Non-NMF_13	ENSG00000196876	196.744	292.885	155.051	417.986
chr12	56400217	56400341	chr12:56398527-56400341	Non-NMF_13	ENSG00000196465	99.7155	29.0208	53.7035	2.68549
chr12	56401315	56401708	chr12:56401315-56404751	Non-NMF_13	ENSG00000196465	99.7155	29.0208	53.7035	2.68549
chr12	59572534	59572651	chr12:59572534-59572651	Non-NMF_13	ENSG00000118596	69.5518	20.0832	46.8237	21.7051
chr12	64343565	64344059	chr12:64340412-64345287	Non-NMF_13	ENSG00000183735	53.6549	63.3279	99.7155	48.5195
chr12	75014803	75015302	chr12:75012805-75015538	Non-NMF_13	ENSG00000166006	499.738	23.2287	0.0148401	14.2869
chr12	75374829	75375329	chr12:75372312-75377281	Non-NMF_13	ENSG00000166006	499.738	23.2287	0.0148401	14.2869
chr12	79493370	79493547	chr12:79490781-79493547	Non-NMF_13	ENSG00000177425	7.63287	7.24125	9.7779	9.17887
chr12	79497711	79497971	chr12:79497711-79499641	Non-NMF_13	ENSG00000177425	7.63287	7.24125	9.7779	9.17887
chr12	7998574	7999073	chr12:7998453-7999255	Non-NMF_13	ENSG00000089818	41.6684	17.0088	28.3244	76.3856
chr12	82194976	82195318	chr12:82193213-82195318	Non-NMF_13	ENSG00000127720	27.121	39.2874	24.7891	23.4235
chr12	82205502	82206002	chr12:82205289-82207989	Non-NMF_13	ENSG00000127720	27.121	39.2874	24.7891	23.4235
chr12	90876957	90877447	chr12:90874972-90880592	Non-NMF_13	ENSG00000197651	0.0364931	0.0148401	0.0148401	0.0148401
chr12	92712412	92712911	chr12:92709925-92713070	Non-NMF_13	ENSG00000102189	224.855	237.144	370.596	42.5369
chr13	45756773	45757264	chr13:45753626-45759254	Non-NMF_13	ENSG00000215475	2.74984	3.16108	4.03931	1.40318
chr13	60498858	60499346	chr13:60497818-60501145	Non-NMF_13	ENSG00000083544	144.813	179.441	124.069	101.417
chr13	97771039	97771535	chr13:97768010-97773507	Non-NMF_13	ENSG00000065150	39.4822	65.1408	36.7267	6.58538
chr14	20569497	20569987	chr14:20569321-20573123	Non-NMF_13	ENSG00000100823	85.6258	50.1347	28.2903	35.1295
chr14	25284671	25285166	chr14:25281547-25286083	Non-NMF_13	ENSG00000168952	7.7476	5.07051	3.98921	43.2355
chr14	30047982	30048485	chr14:30047964-30051624	Non-NMF_13	ENSG00000184304	361.186	462.625	22.7956	45.7993
chr14	51375013	51375521	chr14:51373847-51376821	Non-NMF_13	ENSG00000139921	80.8162	24.5335	53.3938	97.7121
chr14	57330684	57331183	chr14:57327543-57332543	Non-NMF_13	ENSG00000070367	144.676	130.073	123.857	75.6808
chr14	57723112	57723591	chr14:57721091-57726728	Non-NMF_13	ENSG00000151812	29.439	21.107	51.9741	61.6965
chr14	69824808	69825308	chr14:69822975-69827310	NMF_13	ENSG00000198732	13.3509	25.9576	179.09	3.01905
chr14	71462971	71463443	chr14:71459860-71464362	Non-NMF_13	ENSG00000197555	51.4784	104.332	94.2537	21.5819
chr14	71939640	71940136	chr14:71936518-71940970	Non-NMF_13	ENSG00000182732	27.8884	13.525	12.2201	33.0674
chr14	90229183	90229447	chr14:90227611-90229447	Non-NMF_13	ENSG00000100764	67.26	27.0809	73.9632	97.8937
chr14	90229790	90230038	chr14:90229790-90232981	Non-NMF_13	ENSG00000100764	67.26	27.0809	73.9632	97.8937
chr14	93360013	93360508	chr14:93358031-93360932	Non-NMF_13	ENSG00000133958	388.774	421.249	367.883	337.336
chr15	58207907	58208406	chr15:58207521-58209535	Non-NMF_13	ENSG00000128918	12.1251	11.4446	12.0342	2.39795
chr16	29003287	29003806	chr16:29003023-29006860	Non-NMF_13	ENSG00000178952	94.4928	27.8442	17.1925	8.49507
chr16	76434433	76434933	chr16:76434234-76436927	NMF_13	ENSG00000152910	79.8187	42.6161	302.427	296.105
chr16	84858845	84859332	chr16:84855696-84861284	Non-NMF_13	ENSG00000135709	45.3948	56.7881	49.1578	0.0148401
chr17	3425594	3425918	chr17:3425594-3427175	Non-NMF_13	ENSG00000127774	16.2731	18.5851	28.116	36.9064
chr17	4119154	4119528	chr17:4118054-4119528	Non-NMF_13	ENSG00000132388	127.718	201.316	243.541	603.128
chr18	12758410	12758902	chr18:12758005-12759577	Non-NMF_13	ENSG00000128789	102.967	15.8235	48.6966	63.2321
chr18	2836414	2836912	chr18:2833273-2838897	Non-NMF_13	ENSG00000101596	183.398	236.559	165.566	140.758
chr18	34732838	34733009	chr18:34732838-34735001	Non-NMF_13	ENSG00000134769	355.991	701.617	902.406	99.0665
chr18	35857438	35857917	chr18:35855492-35861049	Non-NMF_13	ENSG00000141425	98.1414	119.563	109.813	65.1607
chr18	43401594	43401911	chr18:43398447-43401911	Non-NMF_13	ENSG00000132872	25.1187	8.73248	56.5784	62.5044
chr18	43496438	43496940	chr18:43494453-43500082	Non-NMF_13	ENSG00000132872	25.1187	8.73248	56.5784	62.5044
chr18	46779152	46779301	chr18:46779152-46782322	Non-NMF_13	ENSG00000078043	81.2999	175.52	214.021	119.379
chr18	51230723	51231221	chr18:51230286-51233181	Non-NMF_13	ENSG00000141646	78.3915	219.996	150.859	42.8923
chr18	69976154	69976589	chr18:69973064-69976589	Non-NMF_13	ENSG00000176225	35.0216	102.608	72.1159	54.5806
chr19	57198185	57198671	chr19:57195090-57199958	Non-NMF_13	ENSG00000105146	0.518393	0.0148401	3.82982	0.0148401
chr1	103269205	103269695	chr1:103267223-103272220	Non-NMF_13	ENSG00000060718	50.0461	31.6967	1.68552	314.586
chr1	110985830	110985985	chr1:110985096-110986843	Non-NMF_13	ENSG00000134255	94.9976	122.745	99.5351	55.3489
chr1	114068985	114069469	chr1:114066449-114070880	Non-NMF_13	ENSG00000163349	60.493	78.432	72.497	19.4123
chr1	115009179	115009645	chr1:115006034-115009645	Non-NMF_13	ENSG00000052723	18.1874	26.1445	21.361	30.0407
chr1	12393463	12393955	chr1:12392564-12395953	Non-NMF_13	ENSG00000048707	97.8937	140.291	129.038	109.874
chr1	157460427	157460930	chr1:157457317-157462927	Non-NMF_13	ENSG00000143297	2.5574	0.0148401	0.536345	5.57353
chr1	161436096	161436572	chr1:161434923-161438569	Non-NMF_13	ENSG00000143252	50.2906	27.1645	58.1317	48.7592
chr1	163098250	163098796	chr1:163097896-163101893	Non-NMF_13	ENSG00000143248	26.5295	2.27168	1.52415	9.45538
chr1	172691689	172692190	chr1:172688549-172694055	Non-NMF_13	ENSG00000094975	62.3365	117.476	101.142	52.015
chr1	175244961	175245439	chr1:175242967-175248539	NMF_13	ENSG00000120332	1.56432	2.94949	0.231519	0.669069
chr1	190672657	190673113	chr1:190669880-190675094	Non-NMF_13	ENSG00000162670	30.4673	0.0148401	23.9605	141.206
chr1	204237106	204237607	chr1:204235698-204240742	Non-NMF_13	ENSG00000143850	126.899	198.91	174.988	94.6401
chr1	247708618	247709085	chr1:247705463-247709298	Non-NMF_13	ENSG00000162722	0.325137	0.37427	9.4395	6.33243
chr1	28656777	28657012	chr1:28655227-28657012	Non-NMF_13	ENSG00000159023	346.811	259.75	386.331	410.222
chr1	28657302	28657579	chr1:28657302-28657858	Non-NMF_13	ENSG00000159023	346.811	259.75	386.331	410.222
chr1	37367528	37368027	chr1:37365528-37371193	Non-NMF_13	ENSG00000163875	87.8916	43.7046	41.3778	68.0168
chr1	38146844	38147339	chr1:38144850-38150489	Non-NMF_13	ENSG00000204084	58.6703	51.2118	52.2814	29.9216
chr1	42866260	42866655	chr1:42866260-42869799	Non-NMF_13	ENSG00000065978	185.075	0.0148401	91.6192	59.8601
chr1	57559572	57560071	chr1:57558529-57562091	Non-NMF_13	ENSG00000173406	128.117	88.6137	45.5207	97.0909
chr1	64432127	64432251	chr1:64432127-64432251	Non-NMF_13	ENSG00000158966	57.6281	37.6848	39.1659	106.927
chr1	65927541	65927995	chr1:65927541-65929983	Non-NMF_13	ENSG00000184588	520.199	446.357	57.3435	208.702
chr1	72316242	72316738	chr1:72313075-72318693	Non-NMF_13	ENSG00000172260	1413.43	1085.64	704.775	610.739
chr1	76877946	76878446	chr1:76874826-76880411	Non-NMF_13	ENSG00000117069	30.2249	88.5415	54.2174	6.35145
chr1	77184598	77185097	chr1:77182626-77187776	Non-NMF_13	ENSG00000142892	30.3803	86.4792	49.1891	30.0153
chr1	88598736	88599237	chr1:88597904-88602327	NMF_13	ENSG00000065243	271.09	392.675	325.562	126.855
chr1	88900481	88900973	chr1:88898892-88904109	Non-NMF_13	ENSG00000065243	271.09	392.675	325.562	126.855
chr1	89345100	89345591	chr1:89345043-89345880	Non-NMF_13	ENSG00000197147	17.7965	17.1099	23.3871	16.8003
chr1	89440749	89441249	chr1:89439049-89443236	Non-NMF_13	ENSG00000197147	17.7965	17.1099	23.3871	16.8003
chr1	91042775	91042958	chr1:91042775-91044667	Non-NMF_13	ENSG00000122482	201.145	445.416	285.731	118.586
chr1	91464198	91464681	chr1:91461063-91464988	Non-NMF_13	ENSG00000162669	139.088	55.052	276.68	30.0315
chr1	94164988	94165479	chr1:94164121-94166151	Non-NMF_13	ENSG00000198691	11.7361	1.67278	1.19132	12.8417
chr20	45140042	45140544	chr20:45139878-45142525	Non-NMF_13	ENSG00000101109	64.8574	64.5715	42.3338	20.7651
chr21	15578932	15579422	chr21:15576961-15580897	Non-NMF_13	ENSG00000155313	58.5788	154.299	126.228	18.0147
chr21	15634346	15634841	chr21:15633989-15636831	Non-NMF_13	ENSG00000155313	58.5788	154.299	126.228	18.0147
chr21	27054935	27055435	chr21:27052959-27058576	Non-NMF_13	ENSG00000154736	32.0073	25.5313	8.35108	0.0148401
chr21	28851945	28852445	chr21:28850809-28854444	Non-NMF_13	ENSG00000156261	133.621	74.935	67.8271	32.3699
chr21	41193325	41193824	chr21:41190197-41194314	Non-NMF_13	ENSG00000182240	12.3928	5.21994	8.53078	1.02249
chr22	16939175	16939673	chr22:16936066-16940357	Non-NMF_13	ENSG00000069998	31.4294	17.3119	27.6729	24.8778
chr22	22389751	22389998	chr22:22388377-22389998	Non-NMF_13	ENSG00000275004	10.3984	6.30894	5.70585	8.14823
chr22	45559197	45559694	chr22:45556295-45561682	Non-NMF_13	ENSG00000130638	221.672	283.707	292.804	275.013
chr2	100713490	100713981	chr2:100713390-100714664	Non-NMF_13	ENSG00000170485	13.3013	3.61761	3.68493	6.81194
chr2	102912136	102912643	chr2:102909642-102914619	Non-NMF_13	ENSG00000170417	13.8777	3.93261	8.80618	1.1399
chr2	114313415	114313904	chr2:114312940-114317026	Non-NMF_13	ENSG00000175497	89.0606	25.1768	13.9902	97.6438
chr2	154113930	154114430	chr2:154110796-154115281	Non-NMF_13	ENSG00000144278	565.255	100.979	461.578	214.546
chr2	168259904	168260341	chr2:168258544-168263450	Non-NMF_13	ENSG00000172292	262.647	0.0148401	177.84	153.55
chr2	182394610	182395107	chr2:182394507-182396444	Non-NMF_13	ENSG00000115252	1155.04	620.052	361.48	16.9877
chr2	186412475	186412954	chr2:186412338-186414954	Non-NMF_13	ENSG00000138448	97.4427	129.569	36.6597	169.016
chr2	187204083	187204391	chr2:187200901-187204391	Non-NMF_13	ENSG00000064989	0.211464	10.5642	29.3294	14.3731
chr2	187225853	187226352	chr2:187225679-187227275	Non-NMF_13	ENSG00000064989	0.211464	10.5642	29.3294	14.3731
chr2	188908052	188908537	chr2:188904882-188910487	Non-NMF_13	ENSG00000168542	1.42913	1.61778	2.57152	10.8547
chr2	212442546	212443047	chr2:212440549-212446198	Non-NMF_13	ENSG00000178568	5222.11	13423.4	13423.4	8692.88
chr2	213472303	213472783	chr2:213469151-213474750	Non-NMF_13	ENSG00000144451	151.741	91.8961	35.0133	42.8707
chr2	222438602	222439087	chr2:222435480-222439386	Non-NMF_13	ENSG00000135903	154.992	94.2537	9.05301	36.177
chr2	223298483	223298974	chr2:223296473-223301857	Non-NMF_13	ENSG00000152049	6.88037	0.352946	0.0148401	0.0148401
chr2	39961575	39962074	chr2:39958479-39963939	Non-NMF_13	ENSG00000138050	55.6991	42.5753	22.9062	7.56311
chr3	100239347	100239850	chr3:100238483-100242960	NMF_13	ENSG00000154174	73.5276	51.3055	40.0121	57.4147
chr3	105603644	105604143	chr3:105602833-105604447	Non-NMF_13	ENSG00000114423	181.973	381.223	131.558	56.5403
chr3	112694717	112695219	chr3:112694117-112695403	Non-NMF_13	ENSG00000138459	34.0063	42.7135	20.0388	8.64545
chr3	143924174	143924620	chr3:143921064-143924620	Non-NMF_13	ENSG00000181804	12.0043	25.3447	19.5111	19.009
chr3	166001571	166002071	chr3:165998719-166002820	Non-NMF_13	ENSG00000114200	44.9571	97.0113	35.1099	0.576306
chr3	17591555	17592050	chr3:17591262-17593200	Non-NMF_13	ENSG00000131374	555.301	586.867	354.691	184.031
chr3	179997283	179997769	chr3:179995304-180000925	Non-NMF_13	ENSG00000114757	14.5368	24.2208	12.6484	8.59732
chr3	18944289	18944780	chr3:18942313-18946177	Non-NMF_13	ENSG00000183960	125.468	206.129	758.566	63.3495
chr3	1923639	1924139	chr3:1922103-1926923	Non-NMF_13	ENSG00000144619	817.246	765.647	498.91	106.703
chr3	193924707	193925207	chr3:193922960-193928350	Non-NMF_13	ENSG00000114315	2.04739	5.39885	2.01439	3.41573
chr3	28442675	28443169	chr3:28439557-28445109	Non-NMF_13	ENSG00000163512	62.7502	50.9426	34.1841	43.6241
chr3	3832018	3832492	chr3:3831844-3834492	NMF_13	ENSG00000144455	447.795	79.1472	38.2829	22.1017
chr3	443955	444454	chr3:440756-446435	NMF_13	ENSG00000134121	90.8779	58.7642	99.4266	23.5713
chr3	46813333	46813796	chr3:46813282-46815678	Non-NMF_13	ENSG00000160799	34.2775	38.7574	45.6307	165.927
chr3	48006387	48006887	chr3:48005367-48007680	Non-NMF_13	ENSG00000173473	263.494	254.14	253.486	299.121
chr3	55262813	55263302	chr3:55260823-55264258	Non-NMF_13	ENSG00000114251	8.5163	14.7974	4.12169	0.466345
chr3	67834527	67834836	chr3:67834527-67838001	Non-NMF_13	ENSG00000172340	37.6234	133.029	77.6625	7.56948
chr3	69979067	69979583	chr3:69977084-69982713	Non-NMF_13	ENSG00000187098	5.38812	21.4106	10.3896	22.311
chr3	987400	987899	chr3:984257-988657	Non-NMF_13	ENSG00000134115	25.6734	265.782	137.037	337.003
chr3	98629433	98629889	chr3:98629433-98631866	NMF_13	ENSG00000064225	87.1555	87.3038	59.2482	1.62109
chr4	100030696	100031196	chr4:100027932-100033158	Non-NMF_13	ENSG00000164031	86.2115	123.494	130.838	14.5234
chr4	101618977	101619479	chr4:101617661-101620297	Non-NMF_13	ENSG00000153064	38.3796	11.9257	1.82569	5.90528
chr4	102744608	102745120	chr4:102741891-102745355	Non-NMF_13	ENSG00000145354	38.7406	39.4023	77.3063	101.545
chr4	107726352	107726854	chr4:107723215-107726854	NMF_13	ENSG00000138801	164.234	98.2829	93.695	36.1132
chr4	112468597	112469097	chr4:112465478-112469114	Non-NMF_13	ENSG00000138658	13.1429	25.5795	28.5472	17.1613
chr4	113927642	113928142	chr4:113924505-113930127	Non-NMF_13	ENSG00000145349	545.066	440.062	254.534	870.164
chr4	114749665	114750167	chr4:114747656-114751622	NMF_13	ENSG00000174607	45.2949	49.7439	8.80735	13.3434
chr4	139444645	139445144	chr4:139444411-139447659	NMF_13	ENSG00000085871	192.783	25.3912	7.51105	3.31706
chr4	145030512	145031017	chr4:145028529-145034139	Non-NMF_13	ENSG00000164162	66.1991	159.265	120.928	56.5784
chr4	157407840	157408197	chr4:157404728-157408197	Non-NMF_13	ENSG00000120251	1425.6	1402.88	834.326	1099.11
chr4	169317999	169318148	chr4:169317999-169318148	Non-NMF_13	ENSG00000137601	140.454	144.813	165.25	42.8386
chr4	169323856	169324022	chr4:169323856-169326499	Non-NMF_13	ENSG00000137601	140.454	144.813	165.25	42.8386
chr4	174990607	174991104	chr4:174990585-174993035	Non-NMF_13	ENSG00000145451	1.09816	1.67278	5.41713	9.78455
chr4	3456680	3457180	chr4:3456524-3458297	Non-NMF_13	ENSG00000159788	65.2313	196.276	91.2335	27.1904
chr4	42528065	42528565	chr4:42527723-42530523	Non-NMF_13	ENSG00000124406	601.654	758.566	579.312	74.4249
chr4	46293483	46293981	chr4:46292513-46297085	NMF_13	ENSG00000151834	421.93	411.479	225.107	178.223
chr4	46487763	46488250	chr4:46485984-46490653	Non-NMF_13	ENSG00000151834	421.93	411.479	225.107	178.223
chr4	46522040	46522537	chr4:46521561-46524530	Non-NMF_13	ENSG00000151834	421.93	411.479	225.107	178.223
chr4	46640489	46640988	chr4:46637429-46641369	Non-NMF_13	ENSG00000151834	421.93	411.479	225.107	178.223
chr4	65810184	65810455	chr4:65808174-65810455	Non-NMF_13	ENSG00000145242	25.0889	16.935	6.46252	63.3992
chr4	65811507	65811747	chr4:65811507-65814279	Non-NMF_13	ENSG00000145242	25.0889	16.935	6.46252	63.3992
chr4	69530341	69530842	chr4:69528367-69532008	Non-NMF_13	ENSG00000173597	0.732009	0.352946	0.685315	0.0148401
chr4	73768309	73768798	chr4:73765184-73768928	Non-NMF_13	ENSG00000169435	0.582382	0.138748	1.28966	0.297163
chr4	77362925	77363341	chr4:77362925-77365253	Non-NMF_13	ENSG00000138764	194.707	107.684	74.2141	57.804
chr4	80178078	80178577	chr4:80174938-80180344	Non-NMF_13	ENSG00000152784	242.391	256.76	747.365	220.586
chr4	80796584	80797065	chr4:80793516-80799045	Non-NMF_13	ENSG00000152785	0.152356	0.0148401	0.231519	0.466345
chr4	94154326	94154816	chr4:94153448-94154879	Non-NMF_13	ENSG00000163104	225.68	205.894	177.785	149.012
chr4	99193464	99193964	chr4:99192244-99194151	Non-NMF_13	ENSG00000164024	22.7542	71.5635	45.5058	14.0624
chr5	10718217	10718715	chr5:10717681-10720094	Non-NMF_13	ENSG00000112977	75.7834	54.7153	14.6878	2.5574
chr5	110206272	110206769	chr5:110204111-110208770	Non-NMF_13	ENSG00000186952	78.2832	126.4	6.05159	17.2582
chr5	115728478	115728978	chr5:115725503-115730967	Non-NMF_13	ENSG00000177879	151.618	172.938	187.51	112.13
chr5	122974561	122975032	chr5:122971455-122975074	Non-NMF_13	ENSG00000205302	101.355	80.1119	77.8424	46.6708
chr5	127676546	127677046	chr5:127675078-127680151	Non-NMF_13	ENSG00000164244	34.6106	56.9413	23.0835	16.7393
chr5	128632843	128633328	chr5:128632518-128635321	Non-NMF_13	ENSG00000138829	21.0442	113.517	20.6476	7.39715
chr5	140909351	140909836	chr5:140906221-140911890	Non-NMF_13	ENSG00000120314	8.98418	0.0148401	8.00315	9.54716
chr5	15060383	15060882	chr5:15058413-15064015	Non-NMF_13	ENSG00000154122	160.964	237.656	164.993	107.004
chr5	150873570	150874070	chr5:150872210-150877163	Non-NMF_13	ENSG00000132912	84.3636	103.676	93.0903	231.889
chr5	159235057	159235582	chr5:159234176-159236421	Non-NMF_13	ENSG00000145860	165.927	95.363	85.2112	70.8477
chr5	160992618	160993115	chr5:160990660-160995302	Non-NMF_13	ENSG00000118322	16.1373	4.84917	5.89453	1.83345
chr5	32289596	32290086	chr5:32287596-32293169	Non-NMF_13	ENSG00000056097	198.611	232.75	184.031	270.67
chr5	37268403	37268901	chr5:37266873-37269079	Non-NMF_13	ENSG00000082068	218.33	368.421	457.292	143.274
chr5	37796051	37796555	chr5:37795415-37798233	Non-NMF_13	ENSG00000168621	0.213567	0.438437	0.0148401	0.0148401
chr5	41662574	41663074	chr5:41659425-41665043	Non-NMF_13	ENSG00000182836	89.039	53.2418	22.6253	280.118
chr5	41997178	41997677	chr5:41994051-41998672	Non-NMF_13	ENSG00000151876	2.26442	7.12551	22.8283	6.62454
chr5	62104638	62105136	chr5:62102781-62108274	Non-NMF_13	ENSG00000068796	182.573	197.154	206.926	236.924
chr5	65490493	65490998	chr5:65487355-65491213	Non-NMF_13	ENSG00000123213	107.242	188.557	93.3703	46.8087
chr5	71898850	71899350	chr5:71896878-71902482	Non-NMF_13	ENSG00000131711	2360.29	1590.91	1267.68	2050.09
chr5	74788155	74788423	chr5:74787011-74788423	Non-NMF_13	ENSG00000164347	37.3766	53.6713	48.3463	82.6371
chr5	74788723	74788963	chr5:74788723-74789763	Non-NMF_13	ENSG00000164347	37.3766	53.6713	48.3463	82.6371
chr5	87592620	87593116	chr5:87589461-87595111	Non-NMF_13	ENSG00000134480	50.4884	208.702	513.7	139.019
chr6	105220353	105220837	chr6:105217493-105222766	NMF_13	ENSG00000085377	71.6389	120.267	95.8038	32.0438
chr6	121194109	121194607	chr6:121192125-121197766	Non-NMF_13	ENSG00000146350	125.554	139.395	72.85	36.2142
chr6	121216860	121217203	chr6:121216860-121217381	Non-NMF_13	ENSG00000146350	125.554	139.395	72.85	36.2142
chr6	122597439	122597926	chr6:122594505-122599931	Non-NMF_13	ENSG00000111897	219.996	116.479	186.429	332.486
chr6	123795514	123796014	chr6:123794686-123799159	Non-NMF_13	ENSG00000188580	233.176	110.836	1275.05	212.456
chr6	143871485	143871983	chr6:143869286-143872542	Non-NMF_13	ENSG00000169976	32.4926	4.92521	29.0733	20.1889
chr6	145573391	145573896	chr6:145570255-145575892	Non-NMF_13	ENSG00000112425	44.5198	68.9367	23.7257	34.317
chr6	159368865	159369367	chr6:159367659-159371341	Non-NMF_13	ENSG00000164694	1.78622	7.69879	34.5413	10.3517
chr6	160502605	160503105	chr6:160501907-160505098	Non-NMF_13	ENSG00000146477	1.07083	3.71118	7.97525	6.76482
chr6	165526238	165526737	chr6:165524254-165529351	Non-NMF_13	ENSG00000112541	259.174	239.363	193.797	143.023
chr6	30967808	30968291	chr6:30967808-30971424	Non-NMF_13	ENSG00000196230	883.779	224.134	57.804	210.425
chr6	31431876	31432436	chr6:31429886-31435550	Non-NMF_13	ENSG00000204469	50.1959	31.8276	30.4736	52.4993
chr6	47179194	47179659	chr6:47178328-47181671	Non-NMF_13	ENSG00000153292	0.170645	1.09946	0.0148401	3.91437
chr6	51054211	51054694	chr6:51052229-51057626	Non-NMF_13	ENSG00000008196	4.30082	5.60815	3.00235	7.80775
chr6	55623789	55623998	chr6:55623789-55624103	Non-NMF_13	ENSG00000146151	79.7643	8.13104	13.2361	105.886
chr6	55624104	55624364	chr6:55624104-55627500	Non-NMF_13	ENSG00000146151	79.7643	8.13104	13.2361	105.886
chr6	63135886	63136384	chr6:63132742-63138344	Non-NMF_13	ENSG00000146166	0.090752	0.438437	0.231519	0.0148401
chr6	68605666	68606164	chr6:68605114-68609291	Non-NMF_13	ENSG00000135298	3888.55	3888.55	2831.81	2831.81
chr6	77594710	77595076	chr6:77593211-77595076	Non-NMF_13	ENSG00000269964	1.87349	27.4245	1.58261	194.707
chr6	83014086	83014585	chr6:83010975-83016556	Non-NMF_13	ENSG00000118420	71.5899	85.6965	62.2857	47.9599
chr6	83360385	83360879	chr6:83359221-83364004	Non-NMF_13	ENSG00000013375	42.0199	50.4974	26.7868	13.1757
chr6	8406947	8407448	chr6:8403839-8409396	Non-NMF_13	ENSG00000124786	18.7577	38.0817	23.0835	57.9584
chr6	93663179	93663677	chr6:93661188-93664519	Non-NMF_13	ENSG00000135333	214.69	340.645	368.421	160.998
chr7	107734813	107735324	chr7:107732828-107736664	Non-NMF_13	ENSG00000164597	159.265	339.351	277.002	467.271
chr7	108672747	108673244	chr7:108672411-108676396	Non-NMF_13	ENSG00000135241	77.0343	68.0168	105.396	47.8894
chr7	11596331	11596831	chr7:11594341-11598567	Non-NMF_13	ENSG00000005108	830.712	844.447	934.946	72.1572
chr7	122206143	122206642	chr7:122203020-122208641	Non-NMF_13	ENSG00000008311	19.744	33.7924	19.7614	0.731982
chr7	124617045	124617544	chr7:124615083-124619168	Non-NMF_13	ENSG00000170775	0.373548	0.48118	2.62584	0.373548
chr7	129447755	129448246	chr7:129444646-129450234	Non-NMF_13	ENSG00000158467	189.911	287.659	133.352	228.535
chr7	138251772	138252272	chr7:138251598-138255375	Non-NMF_13	ENSG00000122779	244.057	220.383	157.863	69.6225
chr7	26999039	26999537	chr7:26997074-27002457	Non-NMF_13	ENSG00000005020	22.6301	3.42342	10.8227	32.5997
chr7	45545744	45546006	chr7:45545744-45547623	Non-NMF_13	ENSG00000164742	95.0946	99.4764	63.7388	43.3459
chr7	54949889	54950389	chr7:54949120-54952355	Non-NMF_13	ENSG00000146648	213.529	185.361	228.66	261.701
chr7	7724258	7724750	chr7:7722257-7726231	Non-NMF_13	ENSG00000106415	405.519	422.641	384.558	0.0148401
chr7	87280694	87281197	chr7:87278707-87284372	NMF_13	ENSG00000135185	34.9202	26.6132	18.3244	328.883
chr7	88381565	88382044	chr7:88380604-88384037	Non-NMF_13	ENSG00000075142	119.323	48.7896	52.5233	35.4276
chr8	100205394	100205732	chr8:100203385-100205732	Non-NMF_13	ENSG00000034677	112.708	102.897	108.729	45.1625
chr8	109942407	109942906	chr8:109940266-109943518	Non-NMF_13	ENSG00000164794	0.0148401	1.14441	0.0148401	0.0148401
chr8	131157652	131158151	chr8:131156922-131158710	Non-NMF_13	ENSG00000155897	8.6325	5.44018	4.73092	14.2755
chr8	144870575	144871041	chr8:144870575-144871053	Non-NMF_13	ENSG00000161016	406.113	78.3915	70.6252	32.3034
chr8	18109065	18109301	chr8:18106643-18109301	Non-NMF_13	ENSG00000104763	70.4315	36.6284	27.0954	87.8916
chr8	52568591	52569088	chr8:52568419-52569214	Non-NMF_13	ENSG00000147488	877.261	854.026	673.496	790.415
chr8	63320037	63320540	chr8:63320005-63322088	Non-NMF_13	ENSG00000185728	50.5984	100.703	166.571	79.5825
chr8	90413257	90413756	chr8:90410387-90414959	Non-NMF_13	ENSG00000180694	6.62042	23.9394	19.1801	8.59112
chr8	92767933	92768432	chr8:92765114-92769890	Non-NMF_13	ENSG00000205133	47.4318	30.1613	43.3877	2.56179
chr8	94299202	94299517	chr8:94296119-94299517	Non-NMF_13	ENSG00000079112	1.04727	1.59921	2.01439	0.814585
chr8	94300891	94301088	chr8:94300891-94303106	Non-NMF_13	ENSG00000079112	1.04727	1.59921	2.01439	0.814585
chr9	100074790	100075290	chr9:100074351-100078175	Non-NMF_13	ENSG00000119509	159.389	75.4624	194.156	86.9429
chr9	122564162	122564708	chr9:122564041-122565187	Non-NMF_13	ENSG00000095303	0.115289	0.138748	0.0148401	0.0148401
chr9	134924024	134924233	chr9:134924024-134926315	Non-NMF_13	ENSG00000130558	34.4833	47.5623	1.09275	70.0557
chr9	27639546	27640046	chr9:27637579-27643193	NMF_13	ENSG00000147894	188.272	77.6625	19.4504	22.3365
chr9	6101335	6101835	chr9:6099361-6104432	Non-NMF_13	ENSG00000183354	109.317	169.779	124.545	175.52
chr9	93974135	93974319	chr9:93973234-93974319	Non-NMF_13	ENSG00000158079	8.68989	79.2472	40.324	6.82449
chrX	108145453	108145953	chrX:108144933-108147978	Non-NMF_13	ENSG00000101842	0.0797167	0.844737	0.0148401	0.0148401
chrX	108480677	108481176	chrX:108477830-108483159	Non-NMF_13	ENSG00000188153	30.7888	218.647	9.24835	25.4143
chrX	114995319	114995421	chrX:114995319-114996568	Non-NMF_13	ENSG00000130224	119.119	260.533	286.544	43.9242
chrX	124159807	124160296	chrX:124156647-124160296	Non-NMF_13	ENSG00000101972	225.786	247.071	163.676	161.954
chrX	140258605	140259106	chrX:140255472-140261125	Non-NMF_13	ENSG00000134595	0.0221994	0.0148401	0.0148401	0.0148401
chrX	55618282	55618782	chrX:55615151-55619196	Non-NMF_13	ENSG00000083750	68.911	36.4025	23.4235	11.4211
chrX	56672234	56672733	chrX:56672226-56673584	Non-NMF_13	ENSG00000188021	38.5524	14.306	29.9485	32.5396
chrX	63313398	63313565	chrX:63310274-63313565	Non-NMF_13	ENSG00000186767	9.63987	0.659202	119.454	0.814585
chrX	63314184	63314574	chrX:63314184-63316507	Non-NMF_13	ENSG00000186767	9.63987	0.659202	119.454	0.814585
chrX	63630620	63630721	chrX:63627467-63630721	Non-NMF_13	ENSG00000131089	117.034	87.4757	68.2595	121.475
chrX	63630880	63631289	chrX:63630880-63632976	Non-NMF_13	ENSG00000131089	117.034	87.4757	68.2595	121.475
chrX	64216521	64216963	chrX:64213387-64218966	Non-NMF_13	ENSG00000184675	5.55322	11.755	6.93808	11.3539
chrX	64452117	64452613	chrX:64451254-64454595	Non-NMF_13	ENSG00000184675	5.55322	11.755	6.93808	11.3539
chrX	64740900	64741403	chrX:64737757-64743413	Non-NMF_13	ENSG00000126970	122.393	62.7613	100.479	16.0539
chrX	66392928	66393379	chrX:66392928-66396504	Non-NMF_13	ENSG00000089472	0.644086	4.40436	7.11962	6.77076
chrX	66484674	66485165	chrX:66481801-66487084	Non-NMF_13	ENSG00000131080	0.0639785	2.48064	0.979974	8.88945
chrX	66537725	66538221	chrX:66536641-66541316	Non-NMF_13	ENSG00000131080	0.0639785	2.48064	0.979974	8.88945
chrX	73048567	73049063	chrX:73045454-73050574	Non-NMF_13	ENSG00000186462	17.4784	10.7202	9.88709	1.1399
chrX	73169227	73169645	chrX:73166116-73169645	Non-NMF_13	ENSG00000186462	17.4784	10.7202	9.88709	1.1399
chrX	75470622	75471119	chrX:75470478-75473681	Non-NMF_13	ENSG00000102383	59.4454	99.7987	57.7684	14.7974
chrX	79851414	79851914	chrX:79849415-79854996	Non-NMF_13	ENSG00000122145	0.0221994	0.0148401	0.0148401	0.0148401
chrX	86308824	86309324	chrX:86306833-86312455	Non-NMF_13	ENSG00000126733	26.0602	9.21418	8.03856	65.032
chrX	87352746	87353240	chrX:87349629-87353882	Non-NMF_13	ENSG00000102271	88.2258	6.59261	34.8155	53.4264
chrX	9812896	9813387	chrX:9809976-9815382	Non-NMF_13	ENSG00000146950	25.5935	7.35062	4.83007	58.834
