# Supplementary material for: Gene regulatory innovations from transposable elements in primate cerebellum development
Source: Nat Commun. 2026 Jul 30;17:7598. doi: 10.1038/s41467-026-75700-7 (PMC13421694; doi:10.1038/s41467-026-75700-7)
Supplement: Supplementary file 12 — Source Data file [file 41467_2026_75700_MOESM12_ESM.xlsx]

## Sheet: Fig1f
celltype	stage	overlap_frac
Fetal_Fibro_Placental_2	Fetal	4.39
Fetal_Sympathoblast	Fetal	5.08173
Fetal_Placental_Neuron	Fetal	5.22995
Fetal_Oligo_Progenitor_2	Fetal	5.50601
Fetal_Mesothelial	Fetal	5.80118
Fetal_Fibro_General_4	Fetal	5.87241
Fetal_T_Lymphocyte_4_FASLG+	Fetal	6.22227
Fetal_Excitatory_Neuron_11	Fetal	6.45161
Fetal_Enteric_Glia	Fetal	6.87029
Luteal	Adult	7.27458
Fetal_Cholangiocyte	Fetal	7.47008
Pericyte_General_1	Adult	7.52936
Fetal_Inhibitory_Neuron_3	Fetal	7.58822
Fetal_Inhibitory_Neuron_1	Fetal	7.72792
Fetal_Retinal_Progenitor_2	Fetal	7.89427
Fetal_Astrocyte_2	Fetal	7.93719
Sm_Ms_Vaginal	Adult	7.98182
Fetal_Endothelial_Placental	Fetal	7.99572
Fetal_Skeletal_Myocyte_2	Fetal	8.05707
Fetal_Enteric_Neuron	Fetal	8.14786
Fetal_Stellate	Fetal	8.18926
Fetal_Astrocyte_4	Fetal	8.20411
Fetal_Retinal_Pigment	Fetal	8.25084
Fetal_Skeletal_Myocyte_3	Fetal	8.32969
Fetal_Endothelial_General_3	Fetal	8.34637
Sm_Ms_General	Adult	8.37129
Oligo_Precursor	Adult	8.38245
Fetal_Fibro_Splenic	Fetal	8.41363
Fetal_Satellite_2	Fetal	8.46686
Fetal_Astrocyte_5	Fetal	8.63314
Sm_Ms_GE_junction	Adult	8.66415
Fetal_Astrocyte_1	Fetal	8.69533
Pericyte_General_2	Adult	8.7054
Fetal_Astrocyte_3	Fetal	8.77879
Sm_Ms_Colon_2	Adult	8.84517
Fetal_Schwann_General	Fetal	8.84701
Fetal_Alveolar_Epithelial_2	Fetal	8.91296
Fetal_Enteroendocrine	Fetal	8.91828
Fetal_Erythroblast_5	Fetal	9.09853
Fetal_Islet	Fetal	9.10211
Sm_Ms_GI	Adult	9.10473
Fetal_Fibro_General_3	Fetal	9.14227
Fetal_Pulmonary_Neuroendocrine	Fetal	9.15124
Sm_Ms_Uterine	Adult	9.27447
Pericyte_General_4	Adult	9.28808
Fetal_Fibro_General_2	Fetal	9.38177
Fetal_Excitatory_Neuron_10	Fetal	9.38955
Fetal_Mesangial_2	Fetal	9.43007
Schwann_General	Adult	9.43931
Fetal_Satellite_1	Fetal	9.49536
Cardiac_Pericyte_3	Adult	9.51081
Fetal_Fibro_GI	Fetal	9.54465
Fetal_Acinar_2	Fetal	9.55181
Endothelial_General_1	Adult	9.61992
Enteric_Neuron	Adult	9.63659
Fetal_Metanephric	Fetal	9.63718
Fetal_Retinal_Neuron	Fetal	9.64808
Mammary_Luminal_Epi_2	Adult	9.66925
Melanocyte	Adult	9.71205
Fetal_Retinal_Progenitor_1	Fetal	9.71593
Fetal_Mesangial_1	Fetal	9.72848
Fetal_Acinar_1	Fetal	9.75451
Fetal_Inhibitory_Neuron_2	Fetal	9.76321
Fetal_Parietal+Chief	Fetal	9.80308
Fibro_Nerve	Adult	9.83361
Endothelial_General_3	Adult	9.89401
Nerve_Stromal	Adult	9.89418
Fetal_Excitatory_Neuron_2	Fetal	9.90876
Cardiac_Pericyte_4	Adult	9.92952
Fetal_Ductal	Fetal	9.93468
Fetal_Fibro_Muscle_1	Fetal	9.97324
Satellite	Adult	10.0025
Fetal_Alveolar_Cap_Endo	Fetal	10.0052
Fetal_Endocardial	Fetal	10.1836
Endothelial_General_2	Adult	10.1948
Pericyte_General_3	Adult	10.1953
Fetal_Excitatory_Neuron_1	Fetal	10.226
Naive_T	Adult	10.2481
Sm_Ms_Colon_1	Adult	10.2968
Pericyte_Muscularis	Adult	10.2976
Fetal_Endothelial_General_1	Fetal	10.3088
Fetal_Chromaffin	Fetal	10.3356
Cardiac_Pericyte_2	Adult	10.3398
Alveolar_Cap_Endo	Adult	10.3583
Fetal_Macrophage_General_2	Fetal	10.3586
Fetal_Goblet	Fetal	10.6046
Fetal_Ureteric_Bud	Fetal	10.6246
Skin_Granular_Epidermal	Adult	10.6474
Oligodendrocyte	Adult	10.653
Skin_Eccrine_Epidermal	Adult	10.6743
Fibro_GI	Adult	10.6909
Sm_Ms_Muscularis_2	Adult	10.7008
Fetal_Lymphatic	Fetal	10.7398
Fetal_Gastri_Goblet	Fetal	10.7892
Fetal_Excitatory_Neuron_9	Fetal	10.8106
Fetal_Endothelial_General_2	Fetal	10.84
Fetal_Skeletal_Myocyte_1	Fetal	10.855
Sm_Ms_Mucosal	Adult	10.8636
Lymphatic	Adult	10.9105
GABA_2	Adult	10.9325
Gastric_Neuroendocrine	Adult	10.936
Vasc_Sm_Muscle_2	Adult	10.9604
Astrocyte_2	Adult	10.989
Fetal_Endothelial_Hepatic_2	Fetal	11.0181
Fetal_T_Lymphocyte_3_IL2+	Fetal	11.0357
Fetal_Fibro_General_1	Fetal	11.0496
Ductal	Adult	11.0588
Fetal_Hematopoeitic_Stem	Fetal	11.1293
Sm_Ms_Muscularis_1	Adult	11.2508
Sm_Ms_Muscularis_3	Adult	11.2897
Fibro_Epithelial	Adult	11.2946
Astrocyte_1	Adult	11.3288
Fetal_Excitatory_Neuron_8	Fetal	11.3594
Fetal_Erythroblast_4	Fetal	11.3776
Fetal_Excitatory_Neuron_6	Fetal	11.5388
Fetal_T_Lymphocyte_2_Cytotoxic	Fetal	11.622
Myoepithelial	Adult	11.6289
Vasc_Sm_Muscle_1	Adult	11.6582
Mammary_Epithelial	Adult	11.7845
Fetal_Endothelial_Hepatic_1	Fetal	11.7897
Fetal_B_Lymphocyte_3_NPY+	Fetal	11.8113
T_lymphocyte_2_CD4+	Adult	11.9221
Natural_Killer_T	Adult	11.9252
Fetal_Photoreceptor	Fetal	11.9401
Fetal_Inhibitory_Neuron_5	Fetal	11.9783
Fetal_Cardiac_Fibroblast	Fetal	11.9945
T_Lymphocyte_1_CD8+	Adult	12.3513
Fetal_Alveolar_Epithelial_1	Fetal	12.3686
Endothelial_Myocardial	Adult	12.3874
Fetal_Fibro_General_5	Fetal	12.4078
Mast	Adult	12.4108
GABA_1	Adult	12.4262
Endocardial	Adult	12.4372
Cardiac_Pericyte_1	Adult	12.4808
Fetal_A_Cardiomyocyte	Fetal	12.4953
Fetal_T_Lymphocyte_1_CD4+	Fetal	12.5013
Fetal_B_Lymphocyte_2_CXCR5+	Fetal	12.5102
Fetal_Excitatory_Neuron_4	Fetal	12.532
Fibro_Muscle	Adult	12.5428
Keratinocyte_1	Adult	12.6363
Endothelial_Exocrine	Adult	12.6576
Fetal_V_Cardiomyocyte	Fetal	12.6893
Fetal_Excitatory_Neuron_7	Fetal	12.9219
Cilliated	Adult	12.9273
BBB_Endothelial	Adult	12.9461
Fetal_Megakaryocyte	Fetal	12.9691
Memory_B	Adult	12.9731
Fibro_Liver_Adrenal	Adult	12.9768
Fetal_Erythroblast_1	Fetal	12.9784
Mammary_Basal_Epi	Adult	13.0276
Fetal_Excitatory_Neuron_5	Fetal	13.0623
Enterochromaffin	Adult	13.1718
Fetal_Inhibitory_Neuron_4	Fetal	13.2031
Fetal_Thymocyte	Fetal	13.2198
Fetal_Fibro_Placental_1	Fetal	13.3845
Fibro_General	Adult	13.478
Acinar	Adult	13.4849
Fetal_B_Lymphocyte_1_SPIB+	Fetal	13.5131
Fetal_Cilliated	Fetal	13.6174
Fetal_Excitatory_Neuron_3	Fetal	13.6371
Type_II_Skeletal_Myocyte	Adult	13.649
Fetal_Erythroblast_2	Fetal	13.6793
Fetal_Adrenal_Neuron	Fetal	13.6886
Mesothelial	Adult	13.7749
Mammary_Luminal_Epi_1	Adult	13.8501
Glomerulosa	Adult	13.8608
Type_I_Skeletal_Myocyte	Adult	13.9317
Cardiac_Fibroblast	Adult	13.9636
Plasma_B	Adult	13.9653
Chief	Adult	14.0541
Fetal_Macrophage_Hepatic_3	Fetal	14.0664
Fetal_Excitatory_Neuron_12	Fetal	14.1435
Beta_1	Adult	14.1533
Alpha_2	Adult	14.2004
Transitional_Cortical	Adult	14.5469
Alveolar_Type_2_Immune	Adult	14.5694
Fetal_Macrophage_General_4	Fetal	14.6679
Paneth	Adult	14.7143
Fasciculata	Adult	14.7446
Delta+Gamma	Adult	14.8112
Fetal_Enterocyte_2	Fetal	14.908
Fetal_Hepatoblast	Fetal	14.9394
Club	Adult	14.9584
Fetal_Enterocyte_3	Fetal	15.1308
Fetal_Macrophage_Hepatic_2	Fetal	15.1384
Fetal_Macrophage_General_3	Fetal	15.2774
A_Cardiomyocyte	Adult	15.4511
Alpha_1	Adult	15.6245
Skin_Basal_Epidermal	Adult	15.7321
Fetal_Macrophage_General_1	Fetal	15.8011
V_Cardiomyocyte	Adult	15.9205
Airway_Goblet	Adult	16.022
Adipocyte	Adult	16.2726
Parietal	Adult	16.312
Beta_2	Adult	16.4771
Microglia	Adult	16.6656
Cortical_Epithelial	Adult	16.9036
Fetal_Adrenal_Cortical	Fetal	16.9051
Keratinocyte_2	Adult	16.9647
SI_Goblet	Adult	17.0397
Fetal_Macrophage_Placental	Fetal	17.1341
Fetal_Erythroblast_3	Fetal	17.2014
Glutamatergic_2	Adult	17.5449
Foveolar	Adult	17.6352
Alveolar_Type_2	Adult	17.6494
Alveolar_Type_1	Adult	17.6916
Follicular	Adult	17.7869
Fetal_Macrophage_Hepatic_1	Fetal	18.0962
Colon_Epithelial_3	Adult	18.1378
Glutamatergic_1	Adult	18.6194
Macrophage_General	Adult	18.7831
Tuft	Adult	18.897
Enterocyte	Adult	19.0506
Colon_Goblet	Adult	19.3496
Colon_Epithelial_1	Adult	19.3983
Fetal_Enterocyte_1	Fetal	19.8249
Colon_Epithelial_2	Adult	20.2114
Hepatocyte	Adult	20.326
Macrophage_Gen_or_Alv	Adult	20.658
Esophageal_Epithelial	Adult	22.6779
Fetal_Syncitio+Cytotrophoblast	Fetal	25.4712
Fetal_Extravillous_Trophoblast	Fetal	25.986

## Sheet: Fig1h
repClass	repName	div_median	log2_enr_TE
LTR	ERV3-16A3_LTR	32.505	1.7645
LTR	LTR101_Mam	45.3	1.00575
LTR	LTR104_Mam	45.29	0.712372
LTR	LTR105_Mam	40.49	1.39402
LTR	LTR16	32.97	1.18217
LTR	LTR16A	33.96	0.892111
LTR	LTR16A1	33.19	1.9038
LTR	LTR16A2	34.34	0.632178
LTR	LTR16B1	30.64	1.4533
LTR	LTR16B2	28.675	1.66041
LTR	LTR16C	34.675	0.927377
LTR	LTR16E1	36.06	0.318755
LTR	LTR16E2	37.82	0.498701
LTR	LTR1A2	10.41	2.6451
LTR	LTR1B	11.5	3.29299
LTR	LTR1D1	11.23	1.59272
LTR	LTR2752	13.87	3.65653
LTR	LTR33	37.11	1.39626
LTR	LTR33A	39.51	1.8456
LTR	LTR33A_v	34.82	0.914119
LTR	LTR33B	40.73	1.72759
LTR	LTR40a	28.13	1.28625
LTR	LTR40c	28.3	1.74939
LTR	LTR41	27.485	1.15127
LTR	LTR41C	33.785	1.56047
LTR	LTR50	33.185	1.32503
LTR	LTR53	21.865	1.75172
LTR	LTR67B	40.11	1.06496
LTR	LTR78	43.15	0.370175
LTR	LTR78B	43.56	0.525214
LTR	LTR79	42.9	0.842836
LTR	LTR8	12.14	0.0240083
LTR	LTR81A	44.25	1.22841
LTR	LTR81C	45.39	1.40588
LTR	LTR82A	35.88	1.20283
LTR	LTR82B	37.63	0.724571
LTR	LTR84b	44.29	0.451649
LTR	LTR85a	43.485	-0.0591339
LTR	LTR85b	44.62	0.332939
LTR	LTR85c	45.4	0.427537
LTR	LTR88a	44.04	0.883651
LTR	LTR88b	44.39	1.72012
LTR	LTR88c	46.745	0.996582
LTR	LTR89	45.86	1.32404
LTR	LTR8A	17.08	0.178569
LTR	LTR8B	17.25	0.624594
LTR	LTR91	44.19	1.18104
LTR	LTR91A	45.94	0.237452
LTR	LTR9D	12.58	2.42048
LTR	MER21A	16.31	0.722021
LTR	MER21B	18.64	0.718777
LTR	MER21C	23.54	0.616337
LTR	MER41A	7.82	-0.026194
LTR	MER41B	10.61	2.62579
LTR	MER49	16.625	2.20044
LTR	MER50	12.64	0.358358
LTR	MER52A	13.55	3.18666
LTR	MER52D	15.645	2.51893
LTR	MER68	21.23	1.00689
LTR	MER74A	22	0.274915
LTR	MER74B	27.945	0.397858
LTR	MER77B	28.5	0.652163
LTR	MER89	22.22	1.92919
LTR	MER90a	27.27	1.48087
LTR	MLT1A	23.29	-0.0246598
LTR	MLT1A0	20.525	-2.00883
LTR	MLT1A1	20.96	-1.42903
LTR	MLT1B	21.67	-0.665898
LTR	MLT1C	22.14	0.507372
LTR	MLT1C2	23.8	-0.120709
LTR	MLT1D	24.42	-0.804313
LTR	MLT1E1A	28.53	0.909834
LTR	MLT1E2	27.5	1.00419
LTR	MLT1E3	27.64	0.917128
LTR	MLT1F	27.58	1.91168
LTR	MLT1F1	26.35	2.2209
LTR	MLT1F2	28.09	2.12702
LTR	MLT1G	32.08	1.64983
LTR	MLT1G1	32.64	2.23698
LTR	MLT1G3	31.105	2.04564
LTR	MLT1H	35.605	2.46802
LTR	MLT1H1	33.82	1.74207
LTR	MLT1H2	36.3	1.97831
LTR	MLT1I	38.88	1.52796
LTR	MLT1J	40.24	0.332437
LTR	MLT1J1	39.655	0.994613
LTR	MLT1J2	40.06	0.444734
LTR	MLT1K	42.72	0.636575
LTR	MLT1L	40.92	0.60857
LTR	MLT1M	43.32	2.22056
LTR	MLT1N2	41.31	1.90452
LTR	MLT1O	43.42	1.51995
LTR	MLT2B1	20.625	1.51158
LTR	MLT2B2	18.61	0.141117
LTR	MLT2B3	17.02	0.842613
LTR	MLT2B4	20.62	0.587637
LTR	MLT2C1	26.46	1.01152
LTR	MLT2D	21.25	0.406626
LTR	MLT2F	32.735	0.629771
LTR	MSTA	13.59	-0.587657
LTR	MSTA1	21.63	1.77601
LTR	MSTB	15.57	-0.174715
LTR	MSTB1	17.12	1.18555
LTR	MSTD	21.12	-0.952902
LTR	MamGypLTR1a	42.44	0.646355
LTR	MamGypLTR1b	44.875	0.839127
LTR	MamGypLTR1c	44.37	1.39317
LTR	MamGypLTR1d	44.5	1.34703
LTR	MamGypLTR2b	44.105	1.13881
LTR	MamGypLTR2c	44.82	1.04006
LTR	MamGypLTR3a	45.79	1.30005
LTR	MamGypLTR4	42.92	1.43678
LTR	MamRep1527	43.21	2.66478
LTR	MamRep605	43.665	1.38388
LTR	MamRep605b	46.47	0.889717
LTR	THE1A	7.9	-0.246726
LTR	THE1B	10.22	-2.21354
LTR	THE1C	10.14	-0.0185732
LTR	THE1D	11.82	0.996679
ERV-int	ERV24B_Prim	48.995	0.119538
ERV-int	ERV24_Prim	38.29	0.421142
ERV-int	ERV3-16A3_I	35.01	0.62891
ERV-int	ERVL	24.25	1.54919
ERV-int	ERVL-B4	20.71	0.84987
ERV-int	ERVL-E	41.01	0.526007
ERV-int	ERVL16A-int	34.05	0.567306
ERV-int	ERVL16C-int	37.09	1.04022
ERV-int	ERVL16E2-int	38.075	-0.196259
ERV-int	ERVL40	31.86	0.890953
ERV-int	ERVL67B	41.59	0.609498
ERV-int	HERV16	37.54	0.992392
ERV-int	HERVK22	10.96	1.48697
ERV-int	HERVK9	5.01	0.903019
ERV-int	HERVL	7.55	0.382811
ERV-int	HERVL18	13.81	1.89907
ERV-int	HERVS71	12.61	1.73712
ERV-int	MER21-int	20.7	1.26859
ERV-int	MER57A-int	20.88	-0.165636
ERV-int	MLT1H-int	36.33	-0.371882
ERV-int	MLT1J-int	40.49	0.292424
ERV-int	MLT1K-int	45.41	1.96631
ERV-int	MLT1N2-int	43.24	-0.224498
ERV-int	MamGyp-int	50.25	1.72444
ERV-int	MamGypsy2-I	45.34	2.09853
ERV-int	THE1-int	9.05	-2.39299
ERV-int	THE1D-int	11.92	-0.876815
LINE	CR1_Mam	47.09	0.520248
LINE	HAL1	38.96	-0.862292
LINE	HAL1ME	41.98	-0.537974
LINE	HAL1b	39.365	-0.873667
LINE	L1M1_5end	16.65	-0.381379
LINE	L1M2_5end	23.94	-2.4761
LINE	L1M2_orf2	18.14	-3.11391
LINE	L1M3_orf2	20.79	-3.29362
LINE	L1M3a_5end	35.63	2.45811
LINE	L1M3b_5end	33.24	0.596191
LINE	L1M3e_5end	33.16	0.0297442
LINE	L1M4_5end	25.71	-1.58791
LINE	L1M4_orf2	22.53	-4.15159
LINE	L1M4b_5end	26.77	-0.583067
LINE	L1M4c_5end	31.65	-2.12017
LINE	L1M5_orf2	39.15	-2.20992
LINE	L1M6_5end	45.82	-0.333535
LINE	L1M7_5end	41.93	-0.0154061
LINE	L1MA2_3end	12.19	-1.6766
LINE	L1MA3_3end	12.85	-1.08488
LINE	L1MA4_3end	17.94	-1.39685
LINE	L1MA8_3end	17.35	-2.40364
LINE	L1MB2_3end	18.78	-0.952906
LINE	L1MB3_3end	18.84	-0.471769
LINE	L1MB4_3end	19.945	-1.40976
LINE	L1MB5_3end	21.68	-0.923903
LINE	L1MB7_3end	21.44	-0.364081
LINE	L1MB8_3end	21.58	-0.354139
LINE	L1MC1_3end	18.31	-1.23354
LINE	L1MC2_3end	20.54	-0.852287
LINE	L1MC3_3end	23.8	-1.34158
LINE	L1MC4_3end	33.69	-1.71422
LINE	L1MC4_5end	39.51	-1.72331
LINE	L1MC4a_3end	29.11	-2.09807
LINE	L1MC5_3end	30.28	-1.68084
LINE	L1MC5a_3end	35.8	-0.860786
LINE	L1MCa_5end	23.3	-2.05867
LINE	L1MCb_5end	28.47	-0.733846
LINE	L1MCc_5end	39.225	-0.234157
LINE	L1MD1_3end	21.8	-0.371009
LINE	L1MD2_3end	26.385	-0.946832
LINE	L1MD2_5end	33.67	1.51103
LINE	L1MD3_3end	28.34	-0.87217
LINE	L1MDa_5end	26.61	-0.608105
LINE	L1ME1_3end	28.76	-2.01688
LINE	L1ME2_3end	29.585	-1.70692
LINE	L1ME3A_3end	31.97	-1.40619
LINE	L1ME3B_3end	34.955	-1.72517
LINE	L1ME3Cz_3end	37.94	-2.40508
LINE	L1ME3E_3end	37.295	-0.987768
LINE	L1ME3G_3end	41.38	-1.51438
LINE	L1ME3_3end	31.13	-1.68323
LINE	L1ME4a_3end	39.76	-2.6124
LINE	L1ME4b_3end	38.35	-1.65263
LINE	L1ME5_3end	40.89	-0.0271205
LINE	L1MEb_5end	37.685	-0.475244
LINE	L1MEc_5end	31.82	-1.43579
LINE	L1MEd_5end	40.33	-1.04031
LINE	L1MEf_5end	32.34	-2.31016
LINE	L1MEg1_5end	42.36	1.2917
LINE	L1MEg2_5end	40.98	1.52997
LINE	L1MEg_5end	37.7	-1.51675
LINE	L1MEh_5end	42.185	-0.0793306
LINE	L1MEi_5end	39.76	-0.458344
LINE	L1MEj_5end	42.61	-0.00578788
LINE	L1P3_5end	7.735	-1.50553
LINE	L1P3_orf2	6.61	-4.78411
LINE	L1P4_orf2	15.18	-2.9606
LINE	L1P4b_5end	29.405	1.43581
LINE	L1PA13_5end	18.69	0.333283
LINE	L1PA15-16_5end	21.6	-1.10078
LINE	L1PA15_3end	12.99	-2.41103
LINE	L1PA16_3end	14.56	-2.29807
LINE	L1PBa1_5end	12.49	0.50242
LINE	L1PBa_5end	13.74	-1.44774
LINE	L1PREC2_5end	16.565	-0.615463
LINE	L1PREC2_orf2	12.02	-2.07943
LINE	L2	48.36	0.118704
LINE	L2a_3end	38.26	-0.919693
LINE	L2b_3end	42.57	-0.182842
LINE	L2c_3end	46.14	-0.772054
LINE	L2d2_3end	46.53	-1.13135
LINE	L2d_3end	48	-1.03614
LINE	L3	47.69	0.327264
LINE	L3b_3end	48.86	0.720971
LINE	L4_A_Mam	44.52	0.667149
LINE	L4_B_Mam	46.57	0.446134
LINE	L4_C_Mam	47.24	0.51465
LINE	MamRTE1	48.57	3.44753
LINE	Plat_L3	47.84	1.27006
SINE	AluJb	11.92	-2.73297
SINE	AluJo	13.54	-2.82204
SINE	AluJr	13.77	-3.75113
SINE	AluJr4	14.64	-3.65405
SINE	AluSx	7.5	-4.26537
SINE	AluSx1	7.4	-5.47493
SINE	AluSz	7.93	-4.10941
SINE	AluSz6	9.26	-3.10192
SINE	MIR	37.67	-4.50551
SINE	MIRb	40.96	-4.60767
SINE	MamSINE1	47.29	0.882685
DNA	Arthur1B	29.59	0.372881
DNA	Arthur2	42.175	1.6531
DNA	BLACKJACK	28.95	0.358026
DNA	Charlie1a	23.58	-0.462269
DNA	Charlie29a	35.06	0.549612
DNA	Charlie2a	33.04	0.84458
DNA	Charlie2b	30.69	0.108622
DNA	Charlie8	34.46	1.01893
DNA	EUTREP2	39.21	1.93023
DNA	MARNA	43.76	0.465628
DNA	MER102a	36.995	0.821736
DNA	MER102b	34.9	0.970134
DNA	MER103C	38.67	-1.17829
DNA	MER113	33.73	0.866099
DNA	MER124	47.75	1.88273
DNA	MER1A	9.26	2.01071
DNA	MER1B	10.515	0.923472
DNA	MER44B	15.745	1.23912
DNA	MER45B	21.415	1.79601
DNA	MER45C	25.02	1.6968
DNA	MER58B	21.035	1.39378
DNA	MamRep137	35.74	1.0615
DNA	MamRep434	42.98	1.43116
DNA	MamTip2b	46.07	0.980927
DNA	Tigger1	13.57	-1.55491
DNA	Tigger10	45.35	1.0526
DNA	Tigger12c	37.98	1.06674
DNA	Tigger13a	33.67	0.151846
DNA	Tigger15a	45.21	0.300222
DNA	Tigger17a	17.275	1.12744
DNA	Tigger19a	43.98	1.29382
DNA	Tigger19b	46.87	1.4111
DNA	Tigger2	13.17	-0.836048
DNA	Tigger20a	41.415	0.230566
DNA	Tigger3a	14.24	-0.326292
DNA	Tigger3b	13.865	-0.303576
DNA	Tigger4	13.6	0.285091
DNA	Tigger6a	20.17	0.721897
DNA	UCON105	47.19	1.37817
DNA	X12_DNA	48.28	1.25267
DNA	X4b_DNA	46.92	1.47741
DNA	X9a_DNA	44.835	1.4045
DNA	Zaphod	26.885	0.310591
DNA	hAT-1_Mam	40.47	1.33454

## Sheet: Fig2c-e, FigS4
repName	div_median	window	NMF program	DeepCeREvo prediction	-log10 Q value	log2 NMF/catlas
MLT1K	42.72	0_500	NMF_1	0.049156	0.212977	-0.791714
MLT1K	42.72	95_595	NMF_1	0.00137416	0	-0.886104
MLT1N2	41.31	0_500	NMF_1	0.0101491	0	-1.11634
MLT1N2	41.31	62_562	NMF_1	0.0206215	0.0795323	-1.11787
MLT1L	40.92	0_500	NMF_1	0.0176376	0.0978234	-0.72357
MLT1L	40.92	100_600	NMF_1	0.00255479	0	-0.719076
MLT1L	40.92	110_610	NMF_1	0.000812265	0	-0.712308
MLT1J	40.24	0_500	NMF_1	7.26311e-05	0	-1.24586
MLT1J	40.24	12_512	NMF_1	0.000174784	0	-1.24586
MLT1J2	40.06	0_448	NMF_1	0.0447076	0.280361	-1.00942
MLT1I	38.88	0_411	NMF_1	0.00225918	0	-1.26625
LTR33	37.11	0_500	NMF_1	0.162639	0.484573	-1.58385
LTR33	37.11	15_515	NMF_1	0.151256	0.484573	-1.58385
MLT1H	35.605	0_500	NMF_1	0.00653027	0	-1.05083
MLT1H	35.605	49_549	NMF_1	0.00760873	0	-1.05083
LTR16C	34.675	0_489	NMF_1	0.070169	0.480793	-0.0206038
MLT1H1	33.82	0_500	NMF_1	0.0117372	0	0.406169
MLT1H1	33.82	55_555	NMF_1	0.010913	0	0.410594
LTR16A1	33.19	0_456	NMF_1	0.235868	1.10775	0.896021
MLT1G1	32.64	0_500	NMF_1	0.000291267	0	0.194389
MLT1G1	32.64	79_579	NMF_1	0.0020168	0	0.192006
MLT1G	32.08	0_500	NMF_1	0.00307353	0.212977	0.351967
MLT1G3	31.105	0_500	NMF_1	0.00289329	0.0516411	-0.119409
MLT1G3	31.105	95_595	NMF_1	0.103672	0.576203	-0.125535
MLT1F2	28.09	0_500	NMF_1	0.000386476	0	-1.33168
MLT1F2	28.09	60_560	NMF_1	0.000324132	0	-1.33168
MLT1F	27.58	0_500	NMF_1	0.00030638	0	-0.758592
MLT1F	27.58	48_548	NMF_1	0.00060278	0	-0.758592
MLT1C2	23.8	0_461	NMF_1	0.00123488	0	-1.37753
MER21C	23.54	0_500	NMF_1	0.148998	0.582917	-0.0242516
MER21C	23.54	100_600	NMF_1	0.085166	0.341612	0.00413017
MER21C	23.54	200_700	NMF_1	0.167067	0.576203	-0.117215
MER21C	23.54	300_800	NMF_1	0.107196	0.480793	-0.0265918
MLT2B1	20.625	0_500	NMF_1	0.132237	0.751052	0.361931
MLT2B1	20.625	20_520	NMF_1	0.0709275	0.483548	0.361931
MER21B	18.64	200_700	NMF_1	0.0993549	0.299947	0.495013
MER21B	18.64	300_800	NMF_1	0.0254348	0.00842202	0.785565
MER21B	18.64	368_868	NMF_1	0.0339377	0.294264	1.00892
MER49	16.625	100_600	NMF_1	0.0219389	0.208317	1.63428
MER49	16.625	200_700	NMF_1	0.00945982	0.0795323	1.59948
MER49	16.625	300_800	NMF_1	0.108438	0.942308	1.83824
MER49	16.625	400_900	NMF_1	0.311269	1.83734	2.05667
MER49	16.625	423_923	NMF_1	0.297853	1.83734	2.1424
MER72	15.54	0_500	NMF_1	0.0832981	0.294264	3.5421
MER72	15.54	100_600	NMF_1	0.416145	1.32965	3.46995
MER72	15.54	200_700	NMF_1	0.281915	1.095	3.44423
MER72	15.54	222_722	NMF_1	0.455499	1.32965	3.48098
MER66B	13.955	0_486	NMF_1	0.0441678	0.162768	1.78493
LTR18B	12.99	0_500	NMF_1	0.0854633	0.484573	1.38352
LTR18B	12.99	100_600	NMF_1	0.146291	0.692434	1.35481
LTR18B	12.99	114_614	NMF_1	0.143425	0.576203	1.35481
LTR9	11.635	0_500	NMF_1	0.0847259	0.530173	2.20636
LTR9	11.635	100_600	NMF_1	0.048482	0.212977	2.20636
LTR9	11.635	112_612	NMF_1	0.073473	0.42743	2.21601
LTR9B	10.85	0_500	NMF_1	0.0804508	0.280361	2.34772
LTR9B	10.85	100_600	NMF_1	0.151888	0.470129	2.34772
LTR9B	10.85	144_644	NMF_1	0.222027	0.692434	2.34772
MER41B	10.61	0_500	NMF_1	0.0893907	0.480793	2.11807
MER41B	10.61	100_600	NMF_1	0.284514	1.16072	2.04515
MER41B	10.61	134_634	NMF_1	0.20038	1.10775	2.04515
THE1D-int	11.92	100_600	NMF_1	0.00158273	0.0411212	1.02014
THE1D-int	11.92	200_700	NMF_1	0.267428	1.32965	1.00413
THE1D-int	11.92	300_800	NMF_1	0.578027	2.77072	0.935334
THE1D-int	11.92	400_900	NMF_1	0.872787	2.77072	0.907703
THE1D-int	11.92	500_1000	NMF_1	0.903233	2.77072	0.82047
THE1D-int	11.92	600_1100	NMF_1	0.0275619	0.162768	0.887429
THE1D-int	11.92	700_1200	NMF_1	0.0296205	0.162768	0.924218
THE1D-int	11.92	800_1300	NMF_1	0.0227095	0.412223	0.899127
L2	48.36	0_500	NMF_1	0.0079283	0	-1.72553
L2	48.36	100_600	NMF_1	0.0182754	0.0013227	-1.70437
L2	48.36	800_1300	NMF_1	0.0214477	0.0360421	-2.17289
L2	48.36	900_1400	NMF_1	0.0319281	0.162768	-2.25947
L2	48.36	1000_1500	NMF_1	0.0295008	0.257882	-2.35924
L2	48.36	1100_1600	NMF_1	0.0102803	0	-2.5918
L2	48.36	1200_1700	NMF_1	0.014721	0.00842202	-2.4409
L2	48.36	1300_1800	NMF_1	0.0119576	0.0117156	-2.58116
L2	48.36	1400_1900	NMF_1	0.00407945	0	-2.50391
L2	48.36	1500_2000	NMF_1	0.00151681	0	-2.1361
L2	48.36	1600_2100	NMF_1	0.00846368	0.0795323	-1.73975
L2	48.36	1700_2200	NMF_1	0.000202793	0.00842202	-1.74473
L2	48.36	1800_2300	NMF_1	0.00687131	0.295223	-1.82392
L2	48.36	1900_2400	NMF_1	0.0404866	0.530173	-2.11133
L2	48.36	2000_2500	NMF_1	0.0390339	0.582917	-2.1792
L2	48.36	2100_2600	NMF_1	0.026885	0.480793	-2.56012
L2	48.36	2200_2700	NMF_1	0.0242664	0.212977	-2.42534
L2	48.36	2300_2800	NMF_1	0.021083	0.0975328	-2.36572
L2	48.36	2400_2900	NMF_1	0.0177881	0.0978234	-2.28078
L2	48.36	2500_3000	NMF_1	0.0248197	0.144685	-2.29501
L2	48.36	2582_3082	NMF_1	0.0346229	0.208317	-2.27021
L2d_3end	48	0_500	NMF_1	0.0605	0.470129	-1.32371
L2d_3end	48	16_516	NMF_1	0.0622921	0.530173	-1.33697
L3	47.69	2600_3100	NMF_1	0.000702835	0	-0.539808
L3	47.69	2700_3200	NMF_1	0.000877679	0	-0.18373
L3	47.69	2800_3300	NMF_1	0.0109058	0.106236	-0.181631
L3	47.69	2900_3400	NMF_1	0.0495441	0.484573	-0.237245
L3	47.69	3000_3500	NMF_1	0.0081111	0.0891785	-0.333004
L3	47.69	3100_3600	NMF_1	0.00737266	0.162768	-0.364795
L3	47.69	3200_3700	NMF_1	0.00544637	0.0013227	-0.0262995
L2d2_3end	46.53	0_500	NMF_1	0.107645	0.576203	-0.235476
L2d2_3end	46.53	55_555	NMF_1	0.127023	1.02218	-0.115994
L2c_3end	46.14	0_478	NMF_1	0.110461	0.69908	-1.07991
L2b_3end	42.57	0_466	NMF_1	0.113537	0.577296	-0.437569
L1ME4b_3end	38.35	0_500	NMF_1	0.00295254	0	-0.088382
L1ME4b_3end	38.35	100_600	NMF_1	0.003578	0	-0.121326
L1ME4b_3end	38.35	200_700	NMF_1	0.022975	0.0516411	-0.294441
L1ME4b_3end	38.35	300_800	NMF_1	0.0258373	0.0360421	-0.260048
L1ME4b_3end	38.35	392_892	NMF_1	0.0704335	0.480793	-0.702324
L2a_3end	38.26	0_500	NMF_1	0.0613729	0.480793	-1.60853
L2a_3end	38.26	17_517	NMF_1	0.0552082	0.480793	-1.45323
Tigger15a	45.21	0_500	NMF_1	0.148561	0.880834	-0.017679
Tigger15a	45.21	100_600	NMF_1	0.0884255	1.10775	0.113252
Tigger15a	45.21	200_700	NMF_1	0.0851587	0.800679	0.275309
Tigger15a	45.21	215_715	NMF_1	0.13568	1.32965	0.323175
MamRep434	42.98	0_426	NMF_1	0.0290157	0.530173	1.99777
MER1A	9.26	0_500	NMF_1	0.0976553	0.296632	1.24536
MER1A	9.26	29_529	NMF_1	0.0960746	0.309159	1.24536
MamGypLTR2c	44.82	0_500	NMF_2	0.024938	0.0101853	1.12544
MamGypLTR2c	44.82	100_600	NMF_2	0.0112685	0	0.85026
MamGypLTR2c	44.82	200_700	NMF_2	0.024368	0.0857746	1.02939
MamGypLTR2c	44.82	300_800	NMF_2	0.0943466	0.700718	1.25179
MamGypLTR2c	44.82	400_900	NMF_2	0.0589138	0.265467	1.44327
MamGypLTR2c	44.82	500_1000	NMF_2	0.0449271	0.09401	1.2116
MamGypLTR2c	44.82	568_1068	NMF_2	0.0578027	0.180299	1.35132
LTR88b	44.39	0_500	NMF_2	0.000931477	0	0.855205
LTR88b	44.39	100_600	NMF_2	0.00280002	0	1.13945
LTR88b	44.39	200_700	NMF_2	0.0131475	0	1.1631
LTR88b	44.39	300_800	NMF_2	0.00495835	0	1.48205
LTR88b	44.39	337_837	NMF_2	0.00550899	0	1.12196
MamRep605	43.665	0_500	NMF_2	0.453878	0.365714	1.47146
MamRep605	43.665	100_600	NMF_2	0.584972	0.700718	1.62858
MamRep605	43.665	200_700	NMF_2	0.301639	0.218902	1.68964
MamRep605	43.665	300_800	NMF_2	0.0251628	0.0101853	1.6557
MamRep605	43.665	349_849	NMF_2	0.0522734	0.0303153	1.78734
LTR78B	43.56	0_500	NMF_2	0.0240336	0.0800637	0.782753
LTR78B	43.56	100_600	NMF_2	0.0290205	0.0802484	0.753607
LTR78B	43.56	200_700	NMF_2	0.0226157	0.11241	1.13945
LTR78B	43.56	300_800	NMF_2	0.0278011	0.0604255	1.37711
LTR78B	43.56	400_900	NMF_2	0.01152	0	1.05406
LTR78B	43.56	500_1000	NMF_2	0.00904781	0	1.05904
LTR78B	43.56	600_1100	NMF_2	0.0131891	0.01045	1.1718
LTR78B	43.56	700_1200	NMF_2	0.0190482	0.0015122	1.10468
LTR78B	43.56	796_1296	NMF_2	0.029985	0.0101853	0.747848
MLT1O	43.42	0_500	NMF_2	0.0332633	0.0303153	-0.0617161
MLT1O	43.42	42_542	NMF_2	0.0554047	0.0793817	-0.0652434
MLT1M	43.32	0_500	NMF_2	0.0316663	0.000178344	0.653792
MLT1M	43.32	100_600	NMF_2	0.0172775	0.00760907	0.711609
MLT1M	43.32	172_672	NMF_2	0.029323	0.0164156	0.635912
MamRep1527	43.21	200_700	NMF_2	0.114608	0.0604255	1.10468
MamRep1527	43.21	300_800	NMF_2	0.0419928	0	1.40954
LTR78	43.15	0_500	NMF_2	0.0482097	0.0793817	0.143852
LTR78	43.15	100_600	NMF_2	0.0306812	0.0800637	0.546686
LTR78	43.15	200_700	NMF_2	0.012336	0	0.364285
LTR78	43.15	300_800	NMF_2	0.019026	0.0101853	0.979723
LTR78	43.15	400_900	NMF_2	0.0218403	0.0582937	0.827228
LTR78	43.15	500_1000	NMF_2	0.0305033	0.09401	0.744618
LTR78	43.15	600_1100	NMF_2	0.0115409	0	0.442551
LTR78	43.15	700_1200	NMF_2	0.00893453	0	0.498734
LTR78	43.15	800_1300	NMF_2	0.0106642	0	0.371468
LTR78	43.15	804_1304	NMF_2	0.0122567	0	0.382783
LTR79	42.9	0_500	NMF_2	0.0707607	0.141501	0.623792
LTR79	42.9	27_527	NMF_2	0.121935	0.180299	0.623792
MLT1K	42.72	0_500	NMF_2	0.0326251	0.0303153	0.708989
MLT1K	42.72	95_595	NMF_2	0.0899769	0.12779	0.690288
MLT1N2	41.31	0_500	NMF_2	0.00629068	0	1.08299
MLT1N2	41.31	62_562	NMF_2	0.0110809	0	1.08145
MLT1L	40.92	0_500	NMF_2	0.105486	0.11241	0.283801
MLT1L	40.92	100_600	NMF_2	0.0841217	0.141501	0.231712
MLT1L	40.92	110_610	NMF_2	0.00538715	0.0101853	0.23848
LTR33B	40.73	0_500	NMF_2	0.013301	0	1.47463
LTR33B	40.73	3_503	NMF_2	0.00881483	0	1.47463
MLT1J	40.24	0_500	NMF_2	0.000609771	0	-0.0809507
MLT1J	40.24	12_512	NMF_2	0.00136633	0	-0.0809507
LTR67B	40.11	0_500	NMF_2	0.0160476	0.0748702	1.18202
LTR67B	40.11	100_600	NMF_2	0.113168	0.153605	1.17785
LTR67B	40.11	120_620	NMF_2	0.062113	0.0800637	1.19041
MLT1J2	40.06	0_448	NMF_2	0.0323219	0.0101853	0.315433
MLT1J1	39.655	0_444	NMF_2	0.0324936	0	1.09505
LTR33A	39.51	0_500	NMF_2	0.0186722	0	0.534103
LTR33A	39.51	20_520	NMF_2	0.0262666	0.0303153	0.534103
MLT1I	38.88	0_411	NMF_2	0.163558	0.180299	1.15814
LTR16D	37.47	0_500	NMF_2	0.0250189	0	1.03289
LTR16D	37.47	100_600	NMF_2	0.0261634	0	1.01203
LTR16D	37.47	151_651	NMF_2	0.0477671	0.0808118	1.03289
LTR33	37.11	0_500	NMF_2	0.0294486	0.0101853	1.18578
LTR33	37.11	15_515	NMF_2	0.035174	0.0582937	1.18578
MLT1H2	36.3	0_489	NMF_2	0.0134982	0	1.76455
MLT1H	35.605	0_500	NMF_2	0.0306565	0.01045	1.61045
MLT1H	35.605	49_549	NMF_2	0.0313241	0.0101853	1.61045
LTR16C	34.675	0_489	NMF_2	0.0178796	0	0.534255
LTR16A	33.96	0_451	NMF_2	0.00247199	0	0.135933
MLT1H1	33.82	0_500	NMF_2	0.0429138	0.0629303	1.46799
MLT1H1	33.82	55_555	NMF_2	0.0241416	0	1.47241
LTR50	33.185	0_500	NMF_2	0.0175545	0	0.184116
LTR50	33.185	100_600	NMF_2	0.0132802	0.0224186	0.114375
LTR50	33.185	200_700	NMF_2	0.00857325	0	0.239611
LTR50	33.185	295_795	NMF_2	0.0055914	0	0.29145
MLT1G1	32.64	0_500	NMF_2	0.00166187	0	1.8807
MLT1G1	32.64	79_579	NMF_2	0.0163237	0	1.87832
MLT1G	32.08	0_500	NMF_2	0.00149529	0	1.09186
MLT1G3	31.105	0_500	NMF_2	0.00147597	0	1.42784
MLT1G3	31.105	95_595	NMF_2	0.0058692	0	1.42171
MLT1E1A	28.53	0_500	NMF_2	0.0754294	0.11241	0.876413
MLT1E1A	28.53	100_600	NMF_2	0.119522	0.0880122	0.895735
MLT1E1A	28.53	180_680	NMF_2	0.115346	0.0857746	0.966327
MLT1F2	28.09	0_500	NMF_2	0.284666	0.421895	1.91071
MLT1F2	28.09	60_560	NMF_2	0.400736	0.643537	1.91071
MLT1F	27.58	0_500	NMF_2	0.104595	0.180299	1.35053
MLT1F	27.58	48_548	NMF_2	0.103992	0.153605	1.35053
MLT1E2	27.5	0_500	NMF_2	0.158673	0.265467	0.972612
MLT1E2	27.5	100_600	NMF_2	0.142806	0.205307	0.935962
MLT1E2	27.5	127_627	NMF_2	0.112565	0.135565	0.945645
MLT1F1	26.35	0_500	NMF_2	0.109267	0.180299	1.75321
MLT1F1	26.35	69_569	NMF_2	0.073848	0.0857746	1.75043
MLT1D	24.42	0_500	NMF_2	0.260601	0.35922	-0.241769
MLT1D	24.42	5_505	NMF_2	0.26118	0.35922	-0.241769
MLT1C2	23.8	0_461	NMF_2	0.259696	0.35922	-0.16371
MLT1B	21.67	0_390	NMF_2	0.174841	0.35922	-0.0131252
MLT2D	21.25	0_414	NMF_2	0.0927109	0.0802484	0.754184
MLT2B1	20.625	0_500	NMF_2	0.0868563	0.0857746	1.89768
MLT2B1	20.625	20_520	NMF_2	0.0881749	0.11241	1.89768
MLT2B4	20.62	0_500	NMF_2	0.0752359	0.0800637	0.715639
MLT2B4	20.62	56_556	NMF_2	0.10875	0.141501	0.715639
MSTB1	17.12	0_432	NMF_2	0.0516355	0.0448124	0.316186
MLT2B3	17.02	0_500	NMF_2	0.0679555	0.0802484	0.323322
MLT2B3	17.02	54_554	NMF_2	0.303991	0.643537	0.323322
MER52D	15.645	1400_1900	NMF_2	0.00790726	0	0.967178
MER52D	15.645	1500_2000	NMF_2	0.0210997	0.027668	1.05406
MER52D	15.645	1600_2100	NMF_2	0.0266018	0.153605	1.2116
MER52D	15.645	1623_2123	NMF_2	0.0422585	0.278022	1.25668
MSTB	15.57	0_426	NMF_2	0.0987967	0.180299	0.179586
MER66C	15.14	0_500	NMF_2	0.0631081	0.0807226	1.71236
MER66C	15.14	55_555	NMF_2	0.0900983	0.0800637	1.71236
LTR1B1	14.28	0_500	NMF_2	0.0328164	0.0625503	3.44255
LTR1B1	14.28	100_600	NMF_2	0.0873851	0.202146	3.15304
LTR1B1	14.28	200_700	NMF_2	0.0425103	0.0857746	3.10468
LTR1B1	14.28	300_800	NMF_2	0.0400223	0.0731053	2.81517
LTR1B1	14.28	318_818	NMF_2	0.0423068	0.0731053	2.28755
MSTA	13.59	0_428	NMF_2	0.0315422	0.00986589	-1.79762
MER52A	13.55	100_600	NMF_2	0.0114064	0	-0.864067
MER52A	13.55	200_700	NMF_2	0.0100479	0.0303153	-0.272839
MER52A	13.55	300_800	NMF_2	0.0212034	0.11241	-0.0991908
MER52A	13.55	400_900	NMF_2	0.0154271	0.00760907	0.114375
MER52A	13.55	500_1000	NMF_2	0.0161454	0.0202117	0.463576
MER52A	13.55	600_1100	NMF_2	0.0164313	0.0101853	0.567741
MER52A	13.55	700_1200	NMF_2	0.028643	0.0381274	1.1631
MER52A	13.55	800_1300	NMF_2	0.0202063	0	1.01895
MER52A	13.55	900_1400	NMF_2	0.0265708	0.0303153	0.991471
MER52A	13.55	1000_1500	NMF_2	0.0413394	0.0857746	1.21665
MER52A	13.55	1100_1600	NMF_2	0.0295511	0.0410394	1.14954
MER52A	13.55	1200_1700	NMF_2	0.0155724	0.0101853	1.12062
MER52A	13.55	1255_1755	NMF_2	0.0615878	0.365714	1.18202
LTR9D	12.58	0_500	NMF_2	0.0126319	0	0.948562
LTR9D	12.58	100_600	NMF_2	0.0249009	0	0.948562
LTR9D	12.58	145_645	NMF_2	0.0726372	0.0807226	0.986037
THE1D	11.82	0_381	NMF_2	0.0428969	0.0370058	-1.2241
LTR9	11.635	0_500	NMF_2	0.0414297	0.0303153	2.14265
LTR9	11.635	100_600	NMF_2	0.0831409	0.153605	2.14265
LTR9	11.635	112_612	NMF_2	0.0709052	0.12743	2.1523
LTR1B	11.5	0_500	NMF_2	0.0158632	0	3.97344
LTR1B	11.5	100_600	NMF_2	0.0226663	0.0857746	3.91204
LTR1B	11.5	200_700	NMF_2	0.0308719	0.0261138	3.77453
LTR1B	11.5	300_800	NMF_2	0.0302486	0.0524793	3.70559
LTR1B	11.5	324_824	NMF_2	0.0394996	0.0880122	3.51349
LTR1D	10.87	0_500	NMF_2	0.0426176	0.12743	3.675
LTR1D	10.87	100_600	NMF_2	0.0354648	0.0793817	3.20422
LTR1D	10.87	200_700	NMF_2	0.0310838	0.0101853	3.28525
LTR1D	10.87	300_800	NMF_2	0.0312053	0.0264821	2.77249
LTR1D	10.87	400_900	NMF_2	0.0392872	0.0410394	2.7209
LTR1D	10.87	475_975	NMF_2	0.0244665	0	2.66411
LTR1A2	10.41	0_500	NMF_2	0.111542	0.421895	1.96608
LTR1A2	10.41	100_600	NMF_2	0.0310383	0.0731053	1.87739
LTR1A2	10.41	200_700	NMF_2	0.0462793	0.0808118	1.87251
LTR1A2	10.41	300_800	NMF_2	0.0295381	0	2.02222
LTR1A2	10.41	337_837	NMF_2	0.0111417	0	2.04785
MamGypsy2-I	45.34	300_800	NMF_2	0.243897	0.141501	2.34725
MamGypsy2-I	45.34	400_900	NMF_2	0.279644	0.135565	2.30717
MamGypsy2-I	45.34	500_1000	NMF_2	0.2577	0.141501	2.61087
MamGypsy2-I	45.34	600_1100	NMF_2	0.384377	0.244353	2.74211
MamGypsy2-I	45.34	700_1200	NMF_2	0.224998	0.120399	2.8865
MamGypsy2-I	45.34	800_1300	NMF_2	0.171176	0.0793817	3.10468
MamGypsy2-I	45.34	900_1400	NMF_2	0.0876043	0.0206896	3.07915
MamGypsy2-I	45.34	1000_1500	NMF_2	0.0247944	0	3.07915
MamGypsy2-I	45.34	1100_1600	NMF_2	0.0419073	0	2.4526
MamGypsy2-I	45.34	2200_2700	NMF_2	0.230036	0.208559	2.91204
MamGypsy2-I	45.34	2300_2800	NMF_2	0.189515	0.153605	2.76908
MamGypsy2-I	45.34	2400_2900	NMF_2	0.0490408	0	2.59011
MamGypsy2-I	45.34	2500_3000	NMF_2	0.0749123	0.0259316	2.76908
MamGypsy2-I	45.34	2900_3400	NMF_2	0.109266	0.0800637	2.4526
MamGypsy2-I	45.34	3100_3600	NMF_2	0.31492	0.229744	2.79656
MamGypsy2-I	45.34	3200_3700	NMF_2	0.135785	0.0880122	2.63902
MamGypsy2-I	45.34	3300_3800	NMF_2	0.331287	0.265467	2.61436
MamGypsy2-I	45.34	3400_3900	NMF_2	0.310124	0.35922	2.61436
MamGypsy2-I	45.34	3500_4000	NMF_2	0.350453	0.365714	2.42661
ERVL-E	41.01	1500_2000	NMF_2	0.0272522	0.0101853	1.03429
ERVL-E	41.01	1600_2100	NMF_2	0.0327837	0.0162741	0.921082
ERVL-E	41.01	1700_2200	NMF_2	0.057209	0.153605	0.72617
ERVL-E	41.01	1900_2400	NMF_2	0.114764	0.107169	0.388475
ERVL-E	41.01	2000_2500	NMF_2	0.0616726	0.0303153	0.542803
ERVL-E	41.01	2100_2600	NMF_2	0.112514	0.0303153	0.420183
ERVL-E	41.01	2200_2700	NMF_2	0.0465763	0	0.631929
ERVL-E	41.01	2300_2800	NMF_2	0.0533104	0	0.250971
ERVL-E	41.01	2800_3300	NMF_2	0.153557	0.0857746	0.512865
ERVL-E	41.01	2900_3400	NMF_2	0.120985	0.0448124	0.95784
ERVL-E	41.01	3000_3500	NMF_2	0.081996	0.0101853	1.14385
ERVL-E	41.01	3100_3600	NMF_2	0.125302	0.0509073	1.03289
ERVL-E	41.01	3200_3700	NMF_2	0.14045	0.0802484	1.38066
ERVL-E	41.01	3300_3800	NMF_2	0.0643986	0.0101853	1.49418
ERVL-E	41.01	3400_3900	NMF_2	0.206654	0.254293	1.36184
ERVL-E	41.01	3500_4000	NMF_2	0.247862	0.333963	2.20238
ERVL-E	41.01	3600_4100	NMF_2	0.102424	0.0857746	2.40954
ERVL-E	41.01	3700_4200	NMF_2	0.239402	0.265467	2.36772
ERVL-E	41.01	3800_4300	NMF_2	0.160082	0.180299	2.18801
ERVL-E	41.01	3900_4400	NMF_2	0.163529	0.141501	2.38066
ERVL-E	41.01	4000_4500	NMF_2	0.207846	0.157708	2.29733
ERVL-E	41.01	4100_4600	NMF_2	0.171937	0.135565	2.30601
ERVL-E	41.01	4200_4700	NMF_2	0.123657	0.0880122	2.42375
ERVL-E	41.01	4300_4800	NMF_2	0.12689	0.0807226	2.14487
ERVL-E	41.01	4400_4900	NMF_2	0.0254782	0	1.87641
ERVL-E	41.01	4500_5000	NMF_2	0.00835369	0	1.51972
ERVL-E	41.01	4600_5100	NMF_2	0.00128256	0	1.50265
ERVL-E	41.01	4700_5200	NMF_2	0.00147423	0	1.54571
ERVL-E	41.01	4800_5300	NMF_2	0.00903579	0	1.53948
ERVL-E	41.01	4900_5400	NMF_2	0.00829885	0	1.17868
ERV3-16A3_I	35.01	1300_1800	NMF_2	0.0228915	0	2.23396
ERV3-16A3_I	35.01	1400_1900	NMF_2	0.00884117	0	1.75823
ERV3-16A3_I	35.01	1500_2000	NMF_2	0.0139941	0.01045	1.41379
ERV3-16A3_I	35.01	2900_3400	NMF_2	0.0165942	0	2.08422
ERV3-16A3_I	35.01	3000_3500	NMF_2	0.0354521	0	2.35132
ERV3-16A3_I	35.01	3300_3800	NMF_2	0.160804	0.153605	2.2116
ERV3-16A3_I	35.01	3400_3900	NMF_2	0.0926384	0.0589926	2.06404
ERV3-16A3_I	35.01	3500_4000	NMF_2	0.0754057	0.0527977	2.02451
ERV3-16A3_I	35.01	3600_4100	NMF_2	0.156221	0.141501	1.89411
ERV3-16A3_I	35.01	3900_4400	NMF_2	0.209905	0.365714	1.37598
ERV3-16A3_I	35.01	4000_4500	NMF_2	0.0631616	0.0800637	1.42661
ERVL16A-int	34.05	2900_3400	NMF_2	0.107727	0.0751433	1.69481
ERVL16A-int	34.05	3000_3500	NMF_2	0.104589	0.0808118	1.72617
ERVL16A-int	34.05	3100_3600	NMF_2	0.153012	0.135565	2.00515
ERVL-B4	20.71	3100_3600	NMF_2	0.254249	0.135565	1.63405
ERVL-B4	20.71	3200_3700	NMF_2	0.0736856	0.00421432	1.82457
ERVL-B4	20.71	3300_3800	NMF_2	0.0244672	0	2.23021
ERVL-B4	20.71	3400_3900	NMF_2	0.0673868	0.0589926	2.13945
ERVL-B4	20.71	3500_4000	NMF_2	0.173761	0.233798	2.32707
ERVL-B4	20.71	3600_4100	NMF_2	0.172238	0.12743	2.6557
ERVL-B4	20.71	3700_4200	NMF_2	0.281492	0.265467	2.83231
ERVL-B4	20.71	3800_4300	NMF_2	0.437229	0.407853	3.4526
ERVL-B4	20.71	3900_4400	NMF_2	0.34777	0.365714	3.46909
ERVL-B4	20.71	4000_4500	NMF_2	0.643856	1.93818	3.04262
ERVL-B4	20.71	4100_4600	NMF_2	0.360648	0.35922	3.06118
ERVL-B4	20.71	4200_4700	NMF_2	0.239613	0.141501	3.19779
ERVL-B4	20.71	4300_4800	NMF_2	0.203508	0.153605	3.06404
ERVL-B4	20.71	4400_4900	NMF_2	0.0921204	0.0303153	2.05406
ERVL-B4	20.71	4500_5000	NMF_2	0.0103778	0	2.07915
ERVL-B4	20.71	4600_5100	NMF_2	0.00309051	0	1.62663
ERVL-B4	20.71	4700_5200	NMF_2	0.000975193	0	1.61436
ERVL-B4	20.71	4800_5300	NMF_2	0.0115186	0.0101853	1.68964
ERVL-B4	20.71	5000_5500	NMF_2	0.0580597	0.0600628	2.30717
MamRTE1	48.57	500_1000	NMF_2	0.00524207	0	2.47908
MamRTE1	48.57	600_1100	NMF_2	0.0050644	0	2.74211
MamRTE1	48.57	700_1200	NMF_2	0.023457	0	2.7652
MamRTE1	48.57	800_1300	NMF_2	0.00377988	0	2.56964
MamRTE1	48.57	900_1400	NMF_2	0.0255158	0	2.27977
MamRTE1	48.57	1200_1700	NMF_2	0.0866312	0.0550442	2.68964
MamRTE1	48.57	1500_2000	NMF_2	0.205531	0.120399	2.56154
MamRTE1	48.57	1600_2100	NMF_2	0.240581	0.225819	2.42661
MamRTE1	48.57	1700_2200	NMF_2	0.18943	0.240781	2.9945
MamRTE1	48.57	1800_2300	NMF_2	0.272628	0.180299	2.76003
MamRTE1	48.57	1900_2400	NMF_2	0.261058	0.254293	2.72617
MamRTE1	48.57	2000_2500	NMF_2	0.222774	0.180299	2.67103
MamRTE1	48.57	2100_2600	NMF_2	0.278609	0.265467	2.13945
MamRTE1	48.57	2200_2700	NMF_2	0.1358	0.0808118	2.25668
MamRTE1	48.57	2300_2800	NMF_2	0.0788707	0.0101853	1.93221
MamRTE1	48.57	2400_2900	NMF_2	0.0957556	0.0793817	1.70258
MamRTE1	48.57	2500_3000	NMF_2	0.147811	0.0808118	1.69287
MamRTE1	48.57	2600_3100	NMF_2	0.265785	0.218902	1.75104
MamRTE1	48.57	2700_3200	NMF_2	0.574878	0.982035	1.83403
MamRTE1	48.57	2800_3300	NMF_2	0.348765	0.35922	2.27263
MamRTE1	48.57	2900_3400	NMF_2	0.204949	0.153605	2.16953
MamRTE1	48.57	3000_3500	NMF_2	0.0132496	0	2.19583
MamRTE1	48.57	3100_3600	NMF_2	0.0121683	0	2.09734
MamRTE1	48.57	3200_3700	NMF_2	0.032024	0.00760907	2.21955
MamRTE1	48.57	3300_3800	NMF_2	0.0199019	0	1.95784
MamRTE1	48.57	3312_3812	NMF_2	0.0141673	0	1.96718
L2	48.36	0_500	NMF_2	0.0282025	0.0857746	0.375816
L2	48.36	100_600	NMF_2	0.0363613	0.0448124	0.0455036
L2	48.36	200_700	NMF_2	0.0431292	0.0427238	0.00414437
L2	48.36	300_800	NMF_2	0.0671585	0.0731053	0.155013
L2	48.36	400_900	NMF_2	0.0609231	0.0629303	0.0791465
L2	48.36	500_1000	NMF_2	0.0849646	0.104617	-0.0198266
L2	48.36	600_1100	NMF_2	0.0732683	0.09401	-0.174178
L2	48.36	700_1200	NMF_2	0.0691815	0.0802484	0.0305583
L2	48.36	800_1300	NMF_2	0.047653	0.0748702	0.191492
L2	48.36	900_1400	NMF_2	0.0701546	0.0807226	0.0918575
L2	48.36	1000_1500	NMF_2	0.119073	0.192419	0.087247
L2	48.36	1100_1600	NMF_2	0.104618	0.180299	-0.0274851
L2	48.36	1200_1700	NMF_2	0.0659654	0.0589926	0.0614932
L2	48.36	1300_1800	NMF_2	0.0687606	0.0164156	0.0920897
L2	48.36	1400_1900	NMF_2	0.041713	0.0800637	0.00269441
L2	48.36	1500_2000	NMF_2	0.00506768	0	0.0131832
L2	48.36	1600_2100	NMF_2	0.01772	0	-0.0218811
L2	48.36	1700_2200	NMF_2	0.00136572	0	-0.0268645
L2	48.36	1800_2300	NMF_2	0.0130996	0	-0.134071
L2	48.36	1900_2400	NMF_2	0.0469679	0	-0.175041
L2	48.36	2000_2500	NMF_2	0.0571773	0.0101853	-0.18449
L2	48.36	2100_2600	NMF_2	0.0763272	0.0800637	-0.0243659
L2	48.36	2200_2700	NMF_2	0.102498	0.0916593	0.0183469
L2	48.36	2300_2800	NMF_2	0.10333	0.0800637	0.0254067
L2	48.36	2400_2900	NMF_2	0.103638	0.0800637	0.161859
L2	48.36	2500_3000	NMF_2	0.0513808	0	0.181849
L2	48.36	2582_3082	NMF_2	0.0270898	0	0.257277
L2d_3end	48	0_500	NMF_2	0.0271341	0	0.290651
L2d_3end	48	16_516	NMF_2	0.0214882	0	0.27739
L3	47.69	100_600	NMF_2	0.0306489	0.00986589	0.912036
L3	47.69	200_700	NMF_2	0.0551487	0.0800637	0.927143
L3	47.69	300_800	NMF_2	0.0728583	0.0807226	1.03289
L3	47.69	400_900	NMF_2	0.122332	0.153605	1.05406
L3	47.69	500_1000	NMF_2	0.0883922	0.0800637	0.794579
L3	47.69	600_1100	NMF_2	0.253116	0.365714	0.952035
L3	47.69	700_1200	NMF_2	0.238084	0.386543	0.664109
L3	47.69	1300_1800	NMF_2	0.159071	0.35922	0.332092
L3	47.69	1400_1900	NMF_2	0.0473462	0.0264821	0.239611
L3	47.69	1500_2000	NMF_2	0.00474472	0	0.361839
L3	47.69	1600_2100	NMF_2	0.00229616	0	0.297327
L3	47.69	1700_2200	NMF_2	0.000109532	0	0.335687
L3	47.69	1800_2300	NMF_2	0.0133281	0	0.109843
L3	47.69	2400_2900	NMF_2	0.135294	0.333963	0.0665464
L3	47.69	2500_3000	NMF_2	0.0726439	0.240781	0.501341
L3	47.69	2600_3100	NMF_2	0.127814	0.285368	0.522011
L3	47.69	2700_3200	NMF_2	0.254247	0.35922	0.573235
L3	47.69	2800_3300	NMF_2	0.189986	0.177992	0.48787
L3	47.69	2900_3400	NMF_2	0.0912566	0.0808118	0.519719
L3	47.69	3000_3500	NMF_2	0.324513	0.265467	0.506422
L3	47.69	3100_3600	NMF_2	0.370028	0.300768	0.392169
L3	47.69	3200_3700	NMF_2	0.166848	0.141501	0.698485
L3	47.69	3300_3800	NMF_2	0.112688	0.0880122	0.59391
L3	47.69	3400_3900	NMF_2	0.0211137	0.0124126	0.522994
L3	47.69	3500_4000	NMF_2	0.0027895	0	0.474076
L3	47.69	3599_4099	NMF_2	0.00183307	0	0.487747
L4_C_Mam	47.24	1800_2300	NMF_2	0.0393215	0.0748702	1.84165
L4_C_Mam	47.24	1900_2400	NMF_2	0.00145823	0	1.7104
L4_C_Mam	47.24	2100_2600	NMF_2	0.000340532	0	1.60461
L4_C_Mam	47.24	2200_2700	NMF_2	0.0136098	0.0101853	1.72617
L4_C_Mam	47.24	2700_3200	NMF_2	0.0345158	0.0800637	1.91204
L4_C_Mam	47.24	2800_3300	NMF_2	0.0594042	0.0802484	2.06404
L4_C_Mam	47.24	3400_3900	NMF_2	0.13285	0.11241	1.56154
L4_C_Mam	47.24	3500_4000	NMF_2	0.419656	0.407853	1.35132
L4_C_Mam	47.24	3600_4100	NMF_2	0.422698	0.396267	1.33915
L4_C_Mam	47.24	3700_4200	NMF_2	0.388712	0.35922	1.61436
L4_C_Mam	47.24	3800_4300	NMF_2	0.328593	0.265467	1.90081
L4_C_Mam	47.24	3900_4400	NMF_2	0.179449	0.12743	2.16788
L4_C_Mam	47.24	4000_4500	NMF_2	0.143648	0.0807226	2.17868
L4_C_Mam	47.24	4100_4600	NMF_2	0.259922	0.244353	1.95268
L4_C_Mam	47.24	4200_4700	NMF_2	0.220048	0.199072	1.50994
L4_C_Mam	47.24	4300_4800	NMF_2	0.0841775	0.153605	1.42477
L4_C_Mam	47.24	4400_4900	NMF_2	0.146665	0.233798	1.09612
L4_C_Mam	47.24	4500_5000	NMF_2	0.0135978	0	1.10468
L2d2_3end	46.53	0_500	NMF_2	0.029671	0	0.24138
L2d2_3end	46.53	55_555	NMF_2	0.0304732	0	0.2784
L2c_3end	46.14	0_478	NMF_2	0.0398936	0	0.0184316
L1M6_5end	45.82	0_500	NMF_2	0.0773	0.0800637	1.01203
L1M6_5end	45.82	100_600	NMF_2	0.0808358	0.0802484	1.13945
L1M6_5end	45.82	200_700	NMF_2	0.113103	0.135062	1.33255
L1M6_5end	45.82	300_800	NMF_2	0.0634801	0.0303153	1.44715
L1M6_5end	45.82	400_900	NMF_2	0.0739339	0.0800637	1.40742
L1M6_5end	45.82	500_1000	NMF_2	0.10199	0.12743	1.43091
L1M6_5end	45.82	600_1100	NMF_2	0.113559	0.11241	1.68108
L1M6_5end	45.82	700_1200	NMF_2	0.125726	0.122543	1.37806
L1M6_5end	45.82	800_1300	NMF_2	0.0800577	0.0857746	1.43955
L1M6_5end	45.82	900_1400	NMF_2	0.0300884	0.0101853	1.59011
L4_A_Mam	44.52	2300_2800	NMF_2	0.110104	0.333963	1.91204
L4_A_Mam	44.52	2400_2900	NMF_2	0.224731	0.421895	1.95784
L4_A_Mam	44.52	2500_3000	NMF_2	0.0428492	0.157708	1.83879
L4_A_Mam	44.52	2700_3200	NMF_2	0.132586	0.240781	2.05406
L4_A_Mam	44.52	2800_3300	NMF_2	0.247803	0.401795	1.94856
L4_A_Mam	44.52	2900_3400	NMF_2	0.134298	0.157708	1.98604
L4_A_Mam	44.52	3200_3700	NMF_2	0.0723694	0.0225869	1.40107
L4_A_Mam	44.52	3300_3800	NMF_2	0.0448929	0.0303153	1.3151
L4_A_Mam	44.52	3400_3900	NMF_2	0.0498832	0.0322021	1.27977
L4_A_Mam	44.52	3600_4100	NMF_2	0.0755057	0.0808118	1.25668
L4_A_Mam	44.52	3700_4200	NMF_2	0.194816	0.265467	1.15715
L4_A_Mam	44.52	4000_4500	NMF_2	0.175258	0.141501	0.702583
L4_A_Mam	44.52	4100_4600	NMF_2	0.110867	0.109767	0.512865
L4_A_Mam	44.52	4200_4700	NMF_2	0.0415217	0.0015122	0.474631
L4_A_Mam	44.52	4300_4800	NMF_2	0.103314	0.0802484	0.200542
L2b_3end	42.57	0_466	NMF_2	0.0333649	0.0101853	0.15118
L1MEg1_5end	42.36	0_500	NMF_2	0.00357639	0	0.987224
L1MEg1_5end	42.36	100_600	NMF_2	0.0168378	0	0.968219
L1MEg1_5end	42.36	200_700	NMF_2	0.00541108	0	0.937303
L1MEg1_5end	42.36	283_783	NMF_2	0.0199447	0	0.88413
HAL1ME	41.98	0_500	NMF_2	0.00121629	0	1.4526
HAL1ME	41.98	100_600	NMF_2	0.000213744	0	1.27783
HAL1ME	41.98	200_700	NMF_2	8.84053e-05	0	1.14954
HAL1ME	41.98	300_800	NMF_2	0.00108401	0	1.50604
HAL1ME	41.98	400_900	NMF_2	0.00848332	0	1.70258
HAL1ME	41.98	500_1000	NMF_2	0.0115792	0	1.26818
HAL1ME	41.98	600_1100	NMF_2	0.0165247	0	1.34435
HAL1ME	41.98	700_1200	NMF_2	0.000780189	0	1.22087
HAL1ME	41.98	800_1300	NMF_2	0.000169377	0	1.27977
L1ME3G_3end	41.38	0_500	NMF_2	0.116994	0.180299	-0.633314
L1ME3G_3end	41.38	100_600	NMF_2	0.0573127	0.180299	-0.903027
L1ME3G_3end	41.38	200_700	NMF_2	0.0756652	0.11241	-0.856148
L1ME3G_3end	41.38	300_800	NMF_2	0.126149	0.153605	-0.640358
L1ME3G_3end	41.38	400_900	NMF_2	0.0354243	0	-0.409892
L1ME3G_3end	41.38	424_924	NMF_2	0.0424965	0.0101853	-0.335891
L1MEd_5end	40.33	0_500	NMF_2	0.00176823	0	0.359811
L1MEd_5end	40.33	100_600	NMF_2	0.0131395	0	0.0713796
L1MEd_5end	40.33	200_700	NMF_2	0.0267355	0.0101853	0.00884986
L1MEd_5end	40.33	300_800	NMF_2	0.00589087	0	0.182024
L1MEd_5end	40.33	400_900	NMF_2	0.0161532	0	-0.265383
L1MEd_5end	40.33	500_1000	NMF_2	0.0215348	0	-0.660853
L1MEd_5end	40.33	900_1400	NMF_2	0.0411848	0.0169912	1.43399
L1MEd_5end	40.33	1000_1500	NMF_2	0.0194341	0	1.57417
L1MEd_5end	40.33	1100_1600	NMF_2	0.00869513	0	1.47908
L1MEd_5end	40.33	1200_1700	NMF_2	0.0175158	0	1.42661
L1MEd_5end	40.33	1300_1800	NMF_2	0.00232421	0	1.36024
L1MEd_5end	40.33	1400_1900	NMF_2	0.00264793	0	1.22681
L1MEd_5end	40.33	1500_2000	NMF_2	0.00380715	0	0.819279
L1ME4a_3end	39.76	0_500	NMF_2	0.239215	0.365714	-0.477416
L1ME4a_3end	39.76	100_600	NMF_2	0.411415	0.700718	-0.631548
L1ME4a_3end	39.76	200_700	NMF_2	0.276923	0.498847	-0.40628
L1ME4a_3end	39.76	300_800	NMF_2	0.0732331	0.141501	-0.306252
L1ME4a_3end	39.76	371_871	NMF_2	0.0551643	0.135062	-0.621293
L1MEi_5end	39.76	0_500	NMF_2	0.0177692	0	1.04579
L1MEi_5end	39.76	100_600	NMF_2	0.0381806	0.0807226	0.981299
L1MEi_5end	39.76	200_700	NMF_2	0.0190808	0.00430198	0.950105
L1MEi_5end	39.76	300_800	NMF_2	0.0349804	0.0410394	1.05406
L1MEi_5end	39.76	1300_1800	NMF_2	0.0144636	0	1.26818
L1M5_orf2	39.15	2300_2800	NMF_2	0.00526441	0	-1.32828
L1M5_orf2	39.15	2400_2900	NMF_2	0.0721764	0.233798	-1.35849
L1M5_orf2	39.15	2500_3000	NMF_2	0.341132	0.700718	-1.15405
HAL1	38.96	0_500	NMF_2	0.141745	0.365714	0.526174
HAL1	38.96	100_600	NMF_2	0.0626472	0.236276	0.459524
HAL1	38.96	200_700	NMF_2	0.0111017	0	0.420183
HAL1	38.96	300_800	NMF_2	0.00641613	0	0.322981
HAL1	38.96	400_900	NMF_2	0.0120643	0	0.182605
HAL1	38.96	500_1000	NMF_2	0.0311473	0.0101853	0.20123
HAL1	38.96	600_1100	NMF_2	0.0445725	0.0261138	0.2806
HAL1	38.96	700_1200	NMF_2	0.00541914	0.0101853	0.18957
HAL1	38.96	800_1300	NMF_2	0.00022199	0	0.0665464
HAL1	38.96	1200_1700	NMF_2	0.0164444	0	-0.702673
HAL1	38.96	1300_1800	NMF_2	0.0220206	0	-0.982781
HAL1	38.96	1400_1900	NMF_2	0.0518441	0.0205292	-0.776797
HAL1	38.96	1500_2000	NMF_2	0.147825	0.157708	-0.804497
HAL1	38.96	1600_2100	NMF_2	0.157561	0.211278	-1.04216
HAL1	38.96	1700_2200	NMF_2	0.142054	0.180299	-0.943455
HAL1	38.96	1800_2300	NMF_2	0.155659	0.208559	-1.02813
L1ME4b_3end	38.35	0_500	NMF_2	0.154588	0.180299	-0.833918
L1ME4b_3end	38.35	100_600	NMF_2	0.256671	0.35922	-0.837115
L1ME4b_3end	38.35	200_700	NMF_2	0.0661994	0.0793817	-1.01023
L1ME4b_3end	38.35	300_800	NMF_2	0.0420787	0.0203699	-1.19823
L1ME4b_3end	38.35	392_892	NMF_2	0.0276681	0	-0.962433
L2a_3end	38.26	0_500	NMF_2	0.0434198	0.0101853	0.311269
L2a_3end	38.26	17_517	NMF_2	0.0367206	0	0.32944
L1MEg_5end	37.7	0_500	NMF_2	0.0166161	0	0.606597
L1MEg_5end	37.7	100_600	NMF_2	0.0299572	0	0.482725
L1MEg_5end	37.7	200_700	NMF_2	0.024642	0	0.467586
L1MEg_5end	37.7	300_800	NMF_2	0.00816503	0	0.364285
L1MEg_5end	37.7	400_900	NMF_2	0.0183674	0	0.318512
L1MEg_5end	37.7	500_1000	NMF_2	0.0864248	0.153605	0.794579
L1MC5a_3end	35.8	100_600	NMF_2	0.34413	0.35922	0.876413
L1MC5a_3end	35.8	200_700	NMF_2	0.058494	0.153605	0.758231
L1MC5a_3end	35.8	300_800	NMF_2	0.00624167	0.0604255	0.950105
L1MC5a_3end	35.8	1200_1700	NMF_2	0.565816	0.772438	0.694806
L1M3a_5end	35.63	0_500	NMF_2	0.0202765	0.0857746	2.10468
L1M3a_5end	35.63	100_600	NMF_2	0.0503661	0.391202	1.83879
L1M3a_5end	35.63	200_700	NMF_2	0.0639336	0.561143	1.71564
L1M3a_5end	35.63	300_800	NMF_2	0.0473991	0.365714	1.66411
L1MC4_3end	33.69	1100_1600	NMF_2	0.074208	0.0766989	0.0490892
L1MC4_3end	33.69	1200_1700	NMF_2	0.0557449	0.0448124	-0.0234233
L1MC4_3end	33.69	1300_1800	NMF_2	0.124184	0.157708	-0.0421598
L1MC4_3end	33.69	1400_1900	NMF_2	0.174014	0.233798	0.00996291
L1MC4_3end	33.69	1500_2000	NMF_2	0.130227	0.180299	0.179586
L1MC4_3end	33.69	1600_2100	NMF_2	0.120878	0.157708	-0.249851
L1MC4_3end	33.69	1700_2200	NMF_2	0.102833	0.12743	-0.157637
L1MC4_3end	33.69	1800_2300	NMF_2	0.283608	0.35922	0.130677
L1MC4_3end	33.69	1900_2400	NMF_2	0.419299	0.643537	-0.497354
L1MC4_3end	33.69	2000_2500	NMF_2	0.407071	0.700718	-0.697758
L1MC4_3end	33.69	2100_2600	NMF_2	0.190591	0.333963	-0.869323
L1MC4_3end	33.69	2200_2700	NMF_2	0.131367	0.265467	-0.79302
L1MC4_3end	33.69	2289_2789	NMF_2	0.103935	0.244353	-0.763215
L1MEc_5end	31.82	0_500	NMF_2	0.0139941	0	-1.59258
L1MEc_5end	31.82	100_600	NMF_2	0.0216766	0	-1.79394
L1MEc_5end	31.82	200_700	NMF_2	0.0275611	0.0101853	-1.66161
L1MEc_5end	31.82	300_800	NMF_2	0.0187798	0	-1.37469
L1MEc_5end	31.82	400_900	NMF_2	0.0543898	0.0448124	-1.29904
L1MEc_5end	31.82	500_1000	NMF_2	0.0435396	0.0101853	-1.05759
L1MEc_5end	31.82	600_1100	NMF_2	0.032743	0.00986589	-0.928427
L1MB7_3end	21.44	100_600	NMF_2	0.0984043	0.0800637	-1.60051
L1MB7_3end	21.44	200_700	NMF_2	0.226214	0.240781	-1.92338
L1MB7_3end	21.44	300_800	NMF_2	0.0402448	0.0101853	-1.96325
L1MB7_3end	21.44	400_900	NMF_2	0.0163962	0	-1.50722
L1MB7_3end	21.44	431_931	NMF_2	0.0151518	0	-1.40688
L1PA13_5end	18.69	400_900	NMF_2	0.0128166	0.0164156	0.115024
L1PA13_5end	18.69	500_1000	NMF_2	0.0109627	0.0303153	0.222737
L1PA13_5end	18.69	800_1300	NMF_2	0.00492105	0	0.420183
L1PA13_5end	18.69	900_1400	NMF_2	0.00857337	0	0.803512
L1PA13_5end	18.69	1000_1500	NMF_2	0.0136963	0	0.810498
L1PA13_5end	18.69	1100_1600	NMF_2	0.0131689	0	0.973437
L1PA13_5end	18.69	1200_1700	NMF_2	0.0201706	0	1.17507
L1PA13_5end	18.69	1300_1800	NMF_2	0.12806	0.233798	1.56626
L1PA13_5end	18.69	1400_1900	NMF_2	0.0657647	0.0800637	1.77453
L1M1_5end	16.65	0_500	NMF_2	0.0189851	0	-0.633755
L1M1_5end	16.65	100_600	NMF_2	0.00411595	0	-0.517951
L1M1_5end	16.65	200_700	NMF_2	0.00704633	0	-0.656131
L1M1_5end	16.65	300_800	NMF_2	0.00197774	0	-0.812856
L1M1_5end	16.65	400_900	NMF_2	0.0125607	0	-0.891018
L1M1_5end	16.65	500_1000	NMF_2	0.0158706	0.0521635	-1.10079
L1M1_5end	16.65	600_1100	NMF_2	0.00892262	0.0101853	-1.46126
L1PREC2_orf2	12.02	1000_1500	NMF_2	0.134859	0.365714	1.07409
L1PREC2_orf2	12.02	1100_1600	NMF_2	0.241457	0.700718	0.791021
L1PREC2_orf2	12.02	1200_1700	NMF_2	0.227086	0.365714	0.479077
L1PREC2_orf2	12.02	1300_1800	NMF_2	0.44757	0.700718	1.12196
L1PREC2_orf2	12.02	1400_1900	NMF_2	0.35636	0.421895	1.11408
L1PREC2_orf2	12.02	1500_2000	NMF_2	0.19251	0.175737	1.01832
L1PREC2_orf2	12.02	1600_2100	NMF_2	0.195586	0.218902	1.18866
L1PREC2_orf2	12.02	1700_2200	NMF_2	0.0561562	0.135565	0.921082
L1PREC2_orf2	12.02	1800_2300	NMF_2	0.0349267	0.0800637	0.834034
L1PREC2_orf2	12.02	1900_2400	NMF_2	0.00640113	0.0164156	1.1465
L1PREC2_orf2	12.02	2000_2500	NMF_2	0.0355619	0.0322021	1.21716
L1PREC2_orf2	12.02	2100_2600	NMF_2	0.0144302	0.0101853	0.722212
LFSINE_Vert	45.93	0_459	NMF_2	0.231798	0.35922	1.94856
AluJr	13.77	0_312	NMF_2	0.0194506	0	-3.17201
AluJb	11.92	0_312	NMF_2	0.0293899	0	-1.74703
Tigger15a	45.21	0_500	NMF_2	0.00995995	0	0.137249
Tigger15a	45.21	100_600	NMF_2	0.0027027	0	0.00514589
Tigger15a	45.21	200_700	NMF_2	0.00305305	0	-0.247835
Tigger15a	45.21	215_715	NMF_2	0.00421026	0	-0.199969
MER130	44.97	0_500	NMF_2	0.039418	0.0101853	5.4526
MER130	44.97	100_600	NMF_2	0.051566	0	5.53352
MER130	44.97	200_700	NMF_2	0.0162461	0	5.32707
MER130	44.97	300_800	NMF_2	0.0132657	0	5.46458
MER130	44.97	400_900	NMF_2	0.00665361	0	5.20154
MER130	44.97	500_1000	NMF_2	0.0346619	0	5.54007
MER130	44.97	600_1100	NMF_2	0.0868677	0.0101853	5.58083
MER130	44.97	700_1200	NMF_2	0.0987978	0.01045	5.52737
MER130	44.97	800_1300	NMF_2	0.135136	0.0802484	5.497
MER130	44.97	900_1400	NMF_2	0.329677	0.333963	5.58189
MER130	44.97	1000_1500	NMF_2	0.109865	0.0808118	5.56411
MER130	44.97	1086_1586	NMF_2	0.0868545	0.0800637	5.54947
MER102b	34.9	0_341	NMF_2	0.0863944	0.0802484	1.21587
MER58B	21.035	0_341	NMF_2	0.0105335	0.0101853	1.71728
Tigger17a	17.275	0_500	NMF_2	0.0445153	0.0800637	-0.343464
Tigger17a	17.275	100_600	NMF_2	0.00395278	0	-0.40628
Tigger17a	17.275	154_654	NMF_2	0.0312545	0	-0.40266
MER1B	10.515	0_339	NMF_2	0.0555021	0.12743	-0.2241
LTR88b	44.39	100_600	NMF_3	0.292762	1.56085	0.752999
LTR88b	44.39	200_700	NMF_3	0.21665	1.04268	0.513616
LTR88b	44.39	300_800	NMF_3	0.0464931	0.110459	0.832567
MamRep605	43.665	0_500	NMF_3	0.0425943	0.185018	0.447586
MamRep605	43.665	100_600	NMF_3	0.0450465	0.300244	0.164132
MamRep605	43.665	200_700	NMF_3	0.103939	0.37301	0.303196
MamRep605	43.665	300_800	NMF_3	0.0657659	0.385219	0.491641
MamRep605	43.665	349_849	NMF_3	0.0530881	0.300244	0.400893
MLT1O	43.42	0_500	NMF_3	0.0554779	0.0746895	-0.756286
MLT1O	43.42	42_542	NMF_3	0.0487608	0.0729709	-0.759813
LTR78	43.15	400_900	NMF_3	0.0700764	0.0918703	-0.652329
LTR78	43.15	500_1000	NMF_3	0.0919888	0.180704	-0.249512
LTR78	43.15	600_1100	NMF_3	0.108747	0.221191	-0.252019
LTR78	43.15	700_1200	NMF_3	0.143242	0.371388	-0.418228
LTR78	43.15	800_1300	NMF_3	0.205354	0.479065	-0.567521
LTR78	43.15	804_1304	NMF_3	0.151921	0.479065	-0.556205
MLT1K	42.72	0_500	NMF_3	0.0721836	0.105221	-0.0690368
MLT1K	42.72	95_595	NMF_3	0.0472	0.124132	-0.111197
MLT1N2	41.31	0_500	NMF_3	0.034915	0.039053	-0.762893
MLT1N2	41.31	62_562	NMF_3	0.0870059	0.180704	-0.76443
MLT1L	40.92	100_600	NMF_3	0.0121317	0.00232166	-0.754198
MLT1L	40.92	110_610	NMF_3	0.00195799	0.00232166	-0.74743
MLT1J	40.24	0_500	NMF_3	0.000221218	0.000825944	-1.03998
MLT1J	40.24	12_512	NMF_3	0.00032835	0.000825944	-1.03998
LTR33A	39.51	0_500	NMF_3	0.0645971	0.083896	-0.530417
LTR33A	39.51	20_520	NMF_3	0.0546618	0.039053	-0.530417
MLT1I	38.88	0_411	NMF_3	0.00129452	0.000825944	-0.491343
LTR33	37.11	0_500	NMF_3	0.0370199	0.00232166	-0.77098
LTR33	37.11	15_515	NMF_3	0.0335688	0.00232166	-0.77098
MLT1H2	36.3	0_489	NMF_3	0.0123291	0.0186094	-0.621899
MLT1H	35.605	0_500	NMF_3	0.0133655	0.00232166	-0.311331
MLT1H	35.605	49_549	NMF_3	0.0606724	0.14767	-0.311331
MLT1H1	33.82	0_500	NMF_3	0.0142874	0.00232166	-0.91846
MLT1H1	33.82	55_555	NMF_3	0.0214727	0.00232166	-0.914034
MLT1G1	32.64	0_500	NMF_3	0.000922734	0.00232166	-0.322885
MLT1G1	32.64	79_579	NMF_3	0.00637469	0.00232166	-0.325268
MLT1F2	28.09	0_500	NMF_3	0.00913975	0.00232166	0.109226
MLT1F2	28.09	60_560	NMF_3	0.00728125	0.00232166	0.0217631
MLT1F	27.58	0_500	NMF_3	0.00552556	0.00232166	-0.0832204
MLT1F	27.58	48_548	NMF_3	0.00816629	0.00232166	-0.0832204
MLT1D	24.42	0_500	NMF_3	0.0490848	0.185018	-1.78022
MLT1D	24.42	5_505	NMF_3	0.0421655	0.145478	-1.78022
MLT1C2	23.8	0_461	NMF_3	0.0572544	0.180704	-1.47977
MER21C	23.54	0_500	NMF_3	0.131168	0.479065	-0.34888
MER21C	23.54	100_600	NMF_3	0.16634	0.58068	-0.542891
MER21C	23.54	200_700	NMF_3	0.0225748	0.0324335	-0.441843
MER21C	23.54	300_800	NMF_3	0.0188905	0.00232166	-0.158575
MER66C	15.14	0_500	NMF_3	0.250634	0.739194	1.49584
MER66C	15.14	55_555	NMF_3	0.031236	0.202695	1.49584
MER66B	13.955	0_486	NMF_3	0.133821	0.479065	0.875335
LTR9B	10.85	0_500	NMF_3	0.166138	0.37301	1.76005
LTR9B	10.85	100_600	NMF_3	0.0607024	0.180704	1.76005
LTR9B	10.85	144_644	NMF_3	0.0356199	0.124478	1.76005
MER41B	10.61	0_500	NMF_3	0.157854	0.479065	0.208478
MER41B	10.61	100_600	NMF_3	0.105352	0.37301	0.135563
MER41B	10.61	134_634	NMF_3	0.120166	0.445554	0.135563
MamRTE1	48.57	2500_3000	NMF_3	0.100946	0.31158	1.21331
MamRTE1	48.57	2600_3100	NMF_3	0.0684729	0.230021	1.3646
MamRTE1	48.57	2700_3200	NMF_3	0.00891868	0.0383423	1.44759
MamRTE1	48.57	2800_3300	NMF_3	0.03038	0.124478	1.7707
MamRTE1	48.57	2900_3400	NMF_3	0.0253673	0.116662	2.12704
MamRTE1	48.57	3000_3500	NMF_3	0.0111424	0.0359287	2.17195
MamRTE1	48.57	3100_3600	NMF_3	0.0322974	0.15979	1.94793
MamRTE1	48.57	3200_3700	NMF_3	0.106305	0.224501	1.93263
MamRTE1	48.57	3300_3800	NMF_3	0.0680221	0.180704	2.15636
MamRTE1	48.57	3312_3812	NMF_3	0.0724506	0.202695	2.16569
L2	48.36	0_500	NMF_3	0.0760708	0.268746	-1.31319
L2	48.36	100_600	NMF_3	0.0904217	0.180704	-1.29203
L2	48.36	200_700	NMF_3	0.0621435	0.124132	-1.21238
L2	48.36	300_800	NMF_3	0.0679643	0.180704	-1.29033
L2	48.36	400_900	NMF_3	0.0579563	0.14767	-1.66094
L2	48.36	500_1000	NMF_3	0.0630269	0.180704	-1.8917
L2	48.36	800_1300	NMF_3	0.0428727	0.124132	-1.64952
L2	48.36	900_1400	NMF_3	0.0509568	0.180704	-1.5841
L2	48.36	1000_1500	NMF_3	0.0382438	0.144035	-1.56839
L2	48.36	1100_1600	NMF_3	0.0307682	0.063548	-1.69404
L2	48.36	1200_1700	NMF_3	0.0246828	0.0165023	-1.76553
L2	48.36	1300_1800	NMF_3	0.0495795	0.18821	-1.90579
L2	48.36	1400_1900	NMF_3	0.0137414	0.00232166	-2.82854
L2	48.36	1500_2000	NMF_3	0.00733628	0.0918703	-2.87576
L2	48.36	1600_2100	NMF_3	0.0429054	0.230021	-2.52381
L2	48.36	1700_2200	NMF_3	0.00199214	0.128273	-2.35886
L2	48.36	1800_2300	NMF_3	0.0269137	0.180704	-2.43806
L2	48.36	1900_2400	NMF_3	0.0654151	0.230021	-2.43596
L2	48.36	2000_2500	NMF_3	0.0527989	0.180704	-2.64133
L2	48.36	2100_2600	NMF_3	0.0707306	0.185018	-2.73274
L2	48.36	2200_2700	NMF_3	0.049493	0.15979	-1.88747
L2	48.36	2300_2800	NMF_3	0.0593964	0.180704	-1.86723
L2	48.36	2400_2900	NMF_3	0.0564209	0.110459	-1.56102
L2	48.36	2500_3000	NMF_3	0.0770806	0.180704	-1.39724
L2	48.36	2582_3082	NMF_3	0.0581157	0.14767	-1.31473
L2d_3end	48	0_500	NMF_3	0.0390207	0.180704	-0.800341
L2d_3end	48	16_516	NMF_3	0.0326091	0.180704	-0.813601
L3	47.69	2400_2900	NMF_3	0.00567292	0.00232166	-0.149976
L3	47.69	2500_3000	NMF_3	0.00448107	0.00232166	-0.193229
L3	47.69	2600_3100	NMF_3	0.00382108	0.00232166	-0.37901
L3	47.69	2700_3200	NMF_3	0.00335467	0.00232166	-0.993785
L3	47.69	2800_3300	NMF_3	0.015154	0.0300454	-0.728652
L3	47.69	2900_3400	NMF_3	0.0259509	0.124132	-0.561874
L3	47.69	3000_3500	NMF_3	0.0301256	0.0918703	-0.295063
L3	47.69	3100_3600	NMF_3	0.0217682	0.0638613	-0.326854
L3	47.69	3200_3700	NMF_3	0.0530117	0.14767	-0.543573
L3	47.69	3300_3800	NMF_3	0.0976327	0.269223	-0.455503
L3	47.69	3400_3900	NMF_3	0.0192996	0.15979	-0.34888
L3	47.69	3500_4000	NMF_3	0.00379885	0.0300454	-0.189905
L3	47.69	3599_4099	NMF_3	0.00213954	0.00232166	-0.401201
L2d2_3end	46.53	0_500	NMF_3	0.0571326	0.180704	-1.23818
L2d2_3end	46.53	55_555	NMF_3	0.082426	0.233566	-1.28862
L2c_3end	46.14	0_478	NMF_3	0.0290851	0.0892294	-1.52002
L2b_3end	42.57	0_466	NMF_3	0.0549157	0.15979	-1.07254
L1MEg1_5end	42.36	100_600	NMF_3	0.0952638	0.110459	0.318737
L1MEg1_5end	42.36	200_700	NMF_3	0.198199	0.371388	0.287821
L1MEg1_5end	42.36	283_783	NMF_3	0.155441	0.300244	0.404573
L1ME3G_3end	41.38	0_500	NMF_3	0.0365586	0.180704	0.702704
L1ME3G_3end	41.38	100_600	NMF_3	0.0242778	0.269223	0.432992
L1ME3G_3end	41.38	200_700	NMF_3	0.0580669	0.44466	0.216836
L1ME3G_3end	41.38	300_800	NMF_3	0.093309	0.479065	0.210233
L1ME3G_3end	41.38	400_900	NMF_3	0.048171	0.31158	0.151193
L1ME3G_3end	41.38	424_924	NMF_3	0.0313612	0.185018	0.225194
L1MEd_5end	40.33	100_600	NMF_3	0.131394	0.269223	-1.10862
L1MEd_5end	40.33	200_700	NMF_3	0.160211	0.476942	-1.17115
HAL1	38.96	0_500	NMF_3	0.0508344	0.180704	-0.953383
HAL1	38.96	100_600	NMF_3	0.076188	0.180704	-0.419963
HAL1	38.96	200_700	NMF_3	0.1652	0.371388	-0.204424
HAL1	38.96	300_800	NMF_3	0.281438	0.739194	-0.237496
HAL1	38.96	400_900	NMF_3	0.187451	0.479065	-0.466877
HAL1	38.96	500_1000	NMF_3	0.162819	0.443819	-0.140823
HAL1	38.96	600_1100	NMF_3	0.0966206	0.15979	0.131191
HAL1	38.96	700_1200	NMF_3	0.00932692	0.175394	0.236082
HAL1	38.96	1200_1700	NMF_3	0.0636624	0.116662	-0.504159
HAL1	38.96	1300_1800	NMF_3	0.103464	0.180704	-0.784266
L1ME4b_3end	38.35	0_500	NMF_3	0.0145215	0.124132	-0.635403
L1ME4b_3end	38.35	100_600	NMF_3	0.0142279	0.110459	-0.6386
L1ME4b_3end	38.35	200_700	NMF_3	0.0626483	0.31158	-0.811714
L1ME4b_3end	38.35	300_800	NMF_3	0.0336608	0.246992	-0.777322
L1ME4b_3end	38.35	392_892	NMF_3	0.0244429	0.180704	-0.763918
L2a_3end	38.26	0_500	NMF_3	0.0416153	0.144035	-1.4096
L2a_3end	38.26	17_517	NMF_3	0.0597941	0.224501	-1.42422
L1MC5a_3end	35.8	100_600	NMF_3	0.0397215	0.41784	1.07493
L1MC5a_3end	35.8	200_700	NMF_3	0.0849543	0.479546	0.956746
L1MC5a_3end	35.8	300_800	NMF_3	0.0231604	0.479065	0.885585
L1MC5a_3end	35.8	400_900	NMF_3	0.0203897	0.185018	1.01463
L1MC4_3end	33.69	1600_2100	NMF_3	0.187918	0.739194	-0.0513363
L1MC4_3end	33.69	1700_2200	NMF_3	0.0576274	0.41784	-0.222157
L1MC4_3end	33.69	1800_2300	NMF_3	0.043421	0.269223	-0.34888
L1MC4_3end	33.69	1900_2400	NMF_3	0.0233758	0.14767	-0.561874
L1MC4_3end	33.69	2000_2500	NMF_3	0.040877	0.337628	-0.762277
L1MC4_3end	33.69	2100_2600	NMF_3	0.166189	0.737438	-0.670808
L1MC4_3end	33.69	2200_2700	NMF_3	0.167833	0.703996	-0.594505
L1MEc_5end	31.82	200_700	NMF_3	0.138279	0.479065	-1.4631
L1MEc_5end	31.82	300_800	NMF_3	0.11021	0.364881	-1.17617
L1MEc_5end	31.82	400_900	NMF_3	0.0633455	0.230021	-0.878133
L1MEc_5end	31.82	500_1000	NMF_3	0.0732838	0.300244	-0.859075
L1ME1_3end	28.76	0_500	NMF_3	0.0272437	0.0680388	-0.425502
L1ME1_3end	28.76	100_600	NMF_3	0.0268471	0.158349	-0.498795
L1ME1_3end	28.76	200_700	NMF_3	0.0409848	0.221191	-0.591044
L1ME1_3end	28.76	300_800	NMF_3	0.152008	0.479065	-0.578282
L1ME1_3end	28.76	400_900	NMF_3	0.0493093	0.337628	-0.34066
L1ME1_3end	28.76	426_926	NMF_3	0.0587794	0.235671	-0.363708
L1MB8_3end	21.58	200_700	NMF_3	0.00625176	0.0466421	-1.17115
L1MB8_3end	21.58	300_800	NMF_3	0.0292192	0.21961	-1.20233
L1MB8_3end	21.58	400_900	NMF_3	0.0066642	0.15979	-0.976912
L1MB8_3end	21.58	425_925	NMF_3	0.0107099	0.230021	-0.891701
L1MB7_3end	21.44	0_500	NMF_3	0.164398	0.479065	-0.902539
L1MB7_3end	21.44	100_600	NMF_3	0.0970853	0.479065	-0.138957
L1MB7_3end	21.44	200_700	NMF_3	0.0249982	0.180704	-0.239441
L1MB7_3end	21.44	300_800	NMF_3	0.0922987	0.364881	-0.27931
L1MB7_3end	21.44	400_900	NMF_3	0.0647217	0.479065	-0.193229
L1MB7_3end	21.44	431_931	NMF_3	0.0548309	0.479065	-0.333899
L1MB3_3end	18.84	0_500	NMF_3	0.0337375	0.126393	0.348396
L1MB3_3end	18.84	100_600	NMF_3	0.0351099	0.15979	0.093743
L1MB3_3end	18.84	200_700	NMF_3	0.0222922	0.180704	-0.227814
L1MB3_3end	18.84	300_800	NMF_3	0.0920824	0.479065	-0.0665122
L1MB3_3end	18.84	400_900	NMF_3	0.0659602	0.299131	0.0993241
L1MB3_3end	18.84	430_930	NMF_3	0.0750889	0.342229	0.141473
AluJr	13.77	0_312	NMF_3	0.0859944	0.110459	-3.19589
AluJb	11.92	0_312	NMF_3	0.0941066	0.0971886	-2.87045
Tigger15a	45.21	0_500	NMF_3	0.0151809	0.018078	-0.342308
Tigger15a	45.21	100_600	NMF_3	0.00496337	0.00232166	-0.474411
Tigger15a	45.21	200_700	NMF_3	0.00507854	0.00232166	-0.312354
Tigger15a	45.21	215_715	NMF_3	0.00908735	0.00232166	-0.264488
MER130	44.97	900_1400	NMF_3	0.00239824	0.00232166	2.97305
MER130	44.97	1000_1500	NMF_3	0.015982	0.113454	3.04016
MER130	44.97	1086_1586	NMF_3	0.109503	0.406387	3.26255
MER102b	34.9	0_341	NMF_3	0.0456567	0.039053	1.17338
MamRep605	43.665	0_500	NMF_4	0.0051292	0	0.54777
MamRep605	43.665	100_600	NMF_4	0.00118624	0	0.486708
MamRep605	43.665	200_700	NMF_4	0.0167898	0	0.596025
MamRep605	43.665	300_800	NMF_4	0.0590526	0	0.78447
MamRep605	43.665	349_849	NMF_4	0.0428144	0	0.723469
LTR78B	43.56	700_1200	NMF_4	0.00690051	0	0.40338
LTR78B	43.56	796_1296	NMF_4	0.00954654	0	0.561119
MLT1O	43.42	0_500	NMF_4	0.046661	0	-1.14153
MLT1O	43.42	42_542	NMF_4	0.0422538	0	-1.14506
MLT1K	42.72	0_500	NMF_4	0.011605	0	-1.01616
MLT1K	42.72	95_595	NMF_4	0.00102318	0	-1.01101
MLT1L	40.92	0_500	NMF_4	0.0144048	0	-0.310585
MLT1L	40.92	100_600	NMF_4	0.00875923	0	-0.306091
MLT1L	40.92	110_610	NMF_4	0.00126867	0	-0.299323
MLT1J	40.24	0_500	NMF_4	0.000178564	0	-1.1808
MLT1J	40.24	12_512	NMF_4	0.00053751	0	-1.1808
MLT1J2	40.06	0_448	NMF_4	0.0115348	0	-0.555794
MLT1J1	39.655	0_444	NMF_4	0.0169636	0	-0.284321
MLT1I	38.88	0_411	NMF_4	0.0011948	0	-1.71309
LTR9	11.635	0_500	NMF_4	0.075852	0	1.30384
LTR9	11.635	100_600	NMF_4	0.0294771	0	1.30384
LTR9	11.635	112_612	NMF_4	0.0364173	0	1.31349
ERVL-E	41.01	0_500	NMF_4	0.153784	0	2.26588
ERVL-E	41.01	100_600	NMF_4	0.311183	0.00408295	2.05693
ERVL-E	41.01	200_700	NMF_4	0.139432	0	2.13749
ERVL-E	41.01	300_800	NMF_4	0.0472476	0	1.83222
ERVL-E	41.01	400_900	NMF_4	0.0686622	0	1.81842
ERVL-E	41.01	600_1100	NMF_4	0.0624776	0	2.05423
ERVL-E	41.01	700_1200	NMF_4	0.0653348	0	1.97552
ERVL-E	41.01	800_1300	NMF_4	0.0177587	0	1.81842
L2	48.36	0_500	NMF_4	0.01368	0	-1.53494
L2	48.36	100_600	NMF_4	0.0482072	0	-1.51378
L2	48.36	200_700	NMF_4	0.0577642	0	-1.96019
L2	48.36	300_800	NMF_4	0.0509136	0	-1.86822
L2	48.36	600_1100	NMF_4	0.0800788	0	-1.37798
L2	48.36	700_1200	NMF_4	0.044637	0	-1.25571
L2	48.36	800_1300	NMF_4	0.0431951	0	-1.39734
L2	48.36	900_1400	NMF_4	0.0656619	0	-1.36844
L2	48.36	1000_1500	NMF_4	0.0415209	0	-1.26175
L2	48.36	1100_1600	NMF_4	0.0320456	0	-1.00889
L2	48.36	1200_1700	NMF_4	0.0399665	0	-0.949137
L2	48.36	1300_1800	NMF_4	0.044714	0	-0.805609
L2	48.36	1400_1900	NMF_4	0.0116376	0	-0.853886
L2	48.36	1500_2000	NMF_4	0.00582385	0	-0.901112
L2	48.36	1600_2100	NMF_4	0.0207176	0	-0.469426
L2	48.36	1700_2200	NMF_4	0.000742542	0	-0.521715
L2	48.36	1800_2300	NMF_4	0.00831971	0	-0.600908
L2	48.36	1900_2400	NMF_4	0.0366943	0	-0.750811
L2	48.36	2000_2500	NMF_4	0.0423807	0	-0.908876
L2	48.36	2100_2600	NMF_4	0.0360753	0	-0.745033
L2	48.36	2200_2700	NMF_4	0.054903	0	-0.823817
L2	48.36	2300_2800	NMF_4	0.0527108	0	-1.08115
L2	48.36	2400_2900	NMF_4	0.0527966	0	-1.1833
L2	48.36	2500_3000	NMF_4	0.050936	0	-1.25642
L2	48.36	2582_3082	NMF_4	0.0525516	0	-1.25761
L2d_3end	48	0_500	NMF_4	0.210571	0.335287	-0.169643
L2d_3end	48	16_516	NMF_4	0.252684	0.362736	-0.182903
L3	47.69	1400_1900	NMF_4	0.00140257	0	0.275275
L3	47.69	1500_2000	NMF_4	0.00016869	0	0.438145
L3	47.69	1600_2100	NMF_4	0.000329165	0	0.110598
L3	47.69	1700_2200	NMF_4	0.000231533	0	0.148958
L3	47.69	2500_3000	NMF_4	0.0295596	0	-0.315438
L3	47.69	2600_3100	NMF_4	0.00400583	0	-0.278827
L3	47.69	2700_3200	NMF_4	0.00280318	0	-0.408175
L3	47.69	2800_3300	NMF_4	0.0165655	0	0.108496
L3	47.69	2900_3400	NMF_4	0.0227943	0	0.431394
L3	47.69	3000_3500	NMF_4	0.00700061	0	0.542086
L3	47.69	3100_3600	NMF_4	0.0106035	0	0.188367
L3	47.69	3200_3700	NMF_4	0.00831836	0	0.208687
L3	47.69	3300_3800	NMF_4	0.00274501	0	-0.0333913
L3	47.69	3400_3900	NMF_4	0.00174243	0	-0.570625
L3	47.69	3500_4000	NMF_4	0.000475356	0	-0.741799
L4_C_Mam	47.24	4300_4800	NMF_4	0.0617231	0	1.23804
L4_C_Mam	47.24	4400_4900	NMF_4	0.115885	0	1.39482
L4_C_Mam	47.24	4500_5000	NMF_4	0.14561	0	1.66641
L2d2_3end	46.53	0_500	NMF_4	0.0447972	0	-1.13799
L2d2_3end	46.53	55_555	NMF_4	0.0296119	0	-1.18844
L2c_3end	46.14	0_478	NMF_4	0.0484693	0	-0.612481
L2b_3end	42.57	0_466	NMF_4	0.00914896	0	-1.03125
HAL1ME	41.98	1800_2300	NMF_4	0.0344035	0	0.712484
HAL1ME	41.98	1900_2400	NMF_4	0.38657	0	0.74476
HAL1ME	41.98	1965_2465	NMF_4	0.8332	0	0.917953
L1ME3G_3end	41.38	0_500	NMF_4	0.0366941	0	0.513381
L1ME3G_3end	41.38	100_600	NMF_4	0.0299534	0	0.533175
L1ME3G_3end	41.38	200_700	NMF_4	0.0329093	0	0.317019
L1ME3G_3end	41.38	300_800	NMF_4	0.0425203	0	0.0209101
L1ME3G_3end	41.38	400_900	NMF_4	0.0611036	0	0.0814517
L1ME3G_3end	41.38	424_924	NMF_4	0.100413	0	0.155452
L1MEd_5end	40.33	100_600	NMF_4	0.0122577	0	-1.00843
L1MEd_5end	40.33	200_700	NMF_4	0.0311053	0	-1.07096
L1MEd_5end	40.33	300_800	NMF_4	0.0607075	0	-0.89779
L1MEd_5end	40.33	400_900	NMF_4	0.0504421	0	-0.381722
L1MEd_5end	40.33	500_1000	NMF_4	0.0559207	0	-0.362155
L1ME4a_3end	39.76	0_500	NMF_4	0.0175799	0	0.558248
L1ME4a_3end	39.76	100_600	NMF_4	0.00832473	0	0.444758
L1ME4a_3end	39.76	200_700	NMF_4	0.0144928	0	0.155452
L1ME4a_3end	39.76	300_800	NMF_4	0.0582598	0	-0.145057
L1ME4a_3end	39.76	371_871	NMF_4	0.044049	0	-0.000666956
L1M5_orf2	39.15	0_500	NMF_4	0.0522193	0	0.738247
L1M5_orf2	39.15	100_600	NMF_4	0.0552525	0	0.136058
L1M5_orf2	39.15	200_700	NMF_4	0.0445899	0	0.588683
L1M5_orf2	39.15	300_800	NMF_4	0.0308835	0	0.563276
L1M5_orf2	39.15	400_900	NMF_4	0.152489	0	0.331589
L1M5_orf2	39.15	500_1000	NMF_4	0.260225	0	0.392381
L1M5_orf2	39.15	600_1100	NMF_4	0.397688	0	0.0897193
L1M5_orf2	39.15	900_1400	NMF_4	0.104729	0	0.988342
L1M5_orf2	39.15	1000_1500	NMF_4	0.264876	0	1.1859
L1M5_orf2	39.15	1100_1600	NMF_4	0.193654	0	1.30822
L1M5_orf2	39.15	1200_1700	NMF_4	0.0622233	0	1.00128
L1M5_orf2	39.15	1300_1800	NMF_4	0.150219	0	0.892418
L1M5_orf2	39.15	1400_1900	NMF_4	0.0415722	0	0.699773
L1M5_orf2	39.15	1500_2000	NMF_4	0.0550329	0	0.659219
L1M5_orf2	39.15	1600_2100	NMF_4	0.0136254	0	0.818417
L1M5_orf2	39.15	1700_2200	NMF_4	0.0219946	0	0.951462
L1M5_orf2	39.15	1800_2300	NMF_4	0.0126641	0	1.06438
L1M5_orf2	39.15	1900_2400	NMF_4	0.0380838	0	1.14321
L1M5_orf2	39.15	2000_2500	NMF_4	0.0415852	0	1.43062
L1M5_orf2	39.15	2100_2600	NMF_4	0.0225435	0	1.50338
L1M5_orf2	39.15	2200_2700	NMF_4	0.0116657	0	1.47863
L1M5_orf2	39.15	2300_2800	NMF_4	0.0127898	0	1.45585
L1M5_orf2	39.15	2400_2900	NMF_4	0.0414702	0	1.37317
L1M5_orf2	39.15	2500_3000	NMF_4	0.0060621	0	1.40768
L1M5_orf2	39.15	2600_3100	NMF_4	0.00883264	0	1.00861
L1M5_orf2	39.15	2700_3200	NMF_4	0.0399527	0	1.04942
L1M5_orf2	39.15	2794_3294	NMF_4	0.0250866	0	1.13489
HAL1	38.96	0_500	NMF_4	0.0479464	0	-0.590165
HAL1	38.96	100_600	NMF_4	0.0380842	0	-0.904743
HAL1	38.96	200_700	NMF_4	0.0231747	0	-1.21972
HAL1	38.96	300_800	NMF_4	0.0115717	0	-1.51582
HAL1	38.96	1200_1700	NMF_4	0.0233013	0	-0.403975
HAL1	38.96	1300_1800	NMF_4	0.0575275	0	-0.684083
HAL1	38.96	1500_2000	NMF_4	0.0138596	0	-0.768833
HAL1	38.96	1600_2100	NMF_4	0.00986901	0	-0.480427
HAL1	38.96	1700_2200	NMF_4	0.00574548	0	-0.15933
HAL1	38.96	1800_2300	NMF_4	0.0200064	0	-0.466398
HAL1	38.96	1900_2400	NMF_4	0.11537	0	-0.35405
HAL1	38.96	2000_2500	NMF_4	0.0883988	0	-0.281118
HAL1	38.96	2007_2507	NMF_4	0.0444361	0	-0.261753
L1ME4b_3end	38.35	0_500	NMF_4	0.0137413	0	-0.798254
L1ME4b_3end	38.35	100_600	NMF_4	0.0124866	0	-0.760809
L1ME4b_3end	38.35	200_700	NMF_4	0.0276168	0	-0.933924
L1ME4b_3end	38.35	300_800	NMF_4	0.0538517	0	-0.899531
L1ME4b_3end	38.35	392_892	NMF_4	0.0389847	0	-0.926769
L2a_3end	38.26	0_500	NMF_4	0.069701	0	-1.83298
L2a_3end	38.26	17_517	NMF_4	0.0663663	0	-1.8476
L1MC5a_3end	35.8	900_1400	NMF_4	0.135344	0	0.881611
L1MC5a_3end	35.8	1000_1500	NMF_4	0.150237	0	1.02751
L1MC5a_3end	35.8	1100_1600	NMF_4	0.0185445	0	0.874451
L1MC5a_3end	35.8	1300_1800	NMF_4	0.00592998	0	1.18393
L1MC5a_3end	35.8	1400_1900	NMF_4	0.0129925	0	1.69616
L1MC5a_3end	35.8	1500_2000	NMF_4	0.0615897	0	1.27214
L1MC5a_3end	35.8	1700_2200	NMF_4	0.0769508	0	1.02487
L1MC5a_3end	35.8	1800_2300	NMF_4	0.024317	0	1.67158
L1MC5a_3end	35.8	1900_2400	NMF_4	0.0259163	0	1.90493
L1MC5a_3end	35.8	2000_2500	NMF_4	0.0198608	0	1.58138
L1MC5a_3end	35.8	2100_2600	NMF_4	0.0214527	0	1.3246
L1MC5a_3end	35.8	2200_2700	NMF_4	0.0561783	0	1.38631
L1MC5a_3end	35.8	2277_2777	NMF_4	0.0395238	0	1.60587
L1MC4_3end	33.69	1900_2400	NMF_4	0.00805477	0	-0.461691
L1ME1_3end	28.76	0_500	NMF_4	0.0615657	0	-1.06228
L1ME1_3end	28.76	100_600	NMF_4	0.0214499	0	-1.05069
L1ME1_3end	28.76	200_700	NMF_4	0.00223373	0	-1.07582
L1ME1_3end	28.76	300_800	NMF_4	0.0118368	0	-0.741133
L1ME1_3end	28.76	400_900	NMF_4	0.01181	0	-0.503511
L1ME1_3end	28.76	426_926	NMF_4	0.0124732	0	-0.401028
L1MB8_3end	21.58	100_600	NMF_4	0.00821656	0	0.573552
L1MB8_3end	21.58	200_700	NMF_4	0.00285164	0	0.513999
L1MB8_3end	21.58	300_800	NMF_4	0.0686009	0	0.745849
L1MB8_3end	21.58	400_900	NMF_4	0.0403221	0	0.971269
L1MB8_3end	21.58	425_925	NMF_4	0.0588544	0	0.974017
L1MB7_3end	21.44	0_500	NMF_4	0.0113643	0	-0.387318
L1MB7_3end	21.44	100_600	NMF_4	0.0125643	0	0.183619
L1MB7_3end	21.44	200_700	NMF_4	0.00317882	0	0.445705
L1MB7_3end	21.44	300_800	NMF_4	0.0380813	0	0.47295
L1MB7_3end	21.44	400_900	NMF_4	0.0330175	0	0.598832
L1MB7_3end	21.44	431_931	NMF_4	0.0386849	0	0.69917
L1MB3_3end	18.84	200_700	NMF_4	0.0157163	0	-1.39066
L1MB3_3end	18.84	300_800	NMF_4	0.0155104	0	-1.45176
AluJb	11.92	0_312	NMF_4	0.061905	0	-3.28483
MamTip2b	46.07	0_449	NMF_4	0.510204	2.19786	2.78927
Tigger15a	45.21	0_500	NMF_4	0.0239936	0	0.605873
Tigger15a	45.21	100_600	NMF_4	0.00573645	0	0.625772
Tigger15a	45.21	200_700	NMF_4	0.00650677	0	0.787829
Tigger15a	45.21	215_715	NMF_4	0.0120419	0	0.835695
MamRep434	42.98	0_426	NMF_4	0.478696	0	2.88881
Tigger1	13.57	0_500	NMF_4	0.228068	0	-0.583681
Tigger1	13.57	100_600	NMF_4	0.0526019	0	-0.901965
Tigger1	13.57	200_700	NMF_4	0.447497	0	-0.920608
Tigger1	13.57	300_800	NMF_4	0.086522	0	-0.878848
Tigger1	13.57	400_900	NMF_4	0.0212552	0	-0.741133
MLT1K	42.72	0_500	NMF_5	0.0264062	0.00517478	-1.35795
MLT1K	42.72	95_595	NMF_5	0.00123372	0.000391041	-1.3528
MLT1N2	41.31	0_500	NMF_5	0.00512744	0.000391041	-1.23511
MLT1N2	41.31	62_562	NMF_5	0.0199857	0.0236814	-1.23665
MLT1L	40.92	0_500	NMF_5	0.00811775	0.000391041	-1.20492
MLT1L	40.92	100_600	NMF_5	0.00248104	0.000391041	-1.20042
MLT1L	40.92	110_610	NMF_5	0.000710991	0.000391041	-1.19365
MLT1J	40.24	0_500	NMF_5	0.000106123	0.000391041	-1.07513
MLT1J	40.24	12_512	NMF_5	0.000167032	0.000391041	-1.07513
MLT1J2	40.06	0_448	NMF_5	0.0189636	0.000391041	-0.280199
MLT1I	38.88	0_411	NMF_5	0.00052059	0.000391041	-0.385026
LTR33	37.11	0_500	NMF_5	0.0522037	0.000391041	-1.4396
LTR33	37.11	15_515	NMF_5	0.0560841	0.000391041	-1.4396
MLT1H	35.605	0_500	NMF_5	0.00152671	0.000391041	-1.62904
MLT1H	35.605	49_549	NMF_5	0.00538139	0.000391041	-1.62904
MLT1G1	32.64	0_500	NMF_5	0.000223208	0.000391041	-0.602459
MLT1G1	32.64	79_579	NMF_5	0.00124744	0.000391041	-0.604841
MLT1F2	28.09	0_500	NMF_5	0.000585183	0.000391041	-1.45046
MLT1F2	28.09	60_560	NMF_5	0.000591325	0.000391041	-1.45046
MLT1C2	23.8	0_461	NMF_5	0.00442007	0.000391041	-1.75934
MER21C	23.54	0_500	NMF_5	0.246762	0.665977	0.97245
MER21C	23.54	100_600	NMF_5	0.147541	0.40753	0.98489
MER21C	23.54	200_700	NMF_5	0.0491091	0.0289034	0.863546
MER21C	23.54	300_800	NMF_5	0.0662643	0.0617837	0.954169
MER21C	23.54	400_900	NMF_5	0.0550643	0.000391041	0.71352
MER21C	23.54	438_938	NMF_5	0.0555335	0.00642607	0.856973
MER49	16.625	100_600	NMF_5	0.0625845	0.134524	1.5155
MER49	16.625	200_700	NMF_5	0.0444547	0.045577	1.48071
MER49	16.625	300_800	NMF_5	0.259161	0.665977	1.71947
MER49	16.625	400_900	NMF_5	0.273727	0.665977	1.93789
MER49	16.625	423_923	NMF_5	0.108638	0.273708	2.02362
MER72	15.54	0_500	NMF_5	0.084617	0.0858712	3.27893
MER72	15.54	100_600	NMF_5	0.271455	0.665977	3.28078
MER72	15.54	200_700	NMF_5	0.38087	0.665977	3.17345
MER72	15.54	222_722	NMF_5	0.190182	0.40753	3.21021
MER66B	13.955	0_486	NMF_5	0.106405	0.393681	2.08119
LTR9B	10.85	0_500	NMF_5	0.558528	1.20355	2.96591
LTR9B	10.85	100_600	NMF_5	0.198934	0.586411	2.96591
LTR9B	10.85	144_644	NMF_5	0.19583	0.665977	2.96591
MER41B	10.61	0_500	NMF_5	0.316153	0.665977	1.34033
MER41B	10.61	100_600	NMF_5	0.312108	0.665977	1.26742
MER41B	10.61	134_634	NMF_5	0.27906	0.665977	1.26742
MamGypsy2-I	45.34	2400_2900	NMF_5	0.0313725	0.111145	2.73144
MamGypsy2-I	45.34	2500_3000	NMF_5	0.0480462	0.114914	3.39584
MamGypsy2-I	45.34	2600_3100	NMF_5	0.113124	0.361589	3.08374
MamGypsy2-I	45.34	2700_3200	NMF_5	0.037314	0.149662	2.91041
ERV3-16A3_I	35.01	1700_2200	NMF_5	0.02617	0.000391041	1.40951
ERV3-16A3_I	35.01	1800_2300	NMF_5	0.0133754	0.000391041	1.2037
ERV3-16A3_I	35.01	1900_2400	NMF_5	0.0195311	0.000391041	1.10695
ERV3-16A3_I	35.01	2000_2500	NMF_5	0.00421896	0.000391041	1.10695
ERV3-16A3_I	35.01	2100_2600	NMF_5	0.00242328	0.000391041	1.13054
ERV3-16A3_I	35.01	2200_2700	NMF_5	0.0105846	0.000391041	1.23745
MamRTE1	48.57	1900_2400	NMF_5	0.00491747	0.000391041	2.13054
MamRTE1	48.57	2000_2500	NMF_5	0.0170088	0.000391041	1.93789
MamRTE1	48.57	2100_2600	NMF_5	0.0152696	0.000391041	1.69582
MamRTE1	48.57	2200_2700	NMF_5	0.0452822	0.111145	1.66105
MamRTE1	48.57	2300_2800	NMF_5	0.0535185	0.111145	1.48859
MamRTE1	48.57	2400_2900	NMF_5	0.052039	0.149662	1.42888
L2	48.36	0_500	NMF_5	0.0244101	0.000391041	-1.84431
L2	48.36	1100_1600	NMF_5	0.0160994	0.000391041	-2.97361
L2	48.36	1200_1700	NMF_5	0.0201455	0.000391041	-3.0451
L2	48.36	1600_2100	NMF_5	0.0293772	0.149662	-2.99602
L2	48.36	1700_2200	NMF_5	0.000809327	0.000391041	-3.00101
L2	48.36	1800_2300	NMF_5	0.0174551	0.154519	-3.0802
L2	48.36	1900_2400	NMF_5	0.0561278	0.252971	-2.38211
L2	48.36	2000_2500	NMF_5	0.0443287	0.149662	-2.7574
L2	48.36	2100_2600	NMF_5	0.0357325	0.0617837	-2.52689
L2	48.36	2200_2700	NMF_5	0.0277735	0.000391041	-2.19619
L2	48.36	2300_2800	NMF_5	0.0308137	0.0118959	-2.09747
L2	48.36	2400_2900	NMF_5	0.0344682	0.045577	-1.7557
L2	48.36	2500_3000	NMF_5	0.0498063	0.134524	-1.56579
L2	48.36	2582_3082	NMF_5	0.0490831	0.111145	-1.67277
L2d_3end	48	0_500	NMF_5	0.0640654	0.252971	-1.44248
L2d_3end	48	16_516	NMF_5	0.0564303	0.228425	-1.45574
L3	47.69	2600_3100	NMF_5	0.00120697	0.000391041	-0.658583
L3	47.69	2700_3200	NMF_5	0.00143272	0.000391041	-0.787932
L3	47.69	2800_3300	NMF_5	0.0118157	0.000391041	-0.522799
L3	47.69	2900_3400	NMF_5	0.0797676	0.149662	-0.578413
L3	47.69	3000_3500	NMF_5	0.01517	0.000391041	-0.259135
L3	47.69	3100_3600	NMF_5	0.00711056	0.000391041	-0.483571
L3	47.69	3200_3700	NMF_5	0.0100769	0.000391041	-0.823147
L3	47.69	3300_3800	NMF_5	0.00826402	0.000391041	-0.927721
L3	47.69	3400_3900	NMF_5	0.00205772	0.000391041	-0.6576
L3	47.69	3500_4000	NMF_5	0.000794568	0.000391041	-0.636129
L3	47.69	3599_4099	NMF_5	0.000482365	0.000391041	-0.610386
L2d2_3end	46.53	0_500	NMF_5	0.186068	0.366247	-1.03232
L2d2_3end	46.53	55_555	NMF_5	0.235855	0.527972	-0.819732
L2c_3end	46.14	0_478	NMF_5	0.0379747	0.149662	-0.899128
L2b_3end	42.57	0_466	NMF_5	0.0387006	0.111145	-1.18861
L1ME3G_3end	41.38	0_500	NMF_5	0.0157965	0.000391041	0.449126
L1ME3G_3end	41.38	100_600	NMF_5	0.0195043	0.000391041	0.179414
L1ME3G_3end	41.38	200_700	NMF_5	0.0356891	0.000391041	-0.0367422
L1ME3G_3end	41.38	300_800	NMF_5	0.0398828	0.000391041	-0.23599
L1ME3G_3end	41.38	400_900	NMF_5	0.0743347	0.0627464	-0.227916
L1ME3G_3end	41.38	424_924	NMF_5	0.0784375	0.134524	-0.153915
HAL1	38.96	200_700	NMF_5	0.0952797	0.163961	-1.37708
HAL1	38.96	300_800	NMF_5	0.101768	0.291114	-1.41015
HAL1	38.96	400_900	NMF_5	0.0862302	0.228425	-1.26102
HAL1	38.96	500_1000	NMF_5	0.0821736	0.228425	-1.07247
HAL1	38.96	600_1100	NMF_5	0.0479999	0.045577	-0.800459
L1ME4b_3end	38.35	0_500	NMF_5	0.00616706	0.000391041	-0.42955
L1ME4b_3end	38.35	100_600	NMF_5	0.0108834	0.000391041	-0.432747
L1ME4b_3end	38.35	200_700	NMF_5	0.079973	0.114914	-0.605861
L1ME4b_3end	38.35	300_800	NMF_5	0.0965192	0.248695	-0.571469
L1ME4b_3end	38.35	392_892	NMF_5	0.145179	0.361589	-0.558065
L2a_3end	38.26	0_500	NMF_5	0.0919426	0.366247	-2.14234
L2a_3end	38.26	17_517	NMF_5	0.115615	0.408223	-2.04149
L1MEc_5end	31.82	0_500	NMF_5	0.125112	0.366247	-1.18822
L1MEc_5end	31.82	100_600	NMF_5	0.0264062	0.149662	-1.38957
L1MEc_5end	31.82	200_700	NMF_5	0.0292604	0.000391041	-1.52028
L1MEc_5end	31.82	300_800	NMF_5	0.0984561	0.361589	-1.45574
L1ME1_3end	28.76	0_500	NMF_5	0.0155055	0.000391041	-0.371651
L1ME1_3end	28.76	100_600	NMF_5	0.0174682	0.000391041	-0.582449
L1ME1_3end	28.76	200_700	NMF_5	0.0153738	0.000391041	-0.800228
L1ME1_3end	28.76	300_800	NMF_5	0.276001	0.361589	-0.787466
L1ME1_3end	28.76	400_900	NMF_5	0.514423	0.462874	-0.549844
L1ME1_3end	28.76	426_926	NMF_5	0.610819	0.665977	-0.447361
L1MB7_3end	21.44	100_600	NMF_5	0.0586102	0.000391041	-0.933104
L1MB7_3end	21.44	200_700	NMF_5	0.00877369	0.000391041	-1.03359
L1MB7_3end	21.44	300_800	NMF_5	0.14964	0.250769	-1.07346
L1MB7_3end	21.44	400_900	NMF_5	0.188673	0.291114	-0.880461
L1MB7_3end	21.44	431_931	NMF_5	0.12672	0.273708	-0.780122
L1MB3_3end	18.84	0_500	NMF_5	0.0344354	0.000391041	-0.32022
L1MB3_3end	18.84	100_600	NMF_5	0.0354624	0.000391041	-0.700404
L1MB3_3end	18.84	200_700	NMF_5	0.0372055	0.045577	-0.799568
L1MB3_3end	18.84	300_800	NMF_5	0.316977	0.462874	-0.860659
L1MB3_3end	18.84	400_900	NMF_5	0.19534	0.353937	-0.917215
L1MB3_3end	18.84	430_930	NMF_5	0.344207	0.471604	-0.875066
MER102b	34.9	0_341	NMF_5	0.0183307	0.000391041	0.241728
MER1A	9.26	0_500	NMF_5	0.0215112	0.000391041	-0.358847
MER1A	9.26	29_529	NMF_5	0.0270767	0.000391041	-0.358847
MamRep605	43.665	0_500	NMF_6	0.0202696	0.0576457	0.331288
MamRep605	43.665	100_600	NMF_6	0.0111945	0.0675881	0.725906
MamRep605	43.665	200_700	NMF_6	0.0165729	0.0576457	0.812503
MamRep605	43.665	300_800	NMF_6	0.0118085	0.0188088	0.831023
MamRep605	43.665	349_849	NMF_6	0.0093212	0	0.770022
LTR78B	43.56	300_800	NMF_6	0.054097	0.105294	0.584863
LTR78B	43.56	400_900	NMF_6	0.0862106	0.465471	0.814344
LTR78B	43.56	500_1000	NMF_6	0.177254	0.998178	0.667325
LTR78B	43.56	700_1200	NMF_6	0.0476505	0.281929	0.712967
LTR78B	43.56	796_1296	NMF_6	0.0444981	0.149549	0.607672
MLT1O	43.42	0_500	NMF_6	0.0716823	0.309846	0.168058
MLT1O	43.42	42_542	NMF_6	0.0511608	0.175693	0.164531
LTR78	43.15	600_1100	NMF_6	0.0496908	0.0576457	-0.327675
LTR78	43.15	700_1200	NMF_6	0.0525238	0.134251	-0.534526
MLT1K	42.72	0_500	NMF_6	0.0735348	0.283288	-0.352935
MLT1K	42.72	95_595	NMF_6	0.0184452	0.0560418	-0.347789
MLT1N2	41.31	0_500	NMF_6	0.109919	0.498363	0.290734
MLT1N2	41.31	62_562	NMF_6	0.187301	0.697707	0.289197
MLT1L	40.92	0_500	NMF_6	0.0340442	0.0675881	-0.749459
MLT1L	40.92	100_600	NMF_6	0.0136878	0	-0.744965
MLT1L	40.92	110_610	NMF_6	0.00433362	0	-0.738197
MLT1J	40.24	0_500	NMF_6	0.000703262	0	-1.59368
MLT1J	40.24	12_512	NMF_6	0.00143936	0	-1.59368
MLT1J2	40.06	0_448	NMF_6	0.137712	0.67486	-1.18731
MLT1J1	39.655	0_444	NMF_6	0.0738484	0.281929	-0.237768
LTR33A	39.51	0_500	NMF_6	0.0310318	0	-0.120646
LTR33A	39.51	20_520	NMF_6	0.0277289	0	-0.120646
MLT1I	38.88	0_411	NMF_6	0.00369178	0	-0.666535
LTR33	37.11	0_500	NMF_6	0.0350795	0.0273817	-1.08367
LTR33	37.11	15_515	NMF_6	0.0303209	0	-1.08367
MLT1H2	36.3	0_489	NMF_6	0.0547632	0.336735	-0.738197
MLT1H	35.605	0_500	NMF_6	0.0134473	0	0.0667316
MLT1H	35.605	49_549	NMF_6	0.0423483	0.134251	0.0667316
MLT1H1	33.82	0_500	NMF_6	0.0646486	0.314003	0.0762737
MLT1H1	33.82	55_555	NMF_6	0.0567654	0.267462	0.0806992
LTR50	33.185	100_600	NMF_6	0.0291349	0.0576457	-0.218446
MLT1G1	32.64	0_500	NMF_6	0.00282713	0.0192825	-0.398541
MLT1G1	32.64	79_579	NMF_6	0.0104055	0.0249646	-0.400924
MLT1E1A	28.53	0_500	NMF_6	0.0318644	0.0576457	0.221664
MLT1E1A	28.53	100_600	NMF_6	0.0333579	0.079619	0.103483
MLT1F2	28.09	0_500	NMF_6	0.0053304	0	-0.372069
MLT1F2	28.09	60_560	NMF_6	0.00398552	0	-0.372069
MLT1F1	26.35	0_500	NMF_6	0.011009	0	-0.437592
MLT1F1	26.35	69_569	NMF_6	0.00769063	0	-0.440375
MLT1D	24.42	0_500	NMF_6	0.0264814	0.0576457	-1.41109
MLT1D	24.42	5_505	NMF_6	0.0294127	0.0523074	-1.41109
MLT1C2	23.8	0_461	NMF_6	0.0351099	0.0687788	-1.55542
LTR18B	12.99	0_500	NMF_6	0.145485	0.498363	2.20563
LTR18B	12.99	100_600	NMF_6	0.0678455	0.336735	2.29239
LTR18B	12.99	114_614	NMF_6	0.111061	0.498363	2.29239
LTR1A2	10.41	0_500	NMF_6	0.0190192	0	1.54579
LTR1A2	10.41	100_600	NMF_6	0.0816252	0.888959	1.51215
LTR1A2	10.41	200_700	NMF_6	0.167977	1.30683	1.50727
LTR1A2	10.41	300_800	NMF_6	0.17131	1.30683	1.60194
LTR1A2	10.41	337_837	NMF_6	0.211943	1.26632	1.56303
L3b_3end	48.86	700_1200	NMF_6	0.0086198	0	1.06352
L3b_3end	48.86	706_1206	NMF_6	0.00770529	0	1.07937
MamRTE1	48.57	2700_3200	NMF_6	0.00479838	0	1.59432
MamRTE1	48.57	2800_3300	NMF_6	0.0147419	0.0249646	2.08736
MamRTE1	48.57	2900_3400	NMF_6	0.00747041	0	1.98427
MamRTE1	48.57	3000_3500	NMF_6	0.00319047	0	1.90365
MamRTE1	48.57	3100_3600	NMF_6	0.0175617	0.0675881	1.80516
MamRTE1	48.57	3200_3700	NMF_6	0.0440202	0.149549	1.75744
MamRTE1	48.57	3300_3800	NMF_6	0.149895	0.498363	1.98116
MamRTE1	48.57	3312_3812	NMF_6	0.212475	0.67486	1.9905
L2	48.36	0_500	NMF_6	0.030554	0	-0.787947
L2	48.36	100_600	NMF_6	0.0522765	0.0735149	-0.882263
L2	48.36	200_700	NMF_6	0.0533148	0.119213	-1.23557
L2	48.36	300_800	NMF_6	0.060584	0.175693	-0.973667
L2	48.36	400_900	NMF_6	0.0488559	0.0675881	-1.5142
L2	48.36	500_1000	NMF_6	0.0456809	0.0675881	-1.74496
L2	48.36	600_1100	NMF_6	0.0541226	0.105294	-1.10903
L2	48.36	700_1200	NMF_6	0.056991	0.149988	-1.20915
L2	48.36	800_1300	NMF_6	0.0576667	0.184048	-0.97227
L2	48.36	900_1400	NMF_6	0.0657257	0.365278	-0.774395
L2	48.36	1000_1500	NMF_6	0.0419573	0.283288	-0.729773
L2	48.36	1100_1600	NMF_6	0.0612985	0.287681	-0.895227
L2	48.36	1200_1700	NMF_6	0.0487004	0.149549	-0.966714
L2	48.36	1300_1800	NMF_6	0.0613803	0.175693	-0.951701
L2	48.36	1400_1900	NMF_6	0.0239348	0	-1.35987
L2	48.36	1500_2000	NMF_6	0.0214547	0.175693	-1.50664
L2	48.36	1600_2100	NMF_6	0.0405666	0.155919	-1.47018
L2	48.36	1700_2200	NMF_6	0.00230173	0	-1.21213
L2	48.36	1800_2300	NMF_6	0.0144627	0.00396505	-1.46124
L2	48.36	1900_2400	NMF_6	0.0558145	0.133095	-1.52369
L2	48.36	2000_2500	NMF_6	0.0480882	0.0576457	-1.72906
L2	48.36	2100_2600	NMF_6	0.0586439	0.0728298	-1.32297
L2	48.36	2200_2700	NMF_6	0.0468913	0.0675881	-1.41881
L2	48.36	2300_2800	NMF_6	0.0530959	0.134251	-1.4367
L2	48.36	2400_2900	NMF_6	0.0536064	0.0675881	-1.28875
L2	48.36	2500_3000	NMF_6	0.0604241	0.149988	-1.13186
L2	48.36	2582_3082	NMF_6	0.0482784	0.175693	-1.00753
L3	47.69	1300_1800	NMF_6	0.00380572	0	0.677343
L3	47.69	1400_1900	NMF_6	0.01113	0	0.321828
L3	47.69	1500_2000	NMF_6	0.00184951	0	0.221664
L3	47.69	1600_2100	NMF_6	0.00141841	0	0.157151
L3	47.69	1700_2200	NMF_6	0.000197423	0	0.195512
L3	47.69	2100_2600	NMF_6	0.0141905	0	0.540297
L3	47.69	2400_2900	NMF_6	0.0116659	0	-0.266274
L3	47.69	2500_3000	NMF_6	0.0157398	0	0.316077
L3	47.69	2600_3100	NMF_6	0.00858483	0	0.2823
L3	47.69	2700_3200	NMF_6	0.00559483	0	-0.168977
L3	47.69	2800_3300	NMF_6	0.0125631	0	0.15505
L3	47.69	2900_3400	NMF_6	0.0206163	0.0673417	0.0994357
L3	47.69	3000_3500	NMF_6	0.0115543	0	0.14118
L3	47.69	3100_3600	NMF_6	0.0145628	0.00396505	0.23492
L3	47.69	3200_3700	NMF_6	0.0657337	0.498363	0.496248
L3	47.69	3300_3800	NMF_6	0.118826	0.547819	0.498589
L3	47.69	3400_3900	NMF_6	0.0432239	0.283288	0.475928
L3	47.69	3500_4000	NMF_6	0.0050762	0	0.40429
L3	47.69	3599_4099	NMF_6	0.00276048	0	0.330498
L2d2_3end	46.53	0_500	NMF_6	0.0290417	0.0273817	0.0460633
L2d2_3end	46.53	55_555	NMF_6	0.0208647	0.00396505	-0.00437968
L2c_3end	46.14	0_478	NMF_6	0.10007	0.67486	-0.600693
L2b_3end	42.57	0_466	NMF_6	0.106298	0.716694	-0.110226
HAL1ME	41.98	200_700	NMF_6	0.00148711	0	1.27239
HAL1ME	41.98	300_800	NMF_6	0.0128579	0	1.33672
HAL1ME	41.98	400_900	NMF_6	0.0762723	0.465471	1.31087
HAL1ME	41.98	500_1000	NMF_6	0.105987	0.67486	1.39104
HAL1ME	41.98	600_1100	NMF_6	0.100332	0.552603	1.20418
HAL1ME	41.98	700_1200	NMF_6	0.00420412	0.0728298	1.30309
L1ME3G_3end	41.38	0_500	NMF_6	0.0297917	0.176843	0.197364
L1ME3G_3end	41.38	100_600	NMF_6	0.0268128	0.314003	-0.0723483
L1ME3G_3end	41.38	200_700	NMF_6	0.0502392	0.523556	-0.510896
L1ME3G_3end	41.38	300_800	NMF_6	0.0570093	0.539369	-0.517499
L1M5_orf2	39.15	1900_2400	NMF_6	0.0525325	0.176843	-0.395199
HAL1	38.96	0_500	NMF_6	0.0430356	0.283288	-0.806646
HAL1	38.96	100_600	NMF_6	0.142497	0.998178	-1.12122
HAL1	38.96	200_700	NMF_6	0.198441	0.998178	-1.17316
HAL1	38.96	300_800	NMF_6	0.102836	0.928704	-1.20624
L2a_3end	38.26	0_500	NMF_6	0.0347405	0.0675881	-1.14257
L2a_3end	38.26	17_517	NMF_6	0.0471848	0.176843	-1.04615
L1MEg_5end	37.7	0_500	NMF_6	0.0642875	0.184048	0.0773788
L1MEg_5end	37.7	100_600	NMF_6	0.0494758	0.0675881	-0.0464929
L1MEg_5end	37.7	200_700	NMF_6	0.0299131	0.00396505	-0.324666
L1MEg_5end	37.7	300_800	NMF_6	0.00633986	0	-0.13846
L1MEc_5end	31.82	0_500	NMF_6	0.057486	0.175693	-0.399336
L1MEc_5end	31.82	100_600	NMF_6	0.0356149	0.0675881	-0.600693
L1MEc_5end	31.82	200_700	NMF_6	0.0418021	0.0675881	-0.731397
L1MEc_5end	31.82	300_800	NMF_6	0.0427798	0.0576457	-0.666865
L1MEc_5end	31.82	400_900	NMF_6	0.0351042	0.0638473	-0.368827
L1MEc_5end	31.82	500_1000	NMF_6	0.034441	0.0576457	-0.975373
L1MB7_3end	21.44	0_500	NMF_6	0.0137446	0.00396505	-1.01884
L1MB7_3end	21.44	100_600	NMF_6	0.018457	0.155919	-0.577183
L1MB7_3end	21.44	200_700	NMF_6	0.0140176	0.175693	-0.900059
L1MB7_3end	21.44	300_800	NMF_6	0.0430266	0.281929	-0.939929
L1MB7_3end	21.44	400_900	NMF_6	0.0446767	0.443923	-0.939578
L1MB7_3end	21.44	431_931	NMF_6	0.0449793	0.520645	-0.839239
L1MB3_3end	18.84	0_500	NMF_6	0.0498218	0.498363	-0.642371
L1MB3_3end	18.84	100_600	NMF_6	0.10514	0.998178	-1.02255
L1MB3_3end	18.84	200_700	NMF_6	0.0329068	0.287681	-0.66604
L1MB3_3end	18.84	300_800	NMF_6	0.0298647	0.184048	-0.557206
L1MB3_3end	18.84	400_900	NMF_6	0.0640182	0.419564	-0.391369
L1MB3_3end	18.84	430_930	NMF_6	0.0429356	0.281929	-0.34922
L1M1_5end	16.65	0_500	NMF_6	0.182449	0.913266	0.0740661
L1M1_5end	16.65	100_600	NMF_6	0.346639	1.26632	0.116807
L1M1_5end	16.65	200_700	NMF_6	0.111717	0.539369	0.104158
L1M1_5end	16.65	300_800	NMF_6	0.211738	0.900186	0.0629098
L1M1_5end	16.65	400_900	NMF_6	0.0670507	0.336735	-0.0152522
L1M1_5end	16.65	500_1000	NMF_6	0.117573	0.67486	-0.392966
L1M1_5end	16.65	600_1100	NMF_6	0.289451	0.947216	-0.630585
L1M1_5end	16.65	700_1200	NMF_6	0.0604099	0.393136	-0.316359
L1M1_5end	16.65	800_1300	NMF_6	0.0468476	0.175693	-0.746464
L1M1_5end	16.65	1100_1600	NMF_6	0.0259633	0	-1.47742
L1M1_5end	16.65	1200_1700	NMF_6	0.0113244	0	-1.35865
L1M1_5end	16.65	1300_1800	NMF_6	0.0151788	0	-1.21032
L1M1_5end	16.65	1400_1900	NMF_6	0.0415256	0.207713	-1.01534
L1M1_5end	16.65	1500_2000	NMF_6	0.0833419	0.523556	-1.35127
L1M1_5end	16.65	1600_2100	NMF_6	0.0833675	0.466849	-1.28961
L1M1_5end	16.65	1700_2200	NMF_6	0.0488222	0.0735149	-1.02039
L1M1_5end	16.65	1800_2300	NMF_6	0.0627623	0.134251	-0.223839
AluJb	11.92	0_312	NMF_6	0.139926	0.498363	-3.04564
Tigger15a	45.21	0_500	NMF_6	0.00698494	0	0.289856
Tigger15a	45.21	100_600	NMF_6	0.00276982	0	0.157752
Tigger15a	45.21	200_700	NMF_6	0.00444644	0	0.319809
Tigger15a	45.21	215_715	NMF_6	0.00746676	0	0.367675
MER102b	34.9	0_341	NMF_6	0.0315151	0.0735149	0.445646
Tigger17a	17.275	0_500	NMF_6	0.141988	0.969844	1.00179
Tigger17a	17.275	100_600	NMF_6	0.609852	1.26632	0.938971
Tigger17a	17.275	154_654	NMF_6	0.179126	0.763488	0.942591
MamGypLTR2c	44.82	200_700	NMF_7	0.0323594	0.033535	1.1359
MamGypLTR2c	44.82	300_800	NMF_7	0.0192723	0.00614421	1.1359
LTR88b	44.39	100_600	NMF_7	0.0214878	0.00577248	0.660991
LTR88b	44.39	200_700	NMF_7	0.0297699	0.00614421	0.684642
MamRep605	43.665	0_500	NMF_7	0.0119507	0.00614421	0.618613
MamRep605	43.665	100_600	NMF_7	0.0029885	0.00614421	0.557551
MamRep605	43.665	200_700	NMF_7	0.0081727	0.00614421	0.666868
MamRep605	43.665	300_800	NMF_7	0.00575128	0.00614421	0.855313
MamRep605	43.665	349_849	NMF_7	0.00494436	0.00614421	0.986957
LTR78B	43.56	100_600	NMF_7	0.0373337	0.052834	0.637721
LTR78B	43.56	500_1000	NMF_7	0.015499	0.00577248	0.691614
LTR78B	43.56	600_1100	NMF_7	0.0443092	0.0198703	0.666868
LTR78B	43.56	700_1200	NMF_7	0.0263673	0.00614421	0.737257
LTR78B	43.56	796_1296	NMF_7	0.0242511	0.00614421	0.894997
MLT1O	43.42	0_500	NMF_7	0.0784862	0.13886	1.69485
MLT1O	43.42	42_542	NMF_7	0.122477	0.1943	1.69132
MLT1M	43.32	0_500	NMF_7	0.604973	0.806774	2.14886
MLT1M	43.32	100_600	NMF_7	0.696214	0.948849	2.1356
MLT1M	43.32	172_672	NMF_7	0.626479	0.671487	2.17538
LTR78	43.15	0_500	NMF_7	0.0759391	0.052834	0.735786
LTR78	43.15	100_600	NMF_7	0.0514824	0.0179949	0.553657
LTR78	43.15	200_700	NMF_7	0.0466362	0.0302767	0.563901
LTR78	43.15	300_800	NMF_7	0.0964188	0.106816	0.612299
LTR78	43.15	400_900	NMF_7	0.0650515	0.052834	0.518697
LTR78	43.15	500_1000	NMF_7	0.0705917	0.0302767	0.114159
LTR78	43.15	600_1100	NMF_7	0.0316464	0.00614421	-0.0809925
LTR78	43.15	700_1200	NMF_7	0.0377721	0.00614421	-0.0248097
LTR79	42.9	0_500	NMF_7	0.0691412	0.0716322	0.462818
LTR79	42.9	27_527	NMF_7	0.0338658	0.03555	0.462818
MLT1K	42.72	0_500	NMF_7	0.0274153	0.03555	0.762503
MLT1K	42.72	95_595	NMF_7	0.00659238	0.00614421	0.796795
MLT1N2	41.31	0_500	NMF_7	0.0135594	0.0220158	0.215488
MLT1L	40.92	0_500	NMF_7	0.202673	0.613532	0.859793
MLT1L	40.92	100_600	NMF_7	0.580874	0.948849	0.815378
MLT1L	40.92	110_610	NMF_7	0.947001	1.53075	0.822146
LTR33B	40.73	0_500	NMF_7	0.0260484	0.0554201	1.25921
LTR33B	40.73	3_503	NMF_7	0.039106	0.0961788	1.25921
MLT1J	40.24	0_500	NMF_7	0.993037	1.53075	0.384806
MLT1J	40.24	12_512	NMF_7	0.985429	1.53075	0.384806
LTR67B	40.11	0_500	NMF_7	0.859872	1.04271	1.02105
LTR67B	40.11	100_600	NMF_7	0.316734	0.788436	1.01687
LTR67B	40.11	120_620	NMF_7	0.510006	0.887116	1.02944
MLT1J2	40.06	0_448	NMF_7	0.0651224	0.130897	0.421939
MLT1J1	39.655	0_444	NMF_7	0.0449208	0.111152	0.271949
LTR33A	39.51	0_500	NMF_7	0.0448997	0.03555	1.01912
LTR33A	39.51	20_520	NMF_7	0.0532783	0.049483	1.01912
MLT1I	38.88	0_411	NMF_7	0.25643	1.04271	0.630773
LTR33	37.11	0_500	NMF_7	0.031971	0.00614421	0.695502
LTR33	37.11	15_515	NMF_7	0.0321911	0.00614421	0.695502
MLT1H2	36.3	0_489	NMF_7	0.00948966	0.03555	-0.22848
MLT1H	35.605	0_500	NMF_7	0.0237898	0.187167	0.0365734
MLT1H	35.605	49_549	NMF_7	0.0429767	0.337715	0.0365734
LTR16C	34.675	0_489	NMF_7	0.0634035	0.130897	0.825794
LTR16A	33.96	0_451	NMF_7	0.0300384	0.052834	-0.00909961
MLT1H1	33.82	0_500	NMF_7	0.356731	0.788436	0.515601
MLT1H1	33.82	55_555	NMF_7	0.158616	0.523269	0.520026
LTR50	33.185	0_500	NMF_7	0.173912	0.434425	1.36101
LTR50	33.185	100_600	NMF_7	0.49497	0.434425	1.29127
LTR50	33.185	200_700	NMF_7	0.190801	0.13886	1.30959
LTR50	33.185	295_795	NMF_7	0.0952459	0.052834	1.33906
LTR16	32.97	0_438	NMF_7	0.0534069	0.130897	0.834119
MLT1G1	32.64	0_500	NMF_7	0.965542	2.34936	1.21071
MLT1G1	32.64	79_579	NMF_7	0.695326	1.32934	1.20833
MLT1G3	31.105	0_500	NMF_7	0.919982	1.32934	0.405061
MLT1G3	31.105	95_595	NMF_7	0.265361	0.689064	0.398935
MLT1E1A	28.53	0_500	NMF_7	0.04492	0.052834	1.09395
MLT1E1A	28.53	100_600	NMF_7	0.0429167	0.0711327	0.975769
MLT1E1A	28.53	180_680	NMF_7	0.00443188	0.00213327	1.04636
MLT1F2	28.09	0_500	NMF_7	0.0906228	0.562742	0.947677
MLT1F2	28.09	60_560	NMF_7	0.0462935	0.257408	0.947677
MLT1F	27.58	0_500	NMF_7	0.126298	0.523269	1.1582
MLT1F	27.58	48_548	NMF_7	0.0412098	0.209186	1.1582
MLT1E2	27.5	0_500	NMF_7	0.144924	0.523269	-0.583846
MLT1E2	27.5	100_600	NMF_7	0.0779584	0.226027	-0.620496
MLT1E2	27.5	127_627	NMF_7	0.0947683	0.257408	-0.610813
MLT1F1	26.35	0_500	NMF_7	0.0767039	0.184741	1.17166
MLT1F1	26.35	69_569	NMF_7	0.0188459	0.03555	1.16888
MLT1D	24.42	0_500	NMF_7	0.0378718	0.0961788	-0.493716
MLT1D	24.42	5_505	NMF_7	0.0388715	0.13886	-0.493716
MLT1C2	23.8	0_461	NMF_7	0.0196783	0.00614421	-1.79417
MLT1C	22.14	0_467	NMF_7	0.0332318	0.052834	-0.0934619
MLT1B	21.67	0_390	NMF_7	0.0220105	0.00614421	-1.14608
MSTB1	17.12	0_432	NMF_7	0.104705	0.434425	1.2263
MLT2B3	17.02	0_500	NMF_7	0.0278384	0.0220158	0.152295
MLT2B3	17.02	54_554	NMF_7	0.0168869	0.00614421	0.152295
MSTB	15.57	0_426	NMF_7	0.0234575	0.0533667	-0.450873
MSTA	13.59	0_428	NMF_7	0.378573	1.00684	0.308885
THE1D	11.82	0_381	NMF_7	0.157664	0.494796	-0.854559
LTR1B	11.5	200_700	NMF_7	0.0438041	0.03555	2.55911
LTR1D	10.87	200_700	NMF_7	0.0238275	0.00614421	1.88926
LTR1A2	10.41	0_500	NMF_7	0.047693	0.121695	1.24815
LTR1A2	10.41	100_600	NMF_7	0.0247945	0.0220158	1.24693
LTR1A2	10.41	200_700	NMF_7	0.0195482	0.00577248	1.39405
LTR1A2	10.41	300_800	NMF_7	0.0195991	0.00614421	1.47422
LTR1A2	10.41	337_837	NMF_7	0.0196616	0.00614421	1.41739
MamRTE1	48.57	2100_2600	NMF_7	0.0257117	0.192929	1.66099
MamRTE1	48.57	2600_3100	NMF_7	0.0252862	0.102619	1.27259
MamRTE1	48.57	2700_3200	NMF_7	0.0111949	0.0220158	1.61861
MamRTE1	48.57	2800_3300	NMF_7	0.0162212	0.0425011	1.26366
MamRTE1	48.57	2900_3400	NMF_7	0.00748037	0.00614421	1.4236
MamRTE1	48.57	3000_3500	NMF_7	0.00301788	0.00577248	1.56537
MamRTE1	48.57	3100_3600	NMF_7	0.0193691	0.052834	1.24449
MamRTE1	48.57	3200_3700	NMF_7	0.013139	0.052834	1.36669
MamRTE1	48.57	3300_3800	NMF_7	0.0185333	0.052834	1.59042
MamRTE1	48.57	3312_3812	NMF_7	0.0119428	0.0413174	1.59975
L2	48.36	0_500	NMF_7	0.460194	0.527574	0.962168
L2	48.36	100_600	NMF_7	0.180797	0.13886	0.842466
L2	48.36	200_700	NMF_7	0.0836174	0.106628	0.742919
L2	48.36	300_800	NMF_7	0.0736107	0.052834	1.09015
L2	48.36	400_900	NMF_7	0.145875	0.0747329	1.13458
L2	48.36	500_1000	NMF_7	0.0919613	0.052834	1.04486
L2	48.36	600_1100	NMF_7	0.0730095	0.03555	1.01479
L2	48.36	700_1200	NMF_7	0.139194	0.0961788	0.914673
L2	48.36	800_1300	NMF_7	0.308212	0.257408	0.709131
L2	48.36	900_1400	NMF_7	0.0643964	0.0533667	0.729887
L2	48.36	1000_1500	NMF_7	0.0720447	0.052834	0.683559
L2	48.36	1100_1600	NMF_7	0.181722	0.13886	0.73572
L2	48.36	1200_1700	NMF_7	0.156083	0.14596	0.747891
L2	48.36	1300_1800	NMF_7	0.1635	0.257408	0.928199
L2	48.36	1400_1900	NMF_7	0.657434	0.374038	1.14984
L2	48.36	1500_2000	NMF_7	0.893112	0.689064	1.32501
L2	48.36	1600_2100	NMF_7	0.604772	0.427707	1.27658
L2	48.36	1700_2200	NMF_7	0.979107	0.613532	1.31466
L2	48.36	1800_2300	NMF_7	0.766349	0.1384	1.30451
L2	48.36	1900_2400	NMF_7	0.162489	0.0711327	1.18133
L2	48.36	2000_2500	NMF_7	0.140513	0.0841863	0.935691
L2	48.36	2100_2600	NMF_7	0.111968	0.052834	0.686212
L2	48.36	2200_2700	NMF_7	0.0618615	0.052834	0.619835
L2	48.36	2300_2800	NMF_7	0.0625739	0.130897	0.494483
L2	48.36	2400_2900	NMF_7	0.0645535	0.052834	0.472506
L2	48.36	2500_3000	NMF_7	0.0930957	0.0755095	0.563363
L2	48.36	2582_3082	NMF_7	0.215736	0.284942	0.626818
L3	47.69	300_800	NMF_7	0.0347732	0.00614421	0.917005
L3	47.69	400_900	NMF_7	0.0240885	0.00614421	1.00856
L3	47.69	500_1000	NMF_7	0.0294816	0.0220158	0.941728
L3	47.69	600_1100	NMF_7	0.0577156	0.052834	1.4915
L3	47.69	700_1200	NMF_7	0.0731487	0.03555	1.44869
L3	47.69	800_1300	NMF_7	0.0513104	0.03555	1.29668
L3	47.69	900_1400	NMF_7	0.0258649	0.03555	1.62814
L3	47.69	1000_1500	NMF_7	0.07685	0.052834	1.51604
L3	47.69	1200_1700	NMF_7	0.0227734	0.052834	1.33404
L3	47.69	1300_1800	NMF_7	0.00881834	0.00614421	1.4386
L3	47.69	1400_1900	NMF_7	0.51353	0.735193	1.48362
L3	47.69	1500_2000	NMF_7	0.92784	0.942654	1.50899
L3	47.69	1600_2100	NMF_7	0.971406	1.10589	1.55995
L3	47.69	1700_2200	NMF_7	0.998391	1.53075	1.59831
L3	47.69	1800_2300	NMF_7	0.731656	0.391941	1.8579
L3	47.69	1900_2400	NMF_7	0.0394131	0.0365107	1.70264
L3	47.69	2000_2500	NMF_7	0.0790343	0.0961788	1.70264
L3	47.69	2100_2600	NMF_7	0.348957	0.374038	1.24266
L3	47.69	2200_2700	NMF_7	0.339989	0.14596	0.628135
L3	47.69	2300_2800	NMF_7	0.164328	0.13886	0.0799437
L3	47.69	2400_2900	NMF_7	0.256058	0.13886	0.02105
L3	47.69	2500_3000	NMF_7	0.626009	0.628477	0.170442
L3	47.69	2600_3100	NMF_7	0.498796	1.04271	-0.207984
L3	47.69	2700_3200	NMF_7	0.180438	0.843371	-0.337332
L3	47.69	2800_3300	NMF_7	0.179979	0.655424	-0.142589
L3	47.69	2900_3400	NMF_7	0.0169753	0.049483	-0.198203
L3	47.69	3000_3500	NMF_7	0.0192354	0.033535	0.16547
L3	47.69	3100_3600	NMF_7	0.0203417	0.0220158	0.133679
L3	47.69	3200_3700	NMF_7	0.0320121	0.052834	0.627453
L3	47.69	3300_3800	NMF_7	0.0787308	0.106628	0.715524
L3	47.69	3400_3900	NMF_7	0.727386	0.735193	1.14407
L3	47.69	3500_4000	NMF_7	0.959481	1.10589	1.27658
L3	47.69	3599_4099	NMF_7	0.974513	0.942654	1.41368
L2d2_3end	46.53	0_500	NMF_7	0.0358632	0.0220158	0.0703529
L2d2_3end	46.53	55_555	NMF_7	0.0339268	0.0302767	0.01991
L2c_3end	46.14	0_478	NMF_7	0.0328933	0.0177738	0.387973
L2b_3end	42.57	0_466	NMF_7	0.0176977	0.00614421	1.03959
L1MEd_5end	40.33	0_500	NMF_7	0.889052	1.04271	-0.64916
L1MEd_5end	40.33	100_600	NMF_7	0.249203	0.284942	-0.674557
L1MEd_5end	40.33	200_700	NMF_7	0.0605807	0.0425011	-0.737086
L1MEd_5end	40.33	300_800	NMF_7	0.086251	0.052834	-0.34152
L1MEd_5end	40.33	400_900	NMF_7	0.115718	0.0711327	-0.310879
L1MEd_5end	40.33	500_1000	NMF_7	0.0608763	0.052834	-0.0282777
HAL1	38.96	0_500	NMF_7	0.0242587	0.00577248	0.0656402
HAL1	38.96	100_600	NMF_7	0.0386153	0.00614421	0.1661
HAL1	38.96	200_700	NMF_7	0.035854	0.00614421	0.266163
HAL1	38.96	300_800	NMF_7	0.0382549	0.00614421	0.139981
HAL1	38.96	400_900	NMF_7	0.0545189	0.0220158	0.189576
HAL1	38.96	500_1000	NMF_7	0.077118	0.03555	0.155734
HAL1	38.96	600_1100	NMF_7	0.0699465	0.052834	0.0127107
HAL1	38.96	700_1200	NMF_7	0.0209315	0.03555	0.237183
HAL1	38.96	800_1300	NMF_7	0.00361173	0.03555	0.65848
HAL1	38.96	1100_1600	NMF_7	0.0491436	0.0220158	0.10366
HAL1	38.96	1200_1700	NMF_7	0.0199101	0.00614421	0.666868
HAL1	38.96	1300_1800	NMF_7	0.0645418	0.052834	0.38676
HAL1	38.96	1400_1900	NMF_7	0.224074	0.13886	0.32971
HAL1	38.96	1500_2000	NMF_7	0.0509858	0.052834	0.150006
HAL1	38.96	1600_2100	NMF_7	0.038736	0.0220158	0.175378
HAL1	38.96	1700_2200	NMF_7	0.0258477	0.0220158	-0.0884871
HAL1	38.96	1800_2300	NMF_7	0.0264525	0.0220158	-0.395555
L2a_3end	38.26	0_500	NMF_7	0.0486607	0.0673531	0.0707567
L2a_3end	38.26	17_517	NMF_7	0.0441023	0.0673531	0.105891
L1MC4_3end	33.69	1200_1700	NMF_7	0.494187	0.85648	0.346118
L1MC4_3end	33.69	1800_2300	NMF_7	0.0181655	0.0302767	-0.177854
L1MC4_3end	33.69	1900_2400	NMF_7	0.0220238	0.03555	-0.127813
L1MC4_3end	33.69	2000_2500	NMF_7	0.00954304	0.00614421	-0.328217
L1MC4_3end	33.69	2100_2600	NMF_7	0.0112872	0.0220158	-0.499782
L1MC4_3end	33.69	2200_2700	NMF_7	0.00724245	0.00614421	-0.686513
L1MD2_5end	33.67	0_500	NMF_7	0.168698	0.359401	1.45231
L1MD2_5end	33.67	100_600	NMF_7	0.0811678	0.0755095	1.61861
L1MD2_5end	33.67	200_700	NMF_7	0.173724	0.257408	1.67869
L1MD2_5end	33.67	300_800	NMF_7	0.192899	0.284942	1.35347
L1MD2_5end	33.67	400_900	NMF_7	0.237555	0.434425	1.27035
L1MD2_5end	33.67	500_1000	NMF_7	0.344903	0.613532	1.01479
L1MD2_5end	33.67	569_1069	NMF_7	0.116164	0.254781	0.996175
L1MEc_5end	31.82	0_500	NMF_7	0.119274	0.0747329	-0.737616
L1MEc_5end	31.82	100_600	NMF_7	0.0404294	0.0281022	-0.746328
L1MEc_5end	31.82	200_700	NMF_7	0.0743765	0.052834	-0.707107
L1MEc_5end	31.82	300_800	NMF_7	0.110913	0.0533667	-0.642575
L1MEc_5end	31.82	400_900	NMF_7	0.0532037	0.052834	-0.514462
L1MEc_5end	31.82	500_1000	NMF_7	0.0336566	0.0220158	-0.688049
L1ME1_3end	28.76	200_700	NMF_7	0.0303494	0.19571	-1.68305
L1ME1_3end	28.76	300_800	NMF_7	0.0224796	0.0247369	-1.67029
L1ME1_3end	28.76	400_900	NMF_7	0.0236856	0.130897	-1.43267
L1MDa_5end	26.61	0_500	NMF_7	0.0497874	0.0198703	1.53861
L1MDa_5end	26.61	100_600	NMF_7	0.0277674	0.00614421	1.32738
L1MDa_5end	26.61	200_700	NMF_7	0.0241168	0.00577248	0.950661
L1MDa_5end	26.61	300_800	NMF_7	0.0654619	0.0220158	0.822146
L1MDa_5end	26.61	400_900	NMF_7	0.0786245	0.106913	0.834494
L1MDa_5end	26.61	500_1000	NMF_7	0.0521359	0.052834	0.749082
L1MDa_5end	26.61	600_1100	NMF_7	0.110596	0.111152	0.737257
L1MB8_3end	21.58	0_500	NMF_7	0.0618433	0.391941	-0.019592
L1MB8_3end	21.58	100_600	NMF_7	0.129774	1.00684	-0.0560443
L1MB8_3end	21.58	200_700	NMF_7	0.0696765	0.870981	-0.322049
L1MB8_3end	21.58	300_800	NMF_7	0.0274472	0.0961788	-0.353233
L1MB8_3end	21.58	400_900	NMF_7	0.00483742	0.00950807	-0.542851
L1MB8_3end	21.58	425_925	NMF_7	0.00676098	0.03555	-0.45764
L1MB7_3end	21.44	0_500	NMF_7	0.050673	0.288982	0.142957
L1MB7_3end	21.44	100_600	NMF_7	0.150406	1.02261	0.147546
L1MB7_3end	21.44	300_800	NMF_7	0.0313922	0.111152	-0.108284
L1MB7_3end	21.44	400_900	NMF_7	0.00694439	0.00614421	-0.263211
L1MB7_3end	21.44	431_931	NMF_7	0.0067338	0.0220158	-0.300376
L1MB3_3end	18.84	0_500	NMF_7	0.0649144	0.482418	0.381919
L1MB3_3end	18.84	100_600	NMF_7	0.169386	1.02261	0.139238
L1MB3_3end	18.84	200_700	NMF_7	0.12555	0.729782	0.35825
L1MB3_3end	18.84	300_800	NMF_7	0.0363439	0.155034	0.384622
L1MB3_3end	18.84	400_900	NMF_7	0.0908142	0.523269	0.550458
L1MB3_3end	18.84	430_930	NMF_7	0.0547283	0.427707	0.412035
L1M1_5end	16.65	0_500	NMF_7	0.037898	0.03555	-0.749641
L1M1_5end	16.65	100_600	NMF_7	0.0439885	0.0755095	-0.733373
L1M1_5end	16.65	200_700	NMF_7	0.0441882	0.052834	-0.871552
L1M1_5end	16.65	300_800	NMF_7	0.0680836	0.130897	-1.02828
L1M1_5end	16.65	400_900	NMF_7	0.0841457	0.13886	-1.10644
L1M1_5end	16.65	700_1200	NMF_7	0.0409628	0.0302767	-0.970142
L1M1_5end	16.65	800_1300	NMF_7	0.0516188	0.03555	-0.499782
L1M1_5end	16.65	900_1400	NMF_7	0.0351992	0.00722013	-0.280665
L1M1_5end	16.65	1000_1500	NMF_7	0.0560985	0.052834	-0.396142
L1M1_5end	16.65	1100_1600	NMF_7	0.0430264	0.052834	-0.315629
L1M1_5end	16.65	1200_1700	NMF_7	0.032288	0.0302767	-0.597393
L1M1_5end	16.65	1300_1800	NMF_7	0.0288367	0.00614421	-0.671455
L1M1_5end	16.65	1400_1900	NMF_7	0.0304177	0.00614421	-0.669124
L1M1_5end	16.65	1500_2000	NMF_7	0.0550151	0.052834	-1.10459
L1M1_5end	16.65	1600_2100	NMF_7	0.0571233	0.0220158	-1.26532
AluJr	13.77	0_312	NMF_7	0.0904978	0.13886	-3.02486
AluJb	11.92	0_312	NMF_7	0.0627539	0.0755095	-2.21399
MER102b	34.9	0_341	NMF_7	0.0305617	0.226027	0.469935
Tigger1	13.57	200_700	NMF_7	0.0311009	0.052834	-0.586731
Tigger1	13.57	300_800	NMF_7	0.0886805	0.131495	-0.544971
Tigger1	13.57	400_900	NMF_7	0.17165	0.184741	-0.407256
MER1B	10.515	0_339	NMF_7	0.0273736	0.00614421	-0.439522
MamGypLTR2c	44.82	200_700	NMF_8	0.0128034	0.0176844	1.26921
MamGypLTR2c	44.82	300_800	NMF_8	0.0118283	0.00828672	1.26921
MamGypLTR2c	44.82	400_900	NMF_8	0.0138173	0.00828672	1.46069
MamRep605	43.665	100_600	NMF_8	0.0109896	0.00828672	0.883507
MamRep605	43.665	200_700	NMF_8	0.0153082	0.00828672	1.25961
MamRep605	43.665	300_800	NMF_8	0.0143865	0.00828672	1.44805
MamRep605	43.665	349_849	NMF_8	0.0402912	0.00828672	1.5797
MLT1O	43.42	0_500	NMF_8	0.0298735	0.185629	0.0626238
MLT1O	43.42	42_542	NMF_8	0.0593127	0.310235	0.0590964
MLT1M	43.32	0_500	NMF_8	0.0183196	0.00828672	0.0191397
MLT1M	43.32	100_600	NMF_8	0.0362934	0.241933	0.514021
MLT1M	43.32	172_672	NMF_8	0.0327914	0.185629	0.361156
MamRep1527	43.21	0_500	NMF_8	0.00201959	0.00828672	1.90393
MamRep1527	43.21	100_600	NMF_8	0.00418541	0.00828672	1.92303
MamRep1527	43.21	200_700	NMF_8	0.0148037	0.00828672	1.87057
MamRep1527	43.21	300_800	NMF_8	0.0264	0.00828672	2.13478
MamRep1527	43.21	400_900	NMF_8	0.0397311	0.0852074	1.87884
LTR78	43.15	300_800	NMF_8	0.0238992	0.0637574	-0.102388
LTR78	43.15	400_900	NMF_8	0.0189627	0.080775	-0.0849579
LTR78	43.15	500_1000	NMF_8	0.0268735	0.241933	-0.167568
LTR78	43.15	600_1100	NMF_8	0.0116525	0.00828672	-0.433109
LTR78	43.15	700_1200	NMF_8	0.00976613	0.00828672	-0.113892
LTR79	42.9	0_500	NMF_8	0.0655153	0.360433	0.0111658
LTR79	42.9	27_527	NMF_8	0.105697	0.507619	0.0111658
MLT1K	42.72	0_500	NMF_8	0.0149575	0.00828672	0.804666
MLT1K	42.72	95_595	NMF_8	0.00319802	0.00828672	0.809811
MLT1N2	41.31	0_500	NMF_8	0.00949567	0.00828672	1.00088
MLT1N2	41.31	62_562	NMF_8	0.0109376	0.00828672	0.999338
LTR33B	40.73	0_500	NMF_8	0.0279587	0.0465988	0.39252
LTR33B	40.73	3_503	NMF_8	0.0262352	0.0542872	0.39252
MLT1J	40.24	0_500	NMF_8	0.000613883	0.00828672	0.421901
MLT1J	40.24	12_512	NMF_8	0.000975984	0.00828672	0.421901
MLT1J2	40.06	0_448	NMF_8	0.0237481	0.00828672	0.233322
MLT1J1	39.655	0_444	NMF_8	0.0276183	0.00828672	0.767829
MLT1I	38.88	0_411	NMF_8	0.10596	0.246003	1.42966
LTR16D	37.47	0_500	NMF_8	0.0596684	0.189098	2.05032
LTR16D	37.47	100_600	NMF_8	0.0371656	0.0542872	2.02946
LTR16D	37.47	151_651	NMF_8	0.0521795	0.241933	2.05032
LTR33	37.11	0_500	NMF_8	0.0341503	0.13855	0.88128
LTR33	37.11	15_515	NMF_8	0.0432015	0.241933	0.88128
MLT1H2	36.3	0_489	NMF_8	0.0136643	0.00828672	1.48979
MLT1H	35.605	0_500	NMF_8	0.0443429	0.157615	1.2508
MLT1H	35.605	49_549	NMF_8	0.0410033	0.106843	1.2508
LTR16C	34.675	0_489	NMF_8	0.0182067	0.00828672	-0.403466
LTR16A	33.96	0_451	NMF_8	0.011687	0.00828672	-0.361216
MLT1H1	33.82	0_500	NMF_8	0.0203721	0.00828672	1.15141
MLT1H1	33.82	55_555	NMF_8	0.0253602	0.00828672	1.15584
MLT1G1	32.64	0_500	NMF_8	0.00166384	0.00828672	1.26156
MLT1G1	32.64	79_579	NMF_8	0.0162022	0.0109052	1.25918
MLT1G	32.08	0_500	NMF_8	0.00180474	0.00828672	1.00975
MLT1G3	31.105	0_500	NMF_8	0.00348604	0.00828672	1.62583
MLT1G3	31.105	95_595	NMF_8	0.0332062	0.0409196	1.61971
MLT1E1A	28.53	0_500	NMF_8	0.0582039	0.241933	1.22726
MLT1E1A	28.53	100_600	NMF_8	0.0488473	0.185629	1.26108
MLT1E1A	28.53	180_680	NMF_8	0.0391296	0.185629	1.33167
MLT1F2	28.09	0_500	NMF_8	0.0171793	0.00828672	1.53555
MLT1F2	28.09	60_560	NMF_8	0.016463	0.00828672	1.53555
MLT1F	27.58	0_500	NMF_8	0.0220971	0.00828672	1.35862
MLT1F	27.58	48_548	NMF_8	0.0276402	0.00828672	1.35862
MLT1E2	27.5	0_500	NMF_8	0.0602311	0.285059	0.0348908
MLT1E2	27.5	100_600	NMF_8	0.078596	0.360433	-0.00175877
MLT1E2	27.5	127_627	NMF_8	0.0488545	0.185629	0.00792379
MLT1F1	26.35	69_569	NMF_8	0.02074	0.00828672	1.56522
MLT1D	24.42	0_500	NMF_8	0.0883968	0.376278	-1.25349
MLT1D	24.42	5_505	NMF_8	0.0529733	0.225188	-1.25349
MLT1C2	23.8	0_461	NMF_8	0.048633	0.146767	0.104676
MLT1C	22.14	0_467	NMF_8	0.0224815	0.0176844	-0.152797
MLT1B	21.67	0_390	NMF_8	0.1171	0.390001	-0.138305
MLT2B1	20.625	0_500	NMF_8	0.053925	0.0713556	1.0786
MLT2B1	20.625	20_520	NMF_8	0.0598121	0.0983968	1.0786
MLT2B4	20.62	0_500	NMF_8	0.0584065	0.115905	-0.0445436
MLT2B4	20.62	56_556	NMF_8	0.0554493	0.080775	-0.0445436
MLT2B3	17.02	0_500	NMF_8	0.0484789	0.142416	-0.366472
MLT2B3	17.02	54_554	NMF_8	0.0144316	0.00828672	-0.366472
MSTB	15.57	0_426	NMF_8	0.105316	0.283032	-0.0951697
MER66C	15.14	0_500	NMF_8	0.0325222	0.141103	1.80018
MER66C	15.14	55_555	NMF_8	0.117885	0.448872	1.80018
LTR1B1	14.28	0_500	NMF_8	0.0269658	0.00828672	2.82993
LTR1B1	14.28	100_600	NMF_8	0.0550165	0.234387	2.54042
LTR1B1	14.28	200_700	NMF_8	0.0278981	0.0176844	2.49206
LTR1B1	14.28	300_800	NMF_8	0.0353453	0.126729	2.73306
LTR1B1	14.28	318_818	NMF_8	0.0387464	0.149851	2.52736
MSTA	13.59	0_428	NMF_8	0.0741449	0.188666	-0.709808
THE1D	11.82	0_381	NMF_8	0.199573	0.747915	0.394229
LTR9	11.635	0_500	NMF_8	0.05479	0.234387	2.35599
LTR9	11.635	100_600	NMF_8	0.139463	0.501223	2.35599
LTR9	11.635	112_612	NMF_8	0.128419	0.42307	2.36564
LTR1A2	10.41	0_500	NMF_8	0.038838	0.225188	1.38146
LTR1A2	10.41	100_600	NMF_8	0.0397847	0.149851	1.21032
LTR1A2	10.41	200_700	NMF_8	0.0714205	0.360433	1.20543
LTR1A2	10.41	300_800	NMF_8	0.0367937	0.0542872	1.43761
LTR1A2	10.41	337_837	NMF_8	0.0335869	0.13109	1.5507
THE1C	10.14	0_375	NMF_8	0.017437	0.0176844	-0.190962
MamGypsy2-I	45.34	2100_2600	NMF_8	0.291455	0.501223	3.3445
MamGypsy2-I	45.34	2200_2700	NMF_8	0.216081	0.360433	3.41489
MamGypsy2-I	45.34	2300_2800	NMF_8	0.133674	0.139814	3.27193
MamGypsy2-I	45.34	2400_2900	NMF_8	0.0732122	0.0176844	3.09296
MamGypsy2-I	45.34	2500_3000	NMF_8	0.0650871	0.080775	3.0089
ERVL-E	41.01	3000_3500	NMF_8	0.092073	0.185629	0.968632
ERVL-E	41.01	3100_3600	NMF_8	0.107137	0.225188	1.05032
ERVL-E	41.01	3200_3700	NMF_8	0.113737	0.360433	1.20543
ERVL-E	41.01	3600_4100	NMF_8	0.0226954	0.00828672	1.81285
ERVL-E	41.01	3700_4200	NMF_8	0.0225605	0.00828672	1.96368
ERVL-E	41.01	3800_4300	NMF_8	0.0647712	0.149851	1.88351
ERVL-E	41.01	3900_4400	NMF_8	0.0444547	0.0109052	1.88351
ERVL-E	41.01	4000_4500	NMF_8	0.0115592	0.00828672	1.80018
ERVL-E	41.01	4100_4600	NMF_8	0.0549241	0.0713556	2.04333
ERVL-E	41.01	4200_4700	NMF_8	0.0861059	0.115905	2.21611
ERVL-E	41.01	4300_4800	NMF_8	0.116367	0.234387	2.26921
ERVL-E	41.01	4400_4900	NMF_8	0.0562261	0.188877	1.86469
ERVL-E	41.01	4500_5000	NMF_8	0.0070845	0.00828672	1.82993
ERVL-E	41.01	4600_5100	NMF_8	0.000772709	0.00828672	1.81285
ERVL-E	41.01	4700_5200	NMF_8	0.00136434	0.00828672	1.63353
ERVL-E	41.01	4800_5300	NMF_8	0.00769498	0.00828672	1.55691
ERV3-16A3_I	35.01	2000_2500	NMF_8	0.0108494	0.00828672	1.20543
ERV3-16A3_I	35.01	2100_2600	NMF_8	0.00491437	0.00828672	1.49206
ERV3-16A3_I	35.01	2200_2700	NMF_8	0.0227514	0.00828672	1.59897
ERV3-16A3_I	35.01	2300_2800	NMF_8	0.00220975	0.00828672	1.37926
ERV3-16A3_I	35.01	2600_3100	NMF_8	0.0487518	0.225188	1.9424
ERV3-16A3_I	35.01	2700_3200	NMF_8	0.0609309	0.225188	2.46069
ERV3-16A3_I	35.01	2800_3300	NMF_8	0.043461	0.115905	2.39697
ERVL16A-int	34.05	2500_3000	NMF_8	0.0945028	0.185629	1.73682
ERVL16A-int	34.05	2600_3100	NMF_8	0.112722	0.188877	2.3396
ERVL16A-int	34.05	2700_3200	NMF_8	0.0618331	0.225188	2.27193
ERVL16A-int	34.05	2800_3300	NMF_8	0.0608269	0.241933	2.39994
ERVL16A-int	34.05	2900_3400	NMF_8	0.0846814	0.241933	2.87573
ERVL16A-int	34.05	3000_3500	NMF_8	0.0397482	0.080775	2.49206
ERVL16A-int	34.05	3100_3600	NMF_8	0.0517923	0.0852074	2.77103
MamRTE1	48.57	200_700	NMF_8	0.013657	0.00828672	3.98193
MamRTE1	48.57	300_800	NMF_8	0.0822553	0.131194	3.508
MamRTE1	48.57	400_900	NMF_8	0.127517	0.241933	3.49432
MamRTE1	48.57	500_1000	NMF_8	0.0225847	0.00828672	3.46736
MamRTE1	48.57	600_1100	NMF_8	0.027845	0.00828672	3.24496
MamRTE1	48.57	700_1200	NMF_8	0.112928	0.081242	3.26805
MamRTE1	48.57	800_1300	NMF_8	0.0488578	0.00828672	2.8501
MamRTE1	48.57	900_1400	NMF_8	0.13047	0.0713556	2.78262
MamRTE1	48.57	1000_1500	NMF_8	0.132558	0.0852074	2.98193
MamRTE1	48.57	1100_1600	NMF_8	0.0684929	0.0596003	3.09296
MamRTE1	48.57	1200_1700	NMF_8	0.133075	0.080775	3.41489
MamRTE1	48.57	1300_1800	NMF_8	0.00181802	0.00828672	3.21849
MamRTE1	48.57	1400_1900	NMF_8	0.0705094	0.080775	3.27738
MamRTE1	48.57	1500_2000	NMF_8	0.275118	0.360433	3.32743
MamRTE1	48.57	1600_2100	NMF_8	0.305008	0.501223	3.1925
MamRTE1	48.57	1700_2200	NMF_8	0.435442	0.874013	3.13478
MamRTE1	48.57	1800_2300	NMF_8	0.375296	0.874013	2.90031
MamRTE1	48.57	1900_2400	NMF_8	0.329951	0.501223	2.90709
MamRTE1	48.57	2000_2500	NMF_8	0.0746913	0.0746886	2.5218
MamRTE1	48.57	2100_2600	NMF_8	0.0524377	0.00828672	2.27973
MamRTE1	48.57	2200_2700	NMF_8	0.0633819	0.00828672	2.24496
MamRTE1	48.57	2300_2800	NMF_8	0.0633994	0.00828672	2.0725
MamRTE1	48.57	2400_2900	NMF_8	0.054623	0.00828672	1.52736
MamRTE1	48.57	2600_3100	NMF_8	0.146619	0.13109	1.66893
MamRTE1	48.57	2700_3200	NMF_8	0.0287435	0.00828672	2.48889
MamRTE1	48.57	2800_3300	NMF_8	0.0391379	0.00828672	2.98193
MamRTE1	48.57	2900_3400	NMF_8	0.146446	0.149851	3.14187
MamRTE1	48.57	3000_3500	NMF_8	0.28671	0.722499	3.13925
MamRTE1	48.57	3100_3600	NMF_8	0.184694	0.360433	3.18515
MamRTE1	48.57	3200_3700	NMF_8	0.151658	0.234387	3.23697
MamRTE1	48.57	3300_3800	NMF_8	0.0461372	0.00828672	3.30869
MamRTE1	48.57	3312_3812	NMF_8	0.0319562	0.00828672	3.31803
L2	48.36	0_500	NMF_8	0.0442928	0.357982	-0.0828588
L2	48.36	100_600	NMF_8	0.0373952	0.111468	-0.309626
L2	48.36	200_700	NMF_8	0.0385827	0.0312623	-0.493004
L2	48.36	300_800	NMF_8	0.0503826	0.080775	-0.52656
L2	48.36	400_900	NMF_8	0.0520513	0.13109	-0.771639
L2	48.36	500_1000	NMF_8	0.0731601	0.225188	-0.739368
L2	48.36	600_1100	NMF_8	0.0519317	0.0176844	-1.17383
L2	48.36	700_1200	NMF_8	0.0525779	0.00828672	-1.27395
L2	48.36	800_1300	NMF_8	0.0342539	0.00828672	-0.930148
L2	48.36	900_1400	NMF_8	0.0537717	0.0176844	-0.472405
L2	48.36	1000_1500	NMF_8	0.0509509	0.0168735	-0.440928
L2	48.36	1100_1600	NMF_8	0.0428254	0.00828672	-0.496619
L2	48.36	1200_1700	NMF_8	0.0700615	0.142416	-0.513658
L2	48.36	1300_1800	NMF_8	0.0763556	0.115905	-0.232222
L2	48.36	1400_1900	NMF_8	0.0308987	0.080775	-0.251183
L2	48.36	1500_2000	NMF_8	0.00504866	0.00828672	-0.2495
L2	48.36	1600_2100	NMF_8	0.0235962	0.00828672	-0.361488
L2	48.36	1700_2200	NMF_8	0.00133796	0.00828672	-0.366472
L2	48.36	1800_2300	NMF_8	0.0104685	0.00828672	-0.659789
L2	48.36	1900_2400	NMF_8	0.0451108	0.0109052	-0.546658
L2	48.36	2000_2500	NMF_8	0.055157	0.0176844	-0.614525
L2	48.36	2100_2600	NMF_8	0.0325467	0.00828672	-0.392781
L2	48.36	2200_2700	NMF_8	0.047812	0.00828672	-0.150179
L2	48.36	2300_2800	NMF_8	0.0572538	0.00828672	-0.132255
L2	48.36	2400_2900	NMF_8	0.049716	0.0108659	0.158358
L2	48.36	2500_3000	NMF_8	0.0358922	0.00828672	0.135362
L2	48.36	2582_3082	NMF_8	0.0266771	0.00828672	0.224076
L3	47.69	100_600	NMF_8	0.0274823	0.0746886	1.67792
L3	47.69	200_700	NMF_8	0.0706945	0.285059	1.42999
L3	47.69	300_800	NMF_8	0.111746	0.285059	1.89831
L3	47.69	400_900	NMF_8	0.161075	0.448872	1.72683
L3	47.69	500_1000	NMF_8	0.118056	0.225188	1.49008
L3	47.69	600_1100	NMF_8	0.0924448	0.23668	1.45489
L3	47.69	700_1200	NMF_8	0.117537	0.360433	0.903926
L3	47.69	2500_3000	NMF_8	0.0304507	0.081242	-0.37432
L3	47.69	2600_3100	NMF_8	0.0592966	0.149851	-0.297066
L3	47.69	2700_3200	NMF_8	0.0955393	0.234387	-0.0113768
L3	47.69	2800_3300	NMF_8	0.116059	0.149851	-0.0092783
L3	47.69	2900_3400	NMF_8	0.0978792	0.13109	0.257036
L3	47.69	3000_3500	NMF_8	0.0901732	0.173279	0.424311
L3	47.69	3100_3600	NMF_8	0.0544181	0.0465988	0.129486
L3	47.69	3200_3700	NMF_8	0.0670068	0.0542872	0.275337
L3	47.69	3300_3800	NMF_8	0.105622	0.188666	0.755725
L3	47.69	3400_3900	NMF_8	0.00809547	0.00828672	0.540419
L3	47.69	3500_4000	NMF_8	0.00360908	0.00828672	0.462355
L3	47.69	3599_4099	NMF_8	0.00189763	0.00828672	0.603575
L4_C_Mam	47.24	2700_3200	NMF_8	0.0120104	0.00828672	2.41489
L4_C_Mam	47.24	2800_3300	NMF_8	0.0229356	0.0176844	2.56689
L2d2_3end	46.53	0_500	NMF_8	0.0300239	0.00828672	0.203663
L2d2_3end	46.53	55_555	NMF_8	0.0240036	0.00828672	0.15322
L2c_3end	46.14	0_478	NMF_8	0.0302669	0.00828672	0.36928
L1M6_5end	45.82	300_800	NMF_8	0.0428028	0.126729	0.950002
L1M6_5end	45.82	400_900	NMF_8	0.0480701	0.108023	1.1733
L1M6_5end	45.82	500_1000	NMF_8	0.0506447	0.126729	1.08576
L1M6_5end	45.82	600_1100	NMF_8	0.0389687	0.0312623	1.33594
L4_A_Mam	44.52	1500_2000	NMF_8	0.0974105	0.411976	2.95546
L4_A_Mam	44.52	1600_2100	NMF_8	0.129234	0.462659	2.87884
L4_A_Mam	44.52	1700_2200	NMF_8	0.0997336	0.347162	2.71445
L4_A_Mam	44.52	3500_4000	NMF_8	0.0288552	0.0454747	1.7943
L4_A_Mam	44.52	3600_4100	NMF_8	0.0405448	0.080775	2.02257
L4_A_Mam	44.52	3700_4200	NMF_8	0.102256	0.360433	2.14543
L4_A_Mam	44.52	3800_4300	NMF_8	0.303696	0.779517	2.0725
L4_A_Mam	44.52	3900_4400	NMF_8	0.192257	0.779517	1.99342
L4_A_Mam	44.52	4000_4500	NMF_8	0.191995	0.448872	1.88351
L4_A_Mam	44.52	4100_4600	NMF_8	0.343641	1.01257	1.69379
L4_A_Mam	44.52	4200_4700	NMF_8	0.120159	0.234387	1.39252
L2b_3end	42.57	0_466	NMF_8	0.0288221	0.00828672	-0.0197402
L1MEd_5end	40.33	1100_1600	NMF_8	0.0133074	0.0176844	0.981929
L1MEd_5end	40.33	1200_1700	NMF_8	0.0150954	0.00828672	0.929461
L1MEd_5end	40.33	1300_1800	NMF_8	0.00158128	0.00828672	0.725589
L1MEd_5end	40.33	1400_1900	NMF_8	0.00289904	0.00828672	0.592158
L1ME4a_3end	39.76	100_600	NMF_8	0.114614	0.285059	-0.614123
L1ME4a_3end	39.76	200_700	NMF_8	0.0984468	0.188563	-0.640394
L1ME4a_3end	39.76	300_800	NMF_8	0.0572181	0.0983968	-0.455477
L1ME4a_3end	39.76	371_871	NMF_8	0.0907168	0.149851	-0.533479
L1M5_orf2	39.15	2300_2800	NMF_8	0.0162082	0.00828672	-0.34
L1M5_orf2	39.15	2400_2900	NMF_8	0.0735929	0.234387	-0.370214
L1M5_orf2	39.15	2500_3000	NMF_8	0.118245	0.301905	-0.165774
L1M5_orf2	39.15	2600_3100	NMF_8	0.119711	0.330947	0.0201191
L1M5_orf2	39.15	2700_3200	NMF_8	0.153464	0.360433	0.253576
L1M5_orf2	39.15	2794_3294	NMF_8	0.0617905	0.112343	0.464575
HAL1	38.96	0_500	NMF_8	0.0411733	0.285059	-0.163619
HAL1	38.96	100_600	NMF_8	0.0313223	0.241933	0.0363764
HAL1	38.96	200_700	NMF_8	0.006778	0.00828672	0.206828
HAL1	38.96	300_800	NMF_8	0.00527008	0.00828672	0.173756
HAL1	38.96	400_900	NMF_8	0.00990665	0.00828672	0.215971
HAL1	38.96	500_1000	NMF_8	0.0278234	0.080775	0.289044
HAL1	38.96	600_1100	NMF_8	0.0365138	0.185629	0.561059
HAL1	38.96	700_1200	NMF_8	0.00499984	0.0983968	0.540419
HAL1	38.96	800_1300	NMF_8	0.00036829	0.00828672	0.984435
HAL1	38.96	900_1400	NMF_8	0.0121514	0.0542872	0.70891
HAL1	38.96	1200_1700	NMF_8	0.0064401	0.00828672	-0.199822
HAL1	38.96	1300_1800	NMF_8	0.00812879	0.00828672	-0.47993
HAL1	38.96	1400_1900	NMF_8	0.0355509	0.126729	-0.53698
HAL1	38.96	1500_2000	NMF_8	0.135391	0.360433	-0.56468
L2a_3end	38.26	0_500	NMF_8	0.0374233	0.00828672	0.0436025
L2a_3end	38.26	17_517	NMF_8	0.0321703	0.00828672	0.0289833
L1MC5a_3end	35.8	0_500	NMF_8	0.42653	1.1511	1.55691
L1MC5a_3end	35.8	100_600	NMF_8	0.266269	0.577837	1.86469
L1MC5a_3end	35.8	200_700	NMF_8	0.0321321	0.0852074	1.93915
L1MC5a_3end	35.8	300_800	NMF_8	0.00386718	0.00828672	1.86799
L1MC5a_3end	35.8	400_900	NMF_8	0.0088828	0.00828672	1.31896
L1MC5a_3end	35.8	800_1300	NMF_8	0.0519897	0.00828672	1.22902
L1MC5a_3end	35.8	900_1400	NMF_8	0.0380972	0.00828672	1.08576
L1MC4_3end	33.69	1600_2100	NMF_8	0.0258455	0.00828672	0.253
L1MC4_3end	33.69	1700_2200	NMF_8	0.0706863	0.0637574	0.567607
L1MC4_3end	33.69	1800_2300	NMF_8	0.209321	0.376278	0.955456
L1MC4_3end	33.69	1900_2400	NMF_8	0.175779	0.357982	0.742463
L1MC4_3end	33.69	2000_2500	NMF_8	0.103684	0.149851	0.679563
L1MC4_3end	33.69	2100_2600	NMF_8	0.0641052	0.0220138	0.507997
L1MC4_3end	33.69	2200_2700	NMF_8	0.0743283	0.106843	0.446797
L1MC4_3end	33.69	2289_2789	NMF_8	0.047034	0.028636	0.587634
L1MEc_5end	31.82	0_500	NMF_8	0.00974657	0.00828672	-0.826698
L1MEc_5end	31.82	100_600	NMF_8	0.00715479	0.00828672	-0.805663
L1MEc_5end	31.82	200_700	NMF_8	0.0103611	0.00828672	-0.743722
L1MEc_5end	31.82	300_800	NMF_8	0.0122555	0.00828672	-0.67919
L1MEc_5end	31.82	400_900	NMF_8	0.0239031	0.00828672	-0.573797
L1MEc_5end	31.82	500_1000	NMF_8	0.0191526	0.00828672	-0.332346
L1MEc_5end	31.82	600_1100	NMF_8	0.0283329	0.0176844	0.0598516
L1ME1_3end	28.76	100_600	NMF_8	0.141734	0.225188	-1.06893
L1ME1_3end	28.76	200_700	NMF_8	0.177999	0.360433	-0.701745
L1ME1_3end	28.76	300_800	NMF_8	0.071391	0.149851	-0.858908
L1ME1_3end	28.76	400_900	NMF_8	0.03306	0.00828672	-0.813931
L1ME1_3end	28.76	426_926	NMF_8	0.0129786	0.00828672	-0.93384
L1MC3_3end	23.8	800_1300	NMF_8	0.0423643	0.0176844	1.31896
L1MC3_3end	23.8	900_1400	NMF_8	0.076569	0.149851	1.42783
L1MC3_3end	23.8	1000_1500	NMF_8	0.0780352	0.149851	1.29743
L1MC3_3end	23.8	1100_1600	NMF_8	0.0490523	0.00828672	0.912388
L1MC3_3end	23.8	1200_1700	NMF_8	0.0103773	0.00828672	0.886108
L1MC3_3end	23.8	1300_1800	NMF_8	0.00825166	0.00828672	0.860299
L1MB7_3end	21.44	0_500	NMF_8	0.0419479	0.0176844	-0.598202
L1MB7_3end	21.44	100_600	NMF_8	0.0821376	0.080775	-0.834621
L1MB7_3end	21.44	200_700	NMF_8	0.112309	0.149851	-1.1575
L1MB7_3end	21.44	300_800	NMF_8	0.0362448	0.0176844	-1.19737
L1MB7_3end	21.44	400_900	NMF_8	0.0154527	0.00828672	-1.2674
L1MB3_3end	18.84	100_600	NMF_8	0.0699582	0.106843	-0.60192
L1MB3_3end	18.84	200_700	NMF_8	0.0835249	0.0823582	-0.923477
L1MB3_3end	18.84	300_800	NMF_8	0.0277912	0.00828672	-1.2476
L1MB3_3end	18.84	400_900	NMF_8	0.0166495	0.00828672	-1.08177
L1MB3_3end	18.84	430_930	NMF_8	0.0216165	0.00828672	-1.03962
L1M1_5end	16.65	100_600	NMF_8	0.00637421	0.00828672	-0.863097
L1M1_5end	16.65	200_700	NMF_8	0.00898349	0.00828672	-1.00128
L1M1_5end	16.65	300_800	NMF_8	0.00384113	0.00828672	-1.158
L1M1_5end	16.65	400_900	NMF_8	0.00917525	0.00828672	-1.23616
L1M1_5end	16.65	500_1000	NMF_8	0.010527	0.00828672	-1.08336
L1M1_5end	16.65	600_1100	NMF_8	0.0049261	0.00828672	-0.958412
AluJr	13.77	0_312	NMF_8	0.00923321	0.00828672	-3.15459
AluJb	11.92	0_312	NMF_8	0.0148925	0.00828672	-2.30307
Tigger15a	45.21	100_600	NMF_8	0.0123581	0.00828672	0.0929599
Tigger15a	45.21	200_700	NMF_8	0.0134269	0.00828672	0.255017
Tigger15a	45.21	215_715	NMF_8	0.018146	0.00828672	0.302883
MER130	44.97	0_500	NMF_8	0.110578	0.185629	5.54042
MER130	44.97	100_600	NMF_8	0.269898	0.501223	5.5218
MER130	44.97	200_700	NMF_8	0.319484	0.42307	5.31535
MER130	44.97	300_800	NMF_8	0.121431	0.23668	5.508
MER130	44.97	400_900	NMF_8	0.0101282	0.00828672	5.05232
MER130	44.97	500_1000	NMF_8	0.104648	0.241933	5.27738
MER130	44.97	600_1100	NMF_8	0.196704	0.360433	5.37741
MER130	44.97	700_1200	NMF_8	0.427675	0.539148	5.38386
MER130	44.97	800_1300	NMF_8	0.431567	1.01257	5.35349
MER130	44.97	900_1400	NMF_8	0.291008	0.874013	5.34777
MER130	44.97	1000_1500	NMF_8	0.141767	0.381365	5.1925
MER130	44.97	1086_1586	NMF_8	0.067907	0.149851	5.24496
MER58B	21.035	0_341	NMF_8	0.0151797	0.149851	2.02749
MER1B	10.515	0_339	NMF_8	0.0683449	0.225188	0.809266
MER1A	9.26	0_500	NMF_8	0.117451	0.360433	-0.260363
MER1A	9.26	29_529	NMF_8	0.106644	0.241933	-0.260363
MamRep605	43.665	0_500	NMF_9	0.019186	0.000391041	0.721499
MamRep605	43.665	100_600	NMF_9	0.019612	0.000391041	1.11612
MamRep605	43.665	200_700	NMF_9	0.0570439	0.000391041	1.35472
MamRep605	43.665	300_800	NMF_9	0.0277329	0.000391041	1.54316
MamRep605	43.665	349_849	NMF_9	0.0308338	0.000391041	1.67481
MLT1O	43.42	0_500	NMF_9	0.058789	0.216786	-0.219339
MLT1O	43.42	42_542	NMF_9	0.0794013	0.216786	-0.222867
MLT1M	43.32	0_500	NMF_9	0.0215562	0.000391041	0.25175
MLT1M	43.32	100_600	NMF_9	0.00849614	0.000391041	0.331594
MamRep1527	43.21	0_500	NMF_9	0.00439544	0.000391041	2.62196
MamRep1527	43.21	100_600	NMF_9	0.00991798	0.000391041	2.74061
MamRep1527	43.21	200_700	NMF_9	0.0241766	0.000391041	2.84014
MamRep1527	43.21	300_800	NMF_9	0.0202719	0.000391041	3.01947
MamRep1527	43.21	400_900	NMF_9	0.0182268	0.000391041	2.78952
MamRep1527	43.21	469_969	NMF_9	0.020532	0.000391041	3.04759
MLT1K	42.72	0_500	NMF_9	0.0186518	0.000391041	0.15757
MLT1K	42.72	95_595	NMF_9	0.0117994	0.000391041	0.162715
MLT1N2	41.31	0_500	NMF_9	0.00587734	0.000391041	0.474494
MLT1N2	41.31	62_562	NMF_9	0.00901591	0.000391041	0.472956
MLT1L	40.92	100_600	NMF_9	0.0202455	0.000391041	0.130672
MLT1L	40.92	110_610	NMF_9	0.00311319	0.000391041	0.13744
MLT1J	40.24	0_500	NMF_9	0.000248333	0.000391041	-0.033545
MLT1J	40.24	12_512	NMF_9	0.000523091	0.000391041	-0.033545
LTR67B	40.11	0_500	NMF_9	0.00697132	0.000391041	0.802008
LTR67B	40.11	100_600	NMF_9	0.0205699	0.000391041	0.797832
LTR67B	40.11	120_620	NMF_9	0.0156347	0.000391041	0.810396
MLT1J2	40.06	0_448	NMF_9	0.0362113	0.000391041	0.465932
MLT1J1	39.655	0_444	NMF_9	0.050201	0.000391041	0.830514
MLT1I	38.88	0_411	NMF_9	0.0564967	0.00325487	0.460641
LTR33	37.11	0_500	NMF_9	0.0588555	0.0811709	-0.52354
LTR33	37.11	15_515	NMF_9	0.0699197	0.270506	-0.52354
MLT1H2	36.3	0_489	NMF_9	0.0157113	0.000391041	1.33009
MLT1H	35.605	0_500	NMF_9	0.0171052	0.000391041	0.789517
MLT1H	35.605	49_549	NMF_9	0.012947	0.000391041	0.789517
LTR16C	34.675	0_489	NMF_9	0.0238945	0.000391041	0.722229
MLT1H1	33.82	0_500	NMF_9	0.0189643	0.000391041	0.881521
MLT1H1	33.82	55_555	NMF_9	0.0125021	0.000391041	0.885947
MLT1G1	32.64	0_500	NMF_9	0.000589379	0.000391041	0.728635
MLT1G1	32.64	79_579	NMF_9	0.00319045	0.000391041	0.726252
MLT1G3	31.105	0_500	NMF_9	0.00203741	0.000391041	0.0929092
MLT1G3	31.105	95_595	NMF_9	0.0172709	0.000391041	0.0867831
MLT1E1A	28.53	0_500	NMF_9	0.0439215	0.000391041	0.611874
MLT1E1A	28.53	100_600	NMF_9	0.0377565	0.000391041	0.493693
MLT1E1A	28.53	180_680	NMF_9	0.0352011	0.000391041	0.564285
MLT1F2	28.09	0_500	NMF_9	0.0111889	0.000391041	0.646173
MLT1F2	28.09	60_560	NMF_9	0.00892197	0.000391041	0.646173
MLT1F	27.58	0_500	NMF_9	0.0039919	0.000391041	0.832238
MLT1F	27.58	48_548	NMF_9	0.00591032	0.000391041	0.832238
MLT1F1	26.35	0_500	NMF_9	0.00423373	0.000391041	0.800615
MLT1F1	26.35	69_569	NMF_9	0.00572195	0.000391041	0.797832
MLT2B1	20.625	0_500	NMF_9	0.074055	0.00325487	1.31121
MLT2B1	20.625	20_520	NMF_9	0.0716092	0.0811709	1.31121
MSTB1	17.12	0_432	NMF_9	0.301998	0.59914	0.914144
MSTB	15.57	0_426	NMF_9	0.0491531	0.000391041	0.652014
THE1D	11.82	0_381	NMF_9	0.0193021	0.000391041	0.511361
LTR9	11.635	0_500	NMF_9	0.0801897	0.000391041	2.74061
LTR9	11.635	100_600	NMF_9	0.137672	0.152858	2.74061
LTR9	11.635	112_612	NMF_9	0.108181	0.0434623	2.75026
THE1C	10.14	0_375	NMF_9	0.0236371	0.000391041	0.0416482
MamGypsy2-I	45.34	3100_3600	NMF_9	0.355623	0.59914	3.26899
MamGypsy2-I	45.34	3200_3700	NMF_9	0.2051	0.59914	3.11145
MamGypsy2-I	45.34	3300_3800	NMF_9	0.128545	0.192325	3.08678
MamGypsy2-I	45.34	3400_3900	NMF_9	0.279578	0.59914	3.08678
ERVL-E	41.01	900_1400	NMF_9	0.0305021	0.000391041	2.24151
ERVL-E	41.01	1000_1500	NMF_9	0.0231419	0.000391041	2.17501
ERVL-E	41.01	1100_1600	NMF_9	0.0229925	0.000391041	2.14925
ERVL-E	41.01	1200_1700	NMF_9	0.0178773	0.000391041	2.12394
ERVL-E	41.01	3600_4100	NMF_9	0.0167553	0.000391041	1.56004
ERVL-E	41.01	3700_4200	NMF_9	0.0105238	0.000391041	1.78125
ERVL-E	41.01	3800_4300	NMF_9	0.0147488	0.000391041	1.70108
ERVL-E	41.01	3900_4400	NMF_9	0.00794729	0.000391041	1.92347
ERVL-E	41.01	4000_4500	NMF_9	0.00534783	0.000391041	1.84014
ERVL-E	41.01	4100_4600	NMF_9	0.0272396	0.000391041	1.76137
ERVL-E	41.01	4200_4700	NMF_9	0.036014	0.000391041	2.15921
ERVL-E	41.01	4300_4800	NMF_9	0.0542251	0.000391041	1.98725
ERVL-E	41.01	4400_4900	NMF_9	0.0415846	0.000391041	1.87491
ERVL-E	41.01	4600_5100	NMF_9	0.00118611	0.000391041	1.82307
ERVL-E	41.01	4700_5200	NMF_9	0.0027357	0.000391041	1.6031
ERV3-16A3_I	35.01	900_1400	NMF_9	0.00711088	0.000391041	3.54316
ERV3-16A3_I	35.01	1000_1500	NMF_9	0.0367595	0.000391041	3.61187
[truncated: 2,245 more rows]

## Sheet: Fig4a
repName	chrom	start	end
HERVL	chr1	239038978	239040042
HERVL	chr1	191825501	191827037
HERVL	chr1	191824917	191825061
HERVL	chr1	191824556	191824603
HERVL	chr1	191237095	191240322
HERVL	chr1	191234763	191237101
HERVL	chr1	31517819	31518481
HERVL	chr1	190669880	190675094
HERVL	chr1	190669590	190669880
HERVL	chr1	191828093	191828404
HERVL	chr1	88597904	88602327
HERVL	chr1	88596431	88597615
HERVL	chr1	72313075	72318693
HERVL	chr1	86511892	86514524
HERVL	chr1	114065542	114066256
HERVL	chr1	114066449	114070880
HERVL	chr1	114070872	114071477
HERVL	chr1	189167994	189173584
HERVL	chr1	72877408	72877632
HERVL	chr1	115006034	115009645
HERVL	chr1	55729047	55729702
HERVL	chr1	193375636	193377295
HERVL	chr1	193379131	193381372
HERVL	chr1	91042287	91042780
HERVL	chr1	91040590	91041730
HERVL	chr1	194762837	194765822
HERVL	chr1	194762055	194762832
HERVL	chr1	28654006	28654931
HERVL	chr1	28655227	28657012
HERVL	chr1	28657302	28657858
HERVL	chr1	28658145	28658228
HERVL	chr1	28659438	28659823
HERVL	chr1	55731130	55734486
HERVL	chr1	112126466	112132095
HERVL	chr1	172688549	172694055
HERVL	chr1	89439049	89443236
HERVL	chr1	89438985	89439049
HERVL	chr1	89437349	89437866
HERVL	chr1	89345882	89348651
HERVL	chr1	29794725	29799198
HERVL	chr1	29799200	29799579
HERVL	chr1	89345043	89345880
HERVL	chr1	232197077	232201639
HERVL	chr1	88898892	88904109
HERVL	chr1	88898195	88898623
HERVL	chr1	193381771	193383372
HERVL	chr1	115009636	115010546
HERVL	chr1	115010864	115011037
HERVL	chr1	72877631	72878130
HERVL	chr1	188730184	188732432
HERVL	chr1	50166209	50168249
HERVL	chr1	247580454	247580646
HERVL	chr1	76874826	76880411
HERVL	chr1	178202191	178204344
HERVL	chr1	178200168	178202189
HERVL	chr1	77182626	77187776
HERVL	chr1	77188857	77189318
HERVL	chr1	175242967	175248539
HERVL	chr1	49573232	49578830
HERVL	chr1	49441748	49442076
HERVL	chr1	146160946	146162385
HERVL	chr1	49440368	49441751
HERVL	chr1	49439945	49440071
HERVL	chr1	246508899	246508964
HERVL	chr1	147148091	147148685
HERVL	chr1	80574681	80576286
HERVL	chr1	45246203	45246462
HERVL	chr1	80145909	80146035
HERVL	chr1	79930312	79933739
HERVL	chr1	79928389	79930311
HERVL	chr1	149457944	149459404
HERVL	chr1	50168256	50168899
HERVL	chr1	247705463	247709298
HERVL	chr1	247782785	247785689
HERVL	chr1	188607488	188613138
HERVL	chr1	188523068	188524275
HERVL	chr1	188340941	188341367
HERVL	chr1	188335447	188340647
HERVL	chr1	37365528	37371193
HERVL	chr1	38144850	38150489
HERVL	chr1	115610027	115610278
HERVL	chr1	152252575	152253652
HERVL	chr1	120001503	120002963
HERVL	chr1	120787599	120789061
HERVL	chr1	74177185	74177251
HERVL	chr1	42866260	42869799
HERVL	chr1	247787827	247788804
HERVL	chr1	42910561	42912015
HERVL	chr1	247709299	247710061
HERVL	chr1	91042775	91044667
HERVL	chr1	55730142	55731108
HERVL	chr1	101359566	101362555
HERVL	chr1	100890897	100891314
HERVL	chr1	100568164	100568704
HERVL	chr1	60246744	60249082
HERVL	chr1	204235698	204240742
HERVL	chr1	91044661	91045816
HERVL	chr1	204235123	204235705
HERVL	chr1	105809763	105810662
HERVL	chr1	12389383	12391577
HERVL	chr1	161431931	161433906
HERVL	chr1	161434923	161438569
HERVL	chr1	106585691	106591329
HERVL	chr1	97407534	97408607
HERVL	chr1	163097896	163101893
HERVL	chr1	57569699	57570005
HERVL	chr1	107568515	107570461
HERVL	chr1	95645011	95648412
HERVL	chr1	108019126	108020248
HERVL	chr1	12392564	12395953
HERVL	chr1	108020239	108021864
HERVL	chr1	105754909	105759317
HERVL	chr1	104582421	104582891
HERVL	chr1	104578576	104582127
HERVL	chr1	104578064	104578275
HERVL	chr1	104558679	104561793
HERVL	chr1	65927541	65929983
HERVL	chr1	2625277	2626288
HERVL	chr1	104556415	104558122
HERVL	chr1	157883837	157886033
HERVL	chr1	105753348	105754560
HERVL	chr1	104084215	104084407
HERVL	chr1	64432127	64432251
HERVL	chr1	105522572	105527821
HERVL	chr1	105527819	105528121
HERVL	chr1	67290865	67292751
HERVL	chr1	4835440	4835717
HERVL	chr1	103272225	103272738
HERVL	chr1	103267223	103272220
HERVL	chr1	102557285	102557990
HERVL	chr1	157457317	157462927
HERVL	chr1	67288844	67290871
HERVL	chr1	108021855	108023075
HERVL	chr1	60176450	60176535
HERVL	chr1	148611864	148613324
HERVL	chr1	70559924	70562044
HERVL	chr1	91465286	91466415
HERVL	chr1	196162727	196164251
HERVL	chr1	94164121	94166151
HERVL	chr1	94162579	94164104
HERVL	chr1	27071285	27071728
HERVL	chr1	94162053	94162277
HERVL	chr1	91467280	91467743
HERVL	chr1	21210657	21210687
HERVL	chr1	195999092	196001737
HERVL	chr1	23996141	23996300
HERVL	chr1	195998871	195999097
HERVL	chr1	110985096	110986843
HERVL	chr1	70562033	70562387
HERVL	chr1	91468548	91468670
HERVL	chr1	228250616	228253090
HERVL	chr1	92616635	92619079
HERVL	chr1	92614948	92616640
HERVL	chr1	91468212	91468252
HERVL	chr1	91461063	91464988
HERVL	chr1	94166150	94166772
HERVL	chr1	194927907	194928058
HERVL	chr1	57562394	57563307
HERVL	chr1	57558529	57562091
HERVL	chr1	57557526	57558530
HERVL	chr1	57522590	57522629
HERVL	chr1	91055781	91056968
HERVL	chr1	70559300	70559449
HERVL	chr1	194921258	194923473
HERVL	chr1	194923467	194926005
HERVL	chr1	92496953	92497234
HERVL	chr1	194926296	194926747
HERVL	chr1	197083228	197083617
HERVL	chr1	226541852	226541975
HERVL	chr1	194927602	194927775
HERVL	chr10	111668621	111669964
HERVL	chr10	111669961	111670991
HERVL	chr10	111675610	111677214
HERVL	chr10	123814555	123814741
HERVL	chr10	123815034	123816237
HERVL	chr10	123816232	123819795
HERVL	chr10	125622103	125622615
HERVL	chr10	127952824	127955626
HERVL	chr10	132672118	132672292
HERVL	chr10	132672827	132675056
HERVL	chr10	132735509	132735595
HERVL	chr10	109312424	109314771
HERVL	chr10	133496157	133496883
HERVL	chr10	133497851	133502509
HERVL	chr10	108891216	108893945
HERVL	chr10	108431521	108432542
HERVL	chr10	71021574	71022992
HERVL	chr10	81204550	81205218
HERVL	chr10	81205215	81207162
HERVL	chr10	81207166	81207200
HERVL	chr10	83971634	83977263
HERVL	chr10	84322891	84324472
HERVL	chr10	84882182	84885706
HERVL	chr10	85030149	85030625
HERVL	chr10	85030627	85035743
HERVL	chr10	87635090	87638106
HERVL	chr10	87639468	87640421
HERVL	chr10	108889864	108891212
HERVL	chr10	90546076	90551641
HERVL	chr10	93229338	93234936
HERVL	chr10	93235247	93235283
HERVL	chr10	94650936	94655170
HERVL	chr10	104462634	104468144
HERVL	chr10	104468145	104468317
HERVL	chr10	105422117	105424808
HERVL	chr10	105424806	105426397
HERVL	chr10	105427286	105427856
HERVL	chr10	107660927	107663340
HERVL	chr10	107663334	107663755
HERVL	chr10	108430076	108431523
HERVL	chr10	90605417	90611050
HERVL	chr10	71021418	71021572
HERVL	chr10	71017231	71021414
HERVL	chr10	32797694	32802532
HERVL	chr10	32825594	32825743
HERVL	chr10	32825740	32826290
HERVL	chr10	32826337	32827578
HERVL	chr10	32828576	32829703
HERVL	chr10	43509880	43510549
HERVL	chr10	65504008	65509618
HERVL	chr10	21374065	21374396
HERVL	chr10	64890393	64892583
HERVL	chr10	64888022	64890119
HERVL	chr10	61566020	61568955
HERVL	chr10	61569206	61571867
HERVL	chr10	43514439	43515786
HERVL	chr10	54104868	54105203
HERVL	chr10	42187954	42190394
HERVL	chr10	36473559	36476374
HERVL	chr10	64892616	64892653
HERVL	chr10	821737	821978
HERVL	chr10	720212	720286
HERVL	chr10	98767	99951
HERVL	chr10	54102315	54104557
HERVL	chr10	98294	98463
HERVL	chr10	51409867	51410101
HERVL	chr10	51407231	51409575
HERVL	chr10	43516081	43516426
HERVL	chr10	42187211	42187472
HERVL	chr10	42187462	42187959
HERVL	chr10	5116566	5116836
HERVL	chr10	5115589	5116573
HERVL	chr10	57135335	57140974
HERVL	chr10	9409358	9410921
HERVL	chr10	16449522	16451052
HERVL	chr10	16447745	16449379
HERVL	chr10	16165424	16167380
HERVL	chr10	16167822	16171514
HERVL	chr10	48991349	48995919
HERVL	chr10	48996234	48997301
HERVL	chr10	45336971	45341478
HERVL	chr11	2234803	2237236
HERVL	chr11	3137880	3137983
HERVL	chr11	15377554	15377952
HERVL	chr11	22986049	22986136
HERVL	chr11	22986963	22987395
HERVL	chr11	27768461	27769190
HERVL	chr11	27769198	27769257
HERVL	chr11	28157124	28159885
HERVL	chr11	33434514	33434921
HERVL	chr11	35844924	35844981
HERVL	chr11	37349306	37350347
HERVL	chr11	37350346	37350849
HERVL	chr11	38533109	38533755
HERVL	chr11	38533904	38538170
HERVL	chr11	38627834	38631418
HERVL	chr11	97319603	97322925
HERVL	chr11	97789170	97790276
HERVL	chr11	97790575	97790779
HERVL	chr11	106114832	106117525
HERVL	chr11	106829592	106830355
HERVL	chr11	107232355	107233291
HERVL	chr11	107233289	107237786
HERVL	chr11	107978294	107981057
HERVL	chr11	107983117	107985693
HERVL	chr11	107985961	107986260
HERVL	chr11	109287432	109288308
HERVL	chr11	97318428	97319607
HERVL	chr11	109496323	109501944
HERVL	chr11	113582738	113582896
HERVL	chr11	113582898	113585748
HERVL	chr11	118336361	118336419
HERVL	chr11	122010304	122015977
HERVL	chr11	124005045	124006347
HERVL	chr11	124824985	124826387
HERVL	chr11	124905727	124909318
HERVL	chr11	124911013	124913026
HERVL	chr11	125029295	125034861
HERVL	chr11	132375480	132381080
HERVL	chr11	109962088	109967674
HERVL	chr11	97317988	97318427
HERVL	chr11	92986257	92987134
HERVL	chr11	91597120	91602751
HERVL	chr11	38631418	38632102
HERVL	chr11	39125906	39129047
HERVL	chr11	39129359	39131118
HERVL	chr11	42385968	42388266
HERVL	chr11	44415525	44416917
HERVL	chr11	44544590	44550255
HERVL	chr11	56039789	56045294
HERVL	chr11	56605241	56605599
HERVL	chr11	56605594	56605896
HERVL	chr11	56606190	56606837
HERVL	chr11	57650629	57651452
HERVL	chr11	59276281	59279136
HERVL	chr11	59279445	59282226
HERVL	chr11	60217002	60217068
HERVL	chr11	60217066	60217544
HERVL	chr11	60218614	60223498
HERVL	chr11	78618928	78624549
HERVL	chr11	79124975	79128886
HERVL	chr11	79136201	79137922
HERVL	chr11	81171353	81172199
HERVL	chr11	81172196	81172424
HERVL	chr11	83503852	83506171
HERVL	chr11	83506182	83507362
HERVL	chr11	83507621	83507738
HERVL	chr11	85157285	85162819
HERVL	chr12	44045833	44045938
HERVL	chr12	44045939	44047007
HERVL	chr12	46727632	46731599
HERVL	chr12	46732125	46733795
HERVL	chr12	46861346	46866940
HERVL	chr12	50322473	50323597
HERVL	chr12	50323873	50325602
HERVL	chr12	51797116	51801773
HERVL	chr12	51802048	51802995
HERVL	chr12	55644070	55644192
HERVL	chr12	56398527	56400341
HERVL	chr12	44044208	44045564
HERVL	chr12	56401315	56404751
HERVL	chr12	57557028	57557260
HERVL	chr12	59518390	59519507
HERVL	chr12	59569922	59572537
HERVL	chr12	59572534	59572651
HERVL	chr12	60636978	60637442
HERVL	chr12	60637437	60638385
HERVL	chr12	61121745	61123963
HERVL	chr12	61250101	61253789
HERVL	chr12	64129565	64131896
HERVL	chr12	64132154	64133979
HERVL	chr12	64133977	64134143
HERVL	chr12	56405182	56405334
HERVL	chr12	64134433	64135791
HERVL	chr12	44042849	44044209
HERVL	chr12	29933886	29936169
HERVL	chr12	7997662	7998153
HERVL	chr12	7998453	7999255
HERVL	chr12	7999570	7999811
HERVL	chr12	8000555	8002153
HERVL	chr12	8002617	8003406
HERVL	chr12	8003703	8003843
HERVL	chr12	8004141	8004328
HERVL	chr12	14293286	14294004
HERVL	chr12	14294279	14298191
HERVL	chr12	14298495	14299172
HERVL	chr12	14299430	14299779
HERVL	chr12	38423241	38426006
HERVL	chr12	14331775	14332775
HERVL	chr12	14335673	14338046
HERVL	chr12	14484428	14487587
HERVL	chr12	14488651	14494248
HERVL	chr12	21582681	21583033
HERVL	chr12	21583028	21586007
HERVL	chr12	25307697	25313307
HERVL	chr12	25477638	25477773
HERVL	chr12	25478214	25478528
HERVL	chr12	25478798	25480141
HERVL	chr12	26776000	26781630
HERVL	chr12	14333070	14335343
HERVL	chr12	7996828	7997329
HERVL	chr12	64340412	64345287
HERVL	chr12	73251467	73252025
HERVL	chr12	82204367	82205291
HERVL	chr12	82205289	82207989
HERVL	chr12	83281911	83283922
HERVL	chr12	83503134	83504300
HERVL	chr12	83505369	83506276
HERVL	chr12	83506557	83508694
HERVL	chr12	83719906	83725268
HERVL	chr12	84402181	84405343
HERVL	chr12	85167787	85168939
HERVL	chr12	85170285	85170415
HERVL	chr12	85937459	85937832
HERVL	chr12	82203423	82204370
HERVL	chr12	85937829	85939515
HERVL	chr12	86077200	86078894
HERVL	chr12	86561796	86566142
HERVL	chr12	86566820	86568068
HERVL	chr12	88209956	88211897
HERVL	chr12	90874972	90880592
HERVL	chr12	91729547	91729971
HERVL	chr12	92709925	92713070
HERVL	chr12	100229338	100229516
HERVL	chr12	103062919	103068480
HERVL	chr12	105603417	105605212
HERVL	chr12	105605213	105609397
HERVL	chr12	85939515	85939894
HERVL	chr12	73067007	73067193
HERVL	chr12	82193213	82195318
HERVL	chr12	81940081	81942031
HERVL	chr12	73252021	73256601
HERVL	chr12	73826174	73827309
HERVL	chr12	73827634	73832153
HERVL	chr12	73832903	73832975
HERVL	chr12	74034875	74038657
HERVL	chr12	74038998	74040067
HERVL	chr12	74063872	74066631
HERVL	chr12	74110427	74111141
HERVL	chr12	74276229	74281949
HERVL	chr12	75012805	75015538
HERVL	chr12	75015541	75015637
HERVL	chr12	82192639	82192865
HERVL	chr12	75015641	75015834
HERVL	chr12	75371881	75372006
HERVL	chr12	75372312	75377281
HERVL	chr12	79490173	79490680
HERVL	chr12	79490781	79493547
HERVL	chr12	79497318	79497405
HERVL	chr12	79497711	79499641
HERVL	chr12	81564473	81565313
HERVL	chr12	81762441	81762604
HERVL	chr12	81764464	81767744
HERVL	chr12	81890701	81895096
HERVL	chr12	81934209	81937793
HERVL	chr12	75371515	75371880
HERVL	chr12	5825076	5826306
HERVL	chr12	5819127	5822767
HERVL	chr12	5818561	5819127
HERVL	chr12	3257864	3257928
HERVL	chr12	105679384	105684960
HERVL	chr12	117650447	117652040
HERVL	chr12	120607902	120608064
HERVL	chr12	120608345	120613810
HERVL	chr12	126052829	126054992
HERVL	chr12	126423059	126423603
HERVL	chr12	117652336	117656327
HERVL	chr13	79845854	79846008
HERVL	chr13	79856520	79857507
HERVL	chr13	79858803	79859245
HERVL	chr13	79859563	79859841
HERVL	chr13	80062283	80065345
HERVL	chr13	80065730	80065957
HERVL	chr13	82386826	82387203
HERVL	chr13	82387203	82388796
HERVL	chr13	82970690	82973149
HERVL	chr13	84905044	84907242
HERVL	chr13	85050215	85050807
HERVL	chr13	74809286	74809824
HERVL	chr13	86580431	86584158
HERVL	chr13	88279650	88279847
HERVL	chr13	88280130	88282634
HERVL	chr13	88282637	88284066
HERVL	chr13	88719980	88720403
HERVL	chr13	89595305	89597273
HERVL	chr13	89597399	89597659
HERVL	chr13	89604272	89605702
HERVL	chr13	90153311	90156051
HERVL	chr13	97587841	97592982
HERVL	chr13	97768010	97773507
HERVL	chr13	103471316	103472333
HERVL	chr13	87206672	87207450
HERVL	chr13	104036852	104037745
HERVL	chr13	74804240	74808893
HERVL	chr13	69225320	69226757
HERVL	chr13	23314519	23314573
HERVL	chr13	23314566	23316922
HERVL	chr13	23317202	23317811
HERVL	chr13	40281310	40282485
HERVL	chr13	40873086	40874124
HERVL	chr13	40881280	40881361
HERVL	chr13	45753626	45759254
HERVL	chr13	49091425	49092408
HERVL	chr13	69406469	69406986
HERVL	chr13	55446409	55447382
HERVL	chr13	55586571	55592001
HERVL	chr13	60496382	60496808
HERVL	chr13	60497552	60497820
HERVL	chr13	60497818	60501145
HERVL	chr13	63442058	63444018
HERVL	chr13	63444015	63444766
HERVL	chr13	63484578	63487149
HERVL	chr13	64362864	64367488
HERVL	chr13	64367714	64368873
HERVL	chr13	67771909	67771970
HERVL	chr13	69221469	69221625
HERVL	chr13	55447653	55452354
HERVL	chr13	109219329	109224969
HERVL	chr13	109949579	109951132
HERVL	chr14	91016630	91016691
HERVL	chr14	93358031	93360932
HERVL	chr14	93361255	93361345
HERVL	chr14	90233257	90233487
HERVL	chr14	90229790	90232981
HERVL	chr14	90227611	90229447
HERVL	chr14	86416100	86417551
HERVL	chr14	90229740	90229783
HERVL	chr14	106833418	106834073
HERVL	chr14	106096883	106097138
HERVL	chr14	106097450	106097875
HERVL	chr14	106567527	106567771
HERVL	chr14	106568097	106568555
HERVL	chr14	105965184	105966563
HERVL	chr14	69822314	69822972
HERVL	chr14	69822975	69827310
HERVL	chr14	70432236	70434415
HERVL	chr14	70434411	70436377
HERVL	chr14	62857869	62860339
HERVL	chr14	81844099	81848542
HERVL	chr14	83352449	83352494
HERVL	chr14	83352550	83353274
HERVL	chr14	85261257	85263205
HERVL	chr14	85928273	85929540
HERVL	chr14	85929529	85933716
HERVL	chr14	71459860	71464362
HERVL	chr14	71464672	71465707
HERVL	chr14	71936518	71940970
HERVL	chr14	71940970	71941444
HERVL	chr14	80225248	80230830
HERVL	chr14	57721091	57726728
HERVL	chr14	20567839	20569320
HERVL	chr14	51373847	51376821
HERVL	chr14	51377285	51377717
HERVL	chr14	53557124	53557376
HERVL	chr14	53557375	53559222
HERVL	chr14	53559223	53562145
HERVL	chr14	45975904	45981490
HERVL	chr14	57327543	57332543
HERVL	chr14	57334482	57335135
HERVL	chr14	44670658	44671722
HERVL	chr14	44670586	44670641
HERVL	chr14	44666043	44670586
HERVL	chr14	20569321	20573123
HERVL	chr14	22371519	22372428
HERVL	chr14	25281547	25286083
HERVL	chr14	25286085	25286879
HERVL	chr14	27118214	27120337
HERVL	chr14	27120335	27122196
HERVL	chr14	27122196	27122469
HERVL	chr14	27402220	27402359
HERVL	chr14	29171273	29171664
HERVL	chr14	29171663	29176239
HERVL	chr14	30047964	30051624
HERVL	chr14	30199243	30199697
HERVL	chr14	39893672	39899252
HERVL	chr14	40007064	40007207
HERVL	chr14	40007197	40011515
HERVL	chr14	40866149	40866858
HERVL	chr14	41234325	41239946
HERVL	chr14	42051764	42052294
HERVL	chr14	42052293	42053263
HERVL	chr14	42053263	42054884
HERVL	chr14	42454968	42457839
HERVL	chr14	42457838	42459819
HERVL	chr14	42760082	42760822
HERVL	chr14	43281947	43282357
HERVL	chr14	44443544	44443648
HERVL	chr15	19977331	19977490
HERVL	chr15	20041341	20042724
HERVL	chr15	21048051	21049434
HERVL	chr15	46986007	46988583
HERVL	chr15	58207347	58207524
HERVL	chr15	73925977	73926011
HERVL	chr15	58207521	58209535
HERVL	chr15	58209534	58210595
HERVL	chr15	100079598	100080969
HERVL	chr15	101660375	101661374
HERVL	chr15	89004265	89004323
HERVL	chr15	79690965	79691328
HERVL	chr15	79691630	79693352
HERVL	chr15	95202435	95205153
HERVL	chr15	94492346	94493653
HERVL	chr16	5133456	5133604
HERVL	chr16	29002644	29002727
HERVL	chr16	29003023	29006860
HERVL	chr16	20452662	20453264
HERVL	chr16	20454289	20454552
HERVL	chr16	20573336	20573599
HERVL	chr16	20574624	20575226
HERVL	chr16	80530648	80531038
HERVL	chr16	84855696	84861284
HERVL	chr16	67914960	67915059
HERVL	chr16	76434234	76436927
HERVL	chr16	33813937	33813977
HERVL	chr16	60847514	60853181
HERVL	chr16	59647581	59647845
HERVL	chr17	54593224	54595533
HERVL	chr17	54816389	54817798
HERVL	chr17	54816007	54816396
HERVL	chr17	60008502	60008562
HERVL	chr17	62265082	62265147
HERVL	chr17	35454960	35456496
HERVL	chr17	36111840	36113213
HERVL	chr17	36113212	36115348
HERVL	chr17	36115346	36115864
HERVL	chr17	36166060	36166122
HERVL	chr17	35453897	35454957
HERVL	chr17	31185329	31187202
HERVL	chr17	31187478	31188574
HERVL	chr17	31184019	31184370
HERVL	chr17	31184684	31185328
HERVL	chr17	27431174	27431238
HERVL	chr17	36254019	36254081
HERVL	chr17	36377911	36377973
HERVL	chr17	49145174	49146311
HERVL	chr17	36334317	36334379
HERVL	chr17	36428992	36429054
HERVL	chr17	36450096	36450161
HERVL	chr17	37934929	37934991
HERVL	chr17	37978535	37978597
HERVL	chr17	38014466	38014528
HERVL	chr17	38058073	38058135
HERVL	chr17	38138426	38138488
HERVL	chr17	38182039	38182101
HERVL	chr17	70819291	70821650
HERVL	chr17	70821650	70823505
HERVL	chr17	987492	987531
HERVL	chr17	3425594	3427175
HERVL	chr17	4118054	4119528
HERVL	chr17	4119531	4120080
HERVL	chr17	4120373	4120405
HERVL	chr17	5139734	5139804
HERVL	chr18	29298282	29299801
HERVL	chr18	12756557	12757734
HERVL	chr18	12758005	12759577
HERVL	chr18	12756234	12756268
HERVL	chr18	15039599	15045231
HERVL	chr18	12754419	12755423
HERVL	chr18	7536220	7537310
HERVL	chr18	11127866	11133402
HERVL	chr18	51003698	51004693
HERVL	chr18	51000528	51001574
HERVL	chr18	46779152	46782322
HERVL	chr18	46778830	46779143
HERVL	chr18	46777985	46778525
HERVL	chr18	26161762	26161908
HERVL	chr18	43494453	43500082
HERVL	chr18	43398447	43401911
HERVL	chr18	43397853	43397906
HERVL	chr18	39212727	39212920
HERVL	chr18	38673159	38673620
HERVL	chr18	51005995	51006971
HERVL	chr18	27219938	27221409
HERVL	chr18	38394955	38395612
HERVL	chr18	38394171	38394938
HERVL	chr18	37880911	37881623
HERVL	chr18	37879994	37880592
HERVL	chr18	37877261	37879995
HERVL	chr18	37875261	37875473
HERVL	chr18	35855492	35861049
HERVL	chr18	34732838	34735001
HERVL	chr18	31799956	31800471
HERVL	chr18	31799260	31799653
HERVL	chr18	29299802	29300107
HERVL	chr18	38671289	38673158
HERVL	chr18	51007429	51007791
HERVL	chr18	51230286	51233181
HERVL	chr18	75838561	75842381
HERVL	chr18	73516000	73516548
HERVL	chr18	51227278	51229943
HERVL	chr18	73515673	73516000
HERVL	chr18	71765849	71766808
HERVL	chr18	71765325	71765390
HERVL	chr18	71763850	71765327
HERVL	chr18	71692113	71692950
HERVL	chr18	69976588	69978308
HERVL	chr18	69973064	69976589
HERVL	chr18	66372193	66377704
HERVL	chr18	64536239	64536873
HERVL	chr18	64535030	64536241
HERVL	chr18	64530351	64532737
HERVL	chr18	52586354	52588422
HERVL	chr18	72510687	72511139
HERVL	chr18	2833273	2838897
HERVL	chr18	1329650	1329883
HERVL	chr18	1329881	1332442
HERVL	chr18	1332709	1332804
HERVL	chr18	1855392	1860970
HERVL	chr18	29297039	29298286
HERVL	chr19	57200016	57200337
HERVL	chr19	57195090	57199958
HERVL	chr19	53032470	53033340
HERVL	chr19	53031526	53032173
HERVL	chr19	53030641	53031228
HERVL	chr19	53029470	53030013
HERVL	chr19	53029310	53029470
HERVL	chr19	52469459	52470364
HERVL	chr19	49098229	49098353
HERVL	chr19	31726554	31726644
HERVL	chr19	43818013	43818234
HERVL	chr19	23014030	23014286
HERVL	chr19	23012792	23013731
HERVL	chr19	23010766	23012522
HERVL	chr19	22238346	22238611
HERVL	chr19	22235168	22238133
HERVL	chr19	22233734	22234656
HERVL	chr19	22024905	22025173
HERVL	chr19	22021750	22024694
HERVL	chr19	22020513	22021420
HERVL	chr2	18878251	18879175
HERVL	chr2	16912215	16916025
HERVL	chr2	16905455	16905868
HERVL	chr2	16902507	16905247
HERVL	chr2	16902370	16902518
HERVL	chr2	16902028	16902373
HERVL	chr2	16748386	16753968
HERVL	chr2	7296694	7298793
HERVL	chr2	4484556	4490202
HERVL	chr2	4176869	4177134
HERVL	chr2	2676664	2679228
HERVL	chr2	1285364	1286794
HERVL	chr2	1146871	1147219
HERVL	chr2	4057206	4062808
HERVL	chr2	24988035	24990702
HERVL	chr2	80176902	80179373
HERVL	chr2	80176134	80176905
HERVL	chr2	77622779	77623111
HERVL	chr2	76597927	76598412
HERVL	chr2	76596612	76597928
HERVL	chr2	75395513	75396730
HERVL	chr2	75392747	75395507
HERVL	chr2	64963027	64963560
HERVL	chr2	56623293	56623549
HERVL	chr2	53456546	53456793
HERVL	chr2	18879174	18882065
HERVL	chr2	52649926	52655559
HERVL	chr2	51612590	51614555
HERVL	chr2	51612231	51612591
HERVL	chr2	51120765	51122497
HERVL	chr2	49547640	49548832
HERVL	chr2	49547107	49547643
HERVL	chr2	49543064	49544994
HERVL	chr2	42542857	42542960
HERVL	chr2	39964224	39964354
HERVL	chr2	39963939	39964226
HERVL	chr2	39958479	39963939
HERVL	chr2	51946924	51948478
HERVL	chr2	80179675	80181988
HERVL	chr2	81711002	81713679
HERVL	chr2	83160514	83162723
HERVL	chr2	91819724	91819986
HERVL	chr2	188802017	188803661
HERVL	chr2	188412324	188412514
HERVL	chr2	188411268	188412105
HERVL	chr2	188410656	188410760
HERVL	chr2	187283753	187285069
HERVL	chr2	187225679	187227275
HERVL	chr2	187205215	187205314
HERVL	chr2	187204384	187204856
HERVL	chr2	187200901	187204391
HERVL	chr2	187182202	187184155
HERVL	chr2	187181799	187182201
HERVL	chr2	188803662	188804376
HERVL	chr2	187178754	187181442
HERVL	chr2	186410008	186412339
HERVL	chr2	185365731	185366220
HERVL	chr2	185363578	185365424
HERVL	chr2	185363445	185363568
HERVL	chr2	185362829	185363443
HERVL	chr2	185362082	185362832
HERVL	chr2	185360661	185362082
HERVL	chr2	184562016	184562309
HERVL	chr2	184560990	184561720
HERVL	chr2	184558951	184559986
HERVL	chr2	182575633	182575705
HERVL	chr2	186412338	186414954
HERVL	chr2	182575012	182575634
HERVL	chr2	188904882	188910487
HERVL	chr2	192488790	192489894
HERVL	chr2	235900211	235900769
HERVL	chr2	232590424	232590488
HERVL	chr2	230120030	230122600
HERVL	chr2	230118644	230118881
HERVL	chr2	228463063	228463581
HERVL	chr2	223302144	223302392
HERVL	chr2	223296473	223301857
HERVL	chr2	190242630	190243030
HERVL	chr2	222435480	222439386
HERVL	chr2	220538227	220543240
HERVL	chr2	220537345	220538226
HERVL	chr2	214208303	214208472
HERVL	chr2	213469151	213474750
HERVL	chr2	213378335	213380993
HERVL	chr2	212440549	212446198
HERVL	chr2	211135601	211140428
HERVL	chr2	206743018	206743179
HERVL	chr2	206741755	206742717
HERVL	chr2	192492203	192492419
HERVL	chr2	192489895	192490666
HERVL	chr2	220605588	220606866
HERVL	chr2	182574379	182574686
HERVL	chr2	182396445	182396841
HERVL	chr2	182394507	182396444
HERVL	chr2	126075738	126075810
HERVL	chr2	126071487	126075349
HERVL	chr2	125906041	125906240
HERVL	chr2	125885405	125890976
HERVL	chr2	125658407	125660437
HERVL	chr2	123499464	123499916
HERVL	chr2	123496748	123499467
HERVL	chr2	114312940	114317026
HERVL	chr2	114311795	114312943
HERVL	chr2	104587936	104593528
HERVL	chr2	126077994	126079666
HERVL	chr2	102909642	102914619
HERVL	chr2	100714803	100717231
HERVL	chr2	100713390	100714664
HERVL	chr2	100712556	100713390
HERVL	chr2	94263357	94263619
HERVL	chr2	94262870	94263367
HERVL	chr2	94260432	94262875
HERVL	chr2	92032778	92033040
HERVL	chr2	92032294	92032788
HERVL	chr2	92029852	92032294
HERVL	chr2	91820470	91822912
HERVL	chr2	91819976	91820470
HERVL	chr2	102909101	102909641
HERVL	chr2	126096149	126096891
HERVL	chr2	126096886	126097925
HERVL	chr2	126646416	126651983
HERVL	chr2	182391248	182392105
HERVL	chr2	182390183	182391248
HERVL	chr2	179073490	179074095
HERVL	chr2	168258544	168263450
HERVL	chr2	168257550	168258209
HERVL	chr2	164866068	164866926
HERVL	chr2	164172211	164177133
HERVL	chr2	155924621	155927647
HERVL	chr2	155923194	155924621
HERVL	chr2	155923046	155923194
HERVL	chr2	154115720	154116850
HERVL	chr2	154110796	154115281
HERVL	chr2	150830379	150836012
HERVL	chr2	146775208	146780811
HERVL	chr2	146543792	146549359
HERVL	chr2	145093418	145094106
HERVL	chr2	139211205	139214597
HERVL	chr2	139208634	139210894
HERVL	chr2	137720427	137721746
HERVL	chr2	137514587	137518957
HERVL	chr2	131869880	131869991
HERVL	chr20	62073536	62074085
HERVL	chr20	58757673	58758345
HERVL	chr20	51217904	51218269
HERVL	chr20	48077110	48077427
HERVL	chr20	45139878	45142525
HERVL	chr20	24021228	24021425
HERVL	chr20	24019824	24021236
HERVL	chr20	1157339	1158193
HERVL	chr21	28037087	28040436
HERVL	chr21	28027246	28029521
HERVL	chr21	27411531	27411573
HERVL	chr21	27410676	27411536
HERVL	chr21	27410059	27410677
HERVL	chr21	27319784	27320145
HERVL	chr21	27316639	27319790
HERVL	chr21	27052959	27058576
HERVL	chr21	22869943	22870463
HERVL	chr21	22681812	22681894
HERVL	chr21	22015818	22017811
HERVL	chr21	28218110	28220210
HERVL	chr21	22011887	22015531
HERVL	chr21	18808431	18809298
HERVL	chr21	17339933	17342517
HERVL	chr21	15633989	15636831
HERVL	chr21	15580897	15582626
HERVL	chr21	15576961	15580897
HERVL	chr21	13323817	13329449
HERVL	chr21	8706552	8706715
HERVL	chr21	8706065	8706562
HERVL	chr21	8703640	8706070
HERVL	chr21	20102580	20104865
HERVL	chr21	28301381	28301508
HERVL	chr21	28304339	28304470
HERVL	chr21	28301773	28304339
HERVL	chr21	35432178	35434234
HERVL	chr21	28862655	28863019
HERVL	chr21	28861595	28862358
HERVL	chr21	28860691	28861595
HERVL	chr21	28860505	28860693
HERVL	chr21	28859978	28860057
HERVL	chr21	28850809	28854444
HERVL	chr21	28306601	28306857
HERVL	chr21	28304576	28306600
HERVL	chr21	28304467	28304565
HERVL	chr21	41190197	41194314
HERVL	chr22	47745537	47746062
HERVL	chr22	45556295	45561682
HERVL	chr22	45555712	45555987
HERVL	chr22	34520567	34521434
HERVL	chr22	34520038	34520574
HERVL	chr22	34519435	34519716
HERVL	chr22	34518285	34519443
HERVL	chr22	32757595	32758305
HERVL	chr22	32757091	32757297
HERVL	chr22	22796929	22797213
HERVL	chr22	22795196	22796348
HERVL	chr22	22436840	22438308
HERVL	chr22	22794417	22794904
HERVL	chr22	22388377	22389998
HERVL	chr22	22387523	22387970
HERVL	chr22	22385611	22386900
HERVL	chr22	16940347	16940556
HERVL	chr22	16936066	16940357
HERVL	chr22	16902530	16902792
HERVL	chr22	16902043	16902540
HERVL	chr22	16899612	16902047
HERVL	chr22	10683994	10684256
HERVL	chr22	10683507	10684004
HERVL	chr22	10681082	10683512
HERVL	chr3	6009250	6012966
HERVL	chr3	5992879	5993004
HERVL	chr3	5992547	5992664
HERVL	chr3	4127740	4133414
HERVL	chr3	3831844	3834492
HERVL	chr3	3828560	3831533
HERVL	chr3	1927669	1928017
HERVL	chr3	1922103	1926923
HERVL	chr3	1921332	1921802
HERVL	chr3	984257	988657
HERVL	chr3	440756	446435
HERVL	chr3	6013950	6015873
HERVL	chr3	440135	440239
HERVL	chr3	17590047	17590957
HERVL	chr3	17593198	17594845
HERVL	chr3	51132636	51133176
HERVL	chr3	51132486	51132639
HERVL	chr3	51130986	51132492
HERVL	chr3	51127352	51130703
HERVL	chr3	48009398	48010617
HERVL	chr3	48007942	48009079
HERVL	chr3	48005367	48007680
HERVL	chr3	48004139	48005076
HERVL	chr3	46815982	46816108
HERVL	chr3	46813282	46815678
HERVL	chr3	35141567	35142262
HERVL	chr3	17591262	17593200
HERVL	chr3	32208296	32209129
HERVL	chr3	26405919	26406016
HERVL	chr3	22516869	22517467
HERVL	chr3	22027138	22029868
HERVL	chr3	22024612	22027138
HERVL	chr3	22024388	22024527
HERVL	chr3	20877475	20877846
HERVL	chr3	20875536	20877493
HERVL	chr3	20873002	20873852
HERVL	chr3	20872125	20873007
HERVL	chr3	18942313	18946177
HERVL	chr3	18520243	18521643
HERVL	chr3	28439557	28445109
HERVL	chr3	51133690	51133822
HERVL	chr3	55260823	55264258
HERVL	chr3	68439832	68440032
HERVL	chr3	151419632	151421384
HERVL	chr3	148133683	148134806
HERVL	chr3	148128912	148133367
HERVL	chr3	147719934	147725588
HERVL	chr3	146938881	146940199
HERVL	chr3	146937446	146938604
HERVL	chr3	145517703	145517965
HERVL	chr3	145517007	145517703
HERVL	chr3	145516383	145516733
HERVL	chr3	145514659	145516374
HERVL	chr3	145229533	145230578
HERVL	chr3	153472871	153473677
HERVL	chr3	144504945	144506626
HERVL	chr3	144204522	144210135
HERVL	chr3	143921064	143924620
HERVL	chr3	128835476	128835775
HERVL	chr3	128825688	128828479
HERVL	chr3	125616257	125618743
HERVL	chr3	125616038	125616251
HERVL	chr3	125615482	125615566
HERVL	chr3	157394725	157395707
HERVL	chr3	174396003	174396628
HERVL	chr3	168111931	168112080
HERVL	chr3	166989067	166990107
HERVL	chr3	166988413	166989068
HERVL	chr3	166887239	166889883
HERVL	chr3	166351302	166352933
HERVL	chr3	166350207	166351299
HERVL	chr3	166347869	166348644
HERVL	chr3	165998719	166002820
HERVL	chr3	165998130	165998424
HERVL	chr3	165530213	165531831
HERVL	chr3	164648225	164648509
HERVL	chr3	164100366	164100905
HERVL	chr3	163916669	163918028
HERVL	chr3	163638263	163638912
HERVL	chr3	163638055	163638267
HERVL	chr3	163424928	163425721
HERVL	chr3	163423592	163424932
HERVL	chr3	162635806	162639090
HERVL	chr3	159316585	159319240
HERVL	chr3	157398604	157398919
HERVL	chr3	67834527	67838001
HERVL	chr3	99261746	99262836
HERVL	chr3	99261561	99261744
HERVL	chr3	99260553	99261561
HERVL	chr3	98629433	98631866
HERVL	chr3	97774179	97775205
HERVL	chr3	97773472	97774181
HERVL	chr3	94888561	94889240
HERVL	chr3	94886837	94888558
HERVL	chr3	94730136	94732827
HERVL	chr3	91354412	91356452
HERVL	chr3	86934611	86935077
HERVL	chr3	99262841	99263539
HERVL	chr3	86445514	86447201
HERVL	chr3	83552963	83553857
HERVL	chr3	82761924	82762784
HERVL	chr3	82761230	82761485
HERVL	chr3	82758865	82761232
HERVL	chr3	77734373	77736629
HERVL	chr3	77731582	77734380
HERVL	chr3	71980600	71983185
HERVL	chr3	69977084	69982713
HERVL	chr3	68440964	68442004
HERVL	chr3	68440383	68440970
HERVL	chr3	84466100	84471779
HERVL	chr3	100237370	100237493
HERVL	chr3	100238483	100242960
HERVL	chr3	118360388	118364058
HERVL	chr3	116574317	116578062
HERVL	chr3	116574269	116574317
HERVL	chr3	100238117	100238173
HERVL	chr3	116572714	116574291
HERVL	chr3	112694117	112695403
HERVL	chr3	109774937	109780539
HERVL	chr3	106358495	106360221
HERVL	chr3	105604744	105606469
HERVL	chr3	105602833	105604447
HERVL	chr3	105602105	105602833
HERVL	chr3	105601545	105602106
HERVL	chr3	104450255	104451039
HERVL	chr3	103691376	103691691
HERVL	chr3	103594937	103600585
HERVL	chr3	103278516	103280324
HERVL	chr3	112697697	112700649
HERVL	chr3	174396625	174397226
HERVL	chr3	174883324	174884627
HERVL	chr3	174884629	174885723
HERVL	chr3	175528577	175534227
HERVL	chr3	193922960	193928350
HERVL	chr3	190249381	190250476
HERVL	chr3	183244144	183244200
HERVL	chr3	183243288	183243876
HERVL	chr3	179995304	180000925
HERVL	chr4	66087618	66088085
HERVL	chr4	66087200	66087620
HERVL	chr4	66086845	66086904
HERVL	chr4	66086803	66086846
HERVL	chr4	65814537	65815242
HERVL	chr4	65811507	65814279
HERVL	chr4	65808174	65810455
HERVL	chr4	64672449	64678088
HERVL	chr4	63565048	63570516
HERVL	chr4	62689344	62689581
HERVL	chr4	66088084	66092217
HERVL	chr4	62418498	62424151
HERVL	chr4	62165485	62166601
HERVL	chr4	62165434	62165490
HERVL	chr4	62161960	62164702
HERVL	chr4	59909561	59915101
HERVL	chr4	59882385	59882598
HERVL	chr4	59545763	59545883
HERVL	chr4	59541765	59545482
HERVL	chr4	46637429	46641369
HERVL	chr4	46521561	46524530
HERVL	chr4	46518594	46521246
HERVL	chr4	46485984	46490653
HERVL	chr4	69528367	69532008
HERVL	chr4	69533792	69534575
HERVL	chr4	100027932	100033158
HERVL	chr4	100027505	100027933
HERVL	chr4	99196815	99198612
HERVL	chr4	99192244	99194151
HERVL	chr4	97698128	97703350
HERVL	chr4	97380140	97384715
HERVL	chr4	96925105	96930538
HERVL	chr4	94158823	94159527
HERVL	chr4	94155180	94157026
HERVL	chr4	94153448	94154879
HERVL	chr4	69532554	69533709
HERVL	chr4	94152117	94153143
HERVL	chr4	91892154	91893569
HERVL	chr4	91891747	91892104
HERVL	chr4	91890669	91891742
HERVL	chr4	91889260	91889676
HERVL	chr4	83751139	83752356
HERVL	chr4	80793516	80799045
HERVL	chr4	80174938	80180344
HERVL	chr4	77362925	77365253
HERVL	chr4	73765184	73768928
HERVL	chr4	72673935	72673975
HERVL	chr4	91893922	91894549
HERVL	chr4	101615505	101617345
HERVL	chr4	46292513	46297085
HERVL	chr4	46291866	46292513
HERVL	chr4	22340590	22342144
HERVL	chr4	19088180	19089390
HERVL	chr4	18782816	18783985
HERVL	chr4	18107629	18109100
HERVL	chr4	17925904	17926170
HERVL	chr4	17923951	17925596
HERVL	chr4	17923864	17923922
HERVL	chr4	17923667	17923872
HERVL	chr4	17922183	17923362
HERVL	chr4	13226534	13226988
HERVL	chr4	12386950	12389611
HERVL	chr4	23464048	23469688
HERVL	chr4	6878432	6878770
HERVL	chr4	3458730	3460403
HERVL	chr4	3456524	3458297
HERVL	chr4	3454349	3456229
HERVL	chr4	2740171	2740617
HERVL	chr4	2738042	2739873
HERVL	chr4	2737615	2738039
HERVL	chr4	6877889	6878093
HERVL	chr4	23760742	23762328
HERVL	chr4	26888191	26890550
HERVL	chr4	46157892	46159442
HERVL	chr4	46157048	46157900
HERVL	chr4	43450540	43450697
HERVL	chr4	43445832	43450202
HERVL	chr4	42527723	42530523
HERVL	chr4	42526769	42527740
HERVL	chr4	36714869	36720438
HERVL	chr4	23762324	23762715
HERVL	chr4	36613406	36614124
HERVL	chr4	35344430	35345164
HERVL	chr4	35343939	35344356
HERVL	chr4	35339405	35343935
HERVL	chr4	33730679	33736037
HERVL	chr4	32063516	32063689
HERVL	chr4	32060519	32062964
HERVL	chr4	31501796	31507425
HERVL	chr4	29784750	29786712
HERVL	chr4	29756553	29757406
HERVL	chr4	27949012	27949298
HERVL	chr4	27735776	27735978
HERVL	chr4	36612007	36613409
HERVL	chr4	101617661	101620297
HERVL	chr4	102394656	102396957
HERVL	chr4	102741891	102745355
HERVL	chr4	174990585	174993035
HERVL	chr4	174979695	174982874
HERVL	chr4	171721819	171722696
HERVL	chr4	171721323	171721825
HERVL	chr4	169326500	169327208
HERVL	chr4	169323856	169326499
HERVL	chr4	169317999	169318148
HERVL	chr4	169316990	169318006
HERVL	chr4	169172167	169172624
HERVL	chr4	166706548	166706777
HERVL	chr4	166705630	166706237
HERVL	chr4	179260919	179262165
HERVL	chr4	165127040	165127341
HERVL	chr4	165124587	165124986
HERVL	chr4	164688362	164692545
HERVL	chr4	162754339	162757638
HERVL	chr4	160271051	160276262
HERVL	chr4	160115015	160119014
HERVL	chr4	160114795	160115015
HERVL	chr4	160113390	160114795
HERVL	chr4	157734152	157734322
HERVL	chr4	157730557	157734156
HERVL	chr4	157404728	157408197
HERVL	chr4	156491681	156491894
HERVL	chr4	165126501	165126745
HERVL	chr4	156489143	156491681
HERVL	chr4	179299915	179300557
HERVL	chr4	186219290	186220397
HERVL	chr4	155922056	155922745
HERVL	chr4	155385363	155385427
HERVL	chr4	149515109	149517562
HERVL	chr4	126186701	126191191
HERVL	chr4	126059829	126063906
HERVL	chr4	124476102	124476641
HERVL	chr4	124473094	124476102
HERVL	chr4	124471513	124473096
HERVL	chr4	121512969	121514294
HERVL	chr4	117146067	117147144
HERVL	chr4	116649463	116649753
HERVL	chr4	116265090	116266389
HERVL	chr4	116263132	116265092
HERVL	chr4	126191486	126192300
HERVL	chr4	115459434	115459935
HERVL	chr4	114747656	114751622
HERVL	chr4	114154332	114154418
HERVL	chr4	113924505	113930127
HERVL	chr4	112469113	112469370
HERVL	chr4	112465478	112469114
HERVL	chr4	107729924	107730907
HERVL	chr4	107727529	107728616
HERVL	chr4	107723215	107726854
HERVL	chr4	107396275	107397158
HERVL	chr4	102746991	102747118
HERVL	chr4	102745351	102746691
HERVL	chr4	115458253	115459252
HERVL	chr4	126192997	126193317
HERVL	chr4	128442396	128443463
HERVL	chr4	132084739	132087194
HERVL	chr4	149042372	149046249
HERVL	chr4	149039200	149040915
HERVL	chr4	146538197	146538373
HERVL	chr4	146536764	146537879
HERVL	chr4	145028529	145034139
HERVL	chr4	144915896	144916512
HERVL	chr4	139449161	139449372
HERVL	chr4	139447971	139448451
HERVL	chr4	139444411	139447659
HERVL	chr4	139443290	139444418
HERVL	chr4	139442839	139443001
HERVL	chr4	135412495	135416622
HERVL	chr4	135404390	135405867
HERVL	chr4	135040038	135042369
HERVL	chr4	135039366	135039544
HERVL	chr4	135036391	135039370
HERVL	chr4	134986960	134987079
HERVL	chr4	133824986	133826258
HERVL	chr4	133604906	133608675
HERVL	chr4	133603919	133604907
HERVL	chr4	132351457	132357078
HERVL	chr4	132091165	132093778
HERVL	chr4	132090293	132090408
HERVL	chr4	132087551	132087976
HERVL	chr5	10931034	10931588
HERVL	chr5	106560721	106561215
HERVL	chr5	105993649	105995802
HERVL	chr5	105115102	105115170
HERVL	chr5	105112813	105115093
HERVL	chr5	104870808	104871560
HERVL	chr5	104866588	104867064
HERVL	chr5	104865057	104866591
HERVL	chr5	102569843	102570110
HERVL	chr5	101955120	101955944
HERVL	chr5	99797930	99797984
HERVL	chr5	92215634	92221263
HERVL	chr5	106561148	106563172
HERVL	chr5	92060850	92064743
HERVL	chr5	90139698	90139760
HERVL	chr5	87589461	87595111
HERVL	chr5	87049829	87051806
HERVL	chr5	87047553	87048743
HERVL	chr5	86467199	86467780
HERVL	chr5	86465707	86465946
HERVL	chr5	86455348	86460152
HERVL	chr5	85245147	85250836
HERVL	chr5	84846824	84849895
HERVL	chr5	84846247	84846825
HERVL	chr5	82610339	82610567
HERVL	chr5	92060121	92060346
HERVL	chr5	106913550	106918989
HERVL	chr5	110204111	110208770
HERVL	chr5	159236690	159237886
HERVL	chr5	159234176	159236421
HERVL	chr5	159233890	159234174
HERVL	chr5	152624006	152624450
HERVL	chr5	150872210	150877163
HERVL	chr5	140906221	140911890
HERVL	chr5	128632518	128635321
HERVL	chr5	128631646	128632519
HERVL	chr5	127675078	127680151
HERVL	chr5	127674484	127675078
HERVL	chr5	108231482	108232404
HERVL	chr5	122971455	122975074
HERVL	chr5	121054795	121055068
HERVL	chr5	120215604	120215999
HERVL	chr5	120210839	120215391
HERVL	chr5	120210072	120210556
HERVL	chr5	118567028	118570227
HERVL	chr5	115725503	115730967
HERVL	chr5	112041296	112041813
HERVL	chr5	110316013	110317199
HERVL	chr5	110315630	110316005
HERVL	chr5	110209526	110209661
HERVL	chr5	121543328	121544429
HERVL	chr5	160990660	160995302
HERVL	chr5	82610206	82610327
HERVL	chr5	74788723	74789763
HERVL	chr5	28501810	28502098
HERVL	chr5	28445759	28450476
HERVL	chr5	28443154	28443208
HERVL	chr5	28122984	28124716
HERVL	chr5	27897991	27903597
HERVL	chr5	27630583	27636118
HERVL	chr5	27514542	27520169
HERVL	chr5	26774455	26775132
HERVL	chr5	26769218	26774181
HERVL	chr5	26562208	26563646
HERVL	chr5	26561122	26562211
HERVL	chr5	28504921	28510379
HERVL	chr5	26399075	26404708
HERVL	chr5	26105210	26106336
HERVL	chr5	26104302	26105208
HERVL	chr5	25405224	25405300
HERVL	chr5	25402704	25403731
HERVL	chr5	23805754	23807846
HERVL	chr5	23804641	23805756
HERVL	chr5	21859468	21860442
HERVL	chr5	21773745	21774041
HERVL	chr5	20882945	20883295
HERVL	chr5	26106334	26107056
HERVL	chr5	74789766	74792199
HERVL	chr5	28971724	28972263
HERVL	chr5	32287596	32293169
HERVL	chr5	74787011	74788423
HERVL	chr5	73484606	73484634
HERVL	chr5	71896878	71902482
HERVL	chr5	65487355	65491213
HERVL	chr5	62961140	62961775
HERVL	chr5	62102781	62108274
HERVL	chr5	62102349	62102476
HERVL	chr5	61908556	61913030
HERVL	chr5	41998673	41998754
HERVL	chr5	41994051	41998672
HERVL	chr5	41659425	41665043
HERVL	chr5	28972260	28974665
HERVL	chr5	37795415	37798233
HERVL	chr5	37270073	37271528
HERVL	chr5	37269361	37269774
HERVL	chr5	37266873	37269079
HERVL	chr5	37264950	37266584
HERVL	chr5	34560619	34562005
HERVL	chr5	34379030	34383053
HERVL	chr5	34322052	34322402
HERVL	chr5	37793725	37795107
HERVL	chr5	160995301	160995501
HERVL	chr5	160995733	160996415
HERVL	chr5	162029523	162030368
HERVL	chr5	173226037	173226141
HERVL	chr5	169445647	169446295
HERVL	chr5	169444096	169445649
HERVL	chr5	164829613	164830631
HERVL	chr5	164827688	164829608
HERVL	chr5	20820918	20824932
HERVL	chr5	20341640	20343482
HERVL	chr5	18746584	18751737
HERVL	chr5	2243574	2245692
HERVL	chr5	18296388	18297248
HERVL	chr5	18295022	18296016
HERVL	chr5	18275672	18276849
HERVL	chr5	18274998	18275687
HERVL	chr5	15058413	15064015
HERVL	chr5	13195965	13201526
HERVL	chr5	13147646	13149426
HERVL	chr5	12916408	12921395
HERVL	chr5	12914379	12914536
HERVL	chr5	12904475	12905222
HERVL	chr5	10720334	10722105
HERVL	chr5	10720183	10720336
HERVL	chr5	10717681	10720094
HERVL	chr5	10716833	10717681
HERVL	chr5	8738343	8740271
HERVL	chr5	6150507	6152328
HERVL	chr5	5090927	5091825
HERVL	chr5	4464288	4465252
HERVL	chr5	4464134	4464292
HERVL	chr5	4459443	4464212
HERVL	chr5	3948100	3953766
HERVL	chr5	3847419	3848142
HERVL	chr5	10720111	10720185
HERVL	chr5	19756021	19761585
HERVL	chr6	167063939	167065125
HERVL	chr6	167063390	167063637
HERVL	chr6	165529352	165529878
HERVL	chr6	165524254	165529351
HERVL	chr6	165194799	165196961
HERVL	chr6	164808870	164813749
HERVL	chr6	164808738	164808847
HERVL	chr6	164808073	164808739
HERVL	chr6	163676347	163677217
HERVL	chr6	160657697	160658830
HERVL	chr6	167242533	167243047
HERVL	chr6	160654816	160657405
HERVL	chr6	159367659	159371341
HERVL	chr6	159365740	159366765
HERVL	chr6	155604217	155605077
HERVL	chr6	153911869	153912898
HERVL	chr6	153910827	153911870
HERVL	chr6	152038938	152044388
HERVL	chr6	152038439	152038634
HERVL	chr6	145786452	145787346
HERVL	chr6	145570255	145575892
HERVL	chr6	144859342	144859896
HERVL	chr6	143875135	143876575
HERVL	chr6	160501907	160505098
HERVL	chr6	167243046	167243120
HERVL	chr6	168769157	168769560
HERVL	chr6	168768529	168769142
HERVL	chr6	169101951	169102178
HERVL	chr6	169099146	169101954
HERVL	chr6	168770536	168771939
HERVL	chr6	143869286	143872542
HERVL	chr6	143868671	143869288
HERVL	chr6	141068751	141070463
HERVL	chr6	111918659	111918727
HERVL	chr6	111916608	111917846
HERVL	chr6	109849275	109852093
HERVL	chr6	105217493	105222766
HERVL	chr6	105216918	105217196
HERVL	chr6	104083496	104085119
HERVL	chr6	104079673	104083497
HERVL	chr6	102876823	102877033
HERVL	chr6	102871066	102876470
HERVL	chr6	98172242	98172945
HERVL	chr6	98167058	98171953
HERVL	chr6	120506018	120509018
HERVL	chr6	95197598	95198355
HERVL	chr6	93661188	93664519
HERVL	chr6	91362951	91364271
HERVL	chr6	83359221	83364004
HERVL	chr6	83358054	83358877
HERVL	chr6	83010975	83016556
HERVL	chr6	81887938	81889003
HERVL	chr6	81884816	81887710
HERVL	chr6	81883616	81884324
HERVL	chr6	80386437	80390763
HERVL	chr6	80384816	80386260
HERVL	chr6	93664987	93667279
HERVL	chr6	78098933	78100057
HERVL	chr6	121172279	121172981
HERVL	chr6	121216444	121216862
HERVL	chr6	140690374	140696014
HERVL	chr6	140646959	140650334
HERVL	chr6	140646286	140646962
HERVL	chr6	140330346	140335940
HERVL	chr6	137691803	137691891
HERVL	chr6	133655961	133659490
HERVL	chr6	133655800	133655969
HERVL	chr6	133654074	133655802
HERVL	chr6	133649938	133649985
HERVL	chr6	121192125	121197766
HERVL	chr6	133558918	133561510
HERVL	chr6	133270214	133272812
HERVL	chr6	129407272	129409906
HERVL	chr6	127800922	127802887
HERVL	chr6	123794686	123799159
HERVL	chr6	123794052	123794681
HERVL	chr6	122594505	122599931
HERVL	chr6	122593971	122594219
HERVL	chr6	122454725	122455155
HERVL	chr6	122454604	122454724
HERVL	chr6	121634444	121635881
HERVL	chr6	121216860	121217381
HERVL	chr6	133557200	133558416
HERVL	chr6	77595068	77597043
HERVL	chr6	77593211	77595076
HERVL	chr6	77591928	77593217
HERVL	chr6	55623789	55624103
HERVL	chr6	51052229	51057626
HERVL	chr6	50357071	50358656
HERVL	chr6	49439020	49440123
HERVL	chr6	47178328	47181671
HERVL	chr6	47176233	47178332
HERVL	chr6	31429886	31435550
HERVL	chr6	30967808	30971424
HERVL	chr6	30966371	30967513
HERVL	chr6	27634031	27635686
HERVL	chr6	23155780	23159414
HERVL	chr6	55624104	55627500
HERVL	chr6	19401579	19406518
HERVL	chr6	15048864	15049130
HERVL	chr6	9549766	9551824
HERVL	chr6	9152948	9152979
HERVL	chr6	9152849	9152883
HERVL	chr6	8403839	8409396
HERVL	chr6	2303022	2307120
HERVL	chr6	17340188	17340245
HERVL	chr6	57664143	57666184
HERVL	chr6	60562941	60564974
HERVL	chr6	77238563	77239218
HERVL	chr6	77237233	77238571
HERVL	chr6	77235446	77237181
HERVL	chr6	74560551	74561742
HERVL	chr6	74555530	74559893
HERVL	chr6	74537878	74542840
HERVL	chr6	74537167	74537881
HERVL	chr6	74146711	74147744
HERVL	chr6	72190511	72192769
HERVL	chr6	72188260	72190180
HERVL	chr6	69209763	69210053
HERVL	chr6	69207554	69209762
HERVL	chr6	69207307	69207556
HERVL	chr6	69206463	69207309
HERVL	chr6	68605114	68609291
HERVL	chr6	68604422	68604789
HERVL	chr6	68603530	68604419
HERVL	chr6	68354496	68355707
HERVL	chr6	68353644	68354490
HERVL	chr6	68134512	68140135
HERVL	chr6	66605558	66607174
HERVL	chr6	63132742	63138344
HERVL	chr6	62649158	62649789
HERVL	chr6	62119039	62122755
HERVL	chr6	141654483	141656654
HERVL	chr7	108669678	108671402
HERVL	chr7	108538651	108539880
HERVL	chr7	108538294	108538542
HERVL	chr7	107737171	107738991
HERVL	chr7	107732828	107736664
HERVL	chr7	104689020	104691777
HERVL	chr7	104687989	104689021
HERVL	chr7	99886814	99886906
HERVL	chr7	96454535	96457421
HERVL	chr7	94866813	94866881
HERVL	chr7	108672411	108676396
HERVL	chr7	88384345	88385494
HERVL	chr7	87278707	87284372
HERVL	chr7	86088190	86093848
HERVL	chr7	81276084	81280306
HERVL	chr7	80351960	80352581
HERVL	chr7	78573407	78573564
HERVL	chr7	77873227	77874356
HERVL	chr7	77872388	77872942
HERVL	chr7	77870710	77872389
HERVL	chr7	68880098	68880221
HERVL	chr7	66906837	66909329
HERVL	chr7	64402219	64404255
HERVL	chr7	88380604	88384037
HERVL	chr7	56606550	56607177
HERVL	chr7	109743045	109746306
HERVL	chr7	109801140	109802497
HERVL	chr7	136573813	136576162
HERVL	chr7	133643899	133644429
HERVL	chr7	133643523	133643900
HERVL	chr7	129444646	129450234
HERVL	chr7	126983530	126984272
HERVL	chr7	126983281	126983539
HERVL	chr7	126982402	126983271
HERVL	chr7	126649606	126652364
HERVL	chr7	125940887	125943082
HERVL	chr7	125940601	125940894
HERVL	chr7	124687430	124688580
HERVL	chr7	109790664	109794981
HERVL	chr7	124619167	124620018
HERVL	chr7	122203020	122208641
HERVL	chr7	121793884	121794335
HERVL	chr7	121793834	121793882
HERVL	chr7	119188912	119190621
HERVL	chr7	119184708	119188707
HERVL	chr7	117101097	117101828
HERVL	chr7	115523337	115525752
HERVL	chr7	114904205	114905960
HERVL	chr7	111332911	111333518
HERVL	chr7	111064343	111065433
HERVL	chr7	110435845	110437035
HERVL	chr7	124615083	124619168
HERVL	chr7	138249437	138251209
HERVL	chr7	54949120	54952355
HERVL	chr7	54122323	54127942
HERVL	chr7	53905106	53908706
HERVL	chr7	52387645	52390732
HERVL	chr7	45549391	45552506
HERVL	chr7	45548738	45549046
HERVL	chr7	45547951	45548296
HERVL	chr7	45545744	45547623
HERVL	chr7	45545519	45545746
HERVL	chr7	44179356	44179747
HERVL	chr7	27008606	27008873
HERVL	chr7	26997074	27002457
HERVL	chr7	11599133	11599730
HERVL	chr7	11598571	11599119
HERVL	chr7	11594341	11598567
HERVL	chr7	9817430	9819013
HERVL	chr7	9816514	9817435
HERVL	chr7	7726229	7727493
HERVL	chr7	7722257	7726231
HERVL	chr7	4193449	4194151
HERVL	chr7	26122901	26125284
HERVL	chr7	138251222	138251311
HERVL	chr7	138251598	138255375
HERVL	chr7	149051753	149052282
HERVL	chr7	150560406	150560622
HERVL	chr7	149057331	149057565
HERVL	chr7	149056683	149057024
HERVL	chr7	149055793	149056400
HERVL	chr7	149054891	149055483
HERVL	chr7	149054309	149054564
HERVL	chr7	149053447	149053878
HERVL	chr7	149052611	149053123
HERVL	chr8	144874150	144874428
HERVL	chr8	144873795	144873859
HERVL	chr8	144868835	144869179
HERVL	chr8	143195423	143196486
HERVL	chr8	140501963	140502086
HERVL	chr8	136523058	136523662
HERVL	chr8	136522926	136523063
HERVL	chr8	136522002	136522926
HERVL	chr8	131158993	131160449
HERVL	chr8	131156922	131158710
HERVL	chr8	113936147	113941120
HERVL	chr8	113934842	113935534
HERVL	chr8	111058304	111060578
HERVL	chr8	144870575	144871053
HERVL	chr8	110887069	110887220
HERVL	chr8	110880983	110886547
HERVL	chr8	109943519	109944508
HERVL	chr8	109940266	109943518
HERVL	chr8	63320005	63322088
HERVL	chr8	63319593	63319917
HERVL	chr8	63318751	63319235
HERVL	chr8	56357459	56357727
HERVL	chr8	52569215	52571121
HERVL	chr8	52568419	52569214
HERVL	chr8	52528371	52530769
HERVL	chr8	52527893	52528371
HERVL	chr8	51268054	51269038
HERVL	chr8	36533009	36533266
HERVL	chr8	36532151	36533007
HERVL	chr8	63326756	63328350
HERVL	chr8	36464213	36467517
HERVL	chr8	25123861	25123915
HERVL	chr8	21046873	21048328
HERVL	chr8	18106643	18109301
HERVL	chr8	29533116	29533481
HERVL	chr8	63921205	63926353
HERVL	chr8	64121661	64127264
HERVL	chr8	74278342	74278657
HERVL	chr8	109939037	109940085
HERVL	chr8	100207665	100208911
HERVL	chr8	100203385	100205732
HERVL	chr8	96890005	96891696
HERVL	chr8	95871282	95871812
HERVL	chr8	95870613	95871275
HERVL	chr8	94300891	94303106
HERVL	chr8	94296119	94299517
HERVL	chr8	92765114	92769890
HERVL	chr8	92761540	92761815
HERVL	chr8	90416213	90416344
HERVL	chr8	90415214	90415879
HERVL	chr8	90415166	90415206
HERVL	chr8	90410387	90414959
HERVL	chr8	89449231	89454821
HERVL	chr8	88769861	88775443
HERVL	chr8	83717488	83717872
HERVL	chr8	83716956	83717486
HERVL	chr8	81242462	81243028
HERVL	chr8	78183716	78187449
HERVL	chr8	78161676	78162506
HERVL	chr8	78159312	78160348
HERVL	chr8	78156110	78159313
HERVL	chr8	76104110	76104981
HERVL	chr8	76039697	76040372
HERVL	chr9	100078786	100079018
HERVL	chr9	100074351	100078175
HERVL	chr9	93973234	93974319
HERVL	chr9	93969970	93970946
HERVL	chr9	93969545	93969662
HERVL	chr9	92934636	92934691
HERVL	chr9	92352929	92354520
HERVL	chr9	85778785	85779131
HERVL	chr9	85775988	85778785
HERVL	chr9	85376021	85376550
HERVL	chr9	85370598	85375737
HERVL	chr9	101178021	101179711
HERVL	chr9	85049914	85050155
HERVL	chr9	83844417	83844763
HERVL	chr9	82676914	82677962
HERVL	chr9	81268863	81271453
HERVL	chr9	77755523	77755839
HERVL	chr9	73722956	73723832
HERVL	chr9	73721986	73722959
HERVL	chr9	72486938	72488073
HERVL	chr9	65773612	65776053
HERVL	chr9	65773120	65773617
HERVL	chr9	65772868	65773130
HERVL	chr9	65248831	65249093
HERVL	chr9	83844763	83847560
HERVL	chr9	102807351	102810077
HERVL	chr9	106040426	106044033
HERVL	chr9	102810073	102812977
HERVL	chr9	134927590	134928027
HERVL	chr9	134926619	134927284
HERVL	chr9	134924024	134926315
HERVL	chr9	122564041	122565187
HERVL	chr9	112373581	112376116
HERVL	chr9	111091247	111092090
HERVL	chr9	106044023	106044169
HERVL	chr9	65248344	65248841
HERVL	chr9	65245908	65248349
HERVL	chr9	64763344	64763606
HERVL	chr9	64762857	64763354
HERVL	chr9	10959654	10960861
HERVL	chr9	10798256	10798390
HERVL	chr9	10798058	10798258
HERVL	chr9	10797593	10797698
HERVL	chr9	10794426	10796987
HERVL	chr9	6104585	6105100
HERVL	chr9	6104431	6104586
HERVL	chr9	6099361	6104432
HERVL	chr9	5738653	5740418
HERVL	chr9	1623427	1624262
HERVL	chr9	10961128	10962281
HERVL	chr9	12990663	12990869
HERVL	chr9	21847595	21850874
HERVL	chr9	64760421	64762862
HERVL	chr9	63439352	63439614
HERVL	chr9	63438865	63439362
HERVL	chr9	63436433	63438870
HERVL	chr9	43270685	43270940
HERVL	chr9	43268255	43270690
HERVL	chr9	40640134	40640396
HERVL	chr9	40639647	40640144
HERVL	chr9	40637215	40639652
HERVL	chr9	32859845	32860564
HERVL	chr9	32353239	32355206
HERVL	chr9	21847327	21847587
HERVL	chr9	32145863	32147240
HERVL	chr9	30087667	30089509
HERVL	chr9	28511177	28512529
HERVL	chr9	27637579	27643193
HERVL	chr9	26105098	26110708
HERVL	chr9	26103999	26104098
HERVL	chr9	25626482	25627307
HERVL	chr9	25125723	25126813
HERVL	chr9	22833018	22834618
HERVL	chr9	22830961	22832681
HERVL	chr9	21850904	21851624
HERVL	chr9	21850872	21850980
HERVL	chr9	30089511	30090059
HERVL	chrX	66392928	66396504
HERVL	chrX	64737757	64743413
HERVL	chrX	64631703	64632055
HERVL	chrX	64627709	64631703
HERVL	chrX	64451254	64454595
HERVL	chrX	64451162	64451237
HERVL	chrX	64213387	64218966
HERVL	chrX	63632974	63633206
HERVL	chrX	63630880	63632976
HERVL	chrX	63627467	63630721
HERVL	chrX	63314184	63316507
HERVL	chrX	66480269	66480545
HERVL	chrX	63310274	63313565
HERVL	chrX	58049680	58051603
HERVL	chrX	58048185	58049322
HERVL	chrX	58046962	58047156
HERVL	chrX	57044735	57046200
HERVL	chrX	57042208	57044735
HERVL	chrX	56673582	56673699
HERVL	chrX	56672226	56673584
HERVL	chrX	56672074	56672226
HERVL	chrX	56668873	56671760
HERVL	chrX	55615151	55619196
HERVL	chrX	55614400	55614558
HERVL	chrX	58051601	58051991
HERVL	chrX	47985684	47986591
HERVL	chrX	66481801	66487084
HERVL	chrX	66536641	66541316
HERVL	chrX	80460161	80460216
HERVL	chrX	79849415	79854996
HERVL	chrX	79736447	79738565
HERVL	chrX	78173622	78175308
HERVL	chrX	77124496	77128115
HERVL	chrX	77122097	77123926
HERVL	chrX	76512303	76517961
HERVL	chrX	75908846	75909748
HERVL	chrX	75473681	75474049
HERVL	chrX	66534626	66535546
HERVL	chrX	75470478	75473681
HERVL	chrX	75393299	75393727
HERVL	chrX	75392505	75393302
HERVL	chrX	73170738	73171674
HERVL	chrX	73169637	73170491
HERVL	chrX	73166116	73169645
HERVL	chrX	73165848	73165905
HERVL	chrX	73045454	73050574
HERVL	chrX	69865692	69871287
HERVL	chrX	67004841	67006544
HERVL	chrX	67003549	67004842
HERVL	chrX	75470379	75470480
HERVL	chrX	80522807	80525292
HERVL	chrX	47955334	47955507
HERVL	chrX	45734542	45735105
HERVL	chrX	45736545	45736644
HERVL	chrX	42573054	42574003
HERVL	chrX	38745943	38747025
HERVL	chrX	20870724	20872288
HERVL	chrX	20868779	20870723
HERVL	chrX	20039304	20039536
HERVL	chrX	20039203	20039299
HERVL	chrX	20037204	20039207
HERVL	chrX	20036984	20037072
HERVL	chrX	15199909	15200526
HERVL	chrX	15022435	15022620
HERVL	chrX	15022036	15022066
HERVL	chrX	9809976	9815382
HERVL	chrX	9090837	9092255
HERVL	chrX	8137200	8137625
HERVL	chrX	7976044	7979473
HERVL	chrX	7975309	7976047
HERVL	chrX	9809502	9809682
HERVL	chrX	80527432	80527729
HERVL	chrX	81436989	81438724
HERVL	chrX	121450820	121455291
HERVL	chrX	121449767	121450820
HERVL	chrX	117651058	117651928
HERVL	chrX	117422838	117423670
HERVL	chrX	116820484	116821003
HERVL	chrX	114996567	114997441
HERVL	chrX	114995319	114996568
HERVL	chrX	114994263	114995322
HERVL	chrX	113763926	113765026
HERVL	chrX	112208915	112210123
HERVL	chrX	108816786	108818873
HERVL	chrX	108814481	108816788
HERVL	chrX	108477830	108483159
HERVL	chrX	108477238	108477532
HERVL	chrX	108144933	108147978
HERVL	chrX	108144112	108144933
HERVL	chrX	108142911	108144115
HERVL	chrX	108141111	108141359
HERVL	chrX	104865245	104865460
HERVL	chrX	104864740	104865236
HERVL	chrX	113760831	113763928
HERVL	chrX	99649981	99650169
HERVL	chrX	126041411	126042552
HERVL	chrX	126039618	126040157
HERVL	chrX	126035909	126039602
HERVL	chrX	126035505	126035557
HERVL	chrX	125812879	125815609
HERVL	chrX	125809929	125812436
HERVL	chrX	125732448	125732684
HERVL	chrX	125730363	125730847
HERVL	chrX	125726607	125730360
HERVL	chrX	125636098	125641150
HERVL	chrX	124160587	124162616
HERVL	chrX	123547924	123550128
HERVL	chrX	122612968	122613562
HERVL	chrX	122609557	122612969
HERVL	chrX	122452536	122456807
HERVL	chrX	122451735	122452537
HERVL	chrX	122336845	122338200
HERVL	chrX	122335515	122336851
HERVL	chrX	122198912	122200002
HERVL	chrX	121978278	121980656
HERVL	chrX	121975297	121978279
HERVL	chrX	121975078	121975212
HERVL	chrX	124156647	124160296
HERVL	chrX	98854382	98854771
HERVL	chrX	98655522	98661143
HERVL	chrX	87876330	87876717
HERVL	chrX	87354173	87355512
HERVL	chrX	87349629	87353882
HERVL	chrX	87237576	87238575
HERVL	chrX	87224941	87228183
HERVL	chrX	87223273	87224922
HERVL	chrX	86901316	86901354
HERVL	chrX	86900123	86901004
HERVL	chrX	86872049	86875041
HERVL	chrX	86780552	86781646
HERVL	chrX	86553532	86553609
HERVL	chrX	87876718	87879297
HERVL	chrX	86412673	86414863
HERVL	chrX	86411435	86412678
HERVL	chrX	86306833	86312455
HERVL	chrX	83174844	83178270
HERVL	chrX	83172848	83174850
HERVL	chrX	82786423	82787451
HERVL	chrX	81616609	81621119
HERVL	chrX	81615964	81616611
HERVL	chrX	98849836	98854382
HERVL	chrX	88156612	88157275
HERVL	chrX	88158791	88159769
HERVL	chrX	95965176	95965355
HERVL	chrX	95713950	95715404
HERVL	chrX	95713676	95713955
HERVL	chrX	94922217	94922448
HERVL	chrX	94916154	94921573
HERVL	chrX	94827865	94828042
HERVL	chrX	94819925	94825367
HERVL	chrX	94555454	94555778
HERVL	chrX	94554670	94555455
HERVL	chrX	94477520	94479233
HERVL	chrX	94118429	94119417
HERVL	chrX	88157552	88158794
HERVL	chrX	94079613	94080486
HERVL	chrX	92727826	92733436
HERVL	chrX	91899535	91900598
HERVL	chrX	91346315	91348706
HERVL	chrX	91059210	91064709
HERVL	chrX	90820255	90820823
HERVL	chrX	90694126	90699261
HERVL	chrX	90631651	90633145
HERVL	chrX	90631038	90631652
HERVL	chrX	89480941	89481569
HERVL	chrX	89088146	89088357
HERVL	chrX	88830991	88833143
HERVL	chrX	93957818	93963456
HERVL	chrX	126094094	126097350
HERVL	chrX	126097350	126099135
HERVL	chrX	126226684	126228719
HERVL	chrX	126295853	126298917
HERVL	chrX	138209410	138209676
HERVL	chrX	136382108	136383071
HERVL	chrX	135394489	135395108
HERVL	chrX	135393968	135394238
HERVL	chrX	131950773	131951583
HERVL	chrX	131950334	131950532
HERVL	chrX	128416092	128421742
HERVL	chrX	127938643	127939181
HERVL	chrX	138209970	138210132
HERVL	chrX	127935965	127938366
HERVL	chrX	127705988	127707047
HERVL	chrX	127605286	127606104
HERVL	chrX	127207137	127208274
HERVL	chrX	127172802	127173314
HERVL	chrX	126944736	126944832
HERVL	chrX	126940923	126944639
HERVL	chrX	126940496	126940922
HERVL	chrX	126939237	126940495
HERVL	chrX	127707045	127708097
HERVL	chrX	139396671	139397800
HERVL	chrX	140255472	140261125
HERVL	chrX	155390980	155392387
HERVL	chrX	155389039	155390985
HERVL	chrX	151085938	151086012
HERVL	chrX	149751046	149753893
HERVL	chrX	139398172	139402644
HERVL	chrX	149750662	149750734
HERVL	chrX	146315663	146316331
HERVL	chrX	146312957	146315662
HERVL	chrX	145939140	145940452
HERVL	chrX	144346623	144350636
HERVL	chrX	143996911	143998807
HERVL	chrX	143110985	143111587
HERVL	chrX	142916440	142922088
HERVL	chrX	141885682	141890118
HERVL	chrX	141884977	141885384
HERVL	chrX	141884530	141884978
HERVL	chrX	147957287	147957670
HERVL	chrY	17901270	17903141
HERVL	chrY	17716947	17717027
HERVL	chrY	14975576	14981260
HERVL	chrY	13602872	13603781
HERVL	chrY	13602616	13602875
HERVL	chrY	13596084	13598297
HERVL	chrY	13595134	13596071
HERVL	chrY	11472046	11472308
HERVL	chrY	11471559	11472055
HERVL	chrY	17903150	17903515
HERVL	chrY	11469131	11471562
HERVL	chrY	9217115	9219721
HERVL	chrY	9216515	9217119
HERVL	chrY	9207683	9207860
HERVL	chrY	9179024	9180862
HERVL	chrY	9175660	9179028
HERVL	chrY	9175135	9175365
HERVL	chrY	8303864	8304298
HERVL	chrY	8106454	8106878
HERVL	chrY	6903099	6905417
HERVL	chrY	9219730	9220487
HERVL	chrY	6902011	6902559
HERVL	chrY	17903513	17903667
HERVL	chrY	17924138	17927654
HERVL	chrY	23869753	23870062
HERVL	chrY	23670423	23670531
HERVL	chrY	22802302	22802722
HERVL	chrY	22525556	22525664
HERVL	chrY	22060729	22060837
HERVL	chrY	21685502	21689082
HERVL	chrY	21683669	21685510
HERVL	chrY	21658691	21658867
HERVL	chrY	21649434	21650038
HERVL	chrY	21646846	21649438
HERVL	chrY	21646338	21646835
HERVL	chrY	17903665	17905450
HERVL	chrY	21645777	21646049
HERVL	chrY	18188985	18189065
HERVL	chrY	18002866	18004737
HERVL	chrY	18002492	18002857
HERVL	chrY	18002340	18002494
HERVL	chrY	18000557	18002342
HERVL	chrY	17978325	17981841
HERVL	chrY	17977473	17978326
HERVL	chrY	17976747	17977153
HERVL	chrY	17928826	17929232
HERVL	chrY	17927653	17928506
HERVL	chrY	21298051	21300945
HERVL	chrY	23870071	23873181
HERVL	chrY	5844491	5850099
HERVL	chrY	4402140	4402707
HERVL	chrY	5121636	5122696
HERVL	chrY	4276299	4281429
HERVL	chrY	4208758	4214338
HERVL	chrY	3137130	3137759
HERVL	chrY	24070333	24072203
HERVL	chrY	24072208	24072577
HERVL	chrY	25999545	25999653
HERVL	chrY	25800046	25800355
HERVL	chrY	25796927	25800037
HERVL	chrY	25597932	25599802
HERVL	chrY	25597558	25597927
HERVL	chrY	25597407	25597560
HERVL	chrY	25595626	25597408
HERVL	chrY	25572939	25573793
HERVL	chrY	25572259	25572667
HERVL	chrY	25233642	25234062
[truncated: 21,171 more rows]

## Sheet: Fig4d
experiment	CRE	orientation	name	mean_luc_ratio	exp_count	ref_luc_ratio	luc_fold_a	log2stdev_exp_a	log2stdev_global_a	luc_fold_scaled_a	adapters_fold_scaled_oriented	luc_fold_scaled_o
1	adapters	F	F_adapters_SV40	1.52776	5	2.65252	0.575965	1.18133	1.19214	0.573065	0.744903	0.769314
1	ERVL_LTR_ERVL	F	F_ERVL_LTR_ERVL_SV40	1.41793	4	2.65252	0.534562	1.18133	1.19214	0.531507	0.744903	0.713525
1	ERVL_LTR_ERVL	R	R_ERVL_LTR_ERVL_SV40	1.25541	5	2.65252	0.473292	1.18133	1.19214	0.470063	0.685413	0.68581
1	ERVL-B4_LTR_ERVL	F	F_ERVL-B4_LTR_ERVL_SV40	1.04413	6	2.65252	0.393638	1.18133	1.19214	0.390294	0.744903	0.523952
1	ERVL-B4_LTR_ERVL	R	R_ERVL-B4_LTR_ERVL_SV40	0.934848	5	2.65252	0.352438	1.18133	1.19214	0.349091	0.685413	0.509315
1	HERV16_LTR_ERVL	F	F_HERV16_LTR_ERVL_SV40	0.898284	5	2.65252	0.338654	1.18133	1.19214	0.335315	0.744903	0.450145
1	HERV16_LTR_ERVL	R	R_HERV16_LTR_ERVL_SV40	1.1374	3	2.65252	0.428799	1.18133	1.19214	0.42549	0.685413	0.620778
1	HERVL_LTR_ERVL	F	F_HERVL_LTR_ERVL_SV40	2.19193	6	2.65252	0.826359	1.18133	1.19214	0.824918	0.744903	1.10742
1	HERVL_LTR_ERVL	R	R_HERVL_LTR_ERVL_SV40	2.00407	6	2.65252	0.755537	1.18133	1.19214	0.753601	0.685413	1.09948
1	HUM_E2F1_hg38_chr20_33685056-33685556	F	F_HUM_E2F1_hg38_chr20_33685056-33685556_SV40	9.47195	6	2.65252	3.57093	1.18133	1.19214	3.61276	0.744903	4.84998
1	HUM_E2F1_hg38_chr20_33685056-33685556	R	R_HUM_E2F1_hg38_chr20_33685056-33685556_SV40	11.5364	6	2.65252	4.34922	1.18133	1.19214	4.40812	0.685413	6.43133
1	MERVL_LTR_ERVL	F	F_MERVL_LTR_ERVL_SV40	2.43706	6	2.65252	0.918772	1.18133	1.19214	0.91806	0.744903	1.23246
1	MERVL_LTR_ERVL	R	R_MERVL_LTR_ERVL_SV40	1.41448	6	2.65252	0.533261	1.18133	1.19214	0.530201	0.685413	0.77355
1	shuffled_E2F1_hg38_chr20_33685056-33685556	F	F_shuffled_E2F1_hg38_chr20_33685056-33685556_SV40	1.91292	6	2.65252	0.721172	1.18133	1.19214	0.719018	0.744903	0.96525
1	shuffled_E2F1_hg38_chr20_33685056-33685556	R	R_shuffled_E2F1_hg38_chr20_33685056-33685556_SV40	1.96679	6	2.65252	0.741481	1.18133	1.19214	0.739454	0.685413	1.07884
2	adapters	F	F_adapters_SV40	2.15563	5	2.6367	0.817547	1.10024	1.19214	0.803906	0.744903	1.07921
2	ERVL_LTR_ERVL	F	F_ERVL_LTR_ERVL_SV40	1.40353	4	2.6367	0.532307	1.10024	1.19214	0.504997	0.744903	0.677936
2	ERVL_LTR_ERVL	R	R_ERVL_LTR_ERVL_SV40	1.53885	5	2.6367	0.583627	1.10024	1.19214	0.557956	0.685413	0.814044
2	ERVL-B4_LTR_ERVL	F	F_ERVL-B4_LTR_ERVL_SV40	1.17511	6	2.6367	0.445674	1.10024	1.19214	0.416581	0.744903	0.559242
2	ERVL-B4_LTR_ERVL	R	R_ERVL-B4_LTR_ERVL_SV40	0.995071	5	2.6367	0.377393	1.10024	1.19214	0.347891	0.685413	0.507563
2	HERV16_LTR_ERVL	F	F_HERV16_LTR_ERVL_SV40	1.54454	5	2.6367	0.585784	1.10024	1.19214	0.560192	0.744903	0.752033
2	HERV16_LTR_ERVL	R	R_HERV16_LTR_ERVL_SV40	1.02495	3	2.6367	0.388724	1.10024	1.19214	0.359223	0.685413	0.524096
2	HERVL_LTR_ERVL	F	F_HERVL_LTR_ERVL_SV40	1.92241	6	2.6367	0.729096	1.10024	1.19214	0.710106	0.744903	0.953286
2	HERVL_LTR_ERVL	R	R_HERVL_LTR_ERVL_SV40	3.53255	6	2.6367	1.33976	1.10024	1.19214	1.3729	0.685413	2.00303
2	HUM_E2F1_hg38_chr20_33685056-33685556	F	F_HUM_E2F1_hg38_chr20_33685056-33685556_SV40	6.58089	6	2.6367	2.49588	1.10024	1.19214	2.69404	0.744903	3.61663
2	HUM_E2F1_hg38_chr20_33685056-33685556	R	R_HUM_E2F1_hg38_chr20_33685056-33685556_SV40	11.6634	6	2.6367	4.4235	1.10024	1.19214	5.0085	0.685413	7.30727
2	MERVL_LTR_ERVL	F	F_MERVL_LTR_ERVL_SV40	1.76972	6	2.6367	0.671187	1.10024	1.19214	0.649201	0.744903	0.871524
2	MERVL_LTR_ERVL	R	R_MERVL_LTR_ERVL_SV40	1.89005	6	2.6367	0.716824	1.10024	1.19214	0.697164	0.685413	1.01714
2	shuffled_E2F1_hg38_chr20_33685056-33685556	F	F_shuffled_E2F1_hg38_chr20_33685056-33685556_SV40	2.27088	6	2.6367	0.861257	1.10024	1.19214	0.850578	0.744903	1.14186
2	shuffled_E2F1_hg38_chr20_33685056-33685556	R	R_shuffled_E2F1_hg38_chr20_33685056-33685556_SV40	1.32389	6	2.6367	0.502101	1.10024	1.19214	0.474021	0.685413	0.691584
3	adapters	F	F_adapters_SV40	2.85445	5	2.59061	1.10184	1.14523	1.19214	1.10623	0.744903	1.48507
3	ERVL_LTR_ERVL	F	F_ERVL_LTR_ERVL_SV40	1.40029	4	2.59061	0.540523	1.14523	1.19214	0.527072	0.744903	0.707571
3	ERVL_LTR_ERVL	R	R_ERVL_LTR_ERVL_SV40	1.32469	5	2.59061	0.511344	1.14523	1.19214	0.497486	0.685413	0.725819
3	ERVL-B4_LTR_ERVL	F	F_ERVL-B4_LTR_ERVL_SV40	1.05946	6	2.59061	0.40896	1.14523	1.19214	0.394252	0.744903	0.529266
3	ERVL-B4_LTR_ERVL	R	R_ERVL-B4_LTR_ERVL_SV40	0.996761	5	2.59061	0.384759	1.14523	1.19214	0.369996	0.685413	0.539814
3	HERV16_LTR_ERVL	F	F_HERV16_LTR_ERVL_SV40	1.2272	5	2.59061	0.473711	1.14523	1.19214	0.459432	0.744903	0.616768
3	HERV16_LTR_ERVL	R	R_HERV16_LTR_ERVL_SV40	0.984069	3	2.59061	0.37986	1.14523	1.19214	0.365093	0.685413	0.532661
3	HERVL_LTR_ERVL	F	F_HERVL_LTR_ERVL_SV40	2.08941	6	2.59061	0.806533	1.14523	1.19214	0.799461	0.744903	1.07324
3	HERVL_LTR_ERVL	R	R_HERVL_LTR_ERVL_SV40	2.70247	6	2.59061	1.04318	1.14523	1.19214	1.04499	0.685413	1.52461
3	HUM_E2F1_hg38_chr20_33685056-33685556	F	F_HUM_E2F1_hg38_chr20_33685056-33685556_SV40	8.58824	6	2.59061	3.31514	1.14523	1.19214	3.48196	0.744903	4.67438
3	HUM_E2F1_hg38_chr20_33685056-33685556	R	R_HUM_E2F1_hg38_chr20_33685056-33685556_SV40	10.9025	6	2.59061	4.20846	1.14523	1.19214	4.46364	0.685413	6.51234
3	MERVL_LTR_ERVL	F	F_MERVL_LTR_ERVL_SV40	1.73836	6	2.59061	0.671022	1.14523	1.19214	0.660145	0.744903	0.886215
3	MERVL_LTR_ERVL	R	R_MERVL_LTR_ERVL_SV40	1.40284	6	2.59061	0.541509	1.14523	1.19214	0.528072	0.685413	0.770444
3	shuffled_E2F1_hg38_chr20_33685056-33685556	F	F_shuffled_E2F1_hg38_chr20_33685056-33685556_SV40	1.9038	6	2.59061	0.734887	1.14523	1.19214	0.725672	0.744903	0.974182
3	shuffled_E2F1_hg38_chr20_33685056-33685556	R	R_shuffled_E2F1_hg38_chr20_33685056-33685556_SV40	2.02093	6	2.59061	0.780098	1.14523	1.19214	0.772202	0.685413	1.12662
4	ERVL_LTR_ERVL	F	F_ERVL_LTR_ERVL_SV40	1.17427	4	2.48208	0.473101	1.18627	1.19214	0.471351	0.744903	0.632769
4	ERVL_LTR_ERVL	R	R_ERVL_LTR_ERVL_SV40	1.43109	5	2.48208	0.576571	1.18627	1.19214	0.575001	0.685413	0.838912
4	ERVL-B4_LTR_ERVL	F	F_ERVL-B4_LTR_ERVL_SV40	1.21546	6	2.48208	0.489693	1.18627	1.19214	0.487965	0.744903	0.655072
4	ERVL-B4_LTR_ERVL	R	R_ERVL-B4_LTR_ERVL_SV40	1.48139	5	2.48208	0.596835	1.18627	1.19214	0.595312	0.685413	0.868545
4	HERVL_LTR_ERVL	F	F_HERVL_LTR_ERVL_SV40	1.8716	6	2.48208	0.754046	1.18627	1.19214	0.752993	0.744903	1.01086
4	HERVL_LTR_ERVL	R	R_HERVL_LTR_ERVL_SV40	2.62587	6	2.48208	1.05793	1.18627	1.19214	1.05823	0.685413	1.54393
4	HERVL_shuffled_2	F	F_HERVL_shuffled_2_SV40	1.52792	3	2.48208	0.615581	1.18627	1.19214	0.614104	0.744903	0.824407
4	HERVL_shuffled_2	R	R_HERVL_shuffled_2_SV40	1.1439	3	2.48208	0.460866	1.18627	1.19214	0.459102	0.685413	0.669818
4	HUM_E2F1_hg38_chr20_33685056-33685556	F	F_HUM_E2F1_hg38_chr20_33685056-33685556_SV40	9.47112	6	2.48208	3.8158	1.18627	1.19214	3.84119	0.744903	5.15663
4	HUM_E2F1_hg38_chr20_33685056-33685556	R	R_HUM_E2F1_hg38_chr20_33685056-33685556_SV40	10.1348	6	2.48208	4.08319	1.18627	1.19214	4.11173	0.685413	5.99891
4	MERVL_LTR_ERVL	F	F_MERVL_LTR_ERVL_SV40	1.48326	6	2.48208	0.597588	1.18627	1.19214	0.596067	0.744903	0.800193
4	MERVL_LTR_ERVL	R	R_MERVL_LTR_ERVL_SV40	1.22557	6	2.48208	0.493769	1.18627	1.19214	0.492046	0.685413	0.717883
4	shuffled_E2F1_hg38_chr20_33685056-33685556	F	F_shuffled_E2F1_hg38_chr20_33685056-33685556_SV40	2.33951	6	2.48208	0.942561	1.18627	1.19214	0.942285	0.744903	1.26498
4	shuffled_E2F1_hg38_chr20_33685056-33685556	R	R_shuffled_E2F1_hg38_chr20_33685056-33685556_SV40	1.46627	6	2.48208	0.590745	1.18627	1.19214	0.589207	0.685413	0.859638
5	adapters	F	F_adapters_SV40	1.45542	5	2.37692	0.612313	1.1071	1.19214	0.589671	0.744903	0.791607
5	adapters	R	R_adapters_SV40	1.64906	2	2.37692	0.693779	1.1071	1.19214	0.674566	0.685413	0.984174
5	ERVL_LTR_ERVL	R	R_ERVL_LTR_ERVL_SV40	0.966592	5	2.37692	0.406657	1.1071	1.19214	0.379499	0.685413	0.553679
5	ERVL-B4_LTR_ERVL	F	F_ERVL-B4_LTR_ERVL_SV40	0.724522	6	2.37692	0.304815	1.1071	1.19214	0.278229	0.744903	0.37351
5	ERVL-B4_LTR_ERVL	R	R_ERVL-B4_LTR_ERVL_SV40	1.12582	5	2.37692	0.473647	1.1071	1.19214	0.447224	0.685413	0.652487
5	HERV16_LTR_ERVL	F	F_HERV16_LTR_ERVL_SV40	1.11069	5	2.37692	0.467281	1.1071	1.19214	0.440754	0.744903	0.591693
5	HERVL_LTR_ERVL	F	F_HERVL_LTR_ERVL_SV40	1.73601	6	2.37692	0.73036	1.1071	1.19214	0.712942	0.744903	0.957093
5	HERVL_LTR_ERVL	R	R_HERVL_LTR_ERVL_SV40	2.64108	6	2.37692	1.11114	1.1071	1.19214	1.12017	0.685413	1.63429
5	HERVL_shuffled_2	F	F_HERVL_shuffled_2_SV40	1.74868	3	2.37692	0.735693	1.1071	1.19214	0.718549	0.744903	0.964621
5	HERVL_shuffled_2	R	R_HERVL_shuffled_2_SV40	1.16277	3	2.37692	0.489191	1.1071	1.19214	0.463047	0.685413	0.675574
5	HUM_E2F1_hg38_chr20_33685056-33685556	F	F_HUM_E2F1_hg38_chr20_33685056-33685556_SV40	6.70341	6	2.37692	2.82021	1.1071	1.19214	3.05401	0.744903	4.09987
5	HUM_E2F1_hg38_chr20_33685056-33685556	R	R_HUM_E2F1_hg38_chr20_33685056-33685556_SV40	9.10535	6	2.37692	3.83073	1.1071	1.19214	4.24705	0.685413	6.19633
5	MERVL_LTR_ERVL	F	F_MERVL_LTR_ERVL_SV40	1.51972	6	2.37692	0.639366	1.1071	1.19214	0.617772	0.744903	0.829331
5	MERVL_LTR_ERVL	R	R_MERVL_LTR_ERVL_SV40	2.16532	6	2.37692	0.910977	1.1071	1.19214	0.904476	0.685413	1.31961
5	shuffled_E2F1_hg38_chr20_33685056-33685556	F	F_shuffled_E2F1_hg38_chr20_33685056-33685556_SV40	1.9957	6	2.37692	0.839617	1.1071	1.19214	0.828418	0.744903	1.11211
5	shuffled_E2F1_hg38_chr20_33685056-33685556	R	R_shuffled_E2F1_hg38_chr20_33685056-33685556_SV40	1.81875	6	2.37692	0.76517	1.1071	1.19214	0.749599	0.685413	1.09364
6	adapters	F	F_adapters_SV40	2.13343	5	2.95205	0.722695	1.43269	1.19214	0.763196	0.744903	1.02456
6	adapters	R	R_adapters_SV40	1.91118	2	2.95205	0.647408	1.43269	1.19214	0.696435	0.685413	1.01608
6	ERVL-B4_LTR_ERVL	F	F_ERVL-B4_LTR_ERVL_SV40	1.43361	6	2.95205	0.485632	1.43269	1.19214	0.548245	0.744903	0.735995
6	HERV16_LTR_ERVL	F	F_HERV16_LTR_ERVL_SV40	1.63677	5	2.95205	0.554451	1.43269	1.19214	0.612164	0.744903	0.821803
6	HERVL_LTR_ERVL	F	F_HERVL_LTR_ERVL_SV40	1.58309	6	2.95205	0.536266	1.43269	1.19214	0.59541	0.744903	0.799312
6	HERVL_LTR_ERVL	R	R_HERVL_LTR_ERVL_SV40	2.29398	6	2.95205	0.777079	1.43269	1.19214	0.810692	0.685413	1.18278
6	HERVL_shuffled_2	F	F_HERVL_shuffled_2_SV40	1.9605	3	2.95205	0.664114	1.43269	1.19214	0.711357	0.744903	0.954965
6	HERVL_shuffled_2	R	R_HERVL_shuffled_2_SV40	0.946507	3	2.95205	0.320627	1.43269	1.19214	0.388097	0.685413	0.566224
6	HUM_E2F1_hg38_chr20_33685056-33685556	F	F_HUM_E2F1_hg38_chr20_33685056-33685556_SV40	14.9086	6	2.95205	5.05024	1.43269	1.19214	3.84794	0.744903	5.1657
6	HUM_E2F1_hg38_chr20_33685056-33685556	R	R_HUM_E2F1_hg38_chr20_33685056-33685556_SV40	18.5968	6	2.95205	6.29963	1.43269	1.19214	4.62501	0.685413	6.74777
6	MERVL_LTR_ERVL	F	F_MERVL_LTR_ERVL_SV40	2.12294	6	2.95205	0.719142	1.43269	1.19214	0.760072	0.744903	1.02036
6	MERVL_LTR_ERVL	R	R_MERVL_LTR_ERVL_SV40	1.64542	6	2.95205	0.557381	1.43269	1.19214	0.614855	0.685413	0.897057
6	shuffled_E2F1_hg38_chr20_33685056-33685556	F	F_shuffled_E2F1_hg38_chr20_33685056-33685556_SV40	1.94123	6	2.95205	0.657585	1.43269	1.19214	0.705533	0.744903	0.947147
6	shuffled_E2F1_hg38_chr20_33685056-33685556	R	R_shuffled_E2F1_hg38_chr20_33685056-33685556_SV40	1.7395	6	2.95205	0.589252	1.43269	1.19214	0.643972	0.685413	0.939538

## Sheet: Fig5a-d,g-j
HERVL	Accessibility	Length	div	Prediction	ZNF157	ZNF334	ZNF485	ZNF671	ZNF677	ZNF707	ZNF793	PRDM9	scAB_S1	dist_CRE	log10_dist_CRE
chr1:12392564-12395953	Background	3389	5.35	0.733054	0	1	1	0	0	0	0	0	0.921239	363485	5.56049
chr1:28657302-28657858	Background	556	9.42	0.0928489	0	1	0	0	0	0	0	0	0.922411	6059	3.78247
chr1:29794725-29799198	Background	4473	5.96	0.591301	1	1	0	0	0	0	0	1	0.896254	160990	5.2068
chr1:37365528-37371193	Background	5665	5.71	0.777529	0	1	1	0	0	0	0	1	0.871239	100475	5.00206
chr1:38144850-38150489	Background	5639	5.05	0.718953	0	1	1	0	0	0	0	0	0.873253	27046	4.43212
chr1:42866260-42869799	Background	3539	5.68	0.604463	1	0	0	0	0	0	0	1	0.826766	120019	5.07925
chr1:49573232-49578830	NMF_13	5598	6.38	0.585864	0	0	0	0	1	0	0	1	0.563479	521352	5.71713
chr1:55730142-55731108	Background	966	7.28	0.519469	0	0	0	0	0	0	0	0	0.705978	43865	4.64213
chr1:57558529-57562091	Background	3562	5.8	0.523235	1	0	0	0	1	0	0	0	0.519568	241790	5.38344
chr1:65927541-65929983	Background	2442	6.12	0.424677	0	1	0	0	0	0	0	1	0.418212	113171	5.05374
chr1:72313075-72318693	Background	5618	7.03	0.623177	0	1	0	0	1	0	0	1	0.0977155	29081	4.46362
chr1:76874826-76880411	Background	5585	5.67	0.449992	0	1	0	0	1	0	0	0	0.166501	158685	5.20054
chr1:77182626-77187776	Background	5150	6.44	0.759806	1	1	0	0	0	0	0	1	0.235187	143032	5.15544
chr1:79930312-79933739	Background	3427	6.56	0.0465594	1	0	0	0	0	0	0	0	0.166924	8878	3.94836
chr1:88597904-88602327	NMF_13	4423	5.81	0.461287	0	1	0	0	0	0	0	1	0.25775	305523	5.48505
chr1:88898892-88904109	Background	5217	5.91	0.0801241	1	0	1	1	1	0	0	1	0.25775	150982	5.17893
chr1:89345043-89345880	Background	837	6.92	0.444079	1	1	0	0	0	0	0	1	0.288259	286342	5.45689
chr1:89439049-89443236	Background	4187	6.84	0.606647	1	1	0	0	1	0	0	1	0.288259	380348	5.58018
chr1:91461063-91464988	Background	3925	5.31	0.689152	0	0	0	0	0	0	0	1	0.396406	152429	5.18307
chr1:94164121-94166151	Background	2030	5.74	0.772251	1	0	0	0	1	0	0	1	0.406939	183644	5.26398
chr1:95645011-95648412	Background	3401	6.03	0.227222	0	0	0	0	1	0	0	1	0.293432	137572	5.13853
chr1:103267223-103272220	Background	4997	6.85	0.412697	1	0	1	0	1	0	0	0	0.180408	12144	4.0844
chr1:104578576-104582127	Background	3551	9.55	0.0651887	1	1	0	0	0	0	0	1	0.154115	1293714	6.11184
chr1:105522572-105527821	Background	5249	9.58	0.290287	0	1	0	0	1	0	0	0	0.146182	1766045	6.247
chr1:105754909-105759317	Background	4408	9.13	0.243539	0	1	0	0	0	0	0	1	0.146182	1534549	6.18598
chr1:106585691-106591329	Background	5638	7.44	0.171391	0	1	1	0	1	0	0	0	0.176704	702537	5.84667
chr1:112126466-112132095	Background	5629	5.81	0.261148	1	1	1	0	1	0	0	1	0.610041	11896	4.07544
chr1:114066449-114070880	Background	4431	6.13	0.558943	1	0	1	0	1	0	0	1	0.588951	5371	3.73014
chr1:115006034-115009645	Background	3611	6.15	0.33945	0	0	0	0	0	0	0	1	0.58094	304423	5.48348
chr1:157457317-157462927	Background	5610	7.25	0.772059	0	1	0	0	1	0	0	1	0.74693	228342	5.35859
chr1:161434923-161438569	Background	3646	5.89	0.39751	1	1	1	0	0	0	0	1	0.598693	91666	4.96221
chr1:163097896-163101893	Background	3997	6.06	0.726986	0	0	0	0	0	0	0	1	0.421035	215286	5.33302
chr1:172688549-172694055	Background	5506	5.9	0.776639	0	1	1	0	1	0	0	1	0.368763	329670	5.51808
chr1:175242967-175248539	NMF_13	5572	6.12	0.779103	1	1	1	1	0	0	0	1	0.362993	38257	4.58272
chr1:188335447-188340647	Background	5200	8.59	0.471685	0	0	1	0	1	0	0	1	0.107395	157786	5.19807
chr1:188607488-188613138	Background	5650	9.33	0.705406	0	1	1	0	1	0	0	1	0.107395	429827	5.63329
chr1:189167994-189173584	Background	5590	10.25	0.173877	0	0	1	0	1	0	0	0	0.0757715	990333	5.99578
chr1:190669880-190675094	Background	5214	9.16	0.496515	1	0	1	0	1	0	0	0	0.0935177	76899	4.88593
chr1:191234763-191237101	Background	2338	9.13	0.323036	0	0	1	1	0	0	0	0	0.094438	641782	5.80739
chr1:193379131-193381372	Background	2241	8.73	0.258676	1	0	0	0	0	0	0	0	0.133198	152487	5.18324
chr1:194762837-194765822	NMF_13	2985	9.43	0.691575	0	1	0	0	1	0	0	0	0.160971	6738	3.8286
chr1:204235698-204240742	Background	5044	5.04	0.131494	1	0	1	0	1	0	0	0	0.794189	16557	4.21901
chr1:232197077-232201639	Background	4562	5.75	0.157029	1	1	0	1	0	0	0	1	0.717976	13323	4.12463
chr1:247705463-247709298	Background	3835	6.06	0.129996	0	1	0	0	0	0	0	1	0.712962	615387	5.78915
chr10:16167822-16171514	Background	3692	7.55	0.649774	1	0	1	1	1	0	0	1	0.553631	212558	5.32748
chr10:16447745-16449379	Background	1634	7.72	0.205267	1	0	0	0	0	0	0	0	0.553631	63175	4.80055
chr10:32797694-32802532	Background	4838	8.16	0.426016	0	1	1	0	0	0	0	1	0.617626	177892	5.25016
chr10:36473559-36476374	Background	2815	6.5	0.139631	0	1	0	0	0	0	0	1	0.575331	191442	5.28204
chr10:45336971-45341478	Background	4507	6.55	0.54345	0	0	1	0	0	0	0	1	0.727346	104018	5.01711
chr10:48991349-48995919	Background	4570	6.2	0.518124	1	1	0	0	1	0	0	0	0.645984	57372	4.75871
chr10:54102315-54104557	Background	2242	8.07	0.49684	0	1	1	1	1	0	0	1	0.228682	696494	5.84292
chr10:57135335-57140974	Background	5639	7.57	0.643474	1	0	1	0	1	0	0	1	0.152569	256432	5.40897
chr10:61569206-61571867	Background	2661	6.76	0.20956	1	1	0	1	0	0	0	1	0.269134	70735	4.84964
chr10:64888022-64890119	Background	2097	10.98	0.248635	1	1	0	0	0	0	0	1	0.306991	599247	5.77761
chr10:65504008-65509618	Background	5610	6.84	0.399029	1	0	1	0	1	0	0	0	0.335387	654624	5.81599
chr10:71017231-71021414	Background	4183	6.05	0.524098	1	0	0	0	1	0	0	0	0.71462	37553	4.57466
chr10:83971634-83977263	Background	5629	5.86	0.721891	1	1	1	0	1	0	0	1	0.375768	92185	4.96466
chr10:84882182-84885706	NMF_13	3524	7.06	0.192432	0	0	0	0	0	0	0	0	0.35976	43873	4.64221
chr10:85030627-85035743	Background	5116	7.93	0.296949	1	0	0	0	1	0	0	1	0.374933	84509	4.92691
chr10:90546076-90551641	Background	5565	7.6	0.383169	0	1	0	0	1	0	0	1	0.445284	497649	5.69692
chr10:90605417-90611050	Background	5633	6.89	0.740158	0	1	1	0	1	0	0	1	0.445284	438240	5.64171
chr10:93229338-93234936	Background	5598	5.46	0.609973	1	1	1	0	0	0	0	0	0.478189	484929	5.68568
chr10:94650936-94655170	Background	4234	6.6	0.498874	0	1	1	1	0	0	0	1	0.489369	512950	5.71008
chr10:104462634-104468144	Background	5510	5.22	0.366804	1	0	0	1	1	0	0	1	0.841296	152300	5.1827
chr10:105424806-105426397	Background	1591	6.85	0.436894	0	0	0	0	0	0	0	0	0.770677	286052	5.45645
chr10:107660927-107663340	Background	2413	7.82	0.0599405	0	1	0	0	0	0	0	1	0.463481	5359	3.72916
chr10:108891216-108893945	Background	2729	11.48	0.381106	0	0	0	0	1	0	0	1	0.381937	454735	5.65776
chr10:111669961-111670991	Background	1030	5.45	0.0721618	1	0	0	0	0	0	0	0	0.363511	113234	5.05398
chr10:123816232-123819795	Background	3563	5.53	0.531802	1	0	0	0	1	0	0	1	0.749325	89062	4.9497
chr10:133497851-133502509	Background	4658	5.71	0.604579	0	1	1	0	0	0	0	1	0.907147	35623	4.55174
chr11:2234803-2237236	Background	2433	29.31	0.171631	0	1	0	0	0	0	0	0	0.952228	370817	5.56916
chr11:38533904-38538170	Background	4266	9.3	0.337272	0	0	1	0	0	0	0	1	0.147388	130344	5.11509
chr11:38627834-38631418	Background	3584	8.18	0.213273	1	1	1	0	0	0	0	1	0.147388	37096	4.56934
chr11:39125906-39129047	Background	3141	5.71	0.306418	0	0	0	0	0	0	0	1	0.128397	15644	4.19438
chr11:44544590-44550255	Background	5665	5.62	0.470574	1	1	1	0	1	0	0	1	0.560736	45633	4.65929
chr11:56039789-56045294	Background	5505	8.68	0.393409	0	1	0	0	1	0	0	1	0.394285	1117788	6.04836
chr11:59276281-59279136	NMF_13	2855	6.05	0.759739	0	1	1	0	0	0	0	1	0.605592	348476	5.54217
chr11:60218614-60223498	Background	4884	9.08	0.530703	0	1	0	0	0	0	0	1	0.648223	456182	5.65914
chr11:78618928-78624549	Background	5621	5.95	0.613676	0	1	1	0	1	0	0	0	0.463563	82102	4.91436
chr11:79124975-79128886	Background	3911	5.55	0.323218	0	0	0	1	0	0	0	1	0.340817	3166	3.50065
chr11:85157285-85162819	Background	5534	6.98	0.707038	0	0	0	0	1	0	0	1	0.221019	24036	4.38088
chr11:91597120-91602751	Background	5631	8.43	0.546557	0	0	0	0	1	0	0	1	0.189197	183290	5.26314
chr11:97789170-97790276	Background	1106	8.46	0.0799157	0	0	0	1	0	0	0	0	0.124361	103258	5.01393
chr11:107233289-107237786	Background	4497	5.72	0.767544	0	0	0	0	1	0	0	1	0.247188	48848	4.68886
chr11:107978294-107981057	Background	2763	5.47	0.737848	0	0	0	0	0	0	0	1	0.247188	233076	5.3675
chr11:109496323-109501944	Background	5621	6.38	0.516519	1	0	0	0	1	0	0	1	0.428353	5328	3.72665
chr11:109962088-109967674	NMF_13	5586	8.47	0.448692	1	1	0	0	1	0	0	0	0.428353	188868	5.27616
chr11:122010304-122015977	Background	5673	5.91	0.504114	0	1	1	0	1	0	0	1	0.744569	252892	5.40294
chr11:124905727-124909318	Background	3591	6.58	0.579946	0	1	0	0	0	0	0	1	0.64126	6473	3.81117
chr11:125029295-125034861	Background	5566	6.24	0.423573	1	1	1	0	0	0	0	1	0.652272	130041	5.11408
chr11:132375480-132381080	Background	5600	6.65	0.743208	0	1	0	0	1	0	0	1	0.754825	268845	5.4295
chr12:5819127-5822767	Background	3640	5.43	0.498151	0	0	0	0	1	0	0	1	0.83042	21051	4.32329
chr12:7998453-7999255	Background	802	5.05	0.556738	0	0	0	0	1	0	0	0	0.83598	638313	5.80503
chr12:14294279-14298191	Background	3912	6.68	0.792404	0	1	0	0	0	0	0	0	0.5326	313098	5.49568
chr12:14333070-14335343	Background	2273	6.41	0.252329	1	1	0	0	1	0	0	0	0.5326	351889	5.54641
chr12:14484428-14487587	Background	3159	8.43	0.588862	0	0	0	0	0	0	0	1	0.5326	396058	5.59776
chr12:14488651-14494248	Background	5597	8.35	0.561295	0	1	0	0	0	0	0	1	0.5326	389397	5.59039
chr12:25307697-25313307	Background	5610	8.58	0.670643	1	1	0	0	1	0	0	1	0.271877	53744	4.73034
chr12:26776000-26781630	Background	5630	6.13	0.580351	1	0	1	1	0	0	0	1	0.339143	487631	5.68809
chr12:38423241-38426006	Background	2765	7.79	0.647315	1	0	0	0	0	0	0	1		1025949	6.01113
chr12:46727632-46731599	Background	3967	7.34	0.513499	1	1	0	0	1	0	0	0	0.403785	645852	5.81013
chr12:46861346-46866940	Background	5594	6.48	0.772517	0	0	1	0	0	0	0	0	0.403785	510511	5.70801
chr12:51797116-51801773	Background	4657	7.12	0.445234	0	1	0	1	1	0	0	1	0.891581	200952	5.30309
chr12:56401315-56404751	Background	3436	5.19	0.545621	1	0	0	0	1	0	0	1	0.748631	52159	4.71734
chr12:61250101-61253789	Background	3688	7.42	0.431201	0	0	0	0	0	0	0	1	0.244865	790909	5.89813
chr12:64132154-64133979	Background	1825	4.88	0.637198	1	0	0	0	0	0	0	1	0.371659	48501	4.68576
chr12:64340412-64345287	Background	4875	4.92	0.777106	0	1	0	1	0	0	0	0	0.371659	223771	5.34981
chr12:73252021-73256601	Background	4580	8.82	0.648445	0	0	0	0	1	0	0	1	0.133824	936146	5.97134
chr12:73827634-73832153	Background	4519	7.22	0.555651	1	1	0	0	1	0	0	1	0.133824	1254166	6.09836
chr12:74034875-74038657	Background	3782	7.9	0.276822	0	0	0	0	0	0	0	0	0.124529	1047662	6.02022
chr12:74063872-74066631	Background	2759	8.76	0.521703	0	1	0	0	0	0	0	1	0.124529	1019688	6.00847
chr12:74276229-74281949	Background	5720	6.91	0.713713	0	1	1	0	1	0	0	1	0.124529	804370	5.90546
chr12:75012805-75015538	Background	2733	7.84	0.087979	1	0	1	0	1	0	0	1	0.132814	70781	4.84992
chr12:75372312-75377281	Background	4969	10.31	0.356281	1	1	1	1	1	0	0	1	0.132814	13451	4.12879
chr12:79497711-79499641	Background	1930	6.33	0.360374	0	1	1	1	0	0	0	1	0.25322	545554	5.73684
chr12:81890701-81895096	Background	4395	7.77	0.411085	0	1	1	0	1	0	0	1	0.142383	131029	5.11737
chr12:81934209-81937793	Background	3584	7.42	0.571405	0	0	0	0	0	0	0	1	0.142383	174537	5.24189
chr12:82193213-82195318	Background	2105	12.22	0.462473	0	0	0	0	0	0	0	0	0.138771	17821	4.25096
chr12:82205289-82207989	Background	2700	11.76	0.74474	1	1	1	0	1	0	0	0	0.138771	29897	4.47564
chr12:83505369-83506276	Background	907	9.43	0.586702	0	0	0	0	0	0	0	0	0.0744247	123128	5.09036
chr12:83719906-83725268	Background	5362	8.43	0.346024	0	0	1	0	0	0	0	0	0.0744247	90004	4.95427
chr12:84402181-84405343	Background	3162	8.65	0.370902	0	1	0	0	1	0	0	1	0.126282	41924	4.62247
chr12:86561796-86566142	Background	4346	9.86	0.725681	1	0	1	0	0	0	0	1	0.0874433	48123	4.68236
chr12:90874972-90880592	Background	5620	7.3	0.53504	0	1	1	0	1	0	0	1	0.101231	620854	5.79299
chr12:92709925-92713070	Background	3145	5.7	0.443548	0	1	0	0	0	0	0	0	0.233705	8916	3.95022
chr12:103062919-103068480	Background	5561	6.85	0.463532	0	1	1	0	1	0	0	1	0.400929	167814	5.22483
chr12:105605213-105609397	Background	4184	5.61	0.52343	1	1	0	0	0	0	0	1	0.527768	62646	4.7969
chr12:105679384-105684960	NMF_13	5576	6.85	0.729792	0	1	0	0	0	0	0	1	0.527768	6843	3.83531
chr12:117652336-117656327	Background	3991	4.73	0.742334	1	1	0	0	1	0	0	0	0.790781	5396	3.73215
chr12:120608345-120613810	Background	5465	7.86	0.322148	1	1	1	0	0	0	0	1	0.838983	256915	5.40979
chr13:45753626-45759254	Background	5628	5.37	0.480683	1	1	1	0	1	0	0	1	0.44524	78959	4.89741
chr13:55447653-55452354	Background	4701	8.53	0.252497	0	1	0	1	0	0	0	1	0.0860018	101298	5.00561
chr13:55586571-55592001	Background	5430	8.56	0.375316	0	1	1	1	1	0	0	1	0.0860018	32421	4.51084
chr13:60497818-60501145	Background	3327	5.99	0.635534	0	1	0	1	0	0	0	1	0.124564	148815	5.17265
chr13:64362864-64367488	Background	4624	8	0.0492922	0	0	1	1	0	0	0	1	0.0503856	30231	4.48047
chr13:69406469-69406986	Background	517	9.26	0.173813	0	0	0	0	0	0	0	0	0.0688869	678209	5.83136
chr13:74804240-74808893	NMF_13	4653	6.85	0.591271	0	0	0	1	1	0	0	0	0.159653	71035	4.85148
chr13:86580431-86584158	Background	3727	9.4	0.435497	0	1	0	0	0	0	0	0	0.151914	105674	5.02397
chr13:88280130-88282634	NMF_13	2504	13.03	0.701503	1	0	0	0	0	0	0	1	0.0978103	5585	3.7471
chr13:90153311-90156051	Background	2740	8.22	0.594692	1	1	0	1	0	0	0	1	0.0889726	229626	5.36102
chr13:97587841-97592982	Background	5141	6.22	0.719968	0	0	1	0	1	0	0	0	0.358803	157588	5.19753
chr13:97768010-97773507	Background	5497	6.21	0.334585	1	1	0	0	0	0	0	1	0.358803	337757	5.52861
chr13:109219329-109224969	Background	5640	6.65	0.668051	0	1	0	0	0	0	0	1	0.560342	76817	4.88546
chr14:20569321-20573123	Background	3802	6.01	0.557426	1	1	0	0	0	0	0	1	0.599009	138713	5.14212
chr14:25281547-25286083	Background	4536	6.2	0.651991	1	1	0	0	1	0	0	1	0.547106	295011	5.46984
chr14:27120335-27122196	Background	1861	7.41	0.220699	0	0	0	0	0	0	0	1	0.252004	246907	5.39254
chr14:29171663-29176239	Background	4576	6.46	0.513677	1	1	0	0	1	0	0	1	0.219722	132058	5.12077
chr14:30047964-30051624	Background	3660	7.63	0.775021	0	0	0	0	0	0	0	1	0.315595	79142	4.89841
chr14:39893672-39899252	Background	5580	6.59	0.367544	1	1	0	0	0	0	0	1	0.29094	440568	5.64401
chr14:40007197-40011515	Background	4318	8.73	0.501634	1	1	0	0	0	0	0	0	0.22225	554093	5.74358
chr14:40866149-40866858	Background	709	11.14	0.344835	0	0	0	0	0	0	0	1	0.22225	742921	5.87094
chr14:41234325-41239946	NMF_13	5621	7.43	0.647405	0	1	0	0	0	0	0	1	0.186646	369833	5.56801
chr14:42052293-42053263	Background	970	8.32	0.623214	0	1	0	0	0	0	0	0	0.173909	169861	5.2301
chr14:42454968-42457839	Background	2871	11.55	0.357664	0	0	1	0	0	1	0	0	0.173909	231346	5.36426
chr14:44666043-44670586	Background	4543	7.07	0.288741	0	1	0	0	1	0	0	1	0.136698	706537	5.84914
chr14:45975904-45981490	Background	5586	9.77	0.573957	0	0	1	0	1	0	0	1	0.181055	264042	5.42167
chr14:51373847-51376821	Background	2974	7.06	0.0566472	1	0	0	0	0	0	0	0	0.51709	18592	4.26935
chr14:53557375-53559222	Background	1847	6.08	0.526649	0	0	1	0	1	0	0	0	0.461573	47599	4.67761
chr14:57327543-57332543	Background	5000	5.26	0.614385	0	1	0	1	1	0	0	0	0.546674	152782	5.18408
chr14:57721091-57726728	Background	5637	5.96	0.700804	1	1	1	0	0	0	0	1	0.546674	546330	5.73746
chr14:69822975-69827310	NMF_13	4335	5.54	0.872633	1	1	1	0	1	0	0	1	0.635771	1012	3.00561
chr14:71459860-71464362	Background	4502	5.39	0.369247	1	1	0	1	1	0	0	1	0.660982	252515	5.40229
chr14:71936518-71940970	Background	4452	5.34	0.335269	1	0	0	1	1	0	0	0	0.660982	605524	5.78213
chr14:80225248-80230830	Background	5582	6.13	0.434861	0	1	0	0	0	0	0	1	0.394236	309121	5.49013
chr14:81844099-81848542	Background	4443	9.82	0.10628	0	1	1	0	0	0	0	1	0.373403	162195	5.21004
chr14:85929529-85933716	Background	4187	6.68	0.374057	0	0	1	0	1	0	0	1	0.212387	345779	5.5388
chr14:90227611-90229447	Background	1836	6.46	0.622922	0	0	1	0	0	0	0	0	0.588266	207211	5.31641
chr14:93358031-93360932	Background	2901	5.31	0.331965	0	0	1	0	1	0	0	1	0.762772	69482	4.84188
chr15:58207521-58209535	Background	2014	6.04	0.366649	0	1	0	0	0	0	0	0	0.606863	191871	5.28301
chr16:29003023-29006860	Background	3837	6.66	0.537755	1	0	0	0	0	0	0	0	0.947996	687577	5.83732
chr16:60847514-60853181	Background	5667	7.81	0.483548	0	1	0	0	0	0	0	1	0.378181	399214	5.60121
chr16:76434234-76436927	NMF_13	2693	6.56	0.785516	1	1	1	0	0	0	0	0	0.67601	146322	5.16531
chr16:84855696-84861284	Background	5588	6.38	0.441944	0	1	1	0	1	0	0	1	0.848949	20847	4.31906
chr17:3425594-3427175	Background	1581	7.87	0.152352	0	0	0	0	0	0	0	0	0.950672	405454	5.60794
chr17:4118054-4119528	Background	1474	10.21	0.502859	1	0	0	0	0	0	0	0	0.958694	47609	4.6777
chr17:54593224-54595533	Background	2309	7.48	0.102991	0	0	0	0	0	0	0	0	0.623643	579664	5.76318
chr18:1855392-1860970	Background	5578	6.24	0.344045	0	1	0	0	0	0	0	1	0.510236	33935	4.53066
chr18:2833273-2838897	Background	5624	4.82	0.328115	1	1	1	1	0	0	0	1	0.550183	209156	5.32047
chr18:11127866-11133402	Background	5536	5.84	0.409892	1	1	1	0	0	0	0	0	0.67344	255121	5.40675
chr18:12758005-12759577	Background	1572	4.85	0.720886	1	0	0	0	1	0	0	0	0.688689	472834	5.67471
chr18:15039599-15045231	Background	5632	9.3	0.722431	0	0	0	0	0	0	0	1	0.569671	126215	5.10111
chr18:29298282-29299801	NMF_13	1519	10.01	0.473295	0	1	0	0	1	0	0	0	0.25675	214304	5.33103
chr18:35855492-35861049	Background	5557	6.1	0.76497	1	1	0	0	0	0	0	0	0.224369	528971	5.72343
chr18:37877261-37879995	Background	2734	5.95	0.776606	1	1	0	0	1	0	0	1	0.206866	66874	4.82526
chr18:43398447-43401911	Background	3464	7.04	0.298896	0	1	0	0	1	0	0	0	0.362518	238652	5.37777
chr18:43494453-43500082	Background	5629	8.47	0.571949	0	0	0	0	1	0	0	1	0.362518	334658	5.5246
chr18:51230286-51233181	Background	2895	14.86	0.395865	0	0	0	0	0	0	0	0	0.304945	493352	5.69316
chr18:64535030-64536241	Background	1211	9.84	0.313757	1	0	0	0	0	0	0	0	0.248019	401690	5.60389
chr18:66372193-66377704	Background	5511	7.55	0.095619	0	1	0	0	0	0	0	1	0.244414	304999	5.4843
chr18:69973064-69976589	Background	3525	5.75	0.177451	1	1	0	0	1	0	0	1	0.332743	577283	5.76139
chr18:75838561-75842381	Background	3820	8.93	0.0950094	0	0	0	0	0	0	0	1	0.763989	28746	4.45859
chr19:22021750-22024694	Background	2944	8.07	0.777697	0	1	1	0	1	0	0	0	0.822853	1092000	6.03822
chr19:22235168-22238133	Background	2965	8.61	0.558761	1	1	1	0	0	0	0	1	0.822853	878561	5.94377
chr19:23010766-23012522	Background	1756	9.03	0.643158	0	0	0	0	0	0	0	0	0.775941	104172	5.01776
chr19:53029470-53030013	Background	543	11.89	0.0879966	0	0	0	0	0	0	0	0	0.96188	1661514	6.2205
chr19:57195090-57199958	Background	4868	5.68	0.336366	1	0	0	1	0	0	0	1	0.9577	1240052	6.09344
chr2:4057206-4062808	Background	5602	6.86	0.337951	0	1	1	0	1	0	0	1	0.713273	422260	5.62558
chr2:4484556-4490202	Background	5646	7.9	0.393108	0	0	0	0	1	0	0	1	0.713273	518930	5.71511
chr2:16748386-16753968	Background	5582	6.96	0.548356	0	1	1	0	0	0	0	0	0.405362	355257	5.55054
chr2:16902507-16905247	Background	2740	7.71	0.796324	0	0	1	0	0	0	0	0	0.405362	509378	5.70704
chr2:16912215-16916025	Background	3810	6.64	0.319399	0	0	0	0	1	0	0	0	0.405362	519086	5.71524
chr2:39958479-39963939	Background	5460	8.46	0.343794	1	1	1	0	0	0	0	0	0.510138	86688	4.93796
chr2:51612590-51614555	Background	1965	7.71	0.228861	0	0	1	0	0	0	0	1	0.290821	580126	5.76352
chr2:52649926-52655559	Background	5633	7.34	0.318453	0	1	1	0	1	0	0	1	0.263795	257911	5.41147
chr2:76596612-76597928	Background	1316	7.79	0.106789	0	0	0	0	0	0	0	0	0.333638	32417	4.51079
chr2:80179675-80181988	Background	2313	9.72	0.502418	0	1	1	0	1	0	0	0	0.241744	27681	4.4422
chr2:100713390-100714664	Background	1274	6.18	0.513925	0	0	0	0	0	0	0	1	0.727006	498409	5.69759
chr2:102909642-102914619	Background	4977	7.08	0.33114	1	0	1	0	1	0	0	1	0.603559	25999	4.41497
chr2:104587936-104593528	Background	5592	5.91	0.371344	1	1	0	1	1	0	0	1	0.501174	249132	5.39643
chr2:114312940-114317026	Background	4086	9.57	0.42424	0	1	0	0	0	0	0	1	0.530968	337864	5.52874
chr2:125885405-125890976	Background	5571	7.56	0.138793	0	1	1	0	1	0	0	1	0.356617	331117	5.51998
chr2:126071487-126075349	Background	3862	10.48	0.111305	1	1	1	0	0	0	0	1	0.378493	162695	5.21138
chr2:126646416-126651983	Background	5567	6.27	0.524726	1	1	1	1	1	0	0	0	0.378493	175262	5.24369
chr2:137514587-137518957	Background	4370	7.05	0.453649	0	1	1	0	1	0	0	1	0.253175	2497	3.39759
chr2:139208634-139210894	Background	2260	7.18	0.154336	0	1	1	0	0	0	0	1	0.189795	23479	4.3707
chr2:146543792-146549359	Background	5567	6.16	0.761946	0	1	1	1	1	0	0	1	0.145773	520269	5.71623
chr2:146775208-146780811	Background	5603	9.84	0.680332	1	0	1	1	1	0	0	0	0.145773	288817	5.46062
chr2:150830379-150836012	Background	5633	6.8	0.238563	1	1	1	1	1	0	0	1	0.244755	20827	4.31865
chr2:154110796-154115281	Background	4485	7.31	0.597265	0	1	0	0	1	0	0	1	0.200922	174850	5.24267
chr2:155924621-155927647	Background	3026	6.6	0.519483	1	0	1	0	0	0	0	0	0.15508	271012	5.43299
chr2:164172211-164177133	Background	4922	7.17	0.86265	1	0	0	1	0	0	0	1	0.157757	96879	4.98623
chr2:168258544-168263450	Background	4906	4.94	0.743647	1	0	0	0	0	0	0	1	0.228712	2321	3.36586
chr2:182394507-182396444	Background	1937	8.55	0.406249	1	0	0	0	0	0	0	0	0.182882	12885	4.11012
chr2:185363578-185365424	Background	1846	6.82	0.747407	0	1	1	1	0	0	0	0	0.0988752	143178	5.15588
chr2:186412338-186414954	Background	2616	6.29	0.544035	0	1	1	0	1	0	0	0	0.0968976	2698	3.4312
chr2:187200901-187204391	Background	3490	9.4	0.0298244	0	0	0	0	1	0	0	0	0.0859491	610626	5.78578
chr2:187225679-187227275	Background	1596	8.86	0.708377	0	1	0	0	0	0	0	0	0.0859491	635404	5.80305
chr2:188904882-188910487	Background	5605	7.27	0.602652	1	1	0	0	0	0	0	0	0.111463	172012	5.23556
chr2:211135601-211140428	Background	4827	7.91	0.121287	0	0	0	0	1	0	0	0	0.269571	20095	4.30311
chr2:212440549-212446198	Background	5649	6.97	0.521434	1	1	0	0	1	0	0	1	0.219537	34192	4.53394
chr2:213469151-213474750	Background	5599	7.32	0.139193	1	1	0	0	0	0	0	1	0.226536	988263	5.99487
chr2:220538227-220543240	NMF_13	5013	6.46	0.671113	0	0	1	0	1	0	0	0	0.705573	16215	4.20994
chr2:222435480-222439386	Background	3906	5.61	0.497759	1	1	0	0	1	0	0	0	0.546736	9188	3.96327
chr2:223296473-223301857	Background	5384	9.44	0.429096	0	0	0	0	1	0	0	1	0.5419	13972	4.14529
chr20:45139878-45142525	Background	2647	4.97	0.624284	1	1	1	0	0	0	0	0	0.871663	278068	5.44415
chr21:13323817-13329449	Background	5632	8.98	0.714834	0	1	0	0	0	0	0	1		1053493	6.02263
chr21:15576961-15580897	Background	3936	7.38	0.825787	1	0	1	0	0	0	0	1	0.385888	245855	5.39068
chr21:15633989-15636831	Background	2842	6.54	0.552707	0	0	0	0	0	0	0	1	0.385888	189921	5.27858
chr21:20102580-20104865	Background	2285	7.45	0.152839	0	1	0	0	0	0	0	0	0.206162	171814	5.23506
chr21:22011887-22015531	Background	3644	6.68	0.734919	0	1	0	0	1	0	0	0	0.162352	303830	5.48263
chr21:27052959-27058576	Background	5617	7.38	0.561339	0	0	0	0	1	0	0	0	0.235432	16056	4.20566
chr21:27316639-27319790	Background	3151	6.78	0.632129	1	1	1	0	0	0	0	1	0.235432	238790	5.37802
chr21:28037087-28040436	NMF_13	3349	9.14	0.759755	0	1	0	0	1	0	0	1	0.294882	28384	4.45309
chr21:28301773-28304339	Background	2566	8.22	0.40948	0	0	1	0	0	0	0	1	0.294882	190055	5.27888
chr21:28850809-28854444	Background	3635	8.34	0.339812	1	0	1	0	0	0	0	0	0.294882	382607	5.58275
chr21:41190197-41194314	Background	4117	4.67	0.473418	0	0	0	0	1	0	0	1	0.807065	287445	5.45856
chr22:16936066-16940357	Background	4291	8.27	0.669363	0	0	0	0	1	0	0	1		316773	5.50075
chr22:22794417-22794904	Background	487	7.04	0.390588	1	0	0	0	0	0	0	0	0.909005	333196	5.5227
chr22:45556295-45561682	Background	5387	4.91	0.807379	1	1	1	1	1	0	0	1	0.947376	220812	5.34402
chr3:440756-446435	NMF_13	5679	6.64	0.732464	0	0	0	0	0	0	0	1	0.466551	3223	3.5084
chr3:984257-988657	Background	4400	6.6	0.0831077	0	1	0	0	1	0	0	1	0.466551	38087	4.58079
chr3:1922103-1926923	Background	4820	6.33	0.681823	0	0	0	0	0	0	0	1	0.419935	171430	5.23409
chr3:3831844-3834492	NMF_13	2648	5.76	0.667752	0	0	1	0	1	0	0	0	0.361649	9622	3.98331
chr3:4127740-4133414	NMF_13	5674	6.49	0.71677	0	1	1	0	0	0	0	1	0.451083	128020	5.10728
chr3:6009250-6012966	Background	3716	6.57	0.690816	0	0	1	0	0	0	0	1	0.360842	541183	5.73334
chr3:17591262-17593200	Background	1938	7.3	0.244508	1	0	0	0	0	0	0	0	0.332324	346058	5.53915
chr3:18942313-18946177	Background	3864	6.6	0.309188	0	1	0	0	1	0	0	0	0.234526	5040	3.70252
chr3:22024612-22027138	Background	2526	6.99	0.549688	0	1	1	0	0	0	0	1	0.179807	138601	5.14177
chr3:22516869-22517467	Background	598	9.47	0.162736	0	0	0	0	0	0	0	0	0.179807	68088	4.83308
chr3:28439557-28445109	Background	5552	6.79	0.144188	0	1	1	0	1	0	0	0	0.217061	198743	5.29829
chr3:46813282-46815678	Background	2396	6.45	0.603711	0	0	1	0	0	0	0	0	0.773018	102072	5.00891
chr3:48005367-48007680	Background	2313	5.89	0.740769	1	0	0	1	0	0	0	1	0.900279	457719	5.6606
chr3:51130986-51132492	Background	1506	6.74	0.685571	0	0	0	0	1	0	0	0	0.86084	220216	5.34285
chr3:55260823-55264258	Background	3435	5.18	0.480296	1	1	1	1	1	0	0	1	0.661165	152003	5.18186
chr3:67834527-67838001	Background	3474	5.9	0.357575	1	1	0	0	1	1	0	1	0.307361	130726	5.11637
chr3:69977084-69982713	Background	5629	6.7	0.723435	0	0	0	0	0	0	0	1	0.285401	157334	5.19683
chr3:77734373-77736629	Background	2256	7.19	0.0936237	0	0	0	1	0	0	0	1	0.159622	201984	5.30532
chr3:82758865-82761232	Background	2367	12.22	0.362346	0	0	0	0	0	0	0	1	0.0827676	197575	5.29573
chr3:84466100-84471779	Background	5679	8.81	0.534739	0	0	1	0	1	0	0	1	0.0689146	508193	5.70603
chr3:98629433-98631866	NMF_13	2433	7.17	0.717508	0	0	1	0	0	0	0	0	0.186883	102834	5.01214
chr3:100238483-100242960	NMF_13	4477	5.85	0.610534	0	0	0	0	1	0	0	1	0.258989	79221	4.89885
chr3:103278516-103280324	Background	1808	8.41	0.130868	0	0	0	0	0	0	0	0	0.12307	916848	5.9623
chr3:103594937-103600585	Background	5648	8.09	0.614148	0	0	0	0	1	0	0	1	0.12307	1233269	6.09106
chr3:105602833-105604447	Background	1614	7.81	0.693248	1	1	0	0	0	0	0	1	0.116044	693093	5.84079
chr3:109774937-109780539	Background	5602	7.05	0.601171	1	1	1	1	1	0	0	1	0.107805	400082	5.60215
chr3:112694117-112695403	Background	1286	6.54	0.404896	1	0	0	1	0	0	0	1	0.205993	356341	5.55187
chr3:116574317-116578062	Background	3745	6.01	0.485341	0	0	0	0	1	0	0	1	0.24	22918	4.3602
chr3:118360388-118364058	Background	3670	8.1	0.258116	0	1	0	0	0	0	0	1	0.199968	608833	5.7845
chr3:143921064-143924620	Background	3556	5.93	0.500555	1	1	0	0	0	0	0	1	0.274494	204893	5.31153
chr3:144204522-144210135	Background	5613	6.62	0.270279	0	1	1	0	1	0	0	1	0.17952	19814	4.29699
chr3:145514659-145516374	Background	1715	8.7	0.411544	0	0	0	0	0	0	0	1	0.15571	1017992	6.00774
chr3:146938881-146940199	NMF_13	1318	7.44	0.769196	0	0	0	0	0	0	0	1	0.130392	25927	4.41377
chr3:147719934-147725588	Background	5654	7.62	0.467036	0	1	0	0	1	0	0	1	0.221008	13855	4.14164
chr3:148128912-148133367	Background	4455	9.52	0.71798	0	1	1	0	0	0	1	0	0.195078	38394	4.58427
chr3:162635806-162639090	Background	3284	8.87	0.310793	1	1	1	0	0	0	0	0	0.0725461	267441	5.42723
chr3:165998719-166002820	Background	4101	8.18	0.653937	0	1	0	0	1	0	0	0	0.0831877	161039	5.20693
chr3:166350207-166351299	Background	1092	12.77	0.619316	1	0	0	0	0	0	0	0	0.0831877	512527	5.70972
chr3:166988413-166989068	NMF_13	655	6.69	0.459209	1	0	0	0	0	0	0	0	0.0831877	30817	4.4888
chr3:175528577-175534227	Background	5650	6.4	0.470596	0	1	1	0	1	0	0	1	0.164611	39432	4.59586
chr3:179995304-180000925	Background	5621	5.27	0.240092	0	0	1	1	1	0	0	1	0.303601	292579	5.46624
chr3:193922960-193928350	Background	5390	5.51	0.341559	0	1	1	0	0	0	0	0	0.503025	95475	4.97989
chr4:3456524-3458297	Background	1773	4.86	0.138882	1	0	0	0	0	0	0	0	0.94993	147154	5.16778
chr4:12386950-12389611	NMF_13	2661	7.79	0.751615	0	0	0	0	0	0	0	1	0.354556	492509	5.69242
chr4:23464048-23469688	Background	5640	7.62	0.481345	0	0	0	0	0	0	0	0	0.284486	225791	5.35371
chr4:31501796-31507425	Background	5629	7.23	0.409567	1	1	1	0	0	0	0	0	0.117229	345199	5.53807
chr4:33730679-33736037	Background	5358	8.51	0.495622	0	1	0	0	1	0	0	1	0.0970183	939369	5.97284
chr4:35339405-35343935	Background	4530	9.78	0.550543	0	0	0	0	1	0	0	1	0.111439	681231	5.8333
chr4:36714869-36720438	Background	5569	7.97	0.470611	0	1	0	0	1	0	0	0	0.152692	453581	5.65666
chr4:42527723-42530523	Background	2800	5.52	0.667981	0	1	0	0	1	0	0	0	0.389305	39681	4.59859
chr4:43445832-43450202	Background	4370	7.11	0.507133	1	1	0	0	1	0	0	1	0.247301	398297	5.60021
chr4:46292513-46297085	NMF_13	4572	8.45	0.805628	0	0	0	0	1	0	0	0	0.149069	14940	4.17438
chr4:46485984-46490653	Background	4669	7.68	0.106043	1	0	0	0	1	0	0	1	0.149069	96560	4.9848
chr4:46521561-46524530	Background	2969	12.32	0.829513	0	0	0	0	0	0	0	0	0.149069	132137	5.12103
chr4:46637429-46641369	Background	3940	6.58	0.253959	0	0	0	0	0	0	0	0	0.149069	248005	5.39446
chr4:59541765-59545482	NMF_13	3717	8.29	0.853838	0	1	1	0	0	0	0	1	0.132067	319071	5.50389
chr4:59909561-59915101	Background	5540	8.8	0.371716	0	1	1	0	1	0	0	1	0.132067	481524	5.68262
chr4:62161960-62164702	Background	2742	8.18	0.209191	0	0	1	0	0	0	0	0	0.0911793	159342	5.20233
chr4:62418498-62424151	Background	5653	10.63	0.0779895	0	1	1	0	0	0	0	1	0.0911793	93956	4.97293
chr4:63565048-63570516	Background	5468	12.24	0.227427	1	1	1	0	1	0	0	1	0.0960855	12486	4.09646
chr4:64672449-64678088	Background	5639	8.2	0.612664	0	1	0	1	1	0	0	1	0.0746105	885809	5.94734
chr4:65808174-65810455	Background	2281	10.09	0.0410938	0	0	1	0	0	0	0	0		248538	5.39539
chr4:66088084-66092217	Background	4133	8.05	0.310164	0	0	0	0	1	0	0	1	0.0925039	28056	4.44804
chr4:69528367-69532008	Background	3641	16.6	0.0797551	1	1	1	0	0	0	0	1	0.165442	1561737	6.19361
chr4:73765184-73768928	Background	3744	9.62	0.327501	0	0	0	0	1	0	0	0	0.17689	714732	5.85414
chr4:77362925-77365253	Background	2328	9.08	0.573915	0	1	0	1	0	0	0	1	0.281637	81326	4.91023
chr4:80174938-80180344	Background	5406	6.52	0.61287	1	0	1	0	1	0	0	0	0.259718	2376	3.37603
chr4:80793516-80799045	Background	5529	6.97	0.572096	1	1	1	1	1	0	0	1	0.259718	347388	5.54082
chr4:94153448-94154879	Background	1431	12.68	0.427582	0	0	0	1	0	0	0	1	0.115937	296782	5.47244
chr4:96925105-96930538	Background	5433	6.95	0.670957	0	1	0	0	1	0	0	1	0.0952449	10923	4.03838
chr4:97380140-97384715	NMF_13	4575	6.36	0.549833	0	1	0	0	0	0	0	1	0.0972976	140323	5.14713
chr4:97698128-97703350	Background	5222	7.1	0.789004	0	1	1	0	1	0	0	1	0.0972976	52377	4.71915
chr4:99192244-99194151	Background	1907	6.6	0.63343	1	0	0	0	0	0	0	1	0.119256	416560	5.61968
chr4:100027932-100033158	Background	5226	6.43	0.615535	0	1	1	0	1	0	0	0	0.126073	3594	3.5557
chr4:101617661-101620297	Background	2636	6.73	0.442106	0	1	0	0	0	0	0	1	0.124043	334578	5.5245
chr4:102741891-102745355	Background	3464	6.86	0.207931	0	0	0	0	0	0	0	1	0.169967	627187	5.7974
chr4:107723215-107726854	NMF_13	3639	5.76	0.833587	0	1	0	0	1	0	0	0	0.151394	21221	4.32679
chr4:112465478-112469114	Background	3636	5.74	0.59906	0	1	0	0	0	0	0	1	0.220722	62949	4.799
chr4:113924505-113930127	Background	5622	5.8	0.370393	0	1	1	0	1	0	0	1	0.237983	31755	4.50183
chr4:114747656-114751622	NMF_13	3966	6.17	0.821528	0	1	1	0	0	0	0	1	0.176201	4323	3.63589
chr4:124473094-124476102	Background	3008	6.57	0.615311	0	1	0	0	0	0	0	0	0.139902	6872	3.83715
chr4:126059829-126063906	Background	4077	15.41	0.183223	1	0	0	0	1	0	0	1	0.132651	7818	3.89315
chr4:126186701-126191191	Background	4490	9.93	0.457391	1	0	0	0	1	0	0	0	0.132651	114479	5.05873
chr4:132091165-132093778	Background	2613	11.8	0.245337	1	1	1	0	1	0	0	1	0.128818	568316	5.75459
chr4:132351457-132357078	Background	5621	7.96	0.678898	1	0	0	0	1	0	0	1	0.128818	305016	5.48432
chr4:133604906-133608675	Background	3769	8.17	0.445808	0	0	1	0	1	0	0	1	0.0794993	942314	5.9742
chr4:135036391-135039370	Background	2979	9.41	0.679933	0	1	1	0	1	0	0	1	0.0898352	1316612	6.11946
chr4:135412495-135416622	Background	4127	8.11	0.638927	0	1	0	0	1	0	0	1	0.0898352	939360	5.97283
chr4:139444411-139447659	NMF_13	3248	5.83	0.854568	1	0	0	0	0	0	0	1	0.173828	5847	3.76701
chr4:145028529-145034139	Background	5610	5.74	0.696587	0	0	0	0	1	0	0	1	0.180139	371251	5.56967
chr4:149042372-149046249	Background	3877	6.25	0.755395	1	1	0	0	1	0	0	1	0.162641	476107	5.67771
chr4:156489143-156491681	NMF_13	2538	6.3	0.802771	0	0	0	0	1	0	0	1	0.208537	98023	4.99133
chr4:157404728-157408197	Background	3469	8.89	0.564566	1	0	0	0	0	0	0	0	0.162909	183787	5.26432
chr4:157730557-157734156	NMF_13	3599	6.98	0.652124	0	1	0	0	1	0	0	0	0.162909	23770	4.37605
chr4:160115015-160119014	Background	3999	6.88	0.782919	0	1	0	0	1	0	0	1	0.15678	56150	4.74936
chr4:160271051-160276262	Background	5211	7.33	0.532144	0	1	0	0	0	0	0	1	0.15678	95389	4.9795
chr4:164688362-164692545	Background	4183	5.85	0.744228	1	1	1	0	0	0	0	0	0.186693	304089	5.483
chr4:174990585-174993035	Background	2450	8.11	0.59133	0	1	0	0	1	0	0	1	0.233888	658600	5.81862
chr5:3948100-3953766	Background	5666	7.4	0.31505	0	1	0	0	0	0	0	1	0.797967	105103	5.02162
chr5:4459443-4464212	Background	4769	7.91	0.752229	0	0	0	0	0	0	0	1	0.783937	17569	4.24477
chr5:10717681-10720094	Background	2413	6.17	0.293081	1	1	1	0	1	0	0	1	0.409801	14168	4.15134
chr5:12904475-12905222	Background	747	7.81	0.653435	0	0	0	0	0	0	0	0	0.425519	161401	5.20791
chr5:12916408-12921395	Background	4987	7.98	0.713445	0	1	0	0	0	0	0	1	0.425519	145228	5.16205
chr5:13195965-13201526	NMF_13	5561	7.82	0.580613	0	0	1	0	1	0	0	1	0.358211	25339	4.40381
chr5:15058413-15064015	Background	5602	5.53	0.232773	0	1	1	0	0	0	0	1	0.415979	154630	5.1893
chr5:18746584-18751737	Background	5153	7.09	0.740051	0	1	1	0	1	0	0	0	0.358748	87514	4.94208
chr5:19756021-19761585	Background	5564	7.88	0.408452	0	1	1	0	0	0	0	0	0.196552	93793	4.97218
chr5:20820918-20824932	Background	4014	7.7	0.0376793	1	1	1	0	0	0	0	1	0.205574	200868	5.30291
chr5:26105210-26106336	Background	1126	9.05	0.0591346	0	1	0	0	0	0	0	1	0.13568	446718	5.65003
chr5:26399075-26404708	Background	5633	8.54	0.391837	1	1	0	0	0	0	0	1	0.13568	148346	5.17128
chr5:26561122-26562211	Background	1089	6.86	0.274711	0	0	0	0	0	0	0	1	0.13568	7570	3.87915
chr5:26769218-26774181	Background	4963	8.94	0.0327811	0	1	1	0	1	0	0	1	0.13568	118748	5.07463
chr5:27514542-27520169	Background	5627	8.68	0.481519	0	0	1	0	1	0	0	1	0.138317	199338	5.29959
chr5:27630583-27636118	Background	5535	9.23	0.603545	0	0	0	0	0	0	0	1	0.138317	83389	4.92111
chr5:27897991-27903597	Background	5606	8.74	0.644471	1	1	0	0	0	0	0	1	0.138317	177986	5.25039
chr5:28445759-28450476	Background	4717	8.96	0.431245	0	1	0	0	1	0	0	1	0.149181	725754	5.86079
chr5:28504921-28510379	NMF_13	5458	10.16	0.791124	0	0	1	0	0	0	0	1	0.149181	784916	5.89482
chr5:28972260-28974665	Background	2405	7.7	0.690378	0	0	0	0	0	0	0	0	0.149181	1252255	6.09769
chr5:32287596-32293169	Background	5573	5.55	0.114265	1	1	0	0	1	0	0	0	0.30557	49488	4.69451
chr5:34379030-34383053	Background	4023	7.57	0.0716742	1	0	1	0	0	0	0	1	0.315902	120836	5.0822
chr5:37266873-37269079	Background	2206	5.74	0.661574	1	0	0	0	1	0	0	0	0.346309	396658	5.59842
chr5:37795415-37798233	Background	2818	6.49	0.439285	1	0	0	0	0	0	0	0	0.346309	9319	3.96942
chr5:41659425-41665043	Background	5618	6.44	0.411773	1	1	0	0	1	0	0	1	0.253003	149410	5.17438
chr5:41994051-41998672	Background	4621	6.8	0.14855	0	1	0	0	1	0	0	1	0.253003	430982	5.63446
chr5:61908556-61913030	Background	4474	5.99	0.284897	1	0	0	1	0	0	0	1	0.240554	263731	5.42116
chr5:62102781-62108274	Background	5493	5.92	0.548506	1	0	1	0	1	0	0	1	0.172001	68487	4.83561
chr5:65487355-65491213	Background	3858	7.16	0.605731	1	0	0	0	1	0	0	1	0.270044	4192	3.62252
chr5:71896878-71902482	Background	5604	5.76	0.519147	0	1	1	0	0	0	0	0	0.554206	29742	4.47338
chr5:74787011-74788423	Background	1412	6.48	0.371437	0	0	0	1	0	0	0	0	0.508328	107379	5.03092
chr5:85245147-85250836	Background	5689	7.21	0.776477	1	1	1	0	1	0	0	1	0.08407	282483	5.45099
chr5:86455348-86460152	Background	4804	7.29	0.335037	0	0	1	0	0	0	0	0	0.070994	219356	5.34115
chr5:87589461-87595111	Background	5650	6.91	0.572198	0	1	1	0	1	0	0	1	0.140037	550741	5.74095
chr5:92060850-92064743	Background	3893	9.46	0.608357	1	1	0	0	0	0	0	1	0.137349	1023856	6.01024
chr5:92215634-92221263	Background	5629	6.75	0.384413	1	0	1	1	1	0	0	1	0.137349	867336	5.93819
chr5:105112813-105115093	Background	2280	7.18	0.607215	0	1	0	0	1	0	0	1	0.0523652	92031	4.96394
chr5:106913550-106918989	Background	5439	6.48	0.413906	0	0	0	0	0	0	0	1	0.0616077	93305	4.96991
chr5:110204111-110208770	Background	4659	7.58	0.558687	0	1	1	0	0	0	0	1	0.131271	66113	4.82029
chr5:115725503-115730967	Background	5464	5.62	0.538418	0	0	0	0	0	0	0	1	0.174894	252460	5.40219
chr5:120210839-120215391	Background	4552	9.83	0.462009	0	1	1	0	0	0	0	0	0.120011	1222058	6.08709
chr5:122971455-122975074	Background	3619	8.08	0.730063	1	0	0	0	0	0	0	1	0.159121	176313	5.24629
chr5:127675078-127680151	Background	5073	6.94	0.100027	1	1	1	0	1	0	0	1	0.255593	255002	5.40655
chr5:128632518-128635321	Background	2803	12.77	0.505889	0	1	0	0	0	0	0	0	0.197392	288832	5.46065
chr5:140906221-140911890	Background	5669	6.64	0.30322	0	0	0	0	0	0	0	0	0.764812	358363	5.55432
chr5:150872210-150877163	Background	4953	6.89	0.557403	0	1	0	1	0	0	0	1	0.676706	197370	5.29528
chr5:159234176-159236421	Background	2245	8.9	0.653437	0	0	0	1	0	0	0	1	0.469838	133529	5.12558
chr5:160990660-160995302	Background	4642	7.08	0.76045	1	0	1	0	1	0	0	0	0.301052	29725	4.47314
chr6:2303022-2307120	Background	4098	5.82	0.462402	0	0	0	0	1	0	0	1	0.774727	48145	4.68256
chr6:8403839-8409396	Background	5557	5.06	0.588383	1	1	1	0	1	0	0	1	0.565307	428332	5.63178
chr6:19401579-19406518	Background	4939	6.19	0.7366	0	1	0	1	0	0	0	1	0.582882	247822	5.39414
chr6:23155780-23159414	Background	3634	6.43	0.674266	0	1	0	0	1	0	0	1	0.572713	21104	4.32439
chr6:27634031-27635686	Background	1655	6	0.689339	0	0	1	1	1	0	0	1	0.763712	172041	5.23563
chr6:30967808-30971424	Background	3616	6.22	0.601051	0	1	0	0	0	0	0	1	0.848502	575069	5.75972
chr6:31429886-31435550	Background	5664	6.37	0.115227	0	1	1	1	0	0	0	1	0.880394	110943	5.0451
chr6:47178328-47181671	Background	3343	9.83	0.497022	1	0	1	0	0	0	0	1	0.321053	60715	4.7833
chr6:51052229-51057626	Background	5397	6.38	0.644993	0	0	1	0	1	0	0	1	0.283243	82419	4.91603
chr6:55624104-55627500	Background	3396	7.24	0.0622452	1	1	0	0	1	0	0	1	0.192272	44751	4.65081
chr6:62119039-62122755	Background	3716	10.57	0.773943	1	0	1	0	1	0	0	0	0.147529	1690749	6.22808
chr6:63132742-63138344	Background	5602	7.27	0.214865	0	1	1	0	1	0	0	0	0.173861	675160	5.82941
chr6:68134512-68140135	Background	5623	17.15	0.43702	1	0	0	0	0	0	0	1	0.0476722	417430	5.62058
chr6:68354496-68355707	Background	1211	9.76	0.353969	0	0	0	0	0	0	0	0	0.0476722	220409	5.34323
chr6:68605114-68609291	Background	4177	8.09	0.228646	0	1	0	0	0	0	0	1	0.0476722	28500	4.45486
chr6:72190511-72192769	Background	2258	7.8	0.721994	1	0	0	0	0	0	0	0	0.276091	746093	5.87279
chr6:74537878-74542840	Background	4962	7.86	0.556037	0	1	0	0	0	0	0	0	0.203855	468451	5.67067
chr6:74555530-74559893	Background	4363	7.82	0.696647	0	1	0	0	1	0	0	1	0.203855	486103	5.68673
chr6:77237233-77238571	Background	1338	9.27	0.478435	0	0	0	0	0	0	0	0	0.113286	181178	5.25811
chr6:77593211-77595076	Background	1865	8.03	0.252522	0	0	0	0	0	0	0	1	0.113286	537156	5.7301
chr6:80386437-80390763	Background	4326	5.91	0.379082	1	0	0	0	0	0	0	1	0.159414	188542	5.27541
chr6:81884816-81887710	Background	2894	8.65	0.263804	1	0	0	0	1	0	0	1	0.108334	3325	3.52192
chr6:83010975-83016556	Background	5581	6.38	0.548704	1	1	1	0	1	0	0	1	0.121012	393136	5.59454
chr6:83359221-83364004	Background	4783	5.79	0.255913	0	1	0	0	1	0	0	1	0.121012	45688	4.65981
chr6:93661188-93664519	Background	3331	15.95	0.408181	0	1	0	0	1	0	0	0	0.0912517	39313	4.59455
chr6:98167058-98171953	Background	4895	6.72	0.417034	0	1	0	0	0	0	0	1	0.14959	121507	5.0846
chr6:102871066-102876470	Background	5404	8.07	0.66971	0	0	1	0	1	0	0	1	0.140182	450578	5.65377
chr6:104079673-104083497	Background	3824	6.86	0.781768	1	0	0	0	0	0	0	0	0.110636	186158	5.26988
chr6:105217493-105222766	NMF_13	5273	6.29	0.589628	1	0	0	1	1	0	0	1	0.1372	97920	4.99088
chr6:121192125-121197766	Background	5641	7.19	0.427499	0	1	0	0	1	0	0	1	0.135991	834195	5.92127
chr6:121216860-121217381	Background	521	8.65	0.401684	0	0	0	0	0	0	0	1	0.135991	854493	5.93171
chr6:122594505-122599931	Background	5426	5.66	0.496307	0	0	1	0	1	0	0	1	0.140947	287988	5.45938
chr6:123794686-123799159	Background	4473	6.77	0.705318	0	1	1	1	0	0	0	1	0.162045	56258	4.75019
chr6:133558918-133561510	Background	2592	6.32	0.281628	1	1	1	1	0	0	0	0	0.290736	884933	5.94691
chr6:133655961-133659490	Background	3529	6.49	0.289734	1	1	0	0	1	0	0	1	0.290736	786953	5.89595
chr6:140330346-140335940	Background	5594	9.56	0.391874	0	1	1	1	0	0	0	1	0.222987	278310	5.44453
chr6:140646959-140650334	NMF_13	3375	6.92	0.474739	0	0	1	0	1	0	0	1	0.222987	306589	5.48656
chr6:140690374-140696014	Background	5640	6.92	0.600239	1	1	1	0	1	0	0	1	0.222987	260909	5.41649
chr6:141068751-141070463	NMF_13	1712	11.02	0.257027	0	0	0	0	0	0	0	1	0.274309	110757	5.04438
chr6:141654483-141656654	Background	2171	6.39	0.0664008	0	0	1	0	0	0	0	0	0.274309	170737	5.23233
chr6:143869286-143872542	Background	3256	6.3	0.756041	1	0	0	0	1	0	0	0	0.310487	236960	5.37468
chr6:145570255-145575892	Background	5637	5.69	0.667595	1	1	1	1	0	0	0	1	0.241579	67686	4.83051
chr6:152038938-152044388	Background	5450	7.84	0.698248	1	1	0	0	1	0	1	1	0.555339	66781	4.82466
chr6:159367659-159371341	Background	3682	6.98	0.547765	0	0	1	0	0	0	0	1	0.729408	71070	4.85169
chr6:160501907-160505098	Background	3191	7.85	0.736921	0	1	1	0	0	0	0	1	0.708217	203374	5.3083
chr6:160654816-160657405	Background	2589	7.06	0.496638	0	1	0	1	1	0	0	0	0.708217	179618	5.25435
chr6:164808870-164813749	Background	4879	11.54	0.250069	0	0	0	0	1	0	0	1	0.627525	31999	4.50515
chr6:165524254-165529351	Background	5097	6.27	0.359339	0	1	1	0	1	0	0	1	0.70395	115210	5.06149
chr6:168770536-168771939	Background	1403	8.13	0.565522	0	1	0	0	0	0	0	0	0.849536	157859	5.19827
chr6:169099146-169101954	Background	2808	10.29	0.375831	1	0	1	0	0	0	0	0	0.856321	39055	4.59169
chr7:7722257-7726231	Background	3974	6.13	0.52349	0	1	1	1	0	0	0	1	0.628037	144247	5.15911
chr7:11594341-11598567	Background	4226	5.26	0.54903	1	0	0	0	0	0	0	1	0.239823	9110	3.95957
chr7:26997074-27002457	Background	5383	5.72	0.788064	1	1	0	0	1	0	0	1	0.605664	181220	5.25821
chr7:45545744-45547623	Background	1879	6.34	0.662356	0	0	0	0	1	0	0	0	0.644827	53286	4.72662
chr7:53905106-53908706	Background	3600	9.71	0.598636	1	0	0	0	0	0	0	0	0.376497	634175	5.80221
chr7:54122323-54127942	Background	5619	7.2	0.372915	0	1	0	0	0	0	0	0	0.392185	414939	5.61799
chr7:54949120-54952355	Background	3235	5.94	0.396362	0	1	1	0	0	0	0	1	0.392185	32711	4.51471
chr7:81276084-81280306	Background	4222	10.03	0.709803	0	1	0	0	1	0	0	1	0.16258	44114	4.64459
chr7:86088190-86093848	Background	5658	8.36	0.500222	0	0	0	1	1	0	0	1	0.156348	313424	5.49613
chr7:87278707-87284372	NMF_13	5665	6.38	0.683953	0	0	0	0	1	0	0	0	0.171078	46532	4.66776
chr7:88380604-88384037	Background	3433	5.83	0.796829	0	0	0	0	0	0	0	1	0.154247	15596	4.19304
chr7:104689020-104691777	Background	2757	8.28	0.476082	0	0	0	0	0	0	0	0	0.676127	285440	5.45552
chr7:107732828-107736664	Background	3836	5.78	0.595451	0	1	1	1	0	1	0	1	0.451252	34715	4.54053
chr7:108672411-108676396	Background	3985	6.76	0.125844	0	1	0	0	0	0	0	0	0.310479	217313	5.33709
chr7:109743045-109746306	Background	3261	33.53	0.0286525	0	0	0	0	0	0	0	1	0.164337	117923	5.0716
chr7:109790664-109794981	NMF_13	4317	7.87	0.754938	0	1	0	0	1	0	0	1	0.164337	69248	4.84041
chr7:119184708-119188707	Background	3999	10.84	0.307402	0	1	0	0	0	0	0	1	0.124098	67218	4.82749
chr7:122203020-122208641	Background	5621	7.21	0.599154	1	0	0	1	1	0	0	0	0.229624	527541	5.72226
chr7:124615083-124619168	Background	4085	7.9	0.824036	1	1	0	0	0	0	0	1	0.233016	333208	5.52272
chr7:125940887-125943082	Background	2195	9.76	0.528294	1	1	0	0	0	0	0	1	0.236909	244742	5.38871
chr7:129444646-129450234	Background	5588	5.26	0.404044	1	1	1	1	0	0	0	1	0.740953	233731	5.36872
chr7:138251598-138255375	Background	3777	6.62	0.515241	0	0	0	0	0	0	0	1	0.505857	7705	3.88683
chr8:52568419-52569214	Background	795	4.44	0.414886	1	0	0	0	0	0	0	1	0.303768	313787	5.49664
chr8:63320005-63322088	Background	2083	4.96	0.66137	0	1	0	0	0	0	0	0	0.310431	618451	5.79131
chr8:63921205-63926353	Background	5148	7.83	0.726171	0	1	1	0	0	0	0	1	0.310431	650921	5.81353
chr8:64121661-64127264	Background	5603	7.22	0.768956	0	0	1	0	0	0	0	1	0.221504	450010	5.65322
chr8:78156110-78159313	Background	3203	7.8	0.396528	0	1	1	0	0	0	0	1	0.154093	351988	5.54653
chr8:78183716-78187449	Background	3733	7.74	0.780371	1	0	0	0	1	0	0	0	0.154093	323852	5.51035
chr8:88769861-88775443	Background	5582	7.02	0.590871	0	0	0	0	0	0	0	0	0.169831	391086	5.59227
chr8:89449231-89454821	Background	5590	6.93	0.631783	0	1	1	0	0	0	0	0	0.166531	212621	5.32761
chr8:90410387-90414959	Background	4572	6.79	0.270275	0	0	0	0	0	0	0	1	0.159255	740617	5.86959
chr8:92765114-92769890	Background	4776	6.78	0.710203	1	1	1	0	0	0	0	1	0.223497	30054	4.47792
chr8:94296119-94299517	Background	3398	6.2	0.55296	0	0	0	0	0	0	0	1	0.253427	7517	3.8761
chr8:100203385-100205732	Background	2347	4.85	0.485305	0	0	1	1	1	0	0	1	0.383525	21458	4.33161
chr8:109940266-109943518	Background	3252	7.14	0.565829	0	1	0	0	0	0	0	0	0.13568	125729	5.09944
chr8:110880983-110886547	Background	5564	7.48	0.440209	0	1	0	0	1	0	0	1	0.140699	237739	5.3761
chr8:111058304-111060578	Background	2274	60.84	0.0592977	0	0	0	0	1	0	0	0	0.0975507	63708	4.8042
chr8:113936147-113941120	Background	4973	7.39	0.777186	0	1	1	0	0	0	0	1	0.0777615	334031	5.52379
chr8:131156922-131158710	Background	1788	7.18	0.496107	0	1	0	0	1	0	0	0	0.390829	34570	4.53871
chr8:144870575-144871053	Background	478	6.74	0.883708	0	0	0	0	0	0	0	1	0.949131	178206	5.25092
chr9:6099361-6104432	Background	5071	5.53	0.68613	1	0	0	0	1	0	0	1	0.367964	541220	5.73337
chr9:21847595-21850874	Background	3279	6.34	0.810539	1	1	1	0	1	0	0	0	0.273912	36332	4.5603
chr9:22833018-22834618	Background	1600	7.73	0.748066	1	0	0	0	0	0	0	1	0.220344	381380	5.58136
chr9:26105098-26110708	Background	5610	7.46	0.291696	0	0	1	0	1	0	0	1	0.173231	47605	4.67766
chr9:27637579-27643193	NMF_13	5614	5.62	0.759887	0	0	0	0	0	0	0	1	0.199164	63542	4.80307
chr9:85370598-85375737	Background	5139	6.16	0.491377	0	1	1	0	1	0	0	1	0.391079	135192	5.13095
chr9:100074351-100078175	Background	3824	5.38	0.737811	1	0	0	0	0	0	0	1	0.757603	33103	4.51988
chr9:102810073-102812977	Background	2904	8.46	0.641077	0	1	0	0	1	0	0	1	0.583972	41644	4.61956
chr9:106040426-106044033	Background	3607	6.06	0.580092	0	1	0	0	0	0	0	1	0.224868	61094	4.78601
chr9:122564041-122565187	Background	1146	17.98	0.0637498	0	1	0	0	0	0	0	1	0.476207	224565	5.35134
chrX:7976044-7979473	Background	3429	5.13	0.341671	0	0	0	0	1	0	0	0		611996	5.78675
chrX:9809976-9815382	Background	5406	5.02	0.641316	0	0	0	0	1	0	0	0		249337	5.39679
chrX:20870724-20872288	Background	1564	7.76	0.474052	0	0	0	0	1	0	0	1	0.618822	128335	5.10835
chrX:45734542-45735105	Background	563	5.98	0.328257	0	0	0	0	1	0	0	0		599328	5.77767
chrX:55615151-55619196	Background	4045	5.77	0.381247	0	1	0	0	0	0	0	1		1184944	6.0737
chrX:56672226-56673584	Background	1358	11.89	0.411907	0	0	0	0	0	0	0	0		130556	5.1158
chrX:57044735-57046200	Background	1465	11.42	0.365314	0	0	0	0	0	0	0	0		240097	5.38039
chrX:58049680-58051603	Background	1923	13.22	0.697064	0	0	0	0	1	0	0	0		1245042	6.09518
chrX:63314184-63316507	Background	2323	7.81	0.173002	0	0	0	0	1	0	0	0		2261790	6.35445
chrX:63630880-63632976	Background	2096	7.9	0.576589	0	0	1	0	1	0	0	1		1945321	6.28899
chrX:64213387-64218966	Background	5579	8.72	0.282595	0	1	1	0	0	0	0	1		1359331	6.13333
chrX:64451254-64454595	Background	3341	8.61	0.473091	0	1	0	0	1	0	0	0		1123702	6.05065
chrX:64627709-64631703	Background	3994	8.16	0.688342	1	1	0	0	0	0	0	1		946594	5.97616
chrX:64737757-64743413	Background	5656	8.4	0.56014	1	1	0	0	0	0	0	0		834884	5.92163
chrX:66392928-66396504	Background	3576	9.63	0.418603	0	1	0	0	0	0	0	1		814133	5.9107
chrX:66481801-66487084	Background	5283	9.32	0.443243	0	1	1	0	1	0	0	1		903006	5.95569
chrX:66536641-66541316	Background	4675	8.91	0.39217	0	1	0	0	0	0	0	1		957846	5.9813
chrX:67004841-67006544	Background	1703	10.7	0.729519	0	0	0	0	0	0	0	0		1017042	6.00734
chrX:69865692-69871287	Background	5595	5.54	0.674013	0	1	1	0	1	0	0	0		120258	5.08012
chrX:73045454-73050574	Background	5120	9.64	0.820259	0	0	1	0	0	0	0	1		906966	5.95759
chrX:73166116-73169645	Background	3529	8.32	0.398993	1	0	0	0	1	0	0	0		1027628	6.01184
chrX:75470478-75473681	Background	3203	6.94	0.468486	0	0	0	0	0	0	0	0		563670	5.75103
chrX:76512303-76517961	Background	5658	9.99	0.787872	0	1	0	0	1	0	0	0		1605495	6.20561
chrX:77124496-77128115	Background	3619	7.19	0.54359	1	1	0	0	0	0	0	1		2217688	6.3459
chrX:79849415-79854996	Background	5581	8.7	0.374895	1	1	1	0	1	0	0	0		3652863	6.56263
chrX:81616609-81621119	Background	4510	8.31	0.246233	0	1	0	0	0	0	0	0		1886740	6.27571
chrX:83174844-83178270	Background	3426	7.46	0.632651	1	1	0	0	1	0	0	1		329589	5.51797
chrX:86306833-86312455	Background	5622	7.11	0.793007	1	1	1	0	1	1	0	0		2798476	6.44692
chrX:86412673-86414863	Background	2190	7.81	0.224438	0	0	0	0	1	0	0	0		2904316	6.46304
chrX:86872049-86875041	Background	2992	8.29	0.671401	0	0	1	0	0	0	0	0		3363692	6.52682
chrX:87349629-87353882	Background	4253	8.96	0.337177	0	0	0	0	0	0	0	1		3841272	6.58448
chrX:87876718-87879297	Background	2579	7.29	0.350139	0	1	0	0	0	0	0	1		4368361	6.64032
chrX:90694126-90699261	Background	5135	8.74	0.56072	0	1	0	0	1	0	0	0		5054974	6.70372
chrX:91059210-91064709	Background	5499	6.55	0.854259	0	1	1	0	1	0	0	1		4689526	6.67113
chrX:92727826-92733436	Background	5610	9.23	0.670567	0	0	0	0	1	0	0	1		3020799	6.48012
chrX:93957818-93963456	Background	5638	8.76	0.10596	1	1	0	0	0	0	0	1		1790779	6.25304
chrX:94819925-94825367	Background	5442	8.4	0.479514	0	0	0	0	1	0	0	1		928868	5.96795
chrX:94916154-94921573	Background	5419	16.59	0.037168	0	0	0	0	1	0	0	0		832662	5.92047
chrX:98655522-98661143	Background	5621	7.09	0.621692	0	1	1	0	0	0	0	1		949856	5.97766
chrX:98849836-98854382	Background	4546	7.02	0.185343	1	1	0	0	0	0	0	1		1144170	6.05849
chrX:104864740-104865236	Background	496	7.48	0.218968	0	0	0	0	0	0	0	0		2098524	6.32191
chrX:108144933-108147978	Background	3045	4.05	0.540147	0	0	0	1	0	0	0	1		77219	4.88773
chrX:108477830-108483159	Background	5329	6.02	0.521118	0	0	0	1	0	0	0	1		226807	5.35566
chrX:108816786-108818873	Background	2087	6.51	0.413077	0	0	0	0	0	0	0	0		565763	5.75264
chrX:113760831-113763928	Background	3097	5.83	0.439518	1	0	1	1	1	0	0	0		1450199	6.16143
chrX:121450820-121455291	Background	4471	6.77	0.82561	0	0	0	0	0	0	0	1		1711630	6.23341
chrX:121975297-121978279	Background	2982	11.77	0.256636	0	0	0	0	0	0	0	1		1403795	6.1473
chrX:122452536-122456807	Background	4271	10.39	0.660764	0	0	1	0	0	0	0	1	0.443738	925267	5.96627
chrX:122609557-122612969	Background	3412	8.28	0.606761	0	0	0	0	0	0	0	0	0.443738	769105	5.88599
chrX:124156647-124160296	Background	3649	5.3	0.325017	0	0	0	0	0	0	0	1	0.516568	370436	5.56871
chrX:125636098-125641150	Background	5052	11.99	0.0734174	0	1	0	0	0	0	0	1		533318	5.72699
chrX:125726607-125730360	Background	3753	8.34	0.324049	1	0	0	0	1	0	0	1		623827	5.79506
chrX:125812879-125815609	Background	2730	10.28	0.233957	0	1	0	0	0	0	0	0		710099	5.85132
chrX:126035909-126039602	Background	3693	7.79	0.318149	0	1	0	0	0	0	0	1		933129	5.96994
chrX:126295853-126298917	Background	3064	7.38	0.101508	0	0	1	0	0	0	0	1		1193073	6.07667
chrX:126940923-126944639	Background	3716	7.16	0.704272	0	0	1	0	1	0	0	1		1753800	6.24398
chrX:127935965-127938366	Background	2401	9.17	0.15877	1	0	1	0	1	0	0	1		760073	5.88086
chrX:128416092-128421742	Background	5650	5.97	0.606975	0	0	1	0	1	0	0	1		276697	5.44201
chrX:139398172-139402644	Background	4472	5.24	0.350409	0	0	0	1	1	0	0	0		655420	5.81652
chrX:140255472-140261125	Background	5653	5.7	0.637058	0	1	1	1	1	0	0	1		171364	5.23392
chrX:141885682-141890118	Background	4436	7.09	0.404959	0	1	0	0	1	0	0	0		1452695	6.16217
chrX:142916440-142922088	NMF_13	5648	6.94	0.665622	0	1	0	0	1	0	0	1		2483453	6.39506
chrX:144346623-144350636	Background	4013	9.28	0.127576	0	1	0	0	1	0	0	1		1914047	6.28195
chrX:146312957-146315662	Background	2705	8.17	0.174281	1	0	0	0	0	0	0	1	0.427083	47776	4.67922
chrX:149751046-149753893	NMF_13	2847	6.64	0.758839	1	0	0	0	0	0	0	1		946433	5.97609
chrY:4208758-4214338	Background	5580	8.48	0.278898	0	0	0	0	0	0	0	0		-1	#NAME?
chrY:4276299-4281429	Background	5130	8.96	0.561496	0	0	0	0	0	0	0	0		-1	#NAME?
chrY:5844491-5850099	Background	5608	9.2	0.679127	0	0	0	0	1	0	0	0		-1	#NAME?
chrY:9175660-9179028	Background	3368	15.01	0.184485	0	0	0	0	0	0	0	0		-1	#NAME?
chrY:9217115-9219721	Background	2606	15.42	0.71026	0	0	0	0	0	0	0	0		-1	#NAME?
chrY:14975576-14981260	Background	5684	12.36	0.650741	0	0	0	0	0	0	0	0		-1	#NAME?
chrY:17903665-17905450	Background	1785	20.38	0.0650894	0	0	0	0	0	0	0	0		-1	#NAME?
chrY:17924138-17927654	Background	3516	17.47	0.105078	0	0	0	0	0	0	0	0		-1	#NAME?
chrY:17978325-17981841	Background	3516	17.47	0.105078	0	0	0	0	0	0	0	0		-1	#NAME?
chrY:18000557-18002342	Background	1785	20.38	0.0650894	0	0	0	0	0	0	0	0		-1	#NAME?
chrY:21298051-21300945	Background	2894	13.47	0.260984	0	0	0	0	0	0	0	0		-1	#NAME?
chrY:21646846-21649438	Background	2592	15.02	0.674625	0	0	0	0	0	0	0	0		-1	#NAME?
chrY:21685502-21689082	Background	3580	14.41	0.482894	0	0	0	0	0	0	0	0		-1	#NAME?
chrY:23870071-23873181	Background	3110	19.96	0.350501	0	0	0	0	0	0	0	0		-1	#NAME?
chrY:24072727-24074509	Background	1782	20.86	0.0650894	0	0	0	0	0	0	0	0		-1	#NAME?
chrY:24092829-24096344	Background	3515	17.29	0.040018	0	0	0	0	0	0	0	0		-1	#NAME?
chrY:25573792-25577307	Background	3515	17.33	0.040018	0	0	0	0	0	0	0	0		-1	#NAME?
chrY:25595626-25597408	Background	1782	20.86	0.0650894	0	0	0	0	0	0	0	0		-1	#NAME?
chrY:25796927-25800037	Background	3110	19.96	0.350501	0	0	0	0	0	0	0	0		-1	#NAME?

## Sheet: Fig5k
HERVL	gene_id	Accessibility	CPM	log2_CPM
chr1:12392564-12395953	ENSG00000116685	Background	36.8839	5.20492
chr1:12392564-12395953	ENSG00000083444	Background	20.7912	4.3779
chr1:12392564-12395953	ENSG00000116688	Background	27.8837	4.80135
chr1:12392564-12395953	ENSG00000116691	Background	26.3278	4.71851
chr1:12392564-12395953	ENSG00000120949	Background	8.04882	3.00878
chr1:12392564-12395953	ENSG00000028137	Background	0.94299	-0.0846858
chr1:12392564-12395953	ENSG00000048707	Background	98.2215	6.61797
chr1:12392564-12395953	ENSG00000162496	Background	8.87114	3.14912
chr1:12392564-12395953	ENSG00000204518	Background	0.144613	-2.78973
chr1:12392564-12395953	ENSG00000188984	Background	0.57484	-0.798768
chr1:12392564-12395953	ENSG00000157330	Background	3.8683	1.9517
chr1:28657302-28657858	ENSG00000169403	Background	11.3034	3.49869
chr1:28657302-28657858	ENSG00000126698	Background	86.7379	6.43859
chr1:28657302-28657858	ENSG00000130770	Background	71.1725	6.15325
chr1:28657302-28657858	ENSG00000130766	Background	13.0601	3.70709
chr1:28657302-28657858	ENSG00000130772	Background	5.41506	2.43698
chr1:28657302-28657858	ENSG00000204138	Background	186.444	7.5426
chr1:28657302-28657858	ENSG00000180198	Background	32.9859	5.04378
chr1:28657302-28657858	ENSG00000180098	Background	55.2852	5.78882
chr1:28657302-28657858	ENSG00000188060	Background	0.9403	-0.0888071
chr1:28657302-28657858	ENSG00000120656	Background	36.8738	5.20452
chr1:28657302-28657858	ENSG00000162419	Background	59.2205	5.88802
chr1:28657302-28657858	ENSG00000198492	Background	69.4811	6.11855
chr1:28657302-28657858	ENSG00000116329	Background	10.5334	3.39689
chr1:28657302-28657858	ENSG00000159023	Background	297.714	8.21778
chr1:28657302-28657858	ENSG00000253304	Background	0.0317304	-4.97799
chr1:37365528-37371193	ENSG00000163873	Background	12.467	3.64004
chr1:37365528-37371193	ENSG00000163874	Background	1.35309	0.436256
chr1:37365528-37371193	ENSG00000163875	Background	89.6291	6.4859
chr1:37365528-37371193	ENSG00000163877	Background	9.29831	3.21697
chr1:37365528-37371193	ENSG00000163879	Background	4.4356	2.14913
chr1:37365528-37371193	ENSG00000134697	Background	22.0548	4.46302
chr1:37365528-37371193	ENSG00000169218	Background	0.118342	-3.07896
chr1:37365528-37371193	ENSG00000116922	Background	12.116	3.59884
chr1:37365528-37371193	ENSG00000134690	Background	12.6222	3.65789
chr1:37365528-37371193	ENSG00000183317	Background	4.50263	2.17077
chr1:37365528-37371193	ENSG00000185090	Background	21.5864	4.43205
chr1:37365528-37371193	ENSG00000196449	Background	5.98335	2.58095
chr1:37365528-37371193	ENSG00000197982	Background	40.9299	5.35508
chr1:37365528-37371193	ENSG00000188786	Background	18.7926	4.23209
chr1:38144850-38150489	ENSG00000116922	Background	12.116	3.59884
chr1:38144850-38150489	ENSG00000134690	Background	12.6222	3.65789
chr1:38144850-38150489	ENSG00000183317	Background	4.50263	2.17077
chr1:38144850-38150489	ENSG00000185090	Background	21.5864	4.43205
chr1:38144850-38150489	ENSG00000196449	Background	5.98335	2.58095
chr1:38144850-38150489	ENSG00000197982	Background	40.9299	5.35508
chr1:38144850-38150489	ENSG00000188786	Background	18.7926	4.23209
chr1:38144850-38150489	ENSG00000204084	Background	62.0059	5.95433
chr1:38144850-38150489	ENSG00000183431	Background	34.0514	5.08964
chr1:38144850-38150489	ENSG00000183386	Background	1.86804	0.901525
chr1:38144850-38150489	ENSG00000183520	Background	18.6541	4.22142
chr1:42866260-42869799	ENSG00000177181	Background	12.7025	3.66704
chr1:42866260-42869799	ENSG00000066185	Background	5.60945	2.48786
chr1:42866260-42869799	ENSG00000127125	Background	12.7437	3.67171
chr1:42866260-42869799	ENSG00000186409	Background	49.0338	5.6157
chr1:42866260-42869799	ENSG00000171960	Background	20.6166	4.36573
chr1:42866260-42869799	ENSG00000065978	Background	168.591	7.39739
chr1:42866260-42869799	ENSG00000164007	Background	0.0611677	-4.03109
chr1:42866260-42869799	ENSG00000117385	Background	16.3016	4.02694
chr1:42866260-42869799	ENSG00000283580	Background	6.57094	2.7161
chr1:42866260-42869799	ENSG00000274386	Background	3.83145	1.93789
chr1:42866260-42869799	ENSG00000177868	Background	66.2097	6.04897
chr1:42866260-42869799	ENSG00000164010	Background	2.14565	1.10142
chr1:42866260-42869799	ENSG00000164011	Background	1.28094	0.357202
chr1:42866260-42869799	ENSG00000117394	Background	5.96507	2.57654
chr1:42866260-42869799	ENSG00000117395	Background	29.1104	4.86346
chr1:42866260-42869799	ENSG00000243710	Background	23.9037	4.57916
chr1:42866260-42869799	ENSG00000179178	Background	0.144613	-2.78973
chr1:42866260-42869799	ENSG00000066056	Background	1.99584	0.996999
chr1:42866260-42869799	ENSG00000117400	Background	2.18558	1.12802
chr1:42866260-42869799	ENSG00000117399	Background	3.46913	1.79457
chr1:42866260-42869799	ENSG00000066322	Background	4.52612	2.17828
chr1:49573232-49578830	ENSG00000186094	NMF_13	80.0419	6.32268
chr1:49573232-49578830	ENSG00000162374	NMF_13	332.384	8.37671
chr1:57558529-57562091	ENSG00000173406	Background	122.671	6.93866
chr1:65927541-65929983	ENSG00000184588	Background	427.749	8.74062
chr1:72313075-72318693	ENSG00000172260	Background	1130.95	10.1433
chr1:76874826-76880411	ENSG00000117069	Background	35.3208	5.14244
chr1:76874826-76880411	ENSG00000142892	Background	35.4416	5.14737
chr1:76874826-76880411	ENSG00000154027	Background	29.7735	4.89596
chr1:77182626-77187776	ENSG00000117069	Background	35.3208	5.14244
chr1:77182626-77187776	ENSG00000142892	Background	35.4416	5.14737
chr1:77182626-77187776	ENSG00000154027	Background	29.7735	4.89596
chr1:77182626-77187776	ENSG00000036549	Background	124.631	6.96152
chr1:88597904-88602327	ENSG00000065243	NMF_13	238.179	7.8959
chr1:88597904-88602327	ENSG00000137947	NMF_13	38.2748	5.25832
chr1:88597904-88602327	ENSG00000137944	NMF_13	27.2234	4.76678
chr1:88597904-88602327	ENSG00000117226	NMF_13	0.722384	-0.469163
chr1:88597904-88602327	ENSG00000117228	NMF_13	0.335378	-1.57614
chr1:88898892-88904109	ENSG00000065243	Background	238.179	7.8959
chr1:88898892-88904109	ENSG00000137947	Background	38.2748	5.25832
chr1:88898892-88904109	ENSG00000137944	Background	27.2234	4.76678
chr1:88898892-88904109	ENSG00000117226	Background	0.722384	-0.469163
chr1:88898892-88904109	ENSG00000117228	Background	0.335378	-1.57614
chr1:88898892-88904109	ENSG00000162645	Background	0.173042	-2.5308
chr1:88898892-88904109	ENSG00000213512	Background	2.38442	1.25364
chr1:88898892-88904109	ENSG00000162654	Background	0.484231	-1.04623
chr1:89345043-89345880	ENSG00000137947	Background	38.2748	5.25832
chr1:89345043-89345880	ENSG00000137944	Background	27.2234	4.76678
chr1:89345043-89345880	ENSG00000117226	Background	0.722384	-0.469163
chr1:89345043-89345880	ENSG00000117228	Background	0.335378	-1.57614
chr1:89345043-89345880	ENSG00000162645	Background	0.173042	-2.5308
chr1:89345043-89345880	ENSG00000213512	Background	2.38442	1.25364
chr1:89345043-89345880	ENSG00000162654	Background	0.484231	-1.04623
chr1:89345043-89345880	ENSG00000197147	Background	21.9004	4.45289
chr1:89345043-89345880	ENSG00000271949	Background	2.61602	1.38737
chr1:89345043-89345880	ENSG00000171492	Background	7.06552	2.8208
chr1:89439049-89443236	ENSG00000137944	Background	27.2234	4.76678
chr1:89439049-89443236	ENSG00000117226	Background	0.722384	-0.469163
chr1:89439049-89443236	ENSG00000117228	Background	0.335378	-1.57614
chr1:89439049-89443236	ENSG00000162645	Background	0.173042	-2.5308
chr1:89439049-89443236	ENSG00000213512	Background	2.38442	1.25364
chr1:89439049-89443236	ENSG00000162654	Background	0.484231	-1.04623
chr1:89439049-89443236	ENSG00000197147	Background	21.9004	4.45289
chr1:89439049-89443236	ENSG00000271949	Background	2.61602	1.38737
chr1:89439049-89443236	ENSG00000171492	Background	7.06552	2.8208
chr1:91461063-91464988	ENSG00000122482	Background	182.342	7.5105
chr1:91461063-91464988	ENSG00000162669	Background	132.56	7.0505
chr1:91461063-91464988	ENSG00000097046	Background	7.62963	2.93161
chr1:91461063-91464988	ENSG00000069702	Background	42.8026	5.41963
chr1:91461063-91464988	ENSG00000137948	Background	9.36658	3.22752
chr1:94164121-94166151	ENSG00000067334	Background	13.8632	3.79319
chr1:94164121-94166151	ENSG00000023909	Background	21.9883	4.45867
chr1:94164121-94166151	ENSG00000198691	Background	15.8782	3.98898
chr1:94164121-94166151	ENSG00000137962	Background	15.8736	3.98855
chr1:94164121-94166151	ENSG00000117528	Background	57.8374	5.85393
chr1:94164121-94166151	ENSG00000117525	Background	1.0891	0.123142
chr1:103267223-103272220	ENSG00000060718	Background	53.8278	5.75028
chr1:103267223-103272220	ENSG00000185946	Background	87.039	6.44359
chr1:103267223-103272220	ENSG00000240038	Background	20.754	4.37532
chr1:106585691-106591329	ENSG00000198890	Background	5.49323	2.45766
chr1:112126466-112132095	ENSG00000197852	Background	34.3069	5.10043
chr1:112126466-112132095	ENSG00000064703	Background	25.3962	4.66654
chr1:112126466-112132095	ENSG00000171385	Background	121.769	6.92801
chr1:112126466-112132095	ENSG00000143079	Background	90.2384	6.49567
chr1:112126466-112132095	ENSG00000134245	Background	31.3685	4.97125
chr1:112126466-112132095	ENSG00000007341	Background	77.5709	6.27744
chr1:112126466-112132095	ENSG00000116489	Background	132.562	7.05053
chr1:114066449-114070880	ENSG00000116793	Background	172.468	7.43018
chr1:114066449-114070880	ENSG00000081019	Background	100.329	6.64859
chr1:114066449-114070880	ENSG00000134242	Background	17.7303	4.14814
chr1:114066449-114070880	ENSG00000188761	Background	4.30225	2.10509
chr1:114066449-114070880	ENSG00000134262	Background	11.0832	3.47031
chr1:114066449-114070880	ENSG00000118655	Background	12.2253	3.6118
chr1:114066449-114070880	ENSG00000163349	Background	64.0973	6.00219
chr1:114066449-114070880	ENSG00000116774	Background	3.29778	1.7215
chr1:114066449-114070880	ENSG00000134207	Background	36.131	5.17516
chr1:114066449-114070880	ENSG00000197323	Background	209.284	7.70932
chr1:115006034-115009645	ENSG00000197323	Background	209.284	7.70932
chr1:115006034-115009645	ENSG00000116752	Background	39.2171	5.29341
chr1:115006034-115009645	ENSG00000175984	Background	4.26371	2.09211
chr1:115006034-115009645	ENSG00000116748	Background	2.33935	1.22611
chr1:115006034-115009645	ENSG00000213281	Background	14.5888	3.86679
chr1:115006034-115009645	ENSG00000009307	Background	123.008	6.9426
chr1:115006034-115009645	ENSG00000052723	Background	22.2858	4.47805
chr1:115006034-115009645	ENSG00000198765	Background	4.26661	2.09309
chr1:115006034-115009645	ENSG00000134198	Background	1.5302	0.613718
chr1:115006034-115009645	ENSG00000134259	Background	1.09905	0.136258
chr1:157457317-157462927	ENSG00000132694	Background	103.149	6.68858
chr1:157457317-157462927	ENSG00000253831	Background	0.305941	-1.70868
chr1:157457317-157462927	ENSG00000117036	Background	12.2521	3.61496
chr1:157457317-157462927	ENSG00000143297	Background	4.79346	2.26107
chr1:157457317-157462927	ENSG00000132704	Background	1.11375	0.155432
chr1:157457317-157462927	ENSG00000163534	Background	4.07543	2.02695
chr1:157457317-157462927	ENSG00000073754	Background	2.23343	1.15926
chr1:161434923-161438569	ENSG00000158764	Background	1.24134	0.311901
chr1:161434923-161438569	ENSG00000158769	Background	1.31273	0.392569
chr1:161434923-161438569	ENSG00000270149	Background	6.99009	2.80531
chr1:161434923-161438569	ENSG00000158773	Background	13.3711	3.74105
chr1:161434923-161438569	ENSG00000186517	Background	4.67312	2.22439
chr1:161434923-161438569	ENSG00000143217	Background	1.26335	0.337251
chr1:161434923-161438569	ENSG00000162755	Background	9.32036	3.22039
chr1:161434923-161438569	ENSG00000143256	Background	67.7359	6.08185
chr1:161434923-161438569	ENSG00000158793	Background	46.9405	5.55276
chr1:161434923-161438569	ENSG00000158796	Background	23.823	4.57428
chr1:161434923-161438569	ENSG00000143222	Background	28.3875	4.82718
chr1:161434923-161438569	ENSG00000143258	Background	11.8852	3.57109
chr1:161434923-161438569	ENSG00000143224	Background	37.4147	5.22553
chr1:161434923-161438569	ENSG00000158850	Background	19.6853	4.29905
chr1:161434923-161438569	ENSG00000158859	Background	6.41149	2.68066
chr1:161434923-161438569	ENSG00000158864	Background	101.594	6.66668
chr1:161434923-161438569	ENSG00000158869	Background	1.26975	0.344547
chr1:161434923-161438569	ENSG00000158882	Background	6.35557	2.66802
chr1:161434923-161438569	ENSG00000143257	Background	5.19687	2.37764
chr1:161434923-161438569	ENSG00000248485	Background	7.49732	2.90637
chr1:161434923-161438569	ENSG00000158887	Background	5.43139	2.44132
chr1:161434923-161438569	ENSG00000143252	Background	53.9371	5.75321
chr1:161434923-161438569	ENSG00000188931	Background	0.118342	-3.07896
chr1:161434923-161438569	ENSG00000143226	Background	0.292157	-1.77518
chr1:161434923-161438569	ENSG00000173110	Background	3.65908	1.87148
chr1:161434923-161438569	ENSG00000203747	Background	0.159317	-2.65002
chr1:161434923-161438569	ENSG00000162746	Background	1.9939	0.99559
chr1:161434923-161438569	ENSG00000081721	Background	29.3627	4.87591
chr1:161434923-161438569	ENSG00000118217	Background	86.5797	6.43596
chr1:163097896-163101893	ENSG00000162733	Background	6.93461	2.79381
chr1:163097896-163101893	ENSG00000132196	Background	31.2616	4.96632
chr1:163097896-163101893	ENSG00000185860	Background	0.484231	-1.04623
chr1:163097896-163101893	ENSG00000117152	Background	0.0317304	-4.97799
chr1:163097896-163101893	ENSG00000143248	Background	31.1076	4.9592
chr1:163097896-163101893	ENSG00000143228	Background	8.98671	3.16779
chr1:172688549-172694055	ENSG00000135845	Background	32.171	5.00769
chr1:172688549-172694055	ENSG00000180999	Background	2.52234	1.33476
chr1:172688549-172694055	ENSG00000094975	Background	65.5573	6.03468
chr1:175242967-175248539	ENSG00000116161	NMF_13	113.626	6.82814
chr1:175242967-175248539	ENSG00000120333	NMF_13	28.9366	4.85483
chr1:175242967-175248539	ENSG00000120332	NMF_13	3.34431	1.74171
chr1:175242967-175248539	ENSG00000116147	NMF_13	10.5618	3.40078
chr1:190669880-190675094	ENSG00000162670	Background	35.5166	5.15042
chr1:193379131-193381372	ENSG00000116750	Background	71.9935	6.1698
chr1:193379131-193381372	ENSG00000116747	Background	132.245	7.04707
chr1:193379131-193381372	ENSG00000023572	Background	5.30342	2.40692
chr1:193379131-193381372	ENSG00000134371	Background	121.554	6.92546
chr1:193379131-193381372	ENSG00000162630	Background	41.3567	5.37005
chr1:204235698-204240742	ENSG00000058673	Background	0.995542	-0.00644652
chr1:204235698-204240742	ENSG00000182004	Background	79.7705	6.31778
chr1:204235698-204240742	ENSG00000143842	Background	6.37243	2.67184
chr1:204235698-204240742	ENSG00000143845	Background	2.12144	1.08504
chr1:204235698-204240742	ENSG00000143839	Background	4.74237	2.24561
chr1:204235698-204240742	ENSG00000174567	Background	0.0317304	-4.97799
chr1:204235698-204240742	ENSG00000143850	Background	121.882	6.92934
chr1:204235698-204240742	ENSG00000158615	Background	17.2563	4.10905
chr1:204235698-204240742	ENSG00000133056	Background	18.6216	4.21891
chr1:204235698-204240742	ENSG00000198625	Background	232.264	7.85962
chr1:204235698-204240742	ENSG00000170382	Background	24.7164	4.6274
chr1:232197077-232201639	ENSG00000116991	Background	162.369	7.34314
chr1:247705463-247709298	ENSG00000162714	Background	25.9863	4.69968
chr1:247705463-247709298	ENSG00000162711	Background	0.159317	-2.65002
chr1:247705463-247709298	ENSG00000177535	Background	0.8856	-0.175273
chr1:247705463-247709298	ENSG00000169224	Background	2.72833	1.44802
chr1:247705463-247709298	ENSG00000197437	Background	0.0317304	-4.97799
chr1:247705463-247709298	ENSG00000162722	Background	0.954995	-0.0664345
chr1:247705463-247709298	ENSG00000177275	Background	0.926575	-0.11002
chr1:247705463-247709298	ENSG00000279263	Background	0.144613	-2.78973
chr1:247705463-247709298	ENSG00000197454	Background	0.305941	-1.70868
chr1:247705463-247709298	ENSG00000203663	Background	5.24334	2.39049
chr1:247705463-247709298	ENSG00000198128	Background	1.68108	0.749386
chr10:16167822-16171514	ENSG00000077943	Background	8.1416	3.02531
chr10:16167822-16171514	ENSG00000148481	Background	90.5677	6.50093
chr10:16167822-16171514	ENSG00000165983	Background	3.48608	1.80161
chr10:16447745-16449379	ENSG00000165983	Background	3.48608	1.80161
chr10:16447745-16449379	ENSG00000148484	Background	87.4019	6.44959
chr10:32797694-32802532	ENSG00000120616	Background	403.193	8.65533
chr10:32797694-32802532	ENSG00000216937	Background	85.5057	6.41795
chr10:32797694-32802532	ENSG00000150093	Background	126.751	6.98585
chr10:45336971-45341478	ENSG00000187783	Background	0.0611677	-4.03109
chr10:45336971-45341478	ENSG00000107551	Background	45.2459	5.49971
chr10:45336971-45341478	ENSG00000165507	Background	2.32302	1.216
chr10:45336971-45341478	ENSG00000165512	Background	52.7857	5.72207
chr10:45336971-45341478	ENSG00000256574	Background	0.0317304	-4.97799
chr10:45336971-45341478	ENSG00000012779	Background	8.06888	3.01237
chr10:45336971-45341478	ENSG00000165406	Background	39.5275	5.30479
chr10:45336971-45341478	ENSG00000172671	Background	26.8877	4.74888
chr10:45336971-45341478	ENSG00000172661	Background	19.7951	4.30707
chr10:48991349-48995919	ENSG00000128805	Background	33.8163	5.07965
chr10:48991349-48995919	ENSG00000128815	Background	10.2861	3.36262
chr10:48991349-48995919	ENSG00000165633	Background	4.63015	2.21106
chr10:48991349-48995919	ENSG00000204161	Background	1.09905	0.136258
chr10:48991349-48995919	ENSG00000177354	Background	0.0317304	-4.97799
chr10:48991349-48995919	ENSG00000165606	Background	0.305941	-1.70868
chr10:48991349-48995919	ENSG00000225830	Background	22.572	4.49646
chr10:61569206-61571867	ENSG00000196932	Background	0.0317304	-4.97799
chr10:61569206-61571867	ENSG00000183346	Background	9.56167	3.25726
chr10:61569206-61571867	ENSG00000150347	Background	29.2549	4.8706
chr10:71017231-71021414	ENSG00000138316	Background	1.73168	0.79217
chr10:71017231-71021414	ENSG00000166224	Background	181.291	7.50216
chr10:71017231-71021414	ENSG00000166228	Background	8.43952	3.07716
chr10:71017231-71021414	ENSG00000107731	Background	61.5165	5.9429
chr10:71017231-71021414	ENSG00000198246	Background	1.73123	0.791795
chr10:71017231-71021414	ENSG00000107736	Background	10.2124	3.35225
chr10:83971634-83977263	ENSG00000165678	Background	46.7651	5.54736
chr10:83971634-83977263	ENSG00000188373	Background	0.305941	-1.70868
chr10:83971634-83977263	ENSG00000148600	Background	5.82666	2.54267
chr10:83971634-83977263	ENSG00000148602	Background	0.0317304	-4.97799
chr10:83971634-83977263	ENSG00000148604	Background	0.831136	-0.266844
chr10:83971634-83977263	ENSG00000107771	Background	503.534	8.97595
chr10:90546076-90551641	ENSG00000148680	Background	1.5302	0.613718
chr10:90546076-90551641	ENSG00000148688	Background	45.454	5.50633
chr10:90546076-90551641	ENSG00000148677	Background	0.144613	-2.78973
chr10:90605417-90611050	ENSG00000148680	Background	1.5302	0.613718
chr10:90605417-90611050	ENSG00000148688	Background	45.454	5.50633
chr10:90605417-90611050	ENSG00000148677	Background	0.144613	-2.78973
chr10:93229338-93234936	ENSG00000138190	Background	128.479	7.00539
chr10:93229338-93234936	ENSG00000187553	Background	0.0317304	-4.97799
chr10:93229338-93234936	ENSG00000138119	Background	20.316	4.34454
chr10:93229338-93234936	ENSG00000138180	Background	4.15863	2.05611
chr10:93229338-93234936	ENSG00000186188	Background	3.75561	1.90905
chr10:93229338-93234936	ENSG00000138207	Background	0.144613	-2.78973
chr10:93229338-93234936	ENSG00000095464	Background	18.4568	4.20608
chr10:93229338-93234936	ENSG00000148690	Background	70.4803	6.13915
chr10:94650936-94655170	ENSG00000173145	Background	16.4742	4.04213
chr10:94650936-94655170	ENSG00000108239	Background	72.5593	6.18109
chr10:94650936-94655170	ENSG00000119969	Background	50.9761	5.67175
chr10:94650936-94655170	ENSG00000108242	Background	1.09905	0.136258
chr10:94650936-94655170	ENSG00000276490	Background	1.11375	0.155432
chr10:94650936-94655170	ENSG00000138109	Background	1.96648	0.975612
chr10:94650936-94655170	ENSG00000138115	Background	1.27078	0.345713
chr10:104462634-104468144	ENSG00000065613	Background	89.0753	6.47695
chr10:104462634-104468144	ENSG00000065618	Background	0.173042	-2.5308
chr10:104462634-104468144	ENSG00000156384	Background	11.27	3.49442
chr10:104462634-104468144	ENSG00000197748	Background	16.8052	4.07084
chr10:104462634-104468144	ENSG00000148834	Background	5.98705	2.58184
chr10:104462634-104468144	ENSG00000065621	Background	2.8573	1.51465
chr10:104462634-104468144	ENSG00000148841	Background	7.18772	2.84553
chr10:104462634-104468144	ENSG00000120051	Background	4.33578	2.11629
chr10:104462634-104468144	ENSG00000156395	Background	17.2693	4.11013
chr10:107660927-107663340	ENSG00000108018	Background	50.456	5.65695
chr10:123816232-123819795	ENSG00000154478	Background	1.4174	0.50325
chr10:123816232-123819795	ENSG00000121898	Background	6.73751	2.75222
chr10:123816232-123819795	ENSG00000182022	Background	7.31576	2.87101
chr10:133497851-133502509	ENSG00000197177	Background	2.24206	1.16482
chr10:133497851-133502509	ENSG00000171798	Background	10.8614	3.44114
chr10:133497851-133502509	ENSG00000151651	Background	1.01319	0.0189004
chr10:133497851-133502509	ENSG00000130640	Background	39.7211	5.31183
chr10:133497851-133502509	ENSG00000283496	Background	2.92498	1.54843
chr10:133497851-133502509	ENSG00000130643	Background	4.54952	2.18572
chr10:133497851-133502509	ENSG00000165828	Background	0.291237	-1.77974
chr10:133497851-133502509	ENSG00000148803	Background	0.144613	-2.78973
chr10:133497851-133502509	ENSG00000127884	Background	41.0808	5.36039
chr10:133497851-133502509	ENSG00000148832	Background	5.78747	2.53293
chr10:133497851-133502509	ENSG00000254536	Background	0.429338	-1.21981
chr10:133497851-133502509	ENSG00000148824	Background	0.0317304	-4.97799
chr10:133497851-133502509	ENSG00000203772	Background	4.492	2.16736
chr10:133497851-133502509	ENSG00000214279	Background	6.14011	2.61826
chr10:133497851-133502509	ENSG00000130649	Background	1.32838	0.409673
chr10:133497851-133502509	ENSG00000171772	Background	1.54636	0.628877
chr11:2234803-2237236	ENSG00000244242	Background	4.70533	2.2343
chr11:2234803-2237236	ENSG00000149043	Background	0.159317	-2.65002
chr11:2234803-2237236	ENSG00000130595	Background	0.305941	-1.70868
chr11:2234803-2237236	ENSG00000214026	Background	40.5917	5.34311
chr11:2234803-2237236	ENSG00000167244	Background	1.59623	0.674669
chr11:2234803-2237236	ENSG00000129965	Background	0.0317304	-4.97799
chr11:2234803-2237236	ENSG00000183734	Background	0.0317304	-4.97799
chr11:2234803-2237236	ENSG00000064201	Background	1.2874	0.364457
chr11:2234803-2237236	ENSG00000110651	Background	79.5355	6.31353
chr11:2234803-2237236	ENSG00000184281	Background	21.2166	4.40712
chr11:2234803-2237236	ENSG00000070985	Background	0.0317304	-4.97799
chr11:2234803-2237236	ENSG00000053918	Background	124.942	6.96511
chr11:44544590-44550255	ENSG00000205126	Background	1.05325	0.0748531
chr11:44544590-44550255	ENSG00000110455	Background	1.15403	0.206675
chr11:44544590-44550255	ENSG00000151348	Background	47.5393	5.57105
chr11:44544590-44550255	ENSG00000052850	Background	4.5788	2.19497
chr11:44544590-44550255	ENSG00000085117	Background	3.68682	1.88238
chr11:44544590-44550255	ENSG00000157570	Background	294.698	8.2031
chr11:44544590-44550255	ENSG00000175274	Background	92.1346	6.52567
chr11:56039789-56045294	ENSG00000181927	Background	0.0317304	-4.97799
chr11:56039789-56045294	ENSG00000181785	Background	0.0611677	-4.03109
chr11:56039789-56045294	ENSG00000172487	Background	0.0317304	-4.97799
chr11:56039789-56045294	ENSG00000284732	Background	0.0611677	-4.03109
chr11:59276281-59279136	ENSG00000156689	NMF_13	53.3056	5.73622
chr11:59276281-59279136	ENSG00000166840	NMF_13	4.49804	2.1693
chr11:59276281-59279136	ENSG00000189057	NMF_13	2.13991	1.09755
chr11:59276281-59279136	ENSG00000166801	NMF_13	2.59944	1.3782
chr11:59276281-59279136	ENSG00000110042	NMF_13	2.56798	1.36063
chr11:59276281-59279136	ENSG00000172742	NMF_13	0.336298	-1.57219
chr11:59276281-59279136	ENSG00000110048	NMF_13	39.761	5.31328
chr11:59276281-59279136	ENSG00000166889	NMF_13	24.9065	4.63845
chr11:59276281-59279136	ENSG00000166900	NMF_13	44.1864	5.46553
chr11:60218614-60223498	ENSG00000166902	Background	28.002	4.80746
chr11:60218614-60223498	ENSG00000134812	Background	2.52228	1.33473
chr11:60218614-60223498	ENSG00000134827	Background	0.291237	-1.77974
chr11:60218614-60223498	ENSG00000149507	Background	1.05325	0.0748531
chr11:60218614-60223498	ENSG00000149516	Background	0.0317304	-4.97799
chr11:60218614-60223498	ENSG00000149534	Background	0.159317	-2.65002
chr11:60218614-60223498	ENSG00000110077	Background	0.0317304	-4.97799
chr11:60218614-60223498	ENSG00000214787	Background	0.630081	-0.66639
chr11:60218614-60223498	ENSG00000110079	Background	1.6631	0.733871
chr11:60218614-60223498	ENSG00000166926	Background	3.11167	1.63769
chr11:60218614-60223498	ENSG00000166930	Background	10.0316	3.32647
chr11:60218614-60223498	ENSG00000156738	Background	0.433528	-1.2058
chr11:60218614-60223498	ENSG00000204979	Background	8.64375	3.11166
chr11:60218614-60223498	ENSG00000166959	Background	0.188755	-2.40542
chr11:78618928-78624549	ENSG00000188997	Background	6.87189	2.78071
chr11:78618928-78624549	ENSG00000118369	Background	4.90263	2.29356
chr11:78618928-78624549	ENSG00000033327	Background	103.781	6.69739
chr11:78618928-78624549	ENSG00000137513	Background	77.5636	6.27731
chr11:79124975-79128886	ENSG00000149256	Background	49.3547	5.62512
chr11:85157285-85162819	ENSG00000171204	Background	27.9079	4.8026
chr11:85157285-85162819	ENSG00000171202	Background	22.3005	4.47901
chr11:107233289-107237786	ENSG00000152402	Background	101.877	6.67069
chr11:107233289-107237786	ENSG00000152404	Background	84.6688	6.40376
chr11:107233289-107237786	ENSG00000137760	Background	17.3714	4.11864
chr11:107233289-107237786	ENSG00000110675	Background	26.0083	4.7009
chr11:107233289-107237786	ENSG00000170290	Background	41.9852	5.39181
chr11:107978294-107981057	ENSG00000137760	Background	17.3714	4.11864
chr11:107978294-107981057	ENSG00000110675	Background	26.0083	4.7009
chr11:107978294-107981057	ENSG00000170290	Background	41.9852	5.39181
chr11:107978294-107981057	ENSG00000110660	Background	101.567	6.66628
chr11:107978294-107981057	ENSG00000179331	Background	81.269	6.34463
chr11:107978294-107981057	ENSG00000166266	Background	139.36	7.12267
chr11:107978294-107981057	ENSG00000075239	Background	66.8686	6.06326
chr11:107978294-107981057	ENSG00000149308	Background	51.85	5.69627
chr11:107978294-107981057	ENSG00000149311	Background	154.47	7.27118
chr11:107978294-107981057	ENSG00000166323	Background	32.0496	5.00223
chr11:109496323-109501944	ENSG00000185742	Background	51.501	5.68653
chr11:109962088-109967674	ENSG00000149289	NMF_13	64.9722	6.02175
chr11:109962088-109967674	ENSG00000137710	NMF_13	161.182	7.33254
chr11:109962088-109967674	ENSG00000137714	NMF_13	21.7365	4.44205
chr11:124905727-124909318	ENSG00000196119	Background	0.433528	-1.2058
chr11:124905727-124909318	ENSG00000154144	Background	68.3497	6.09486
chr11:124905727-124909318	ENSG00000110013	Background	8.11646	3.02085
chr11:124905727-124909318	ENSG00000064199	Background	2.0246	1.01764
chr11:124905727-124909318	ENSG00000154146	Background	0.57484	-0.798768
chr11:124905727-124909318	ENSG00000149564	Background	0.188755	-2.40542
chr11:124905727-124909318	ENSG00000120458	Background	57.4204	5.84349
chr11:124905727-124909318	ENSG00000154134	Background	9.10263	3.18628
chr11:124905727-124909318	ENSG00000154133	Background	2.53007	1.33918
chr11:124905727-124909318	ENSG00000221932	Background	3.62624	1.85847
chr11:124905727-124909318	ENSG00000165478	Background	2.28667	1.19325
chr11:124905727-124909318	ENSG00000149548	Background	10.0365	3.32719
chr11:124905727-124909318	ENSG00000134955	Background	0.144613	-2.78973
chr11:124905727-124909318	ENSG00000150433	Background	11.3005	3.49832
chr11:124905727-124909318	ENSG00000165495	Background	40.834	5.3517
chr11:125029295-125034861	ENSG00000196119	Background	0.433528	-1.2058
chr11:125029295-125034861	ENSG00000154144	Background	68.3497	6.09486
chr11:125029295-125034861	ENSG00000110013	Background	8.11646	3.02085
chr11:125029295-125034861	ENSG00000064199	Background	2.0246	1.01764
chr11:125029295-125034861	ENSG00000154146	Background	0.57484	-0.798768
chr11:125029295-125034861	ENSG00000149564	Background	0.188755	-2.40542
chr11:125029295-125034861	ENSG00000120458	Background	57.4204	5.84349
chr11:125029295-125034861	ENSG00000154134	Background	9.10263	3.18628
chr11:125029295-125034861	ENSG00000154133	Background	2.53007	1.33918
chr11:125029295-125034861	ENSG00000221932	Background	3.62624	1.85847
chr11:125029295-125034861	ENSG00000165478	Background	2.28667	1.19325
chr11:125029295-125034861	ENSG00000149548	Background	10.0365	3.32719
chr11:125029295-125034861	ENSG00000134955	Background	0.144613	-2.78973
chr11:125029295-125034861	ENSG00000150433	Background	11.3005	3.49832
chr11:125029295-125034861	ENSG00000165495	Background	40.834	5.3517
chr11:125029295-125034861	ENSG00000149557	Background	141.72	7.1469
chr12:5819127-5822767	ENSG00000185652	Background	18.065	4.17513
chr12:5819127-5822767	ENSG00000047617	Background	4.32871	2.11394
chr12:5819127-5822767	ENSG00000110799	Background	7.45188	2.8976
chr12:5819127-5822767	ENSG00000010278	Background	6.79717	2.76493
chr12:5819127-5822767	ENSG00000008323	Background	3.47546	1.7972
chr12:7998453-7999255	ENSG00000111701	Background	4.39806	2.13687
chr12:7998453-7999255	ENSG00000184344	Background	1.25149	0.323645
chr12:7998453-7999255	ENSG00000187569	Background	1.1367	0.184851
chr12:7998453-7999255	ENSG00000198178	Background	8.13397	3.02396
chr12:7998453-7999255	ENSG00000205857	Background	3.06356	1.61521
chr12:7998453-7999255	ENSG00000111704	Background	1.62842	0.703469
chr12:7998453-7999255	ENSG00000173262	Background	34.3237	5.10113
chr12:7998453-7999255	ENSG00000059804	Background	25.3144	4.66189
chr12:7998453-7999255	ENSG00000065970	Background	13.358	3.73963
chr12:7998453-7999255	ENSG00000171860	Background	0.159317	-2.65002
chr12:7998453-7999255	ENSG00000089818	Background	46.4502	5.53761
chr12:7998453-7999255	ENSG00000111729	Background	5.69246	2.50905
chr12:7998453-7999255	ENSG00000284393	Background	0.173042	-2.5308
chr12:7998453-7999255	ENSG00000196946	Background	5.21858	2.38366
chr12:7998453-7999255	ENSG00000171847	Background	4.02767	2.00995
chr12:7998453-7999255	ENSG00000205846	Background	1.7227	0.78467
chr12:14294279-14298191	ENSG00000171681	Background	245.55	7.93987
chr12:14294279-14298191	ENSG00000121316	Background	5.77385	2.52953
chr12:14294279-14298191	ENSG00000070019	Background	4.93459	2.30293
chr12:14294279-14298191	ENSG00000197837	Background	2.07493	1.05307
chr12:14294279-14298191	ENSG00000246705	Background	4.90037	2.29289
chr12:14333070-14335343	ENSG00000171681	Background	245.55	7.93987
chr12:14333070-14335343	ENSG00000121316	Background	5.77385	2.52953
chr12:14333070-14335343	ENSG00000070019	Background	4.93459	2.30293
chr12:14333070-14335343	ENSG00000197837	Background	2.07493	1.05307
chr12:14333070-14335343	ENSG00000246705	Background	4.90037	2.29289
chr12:14333070-14335343	ENSG00000084463	Background	36.3684	5.18461
chr12:14333070-14335343	ENSG00000182993	Background	8.69852	3.12077
chr12:14484428-14487587	ENSG00000171681	Background	245.55	7.93987
chr12:14484428-14487587	ENSG00000121316	Background	5.77385	2.52953
chr12:14484428-14487587	ENSG00000070019	Background	4.93459	2.30293
chr12:14484428-14487587	ENSG00000197837	Background	2.07493	1.05307
chr12:14484428-14487587	ENSG00000246705	Background	4.90037	2.29289
chr12:14484428-14487587	ENSG00000084463	Background	36.3684	5.18461
chr12:14484428-14487587	ENSG00000182993	Background	8.69852	3.12077
chr12:14484428-14487587	ENSG00000111339	Background	1.73632	0.796032
chr12:14484428-14487587	ENSG00000111341	Background	162.317	7.34267
chr12:14484428-14487587	ENSG00000139055	Background	0.0317304	-4.97799
chr12:14484428-14487587	ENSG00000111348	Background	0.355871	-1.49057
chr12:14488651-14494248	ENSG00000171681	Background	245.55	7.93987
chr12:14488651-14494248	ENSG00000121316	Background	5.77385	2.52953
chr12:14488651-14494248	ENSG00000070019	Background	4.93459	2.30293
chr12:14488651-14494248	ENSG00000197837	Background	2.07493	1.05307
chr12:14488651-14494248	ENSG00000246705	Background	4.90037	2.29289
chr12:14488651-14494248	ENSG00000084463	Background	36.3684	5.18461
chr12:14488651-14494248	ENSG00000182993	Background	8.69852	3.12077
chr12:14488651-14494248	ENSG00000111339	Background	1.73632	0.796032
chr12:14488651-14494248	ENSG00000111341	Background	162.317	7.34267
chr12:14488651-14494248	ENSG00000139055	Background	0.0317304	-4.97799
chr12:14488651-14494248	ENSG00000111348	Background	0.355871	-1.49057
chr12:25307697-25313307	ENSG00000060982	Background	130.427	7.0271
chr12:25307697-25313307	ENSG00000118308	Background	10.6835	3.41731
chr12:25307697-25313307	ENSG00000118307	Background	9.11654	3.18849
chr12:25307697-25313307	ENSG00000205707	Background	33.3507	5.05964
chr12:25307697-25313307	ENSG00000133703	Background	109.297	6.77211
chr12:25307697-25313307	ENSG00000152936	Background	18.8324	4.23514
chr12:26776000-26781630	ENSG00000123104	Background	30.1494	4.91406
chr12:26776000-26781630	ENSG00000064102	Background	10.7386	3.42474
chr12:26776000-26781630	ENSG00000111790	Background	37.4065	5.22522
chr12:26776000-26781630	ENSG00000064115	Background	23.3123	4.54302
chr12:26776000-26781630	ENSG00000152944	Background	46.6878	5.54497
chr12:26776000-26781630	ENSG00000211455	Background	37.2659	5.21978
chr12:38423241-38426006	ENSG00000175548	Background	7.25532	2.85904
chr12:38423241-38426006	ENSG00000139117	Background	13.1602	3.71811
chr12:46727632-46731599	ENSG00000111371	Background	208.956	7.70706
chr12:46727632-46731599	ENSG00000134294	Background	90.427	6.49868
chr12:46727632-46731599	ENSG00000139209	Background	4.41137	2.14123
chr12:46727632-46731599	ENSG00000179715	Background	24.6476	4.62338
chr12:46861346-46866940	ENSG00000134294	Background	90.427	6.49868
chr12:46861346-46866940	ENSG00000139209	Background	4.41137	2.14123
chr12:46861346-46866940	ENSG00000179715	Background	24.6476	4.62338
chr12:51797116-51801773	ENSG00000110934	Background	23.9002	4.57895
chr12:51797116-51801773	ENSG00000139610	Background	0.546392	-0.871993
chr12:51797116-51801773	ENSG00000139629	Background	5.24175	2.39005
chr12:51797116-51801773	ENSG00000050438	Background	91.7649	6.51987
chr12:51797116-51801773	ENSG00000196876	Background	178.537	7.48008
chr12:51797116-51801773	ENSG00000261308	Background	4.09887	2.03522
chr12:51797116-51801773	ENSG00000139567	Background	0.0317304	-4.97799
chr12:51797116-51801773	ENSG00000135503	Background	66.9461	6.06493
chr12:51797116-51801773	ENSG00000161835	Background	11.4506	3.51735
chr12:51797116-51801773	ENSG00000123358	Background	13.4679	3.75145
chr12:51797116-51801773	ENSG00000123395	Background	18.2659	4.19108
chr12:51797116-51801773	ENSG00000167767	Background	0.159317	-2.65002
chr12:56401315-56404751	ENSG00000170473	Background	19.91	4.31542
chr12:56401315-56404751	ENSG00000065357	Background	21.7923	4.44575
chr12:56401315-56404751	ENSG00000185664	Background	9.20119	3.20182
chr12:56401315-56404751	ENSG00000123374	Background	1.10078	0.13853
chr12:56401315-56404751	ENSG00000111540	Background	32.2546	5.01143
chr12:56401315-56404751	ENSG00000139531	Background	7.61592	2.92902
chr12:56401315-56404751	ENSG00000123411	Background	22.4514	4.48873
chr12:56401315-56404751	ENSG00000197728	Background	92.5019	6.53141
chr12:56401315-56404751	ENSG00000065361	Background	5.07053	2.34214
chr12:56401315-56404751	ENSG00000170515	Background	34.7548	5.11914
chr12:56401315-56404751	ENSG00000229117	Background	574.563	9.16632
chr12:56401315-56404751	ENSG00000139641	Background	15.9454	3.99507
chr12:56401315-56404751	ENSG00000196465	Background	99.9993	6.64385
chr12:56401315-56404751	ENSG00000092841	Background	237.848	7.8939
chr12:56401315-56404751	ENSG00000139613	Background	92.4209	6.53015
chr12:56401315-56404751	ENSG00000181852	Background	29.4711	4.88123
chr12:56401315-56404751	ENSG00000139579	Background	20.5897	4.36385
chr12:56401315-56404751	ENSG00000139540	Background	1.16073	0.215033
chr12:56401315-56404751	ENSG00000139645	Background	29.2628	4.871
chr12:56401315-56404751	ENSG00000135469	Background	14.1176	3.81942
chr12:56401315-56404751	ENSG00000062485	Background	19.7746	4.30557
chr12:56401315-56404751	ENSG00000257727	Background	0.0317304	-4.97799
chr12:56401315-56404751	ENSG00000144785	Background	14.422	3.8502
chr12:56401315-56404751	ENSG00000135473	Background	17.1089	4.09667
chr12:56401315-56404751	ENSG00000110944	Background	1.44162	0.527686
chr12:56401315-56404751	ENSG00000170581	Background	58.919	5.88066
chr12:56401315-56404751	ENSG00000175336	Background	0.0317304	-4.97799
chr12:56401315-56404751	ENSG00000111602	Background	8.10736	3.01923
chr12:56401315-56404751	ENSG00000135517	Background	0.786233	-0.346972
chr12:56401315-56404751	ENSG00000176422	Background	6.29909	2.65514
chr12:56401315-56404751	ENSG00000135423	Background	19.4172	4.27927
chr12:56401315-56404751	ENSG00000076067	Background	40.7	5.34696
chr12:56401315-56404751	ENSG00000076108	Background	58.1745	5.86231
chr12:56401315-56404751	ENSG00000110955	Background	206.913	7.69288
chr12:56401315-56404751	ENSG00000110958	Background	250.372	7.96793
chr12:56401315-56404751	ENSG00000196531	Background	391.978	8.61463
chr12:56401315-56404751	ENSG00000198056	Background	17.0923	4.09527
chr12:56401315-56404751	ENSG00000025423	Background	15.9049	3.9914
chr12:64132154-64133979	ENSG00000177990	Background	38.4672	5.26556
chr12:64132154-64133979	ENSG00000118600	Background	19.4145	4.27907
chr12:64132154-64133979	ENSG00000196935	Background	208.274	7.70234
chr12:64132154-64133979	ENSG00000174206	Background	4.13354	2.04738
chr12:64132154-64133979	ENSG00000185306	Background	21.1626	4.40345
chr12:64132154-64133979	ENSG00000184575	Background	35.8261	5.16294
chr12:64132154-64133979	ENSG00000183735	Background	57.4374	5.84392
chr12:64132154-64133979	ENSG00000153179	Background	29.5182	4.88353
chr12:64340412-64345287	ENSG00000196935	Background	208.274	7.70234
chr12:64340412-64345287	ENSG00000174206	Background	4.13354	2.04738
chr12:64340412-64345287	ENSG00000185306	Background	21.1626	4.40345
chr12:64340412-64345287	ENSG00000184575	Background	35.8261	5.16294
chr12:64340412-64345287	ENSG00000183735	Background	57.4374	5.84392
chr12:64340412-64345287	ENSG00000153179	Background	29.5182	4.88353
chr12:64340412-64345287	ENSG00000135677	Background	46.4158	5.53654
chr12:64340412-64345287	ENSG00000111490	Background	35.8384	5.16343
chr12:74063872-74066631	ENSG00000253719	Background	47.624	5.57362
chr12:74276229-74281949	ENSG00000253719	Background	47.624	5.57362
chr12:75012805-75015538	ENSG00000253719	Background	47.624	5.57362
chr12:75012805-75015538	ENSG00000166006	Background	412.715	8.689
chr12:75012805-75015538	ENSG00000180881	Background	93.2897	6.54365
chr12:75012805-75015538	ENSG00000173401	Background	20.3764	4.34882
chr12:75012805-75015538	ENSG00000180481	Background	6.82775	2.77141
chr12:75012805-75015538	ENSG00000139278	Background	1.68299	0.751024
chr12:75012805-75015538	ENSG00000111615	Background	39.4405	5.30161
chr12:75372312-75377281	ENSG00000166006	Background	412.715	8.689
chr12:75372312-75377281	ENSG00000180881	Background	93.2897	6.54365
chr12:75372312-75377281	ENSG00000173401	Background	20.3764	4.34882
chr12:75372312-75377281	ENSG00000180481	Background	6.82775	2.77141
chr12:75372312-75377281	ENSG00000139278	Background	1.68299	0.751024
chr12:75372312-75377281	ENSG00000111615	Background	39.4405	5.30161
chr12:79497711-79499641	ENSG00000177425	Background	11.1162	3.47459
chr12:79497711-79499641	ENSG00000058272	Background	217.033	7.76177
chr12:81890701-81895096	ENSG00000133773	Background	27.6126	4.78725
chr12:81890701-81895096	ENSG00000127720	Background	31.7725	4.98971
chr12:81934209-81937793	ENSG00000133773	Background	27.6126	4.78725
chr12:81934209-81937793	ENSG00000127720	Background	31.7725	4.98971
chr12:82193213-82195318	ENSG00000133773	Background	27.6126	4.78725
chr12:82193213-82195318	ENSG00000127720	Background	31.7725	4.98971
chr12:82193213-82195318	ENSG00000179104	Background	898.243	9.81096
chr12:82205289-82207989	ENSG00000133773	Background	27.6126	4.78725
chr12:82205289-82207989	ENSG00000127720	Background	31.7725	4.98971
chr12:82205289-82207989	ENSG00000179104	Background	898.243	9.81096
chr12:90874972-90880592	ENSG00000197651	Background	0.118342	-3.07896
chr12:90874972-90880592	ENSG00000083782	Background	0.0611677	-4.03109
chr12:90874972-90880592	ENSG00000139330	Background	0.271261	-1.88225
chr12:90874972-90880592	ENSG00000139329	Background	0.457387	-1.12851
chr12:90874972-90880592	ENSG00000011465	Background	3.66193	1.87261
chr12:92709925-92713070	ENSG00000187510	Background	2.66802	1.41577
chr12:92709925-92713070	ENSG00000102189	Background	203.539	7.66916
chr12:103062919-103068480	ENSG00000171759	Background	2.18466	1.12741
chr12:103062919-103068480	ENSG00000139352	Background	0.374071	-1.41861
chr12:103062919-103068480	ENSG00000179088	Background	10.7238	3.42274
chr12:105605213-105609397	ENSG00000136051	Background	81.8373	6.35469
chr12:105605213-105609397	ENSG00000136044	Background	113.007	6.82027
chr12:105605213-105609397	ENSG00000235162	Background	12.8904	3.68822
chr12:105679384-105684960	ENSG00000136044	NMF_13	113.007	6.82027
chr12:105679384-105684960	ENSG00000235162	NMF_13	12.8904	3.68822
chr12:105679384-105684960	ENSG00000074590	NMF_13	22.55	4.49506
chr12:117652336-117656327	ENSG00000135108	Background	120.779	6.91623
chr12:117652336-117656327	ENSG00000089250	Background	48.4937	5.59973
chr12:117652336-117656327	ENSG00000171435	Background	119.069	6.89566
chr12:117652336-117656327	ENSG00000111445	Background	10.0618	3.33082
chr12:117652336-117656327	ENSG00000176871	Background	57.5975	5.84794
chr12:117652336-117656327	ENSG00000176834	Background	44.2383	5.46722
chr12:117652336-117656327	ENSG00000089220	Background	198.212	7.6309
chr12:120608345-120613810	ENSG00000111737	Background	22.0807	4.46471
chr12:120608345-120613810	ENSG00000089154	Background	32.2754	5.01236
chr12:120608345-120613810	ENSG00000089157	Background	244.632	7.93447
chr12:120608345-120613810	ENSG00000089159	Background	15.4485	3.9494
chr12:120608345-120613810	ENSG00000089163	Background	15.1306	3.9194
chr12:120608345-120613810	ENSG00000170890	Background	0.566367	-0.82019
chr12:120608345-120613810	ENSG00000135097	Background	100.566	6.652
chr12:120608345-120613810	ENSG00000111775	Background	1.33362	0.415353
chr12:120608345-120613810	ENSG00000111780	Background	2.0086	1.00619
chr12:120608345-120613810	ENSG00000170855	Background	10.3596	3.37289
chr12:120608345-120613810	ENSG00000257218	Background	11.8478	3.56655
chr12:120608345-120613810	ENSG00000111786	Background	60.5606	5.92031
chr12:120608345-120613810	ENSG00000088986	Background	227.127	7.82735
chr12:120608345-120613810	ENSG00000110871	Background	30.493	4.93041
chr12:120608345-120613810	ENSG00000022840	Background	71.563	6.16114
chr12:120608345-120613810	ENSG00000167272	Background	13.8574	3.79258
chr12:120608345-120613810	ENSG00000157782	Background	4.62615	2.20981
chr12:120608345-120613810	ENSG00000110917	Background	42.3388	5.40391
chr12:120608345-120613810	ENSG00000175970	Background	8.89997	3.1538
chr12:120608345-120613810	ENSG00000122971	Background	3.00311	1.58646
chr12:120608345-120613810	ENSG00000157837	Background	180.542	7.49619
chr12:120608345-120613810	ENSG00000135100	Background	3.66137	1.87238
chr12:120608345-120613810	ENSG00000157895	Background	10.381	3.37588
chr12:120608345-120613810	ENSG00000135114	Background	3.46691	1.79365
chr13:45753626-45759254	ENSG00000133112	Background	258.872	8.0161
chr13:45753626-45759254	ENSG00000174032	Background	9.85429	3.30075
chr13:45753626-45759254	ENSG00000136152	Background	43.0031	5.42637
chr13:45753626-45759254	ENSG00000165837	Background	4.19898	2.07004
chr13:45753626-45759254	ENSG00000174015	Background	0.159317	-2.65002
chr13:45753626-45759254	ENSG00000215475	Background	5.08079	2.34505
chr13:45753626-45759254	ENSG00000123200	Background	88.1034	6.46113
chr13:45753626-45759254	ENSG00000080618	Background	9.52244	3.25133
chr13:45753626-45759254	ENSG00000136167	Background	0.60401	-0.727355
chr13:45753626-45759254	ENSG00000173988	Background	2.63659	1.39867
chr13:60497818-60501145	ENSG00000139734	Background	30.9747	4.95302
chr13:60497818-60501145	ENSG00000083544	Background	138.458	7.1133
chr13:97587841-97592982	ENSG00000139793	Background	180.19	7.49338
chr13:97587841-97592982	ENSG00000125249	Background	63.0357	5.9781
chr13:97587841-97592982	ENSG00000065150	Background	44.3703	5.47152
chr13:97768010-97773507	ENSG00000125249	Background	63.0357	5.9781
chr13:97768010-97773507	ENSG00000065150	Background	44.3703	5.47152
chr13:97768010-97773507	ENSG00000152767	Background	200.135	7.64483
chr14:20569321-20573123	ENSG00000184394	Background	1.26331	0.337207
chr14:20569321-20573123	ENSG00000196832	Background	0.306861	-1.70434
chr14:20569321-20573123	ENSG00000176198	Background	0.462965	-1.11102
chr14:20569321-20573123	ENSG00000136319	Background	34.9028	5.12527
chr14:20569321-20573123	ENSG00000100814	Background	55.1309	5.78479
chr14:20569321-20573123	ENSG00000129484	Background	20.5337	4.35993
chr14:20569321-20573123	ENSG00000129566	Background	10.4265	3.38218
chr14:20569321-20573123	ENSG00000185271	Background	0.144613	-2.78973
chr14:20569321-20573123	ENSG00000092094	Background	27.3974	4.77597
chr14:20569321-20573123	ENSG00000100823	Background	87.2338	6.44682
chr14:20569321-20573123	ENSG00000165782	Background	15.4839	3.9527
chr14:20569321-20573123	ENSG00000198805	Background	0.979339	-0.0301191
chr14:20569321-20573123	ENSG00000182545	Background	8.40576	3.07138
chr14:20569321-20573123	ENSG00000169413	Background	0.0317304	-4.97799
chr14:20569321-20573123	ENSG00000129538	Background	0.118342	-3.07896
chr14:20569321-20573123	ENSG00000169385	Background	0.0317304	-4.97799
chr14:20569321-20573123	ENSG00000165792	Background	17.8505	4.15789
chr14:20569321-20573123	ENSG00000165795	Background	43.2104	5.43331
chr14:20569321-20573123	ENSG00000165801	Background	13.1351	3.71535
chr14:25281547-25286083	ENSG00000168952	Background	11.2472	3.49149
chr14:29171663-29176239	ENSG00000176165	Background	0.0317304	-4.97799
chr14:30047964-30051624	ENSG00000184304	Background	308.238	8.2679
chr14:39893672-39899252	ENSG00000165355	Background	29.6374	4.88935
chr14:41234325-41239946	ENSG00000165379	NMF_13	571.723	9.15917
chr14:42052293-42053263	ENSG00000165379	Background	571.723	9.15917
chr14:44666043-44670586	ENSG00000179476	Background	6.46769	2.69325
chr14:44666043-44670586	ENSG00000179454	Background	142.147	7.15124
chr14:44666043-44670586	ENSG00000198718	Background	108.761	6.76502
chr14:44666043-44670586	ENSG00000185246	Background	33.3608	5.06008
chr14:44666043-44670586	ENSG00000100442	Background	66.3586	6.05221
chr14:44666043-44670586	ENSG00000187790	Background	22.0758	4.4644
chr14:51373847-51376821	ENSG00000100504	Background	12.5212	3.6463
chr14:51373847-51376821	ENSG00000100505	Background	137.276	7.10093
chr14:51373847-51376821	ENSG00000139921	Background	83.2849	6.37998
chr14:51373847-51376821	ENSG00000139926	Background	27.5122	4.782
chr14:51373847-51376821	ENSG00000186469	Background	264.812	8.04882
chr14:53557375-53559222	ENSG00000100523	Background	97.92	6.61353
chr14:53557375-53559222	ENSG00000125378	Background	1.20037	0.263475
chr14:57327543-57332543	ENSG00000070367	Background	138.279	7.11144
chr14:57327543-57332543	ENSG00000053770	Background	48.6836	5.60537
chr14:57327543-57332543	ENSG00000139977	Background	40.1257	5.32645
chr14:57327543-57332543	ENSG00000100557	Background	0.502494	-0.99282
chr14:57721091-57726728	ENSG00000070367	Background	138.279	7.11144
chr14:57721091-57726728	ENSG00000053770	Background	48.6836	5.60537
chr14:57721091-57726728	ENSG00000139977	Background	40.1257	5.32645
chr14:57721091-57726728	ENSG00000100557	Background	0.502494	-0.99282
chr14:57721091-57726728	ENSG00000151812	Background	34.4737	5.10742
chr14:57721091-57726728	ENSG00000139971	Background	417.536	8.70576
chr14:57721091-57726728	ENSG00000131966	Background	127.884	6.99869
chr14:69822975-69827310	ENSG00000100632	NMF_13	132.314	7.04783
chr14:69822975-69827310	ENSG00000029364	NMF_13	43.0531	5.42805
chr14:69822975-69827310	ENSG00000175985	NMF_13	4.31492	2.10933
chr14:69822975-69827310	ENSG00000267909	NMF_13	0.0317304	-4.97799
chr14:69822975-69827310	ENSG00000100647	NMF_13	40.6461	5.34504
chr14:69822975-69827310	ENSG00000100650	NMF_13	200.168	7.64507
chr14:69822975-69827310	ENSG00000100652	NMF_13	13.87	3.79389
chr14:69822975-69827310	ENSG00000198732	NMF_13	17.3778	4.11917
chr14:69822975-69827310	ENSG00000100678	NMF_13	42.654	5.41461
chr14:71459860-71464362	ENSG00000197555	Background	55.0984	5.78394
chr14:71459860-71464362	ENSG00000182732	Background	32.6822	5.03043
chr14:71936518-71940970	ENSG00000182732	Background	32.6822	5.03043
chr14:80225248-80230830	ENSG00000211448	Background	10.3842	3.37632
chr14:81844099-81848542	ENSG00000140022	Background	24.2533	4.60011
chr14:81844099-81848542	ENSG00000071537	Background	56.6021	5.82278
chr14:85929529-85933716	ENSG00000185070	Background	206.497	7.68998
chr14:90227611-90229447	ENSG00000140025	Background	29.7058	4.89267
chr14:90227611-90229447	ENSG00000042088	Background	28.4629	4.83101
chr14:90227611-90229447	ENSG00000152315	Background	22.4128	4.48625
chr14:90227611-90229447	ENSG00000100764	Background	69.88	6.12681
chr14:90227611-90229447	ENSG00000119720	Background	38.583	5.26989
chr14:90227611-90229447	ENSG00000198668	Background	532.269	9.05601
chr14:93358031-93360932	ENSG00000100604	Background	85.2559	6.41373
chr14:93358031-93360932	ENSG00000100605	Background	46.9745	5.5538
chr14:93358031-93360932	ENSG00000165943	Background	41.0818	5.36043
chr14:93358031-93360932	ENSG00000259066	Background	13.9879	3.8061
chr14:93358031-93360932	ENSG00000170270	Background	7.57209	2.92069
chr14:93358031-93360932	ENSG00000012963	Background	12.7109	3.66799
chr14:93358031-93360932	ENSG00000011114	Background	121.839	6.92883
chr14:93358031-93360932	ENSG00000133958	Background	332.17	8.37578
chr14:93358031-93360932	ENSG00000175785	Background	2.63624	1.39848
chr15:58207521-58209535	ENSG00000128918	Background	16.2297	4.02056
chr15:58207521-58209535	ENSG00000103569	Background	1.01204	0.0172635
chr15:58207521-58209535	ENSG00000166035	Background	1.28094	0.357202
chr16:29003023-29006860	ENSG00000197272	Background	4.57442	2.19359
chr16:29003023-29006860	ENSG00000176046	Background	3.24822	1.69965
chr16:29003023-29006860	ENSG00000176476	Background	35.1445	5.13523
chr16:29003023-29006860	ENSG00000197165	Background	3.89703	1.96238
chr16:29003023-29006860	ENSG00000196502	Background	20.3432	4.34648
chr16:29003023-29006860	ENSG00000255524	Background	1.09905	0.136258
chr16:29003023-29006860	ENSG00000184110	Background	4.04546	2.0163
chr16:29003023-29006860	ENSG00000196993	Background	0.0611677	-4.03109
chr16:29003023-29006860	ENSG00000168488	Background	45.4933	5.50758
chr16:29003023-29006860	ENSG00000178952	Background	95.894	6.58337
chr16:29003023-29006860	ENSG00000178188	Background	40.1881	5.32869
chr16:29003023-29006860	ENSG00000196296	Background	4.0443	2.01589
chr16:29003023-29006860	ENSG00000177548	Background	15.7067	3.97331
chr16:29003023-29006860	ENSG00000176953	Background	47.7092	5.5762
chr16:29003023-29006860	ENSG00000169682	Background	26.9766	4.75364
chr16:29003023-29006860	ENSG00000213658	Background	6.55751	2.71315
chr16:29003023-29006860	ENSG00000254206	Background	1.98782	0.991189
chr16:29003023-29006860	ENSG00000169203	Background	0.0611677	-4.03109
chr16:76434234-76436927	ENSG00000152910	NMF_13	82.3432	6.36358
chr16:76434234-76436927	ENSG00000261833	NMF_13	8.51048	3.08924
chr16:84855696-84861284	ENSG00000064270	Background	31.161	4.96167
chr16:84855696-84861284	ENSG00000140950	Background	31.0049	4.95443
chr16:84855696-84861284	ENSG00000103187	Background	37.1247	5.21431
chr16:84855696-84861284	ENSG00000135686	Background	14.6027	3.86816
chr16:84855696-84861284	ENSG00000103194	Background	81.5456	6.34953
chr16:84855696-84861284	ENSG00000103196	Background	6.93964	2.79486
chr16:84855696-84861284	ENSG00000153786	Background	21.7664	4.44403
chr16:84855696-84861284	ENSG00000135709	Background	49.699	5.63514
chr16:84855696-84861284	ENSG00000153789	Background	0.418824	-1.25558
chr16:84855696-84861284	ENSG00000131149	Background	277.361	8.11562
chr17:3425594-3427175	ENSG00000172146	Background	0.0611677	-4.03109
chr17:3425594-3427175	ENSG00000221882	Background	12.607	3.65616
chr17:3425594-3427175	ENSG00000159961	Background	4.57814	2.19476
chr17:3425594-3427175	ENSG00000141255	Background	3.05014	1.60888
chr17:3425594-3427175	ENSG00000108381	Background	3.80039	1.92615
chr17:3425594-3427175	ENSG00000167723	Background	5.96643	2.57687
chr17:3425594-3427175	ENSG00000196689	Background	8.16652	3.02972
chr17:3425594-3427175	ENSG00000197417	Background	0.784284	-0.350552
chr17:3425594-3427175	ENSG00000040531	Background	7.31781	2.87141
chr17:3425594-3427175	ENSG00000213977	Background	6.57812	2.71767
chr17:3425594-3427175	ENSG00000127774	Background	20.2781	4.34185
chr17:3425594-3427175	ENSG00000257950	Background	0.159317	-2.65002
chr17:3425594-3427175	ENSG00000083457	Background	50.8108	5.66706
chr17:3425594-3427175	ENSG00000074356	Background	47.4442	5.56816
chr17:3425594-3427175	ENSG00000004660	Background	85.0668	6.41052
chr17:3425594-3427175	ENSG00000108405	Background	9.95734	3.31576
chr17:4118054-4119528	ENSG00000197417	Background	0.784284	-0.350552
chr17:4118054-4119528	ENSG00000040531	Background	7.31781	2.87141
chr17:4118054-4119528	ENSG00000213977	Background	6.57812	2.71767
chr17:4118054-4119528	ENSG00000127774	Background	20.2781	4.34185
chr17:4118054-4119528	ENSG00000257950	Background	0.159317	-2.65002
chr17:4118054-4119528	ENSG00000083457	Background	50.8108	5.66706
chr17:4118054-4119528	ENSG00000074356	Background	47.4442	5.56816
chr17:4118054-4119528	ENSG00000004660	Background	85.0668	6.41052
chr17:4118054-4119528	ENSG00000108405	Background	9.95734	3.31576
chr17:4118054-4119528	ENSG00000074370	Background	5.041	2.33371
chr17:4118054-4119528	ENSG00000074755	Background	79.1014	6.30563
chr17:4118054-4119528	ENSG00000167740	Background	52.0595	5.70209
chr17:4118054-4119528	ENSG00000185722	Background	90.2937	6.49655
chr17:4118054-4119528	ENSG00000132388	Background	122.095	6.93186
chr17:4118054-4119528	ENSG00000182557	Background	15.0545	3.91212
chr17:4118054-4119528	ENSG00000183018	Background	60.6853	5.92328
chr17:4118054-4119528	ENSG00000132382	Background	10.7988	3.4328
chr17:4118054-4119528	ENSG00000188176	Background	2.63551	1.39808
chr17:54593224-54595533	ENSG00000141198	Background	119.299	6.89843
chr17:54593224-54595533	ENSG00000166260	Background	44.0191	5.46006
chr17:54593224-54595533	ENSG00000166263	Background	57.6439	5.8491
chr18:2833273-2838897	ENSG00000101574	Background	25.4616	4.67025
chr18:2833273-2838897	ENSG00000080986	Background	7.13595	2.83511
chr18:2833273-2838897	ENSG00000101596	Background	167.71	7.38983
chr18:2833273-2838897	ENSG00000132205	Background	1.6568	0.728402
chr18:2833273-2838897	ENSG00000101577	Background	47.9512	5.58349
chr18:2833273-2838897	ENSG00000101605	Background	19.96	4.31904
chr18:2833273-2838897	ENSG00000101608	Background	12.9489	3.69476
chr18:2833273-2838897	ENSG00000118680	Background	86.7003	6.43797
chr18:11127866-11133402	ENSG00000154864	Background	25.6308	4.67981
chr18:12758005-12759577	ENSG00000176014	Background	12.3315	3.62427
chr18:12758005-12759577	ENSG00000141385	Background	37.3681	5.22374
chr18:12758005-12759577	ENSG00000141391	Background	24.1168	4.59197
chr18:12758005-12759577	ENSG00000134278	Background	191.567	7.5817
chr18:12758005-12759577	ENSG00000128789	Background	103.215	6.68951
chr18:12758005-12759577	ENSG00000101624	Background	30.7442	4.94224
chr18:12758005-12759577	ENSG00000175354	Background	62.7559	5.97168
chr18:12758005-12759577	ENSG00000085415	Background	22.8928	4.51682
chr18:12758005-12759577	ENSG00000101639	Background	64.2193	6.00494
chr18:12758005-12759577	ENSG00000168675	Background	818.221	9.67635
chr18:15039599-15045231	ENSG00000183206	Background	0.144613	-2.78973
chr18:15039599-15045231	ENSG00000180777	Background	10.9282	3.44999
chr18:35855492-35861049	ENSG00000186496	Background	2.98333	1.57692
chr18:35855492-35861049	ENSG00000267140	Background	0.0317304	-4.97799
chr18:35855492-35861049	ENSG00000153391	Background	0.0317304	-4.97799
chr18:35855492-35861049	ENSG00000141429	Background	67.1104	6.06846
chr18:35855492-35861049	ENSG00000141428	Background	12.299	3.62047
chr18:35855492-35861049	ENSG00000141425	Background	98.4934	6.62196
chr18:35855492-35861049	ENSG00000141424	Background	118.849	6.89298
chr18:35855492-35861049	ENSG00000134759	Background	90.5738	6.50102
chr18:35855492-35861049	ENSG00000075643	Background	6.64826	2.73298
chr18:35855492-35861049	ENSG00000134775	Background	206.092	7.68714
chr18:43398447-43401911	ENSG00000152214	Background	41.9339	5.39004
chr18:43398447-43401911	ENSG00000132872	Background	29.4424	4.87982
chr18:43494453-43500082	ENSG00000152214	Background	41.9339	5.39004
chr18:43494453-43500082	ENSG00000132872	Background	29.4424	4.87982
chr18:51230286-51233181	ENSG00000134042	Background	2.9779	1.5743
chr18:51230286-51233181	ENSG00000082212	Background	93.242	6.54291
chr18:51230286-51233181	ENSG00000267699	Background	17.6327	4.14018
chr18:51230286-51233181	ENSG00000141646	Background	80.8606	6.33736
chr18:51230286-51233181	ENSG00000176624	Background	47.9219	5.58261
chr18:66372193-66377704	ENSG00000071991	Background	6.33631	2.66364
chr18:69973064-69976589	ENSG00000150637	Background	13.4455	3.74905
chr18:69973064-69976589	ENSG00000176225	Background	39.7693	5.31358
chr18:69973064-69976589	ENSG00000170677	Background	21.7707	4.44432
chr19:22021750-22024694	ENSG00000197020	Background	53.6338	5.74507
chr19:22021750-22024694	ENSG00000198521	Background	87.2832	6.44763
chr19:22021750-22024694	ENSG00000160321	Background	5.14858	2.36417
chr19:22021750-22024694	ENSG00000197134	Background	2.83932	1.50554
chr19:22021750-22024694	ENSG00000196109	Background	0.0611677	-4.03109
chr19:22021750-22024694	ENSG00000196350	Background	0.0317304	-4.97799
chr19:22021750-22024694	ENSG00000197360	Background	9.54887	3.25533
chr19:22235168-22238133	ENSG00000197020	Background	53.6338	5.74507
chr19:22235168-22238133	ENSG00000198521	Background	87.2832	6.44763
chr19:22235168-22238133	ENSG00000160321	Background	5.14858	2.36417
chr19:22235168-22238133	ENSG00000197134	Background	2.83932	1.50554
chr19:22235168-22238133	ENSG00000196109	Background	0.0611677	-4.03109
chr19:22235168-22238133	ENSG00000196350	Background	0.0317304	-4.97799
chr19:22235168-22238133	ENSG00000197360	Background	9.54887	3.25533
chr19:22235168-22238133	ENSG00000229676	Background	5.95369	2.57378
chr19:23010766-23012522	ENSG00000229676	Background	5.95369	2.57378
chr19:23010766-23012522	ENSG00000213973	Background	2.00954	1.00687
chr19:23010766-23012522	ENSG00000268696	Background	3.61162	1.85265
chr19:23010766-23012522	ENSG00000269067	Background	1.18608	0.246203
chr19:23010766-23012522	ENSG00000183850	Background	91.8978	6.52196
chr19:23010766-23012522	ENSG00000196081	Background	1.75645	0.812666
chr19:23010766-23012522	ENSG00000283201	Background	29.9833	4.90609
chr19:23010766-23012522	ENSG00000167232	Background	213.342	7.73702
chr19:53029470-53030013	ENSG00000167562	Background	14.5686	3.86479
chr19:53029470-53030013	ENSG00000167766	Background	98.792	6.62632
chr19:53029470-53030013	ENSG00000213020	Background	47.9884	5.58461
chr19:53029470-53030013	ENSG00000189190	Background	9.56164	3.25726
chr19:53029470-53030013	ENSG00000198538	Background	16.9256	4.08113
chr19:53029470-53030013	ENSG00000182986	Background	25.083	4.64864
chr19:53029470-53030013	ENSG00000283088	Background	2.90077	1.53643
chr19:53029470-53030013	ENSG00000180257	Background	0.0317304	-4.97799
chr19:53029470-53030013	ENSG00000268964	Background	1.11562	0.157851
chr19:53029470-53030013	ENSG00000170949	Background	47.9862	5.58455
chr19:53029470-53030013	ENSG00000170954	Background	7.55969	2.91833
chr19:53029470-53030013	ENSG00000197937	Background	16.205	4.01836
chr19:53029470-53030013	ENSG00000197497	Background	25.2128	4.65608
chr19:53029470-53030013	ENSG00000197928	Background	37.5532	5.23086
chr19:53029470-53030013	ENSG00000196131	Background	10.2827	3.36214
chr19:53029470-53030013	ENSG00000213799	Background	6.75043	2.75498
chr19:53029470-53030013	ENSG00000203326	Background	8.81812	3.14047
chr19:53029470-53030013	ENSG00000196417	Background	30.2889	4.92072
chr19:53029470-53030013	ENSG00000160336	Background	24.8024	4.63241
chr19:53029470-53030013	ENSG00000198346	Background	8.87934	3.15045
chr19:53029470-53030013	ENSG00000130844	Background	60.6284	5.92192
chr19:57195090-57199958	ENSG00000269699	Background	5.58731	2.48215
chr19:57195090-57199958	ENSG00000131864	Background	0.335378	-1.57614
chr19:57195090-57199958	ENSG00000141946	Background	1.54499	0.627597
chr19:57195090-57199958	ENSG00000258873	Background	9.13439	3.19131
chr19:57195090-57199958	ENSG00000083844	Background	32.186	5.00836
chr19:57195090-57199958	ENSG00000105146	Background	1.44162	0.527686
chr19:57195090-57199958	ENSG00000204524	Background	7.82725	2.96851
chr19:57195090-57199958	ENSG00000197714	Background	10.8423	3.4386
chr19:57195090-57199958	ENSG00000178229	Background	6.25362	2.64469
chr19:57195090-57199958	ENSG00000131845	Background	9.86234	3.30193
chr19:57195090-57199958	ENSG00000268133	Background	0.159317	-2.65002
chr19:57195090-57199958	ENSG00000268533	Background	16.0922	4.00829
chr19:57195090-57199958	ENSG00000186230	Background	21.0781	4.39767
chr19:57195090-57199958	ENSG00000268163	Background	48.7428	5.60712
chr19:57195090-57199958	ENSG00000197128	Background	0.0317304	-4.97799
chr19:57195090-57199958	ENSG00000268107	Background	0.0611677	-4.03109
chr19:57195090-57199958	ENSG00000152439	Background	4.6255	2.20961
chr19:57195090-57199958	ENSG00000121406	Background	30.9365	4.95124
chr19:57195090-57199958	ENSG00000251369	Background	10.9619	3.45442
chr19:57195090-57199958	ENSG00000083817	Background	2.84716	1.50952
chr19:57195090-57199958	ENSG00000171649	Background	10.7946	3.43224
chr19:57195090-57199958	ENSG00000183647	Background	5.61715	2.48984
chr19:57195090-57199958	ENSG00000213762	Background	18.874	4.23833
chr19:57195090-57199958	ENSG00000121417	Background	11.538	3.52832
chr19:57195090-57199958	ENSG00000180532	Background	0.291237	-1.77974
chr19:57195090-57199958	ENSG00000269026	Background	12.9328	3.69296
chr2:4057206-4062808	ENSG00000171863	Background	219.961	7.7811
chr2:4057206-4062808	ENSG00000118004	Background	3.38731	1.76014
chr2:4057206-4062808	ENSG00000151360	Background	1.49885	0.58386
chr2:4057206-4062808	ENSG00000214866	Background	0.987262	-0.0184957
chr2:16748386-16753968	ENSG00000197872	Background	14.188	3.8266
chr2:16902507-16905247	ENSG00000197872	Background	14.188	3.8266
chr2:16912215-16916025	ENSG00000197872	Background	14.188	3.8266
chr2:39958479-39963939	ENSG00000152154	Background	138.03	7.10884
chr2:39958479-39963939	ENSG00000138050	Background	59.388	5.8921
chr2:39958479-39963939	ENSG00000183023	Background	263.294	8.04053
chr2:80179675-80181988	ENSG00000162951	Background	2.17487	1.12093
chr2:100713390-100714664	ENSG00000170500	Background	39.7143	5.31159
chr2:100713390-100714664	ENSG00000115526	Background	16.8743	4.07675
chr2:100713390-100714664	ENSG00000204640	Background	0.188755	-2.40542
chr2:100713390-100714664	ENSG00000115539	Background	16.367	4.03272
chr2:100713390-100714664	ENSG00000170485	Background	17.3242	4.11472
chr2:100713390-100714664	ENSG00000071082	Background	575.948	9.16979
chr2:100713390-100714664	ENSG00000204634	Background	97.9081	6.61336
chr2:102909642-102914619	ENSG00000115607	Background	0.306861	-1.70434
chr2:102909642-102914619	ENSG00000115616	Background	6.72506	2.74955
chr2:102909642-102914619	ENSG00000135953	Background	8.00244	3.00044
chr2:102909642-102914619	ENSG00000170417	Background	17.7848	4.15257
chr2:104587936-104593528	ENSG00000198914	Background	37.3926	5.22468
chr2:104587936-104593528	ENSG00000135972	Background	33.2321	5.05451
chr2:114312940-114317026	ENSG00000115091	Background	104.822	6.7118
chr2:114312940-114317026	ENSG00000175497	Background	90.9285	6.50666
chr2:126646416-126651983	ENSG00000136732	Background	1.21812	0.284657
chr2:126646416-126651983	ENSG00000237524	Background	0.0317304	-4.97799
chr2:126646416-126651983	ENSG00000136717	Background	64.2942	6.00662
chr2:137514587-137518957	ENSG00000150540	Background	2.85822	1.51512
chr2:139208634-139210894	ENSG00000144227	Background	25.9945	4.70013
chr2:150830379-150836012	ENSG00000115963	Background	151.132	7.23967
chr2:150830379-150836012	ENSG00000184898	Background	4.33594	2.11635
chr2:150830379-150836012	ENSG00000123609	Background	3.68415	1.88133
chr2:154110796-154115281	ENSG00000144278	Background	468.549	8.87206
chr2:155924621-155927647	ENSG00000153234	Background	20.8637	4.38292
chr2:164172211-164177133	ENSG00000182263	Background	5.31949	2.41129
chr2:164172211-164177133	ENSG00000115290	Background	13.0374	3.70458
chr2:168258544-168263450	ENSG00000172318	Background	1.98538	0.989414
chr2:168258544-168263450	ENSG00000198648	Background	154.402	7.27055
chr2:168258544-168263450	ENSG00000172292	Background	229.685	7.84351
chr2:182394507-182396444	ENSG00000150722	Background	5.11935	2.35596
chr2:182394507-182396444	ENSG00000115252	Background	946.404	9.88631
chr2:182394507-182396444	ENSG00000077232	Background	33.2617	5.05579
chr2:182394507-182396444	ENSG00000162998	Background	8.74557	3.12855
chr2:185363578-185365424	ENSG00000188738	Background	45.7619	5.51608
chr2:186412338-186414954	ENSG00000065548	Background	86.0924	6.42781
chr2:186412338-186414954	ENSG00000138448	Background	97.9665	6.61422
chr2:186412338-186414954	ENSG00000144369	Background	119.897	6.90566
chr2:186412338-186414954	ENSG00000163012	Background	0.0317304	-4.97799
chr2:187200901-187204391	ENSG00000163012	Background	0.0317304	-4.97799
chr2:187200901-187204391	ENSG00000064989	Background	0.775869	-0.366115
chr2:187200901-187204391	ENSG00000003436	Background	2.52133	1.33419
chr2:187225679-187227275	ENSG00000163012	Background	0.0317304	-4.97799
chr2:187225679-187227275	ENSG00000064989	Background	0.775869	-0.366115
chr2:187225679-187227275	ENSG00000003436	Background	2.52133	1.33419
chr2:188904882-188910487	ENSG00000174325	Background	0.969061	-0.0453403
chr2:188904882-188910487	ENSG00000168542	Background	3.11944	1.64129
chr2:188904882-188910487	ENSG00000204262	Background	10.2478	3.35724
chr2:212440549-212446198	ENSG00000178568	Background	4808.43	12.2314
chr2:213469151-213474750	ENSG00000030419	Background	39.4745	5.30285
chr2:213469151-213474750	ENSG00000144451	Background	142.94	7.15927
chr2:222435480-222439386	ENSG00000135903	Background	144.929	7.17921
chr2:222435480-222439386	ENSG00000163081	Background	0.904224	-0.145247
chr2:222435480-222439386	ENSG00000163082	Background	5.71573	2.51494
chr2:222435480-222439386	ENSG00000116120	Background	62.697	5.97032
chr2:222435480-222439386	ENSG00000124003	Background	4.58943	2.19832
chr2:222435480-222439386	ENSG00000123983	Background	100.662	6.65337
chr2:223296473-223301857	ENSG00000123983	Background	100.662	6.65337
chr2:223296473-223301857	ENSG00000152049	Background	10.2247	3.35399
chr2:223296473-223301857	ENSG00000171951	Background	2.82585	1.49868
chr20:45139878-45142525	ENSG00000064205	Background	0.335378	-1.57614
chr20:45139878-45142525	ENSG00000101098	Background	7.2903	2.86598
chr20:45139878-45142525	ENSG00000166913	Background	161.243	7.33309
chr20:45139878-45142525	ENSG00000101104	Background	9.63482	3.26826
chr20:45139878-45142525	ENSG00000025772	Background	8.65154	3.11296
chr20:45139878-45142525	ENSG00000101109	Background	67.9566	6.08654
chr20:45139878-45142525	ENSG00000124107	Background	0.188755	-2.40542
chr20:45139878-45142525	ENSG00000124159	Background	9.25323	3.20996
chr20:45139878-45142525	ENSG00000124232	Background	0.305941	-1.70868
chr20:45139878-45142525	ENSG00000124145	Background	1.62842	0.703469
chr20:45139878-45142525	ENSG00000254806	Background	7.60299	2.92657
chr20:45139878-45142525	ENSG00000124251	Background	11.0516	3.46619
chr20:45139878-45142525	ENSG00000124155	Background	17.9579	4.16655
chr20:45139878-45142525	ENSG00000101443	Background	0.942576	-0.0853188
chr20:45139878-45142525	ENSG00000158901	Background	2.23343	1.15926
chr20:45139878-45142525	ENSG00000180205	Background	0.335378	-1.57614
chr21:13323817-13329449	ENSG00000166351	Background	0.228284	-2.1311
chr21:15576961-15580897	ENSG00000155313	Background	61.9421	5.95285
chr21:15633989-15636831	ENSG00000155313	Background	61.9421	5.95285
chr21:27052959-27058576	ENSG00000166265	Background	303.913	8.24751
chr21:27052959-27058576	ENSG00000154734	Background	3.4385	1.78178
chr21:27052959-27058576	ENSG00000154736	Background	37.0256	5.21045
chr21:27316639-27319790	ENSG00000154734	Background	3.4385	1.78178
chr21:27316639-27319790	ENSG00000154736	Background	37.0256	5.21045
chr21:28850809-28854444	ENSG00000156239	Background	9.91609	3.30977
chr21:28850809-28854444	ENSG00000198862	Background	48.639	5.60404
chr21:28850809-28854444	ENSG00000156253	Background	7.1402	2.83596
chr21:28850809-28854444	ENSG00000156256	Background	37.5233	5.22971
chr21:28850809-28854444	ENSG00000156261	Background	126.862	6.98711
chr21:28850809-28854444	ENSG00000156265	Background	8.47526	3.08326
chr21:28850809-28854444	ENSG00000156273	Background	188.234	7.55638
chr21:41190197-41194314	ENSG00000171587	Background	750.515	9.55174
chr21:41190197-41194314	ENSG00000182240	Background	16.5028	4.04464
chr21:41190197-41194314	ENSG00000183844	Background	0.513669	-0.96109
chr21:41190197-41194314	ENSG00000183486	Background	3.6427	1.86501
chr21:41190197-41194314	ENSG00000157601	Background	13.3511	3.73889
chr21:41190197-41194314	ENSG00000184012	Background	2.82625	1.49889
chr22:16936066-16940357	ENSG00000172967	Background	0.52014	-0.943029
chr22:16936066-16940357	ENSG00000215568	Background	1.53514	0.61837
chr22:16936066-16940357	ENSG00000177663	Background	11.9112	3.57425
chr22:16936066-16940357	ENSG00000183307	Background	6.99074	2.80545
chr22:16936066-16940357	ENSG00000069998	Background	36.5301	5.19101
chr22:16936066-16940357	ENSG00000093072	Background	25.1799	4.6542
chr22:16936066-16940357	ENSG00000099954	Background	425.66	8.73356
chr22:22794417-22794904	ENSG00000275004	Background	14.1973	3.82755
chr22:22794417-22794904	ENSG00000185686	Background	0.144613	-2.78973
chr22:22794417-22794904	ENSG00000128266	Background	20.8979	4.38529
chr22:22794417-22794904	ENSG00000100218	Background	3.69912	1.88718
chr22:22794417-22794904	ENSG00000100228	Background	2.05109	1.03639
chr22:22794417-22794904	ENSG00000186716	Background	50.5588	5.65989
chr22:45556295-45561682	ENSG00000093000	Background	29.1925	4.86753
chr22:45556295-45561682	ENSG00000100364	Background	20.0627	4.32644
chr22:45556295-45561682	ENSG00000100373	Background	1.58984	0.668881
chr22:45556295-45561682	ENSG00000100376	Background	28.4305	4.82937
chr22:45556295-45561682	ENSG00000077935	Background	28.7097	4.84347
chr22:45556295-45561682	ENSG00000128408	Background	3.21544	1.68502
chr22:45556295-45561682	ENSG00000077942	Background	74.2549	6.21441
chr22:45556295-45561682	ENSG00000130638	Background	201.085	7.65166
chr22:45556295-45561682	ENSG00000188064	Background	5.1358	2.36059
chr22:45556295-45561682	ENSG00000182257	Background	8.65693	3.11386
chr3:440756-446435	ENSG00000134121	NMF_13	92.5723	6.53251
chr3:984257-988657	ENSG00000134115	Background	30.1599	4.91456
chr3:1922103-1926923	ENSG00000144619	Background	663.079	9.37304
chr3:3831844-3834492	ENSG00000144455	NMF_13	376.813	8.55771
chr3:3831844-3834492	ENSG00000175928	NMF_13	264.141	8.04516
chr3:3831844-3834492	ENSG00000170364	NMF_13	13.9057	3.7976
chr3:4127740-4133414	ENSG00000144455	NMF_13	376.813	8.55771
chr3:4127740-4133414	ENSG00000175928	NMF_13	264.141	8.04516
chr3:4127740-4133414	ENSG00000170364	NMF_13	13.9057	3.7976
chr3:4127740-4133414	ENSG00000150995	NMF_13	25.1966	4.65516
chr3:17591262-17593200	ENSG00000131374	Background	461.516	8.85024
chr3:18942313-18946177	ENSG00000183960	Background	121.095	6.91999
chr3:22024612-22027138	ENSG00000151789	Background	117.064	6.87115
chr3:28439557-28445109	ENSG00000187118	Background	99.1441	6.63145
chr3:28439557-28445109	ENSG00000163512	Background	65.8761	6.04168
chr3:28439557-28445109	ENSG00000283563	Background	3.11167	1.63769
chr3:28439557-28445109	ENSG00000144642	Background	13.0978	3.71125
chr3:46813282-46815678	ENSG00000012223	Background	0.52014	-0.943029
chr3:46813282-46815678	ENSG00000163827	Background	6.63646	2.73041
chr3:46813282-46815678	ENSG00000241186	Background	0.188755	-2.40542
chr3:46813282-46815678	ENSG00000283877	Background	3.21245	1.68367
chr3:46813282-46815678	ENSG00000283473	Background	0.772508	-0.372379
chr3:46813282-46815678	ENSG00000178038	Background	0.926575	-0.11002
chr3:46813282-46815678	ENSG00000181585	Background	0.911871	-0.133099
chr3:46813282-46815678	ENSG00000160808	Background	0.228284	-2.1311
chr3:46813282-46815678	ENSG00000160801	Background	4.97954	2.31601
chr3:46813282-46815678	ENSG00000160799	Background	39.0864	5.28859
chr3:46813282-46815678	ENSG00000160796	Background	1.55349	0.635513
chr3:46813282-46815678	ENSG00000181555	Background	185.889	7.53829
chr3:46813282-46815678	ENSG00000088727	Background	21.9534	4.45637
chr3:46813282-46815678	ENSG00000114648	Background	21.6259	4.43469
chr3:48005367-48007680	ENSG00000163832	Background	22.7367	4.50695
chr3:48005367-48007680	ENSG00000114646	Background	4.36019	2.12439
chr3:48005367-48007680	ENSG00000173473	Background	230.076	7.84596
chr3:48005367-48007680	ENSG00000132153	Background	65.5982	6.03558
chr3:48005367-48007680	ENSG00000047849	Background	191.338	7.57998
chr3:48005367-48007680	ENSG00000164045	Background	3.71998	1.8953
chr3:48005367-48007680	ENSG00000164048	Background	25.9047	4.69514
chr3:48005367-48007680	ENSG00000172113	Background	17.6396	4.14075
chr3:48005367-48007680	ENSG00000229453	Background	7.83276	2.96952
chr3:48005367-48007680	ENSG00000164049	Background	1.56333	0.644619
chr3:48005367-48007680	ENSG00000164050	Background	22.0251	4.46108
chr3:48005367-48007680	ENSG00000164051	Background	5.06355	2.34015
chr3:48005367-48007680	ENSG00000232112	Background	118.584	6.88976
chr3:48005367-48007680	ENSG00000164054	Background	58.5041	5.87047
chr3:51130986-51132492	ENSG00000088538	Background	248.303	7.95596
chr3:51130986-51132492	ENSG00000145050	Background	49.4162	5.62691
chr3:51130986-51132492	ENSG00000259956	Background	24.3405	4.60529
chr3:51130986-51132492	ENSG00000145041	Background	36.3757	5.1849
chr3:51130986-51132492	ENSG00000164080	Background	46.4381	5.53724
chr3:55260823-55264258	ENSG00000144771	Background	7.39844	2.88722
chr3:55260823-55264258	ENSG00000114251	Background	12.1584	3.60388
chr3:67834527-67838001	ENSG00000172340	Background	42.3559	5.40449
chr3:67834527-67838001	ENSG00000183662	Background	63.0572	5.97859
chr3:69977084-69982713	ENSG00000187098	Background	8.48705	3.08526
chr3:69977084-69982713	ENSG00000242120	Background	3.60982	1.85193
chr3:84466100-84471779	ENSG00000175161	Background	1197.38	10.2257
chr3:98629433-98631866	ENSG00000236032	NMF_13	0.0317304	-4.97799
chr3:98629433-98631866	ENSG00000080822	NMF_13	58.8971	5.88013
chr3:98629433-98631866	ENSG00000080819	NMF_13	11.2759	3.49517
chr3:98629433-98631866	ENSG00000064225	NMF_13	88.8345	6.47305
chr3:98629433-98631866	ENSG00000057019	NMF_13	83.8178	6.38918
chr3:100238483-100242960	ENSG00000184220	NMF_13	206.947	7.69312
chr3:100238483-100242960	ENSG00000168386	NMF_13	267.096	8.06121
chr3:100238483-100242960	ENSG00000036054	NMF_13	51.212	5.67841
chr3:100238483-100242960	ENSG00000114021	NMF_13	13.1758	3.71982
chr3:100238483-100242960	ENSG00000154174	NMF_13	75.7968	6.24407
chr3:100238483-100242960	ENSG00000206535	NMF_13	24.9797	4.64268
chr3:100238483-100242960	ENSG00000181458	NMF_13	3.19853	1.67741
chr3:100238483-100242960	ENSG00000144820	NMF_13	3.98683	1.99524
chr3:100238483-100242960	ENSG00000114354	NMF_13	57.9514	5.85677
chr3:105602833-105604447	ENSG00000170017	Background	17.4717	4.12694
chr3:105602833-105604447	ENSG00000114423	Background	167.124	7.38477
chr3:109774937-109780539	ENSG00000163530	Background	1.80008	0.848059
chr3:109774937-109780539	ENSG00000121570	Background	0.300629	-1.73394
chr3:112694117-112695403	ENSG00000172139	Background	5.42453	2.4395
chr3:112694117-112695403	ENSG00000091972	Background	85.139	6.41175
chr3:112694117-112695403	ENSG00000186265	Background	5.01424	2.32603
chr3:112694117-112695403	ENSG00000144848	Background	22.3251	4.48059
chr3:112694117-112695403	ENSG00000138459	Background	38.8492	5.27981
chr3:112694117-112695403	ENSG00000091986	Background	4.83962	2.27489
chr3:112694117-112695403	ENSG00000206531	Background	0.292157	-1.77518
chr3:112694117-112695403	ENSG00000163606	Background	1.38265	0.46744
chr3:112694117-112695403	ENSG00000163607	Background	13.9234	3.79944
chr3:112694117-112695403	ENSG00000163608	Background	38.7779	5.27716
chr3:116574317-116578062	ENSG00000185565	Background	3364.59	11.7162
chr3:143921064-143924620	ENSG00000181804	Background	16.1333	4.01197
chr3:143921064-143924620	ENSG00000181744	Background	86.5564	6.43557
chr3:144204522-144210135	ENSG00000181804	Background	16.1333	4.01197
chr3:144204522-144210135	ENSG00000181744	Background	86.5564	6.43557
chr3:146938881-146940199	ENSG00000163746	NMF_13	3.77653	1.91706
chr3:146938881-146940199	ENSG00000188313	NMF_13	1.87052	0.903442
chr3:146938881-146940199	ENSG00000152977	NMF_13	1189.49	10.2161
chr3:146938881-146940199	ENSG00000174963	NMF_13	164.458	7.36157
chr3:147719934-147725588	ENSG00000152977	Background	1189.49	10.2161
chr3:147719934-147725588	ENSG00000174963	Background	164.458	7.36157
chr3:165998719-166002820	ENSG00000114200	Background	49.3614	5.62531
chr3:166988413-166989068	ENSG00000169064	NMF_13	2.26276	1.17808
chr3:166988413-166989068	ENSG00000114204	NMF_13	16.5105	4.04531
chr3:179995304-180000925	ENSG00000136518	Background	35.4005	5.1457
chr3:179995304-180000925	ENSG00000136522	Background	50.8338	5.66772
chr3:179995304-180000925	ENSG00000136521	Background	36.7582	5.19999
chr3:179995304-180000925	ENSG00000058056	Background	69.5279	6.11952
chr3:179995304-180000925	ENSG00000114757	Background	18.4739	4.20741
chr3:193922960-193928350	ENSG00000198836	Background	115.675	6.85393
chr3:193922960-193928350	ENSG00000114315	Background	4.06974	2.02494
chr3:193922960-193928350	ENSG00000178772	Background	0.418824	-1.25558
chr3:193922960-193928350	ENSG00000172061	Background	1.09905	0.136258
chr4:3456524-3458297	ENSG00000125388	Background	103.706	6.69636
chr4:3456524-3458297	ENSG00000197386	Background	105.362	6.71921
chr4:3456524-3458297	ENSG00000188981	Background	3.36271	1.74962
chr4:3456524-3458297	ENSG00000159788	Background	68.2548	6.09286
chr4:3456524-3458297	ENSG00000109758	Background	0.9403	-0.0888071
chr4:3456524-3458297	ENSG00000175920	Background	3.56818	1.83519
chr4:3456524-3458297	ENSG00000163956	Background	40.6903	5.34661
chr4:3456524-3458297	ENSG00000184160	Background	1.31031	0.389907
chr4:23464048-23469688	ENSG00000109819	Background	4.72829	2.24132
chr4:36714869-36720438	ENSG00000197057	Background	0.305941	-1.70868
chr4:42527723-42530523	ENSG00000188848	Background	0.418824	-1.25558
chr4:42527723-42530523	ENSG00000124406	Background	507.227	8.98649
chr4:42527723-42530523	ENSG00000215203	Background	4.58412	2.19665
chr4:46292513-46297085	ENSG00000163285	NMF_13	22.1397	4.46856
chr4:46292513-46297085	ENSG00000151834	NMF_13	368.467	8.52539
chr4:46485984-46490653	ENSG00000163285	Background	22.1397	4.46856
chr4:46485984-46490653	ENSG00000151834	Background	368.467	8.52539
chr4:46485984-46490653	ENSG00000170516	Background	5.30762	2.40807
chr4:46521561-46524530	ENSG00000163285	Background	22.1397	4.46856
chr4:46521561-46524530	ENSG00000151834	Background	368.467	8.52539
chr4:46521561-46524530	ENSG00000170516	Background	5.30762	2.40807
chr4:46521561-46524530	ENSG00000109158	Background	3.38262	1.75814
chr4:46521561-46524530	ENSG00000163288	Background	88.5816	6.46894
chr4:46637429-46641369	ENSG00000151834	Background	368.467	8.52539
chr4:46637429-46641369	ENSG00000170516	Background	5.30762	2.40807
chr4:46637429-46641369	ENSG00000109158	Background	3.38262	1.75814
chr4:46637429-46641369	ENSG00000163288	Background	88.5816	6.46894
chr4:64672449-64678088	ENSG00000205678	Background	2.88994	1.53104
chr4:65808174-65810455	ENSG00000145242	Background	29.4382	4.87962
chr4:66088084-66092217	ENSG00000145242	Background	29.4382	4.87962
chr4:69528367-69532008	ENSG00000171234	Background	0.881839	-0.181412
chr4:69528367-69532008	ENSG00000156096	Background	2.21865	1.14968
chr4:69528367-69532008	ENSG00000173597	Background	1.88397	0.913776
chr4:69528367-69532008	ENSG00000126545	Background	0.305941	-1.70868
chr4:73765184-73768928	ENSG00000163631	Background	0.733804	-0.446532
chr4:73765184-73768928	ENSG00000081051	Background	0.0611677	-4.03109
chr4:73765184-73768928	ENSG00000079557	Background	0.0317304	-4.97799
chr4:73765184-73768928	ENSG00000169435	Background	1.4755	0.561202
chr4:73765184-73768928	ENSG00000163735	Background	0.0317304	-4.97799
chr4:73765184-73768928	ENSG00000163738	Background	49.05	5.61618
chr4:77362925-77365253	ENSG00000138758	Background	241.155	7.91382
chr4:77362925-77365253	ENSG00000118816	Background	533.733	9.05998
chr4:77362925-77365253	ENSG00000138764	Background	175.459	7.45499
chr4:77362925-77365253	ENSG00000156234	Background	17.0611	4.09263
chr4:77362925-77365253	ENSG00000138767	Background	119.39	6.89954
chr4:77362925-77365253	ENSG00000169288	Background	70.9199	6.14812
chr4:80174938-80180344	ENSG00000163297	Background	198.427	7.63246
chr4:80174938-80180344	ENSG00000152784	Background	219.824	7.7802
chr4:80174938-80180344	ENSG00000138675	Background	42.5958	5.41264
chr4:80174938-80180344	ENSG00000197826	Background	86.8507	6.44046
chr4:80793516-80799045	ENSG00000197826	Background	86.8507	6.44046
chr4:80793516-80799045	ENSG00000152785	Background	0.556925	-0.844444
chr4:80793516-80799045	ENSG00000138669	Background	15.922	3.99295
chr4:94153448-94154879	ENSG00000172238	Background	5.59093	2.48309
chr4:94153448-94154879	ENSG00000163104	Background	204.418	7.67538
chr4:94153448-94154879	ENSG00000163106	Background	1.75729	0.813354
chr4:94153448-94154879	ENSG00000163110	Background	54.3648	5.7646
chr4:97698128-97703350	ENSG00000163116	Background	74.247	6.21426
chr4:99192244-99194151	ENSG00000151247	Background	104.597	6.7087
chr4:99192244-99194151	ENSG00000164024	Background	27.146	4.76267
chr4:99192244-99194151	ENSG00000197894	Background	59.9494	5.90567
chr4:99192244-99194151	ENSG00000198099	Background	3.5011	1.80781
chr4:99192244-99194151	ENSG00000172955	Background	1.03852	0.0545268
chr4:99192244-99194151	ENSG00000187758	Background	0.0317304	-4.97799
chr4:99192244-99194151	ENSG00000196616	Background	0.335378	-1.57614
chr4:99192244-99194151	ENSG00000138813	Background	2.65863	1.41068
chr4:99192244-99194151	ENSG00000145331	Background	8.83956	3.14397
chr4:99192244-99194151	ENSG00000138823	Background	8.82045	3.14085
chr4:100027932-100033158	ENSG00000145331	Background	8.83956	3.14397
chr4:100027932-100033158	ENSG00000138823	Background	8.82045	3.14085
chr4:100027932-100033158	ENSG00000070190	Background	2.80092	1.4859
chr4:100027932-100033158	ENSG00000109270	Background	24.8749	4.63662
chr4:100027932-100033158	ENSG00000164031	Background	87.9764	6.45904
chr4:100027932-100033158	ENSG00000164032	Background	96.5881	6.59377
chr4:100027932-100033158	ENSG00000145358	Background	0.159317	-2.65002
chr4:100027932-100033158	ENSG00000164035	Background	17.3186	4.11425
chr4:101617661-101620297	ENSG00000138814	Background	1114.57	10.1223
chr4:101617661-101620297	ENSG00000153064	Background	43.1544	5.43144
chr4:102741891-102745355	ENSG00000138821	Background	19.5988	4.29269
chr4:102741891-102745355	ENSG00000109320	Background	39.5138	5.30428
chr4:102741891-102745355	ENSG00000109323	Background	28.1014	4.81257
chr4:102741891-102745355	ENSG00000109332	Background	189.072	7.56279
chr4:102741891-102745355	ENSG00000145354	Background	43.5845	5.44574
chr4:102741891-102745355	ENSG00000164037	Background	20.1569	4.3332
chr4:102741891-102745355	ENSG00000164038	Background	41.1633	5.36329
chr4:102741891-102745355	ENSG00000164039	Background	3.05729	1.61225
chr4:102741891-102745355	ENSG00000138778	Background	9.97757	3.31869
chr4:107723215-107726854	ENSG00000138801	NMF_13	152.67	7.25427
chr4:107723215-107726854	ENSG00000164023	NMF_13	2.22335	1.15274
chr4:107723215-107726854	ENSG00000155016	NMF_13	11.823	3.56353
chr4:107723215-107726854	ENSG00000138796	NMF_13	34.6967	5.11673
chr4:107723215-107726854	ENSG00000138795	NMF_13	6.02437	2.59081
chr4:112465478-112469114	ENSG00000174749	Background	6.16809	2.62482
chr4:112465478-112469114	ENSG00000138660	Background	41.1863	5.36409
chr4:112465478-112469114	ENSG00000145365	Background	7.2611	2.86019
chr4:112465478-112469114	ENSG00000073331	Background	9.71704	3.28052
chr4:112465478-112469114	ENSG00000178403	Background	0.0317304	-4.97799
chr4:112465478-112469114	ENSG00000138658	Background	17.182	4.10283
chr4:112465478-112469114	ENSG00000174720	Background	55.3072	5.7894
chr4:112465478-112469114	ENSG00000145362	Background	657.924	9.36178
chr4:113924505-113930127	ENSG00000145349	Background	450.671	8.81593
chr4:113924505-113930127	ENSG00000180801	Background	11.0221	3.46232
chr4:114747656-114751622	ENSG00000174607	NMF_13	49.6493	5.6337
chr4:114747656-114751622	ENSG00000138653	NMF_13	338.445	8.40278
chr4:124473094-124476102	ENSG00000151458	Background	78.5463	6.29547
chr4:133604906-133608675	ENSG00000138650	Background	14.4925	3.85723
chr4:139444411-139447659	ENSG00000151014	NMF_13	95.5383	6.57801
chr4:139444411-139447659	ENSG00000109381	NMF_13	301.86	8.23773
chr4:139444411-139447659	ENSG00000137463	NMF_13	3.98502	1.99459
chr4:139444411-139447659	ENSG00000109390	NMF_13	73.5383	6.20042
chr4:139444411-139447659	ENSG00000164134	NMF_13	118.872	6.89326
chr4:139444411-139447659	ENSG00000172007	NMF_13	22.3211	4.48034
chr4:139444411-139447659	ENSG00000145391	NMF_13	60.6107	5.9215
chr4:139444411-139447659	ENSG00000085871	NMF_13	174.316	7.44556
chr4:145028529-145034139	ENSG00000164161	Background	41.3702	5.37052
chr4:145028529-145034139	ENSG00000164162	Background	69.1327	6.1113
chr4:145028529-145034139	ENSG00000164163	Background	57.9485	5.8567
chr4:145028529-145034139	ENSG00000164164	Background	57.8393	5.85398
chr4:145028529-145034139	ENSG00000170365	Background	89.6792	6.4867
chr4:156489143-156491681	ENSG00000145431	NMF_13	148.763	7.21687
chr4:157404728-157408197	ENSG00000145431	Background	148.763	7.21687
chr4:157404728-157408197	ENSG00000109738	Background	113.888	6.83147
chr4:157404728-157408197	ENSG00000120251	Background	1145.32	10.1615
chr4:157730557-157734156	ENSG00000164125	NMF_13	10.7479	3.42598
chr4:157730557-157734156	ENSG00000164124	NMF_13	23.3808	4.54726
chr4:164688362-164692545	ENSG00000248771	Background	11.8473	3.56648
chr4:164688362-164692545	ENSG00000248329	Background	2.67904	1.42172
chr4:164688362-164692545	ENSG00000250486	Background	1.55577	0.637625
chr4:164688362-164692545	ENSG00000183439	Background	2.91337	1.54269
chr4:164688362-164692545	ENSG00000176979	Background	7.4759	2.90225
chr4:164688362-164692545	ENSG00000250374	Background	0.0317304	-4.97799
chr4:164688362-164692545	ENSG00000170088	Background	58.8359	5.87862
chr4:174990585-174993035	ENSG00000164120	Background	2.35857	1.23791
chr4:174990585-174993035	ENSG00000145451	Background	2.56208	1.35732
chr4:174990585-174993035	ENSG00000168594	Background	4.97532	2.31479
chr5:3948100-3953766	ENSG00000170549	Background	7.12347	2.83258
chr5:10717681-10720094	ENSG00000150756	Background	33.4153	5.06244
chr5:10717681-10720094	ENSG00000150753	Background	103.236	6.6898
chr5:10717681-10720094	ENSG00000164237	Background	83.0812	6.37645
chr5:10717681-10720094	ENSG00000145495	Background	458.31	8.84018
chr5:10717681-10720094	ENSG00000145491	Background	2.08	1.05658
chr5:10717681-10720094	ENSG00000164236	Background	4.07764	2.02774
chr5:10717681-10720094	ENSG00000112977	Background	78.3159	6.29123
chr5:15058413-15064015	ENSG00000145569	Background	12.8441	3.68304
chr5:15058413-15064015	ENSG00000154124	Background	21.6158	4.43401
chr5:15058413-15064015	ENSG00000154122	Background	148.53	7.21461
chr5:15058413-15064015	ENSG00000183580	Background	486.624	8.92666
chr5:19756021-19761585	ENSG00000145526	Background	558.613	9.1257
chr5:26561122-26562211	ENSG00000113100	Background	6.85513	2.77718
chr5:26769218-26774181	ENSG00000113100	Background	6.85513	2.77718
chr5:27514542-27520169	ENSG00000113100	Background	6.85513	2.77718
chr5:32287596-32293169	ENSG00000113384	Background	54.3468	5.76412
chr5:32287596-32293169	ENSG00000150712	Background	44.7556	5.48399
chr5:32287596-32293169	ENSG00000056097	Background	179.865	7.49077
chr5:32287596-32293169	ENSG00000113387	Background	142.69	7.15674
chr5:32287596-32293169	ENSG00000113389	Background	2.12144	1.08504
chr5:34379030-34383053	ENSG00000151388	Background	30.8549	4.94743
chr5:34379030-34383053	ENSG00000164175	Background	3.51803	1.81477
chr5:34379030-34383053	ENSG00000242110	Background	0.159317	-2.65002
chr5:34379030-34383053	ENSG00000273294	Background	192.699	7.5902
chr5:34379030-34383053	ENSG00000039560	Background	68.0097	6.08767
chr5:34379030-34383053	ENSG00000205838	Background	6.87197	2.78072
chr5:37266873-37269079	ENSG00000164190	Background	368.609	8.52595
chr5:37266873-37269079	ENSG00000197603	Background	140.734	7.13683
chr5:37266873-37269079	ENSG00000113569	Background	50.3552	5.65407
chr5:37266873-37269079	ENSG00000082068	Background	197.831	7.62812
chr5:37795415-37798233	ENSG00000113569	Background	50.3552	5.65407
chr5:37795415-37798233	ENSG00000082068	Background	197.831	7.62812
chr5:37795415-37798233	ENSG00000168621	Background	0.784284	-0.350552
chr5:37795415-37798233	ENSG00000164318	Background	6.52694	2.70641
chr5:41659425-41665043	ENSG00000039537	Background	7.08019	2.82379
chr5:41659425-41665043	ENSG00000182836	Background	90.8867	6.506
chr5:41659425-41665043	ENSG00000083720	Background	45.9594	5.52229
chr5:41659425-41665043	ENSG00000205765	Background	18.2698	4.19139
chr5:41659425-41665043	ENSG00000151876	Background	4.38263	2.1318
chr5:41994051-41998672	ENSG00000182836	Background	90.8867	6.506
chr5:41994051-41998672	ENSG00000083720	Background	45.9594	5.52229
chr5:41994051-41998672	ENSG00000205765	Background	18.2698	4.19139
chr5:41994051-41998672	ENSG00000151876	Background	4.38263	2.1318
chr5:41994051-41998672	ENSG00000112964	Background	36.5131	5.19034
chr5:61908556-61913030	ENSG00000068796	Background	167.397	7.38713
chr5:61908556-61913030	ENSG00000086189	Background	11.4266	3.51433
chr5:61908556-61913030	ENSG00000086200	Background	39.7607	5.31327
chr5:62102781-62108274	ENSG00000068796	Background	167.397	7.38713
chr5:62102781-62108274	ENSG00000086189	Background	11.4266	3.51433
chr5:62102781-62108274	ENSG00000086200	Background	39.7607	5.31327
chr5:65487355-65491213	ENSG00000049192	Background	80.4919	6.33077
chr5:65487355-65491213	ENSG00000123219	Background	14.4106	3.84906
chr5:65487355-65491213	ENSG00000113593	Background	48.423	5.59762
chr5:65487355-65491213	ENSG00000113595	Background	51.7553	5.69364
chr5:65487355-65491213	ENSG00000113597	Background	61.2636	5.93696
chr5:65487355-65491213	ENSG00000197860	Background	105.153	6.71635
chr5:65487355-65491213	ENSG00000123213	Background	106.587	6.73589
chr5:65487355-65491213	ENSG00000112851	Background	160.718	7.32839
chr5:71896878-71902482	ENSG00000145734	Background	101.791	6.66947
chr5:71896878-71902482	ENSG00000131844	Background	20.6206	4.36602
chr5:71896878-71902482	ENSG00000131711	Background	1778.61	10.7965
chr5:71896878-71902482	ENSG00000113048	Background	60.8482	5.92714
chr5:71896878-71902482	ENSG00000049883	Background	11.8425	3.5659
chr5:74787011-74788423	ENSG00000171617	Background	27.8347	4.79881
chr5:74787011-74788423	ENSG00000049860	Background	24.4556	4.61209
chr5:74787011-74788423	ENSG00000164347	Background	42.1449	5.39728
chr5:74787011-74788423	ENSG00000164346	Background	59.6948	5.89953
chr5:74787011-74788423	ENSG00000198780	Background	18.2021	4.18603
chr5:74787011-74788423	ENSG00000145700	Background	4.11944	2.04245
chr5:86455348-86460152	ENSG00000127184	Background	252.936	7.98263
chr5:87589461-87595111	ENSG00000145715	Background	372.018	8.53923
chr5:87589461-87595111	ENSG00000134480	Background	54.1868	5.75987
chr5:110204111-110208770	ENSG00000186952	Background	80.7053	6.33459
chr5:115725503-115730967	ENSG00000164219	Background	40.7377	5.34829
chr5:115725503-115730967	ENSG00000164221	Background	62.0281	5.95485
chr5:115725503-115730967	ENSG00000145780	Background	40.7553	5.34892
chr5:115725503-115730967	ENSG00000251201	Background	8.24798	3.04404
chr5:115725503-115730967	ENSG00000134970	Background	1.09905	0.136258
chr5:115725503-115730967	ENSG00000129596	Background	35.7456	5.15969
chr5:115725503-115730967	ENSG00000145782	Background	55.9412	5.80584
chr5:115725503-115730967	ENSG00000177879	Background	142.872	7.15858
chr5:115725503-115730967	ENSG00000172901	Background	1.38492	0.469803
chr5:115725503-115730967	ENSG00000145781	Background	95.3619	6.57534
chr5:120210839-120215391	ENSG00000184838	Background	5.95773	2.57476
chr5:122971455-122975074	ENSG00000205302	Background	101.65	6.66746
chr5:122971455-122975074	ENSG00000064652	Background	53.5174	5.74194
chr5:122971455-122975074	ENSG00000168938	Background	0.448173	-1.15787
chr5:122971455-122975074	ENSG00000061455	Background	3.72794	1.89838
chr5:122971455-122975074	ENSG00000168944	Background	31.5242	4.97839
chr5:127675078-127680151	ENSG00000145794	Background	11.589	3.53468
chr5:127675078-127680151	ENSG00000164244	Background	39.3491	5.29826
chr5:127675078-127680151	ENSG00000205279	Background	1.27078	0.345713
chr5:127675078-127680151	ENSG00000230561	Background	18.3491	4.19764
chr5:127675078-127680151	ENSG00000064651	Background	95.4276	6.57633
chr5:128632518-128635321	ENSG00000138829	Background	25.4295	4.66843
chr5:128632518-128635321	ENSG00000113396	Background	19.7135	4.30111
chr5:128632518-128635321	ENSG00000066583	Background	6.99006	2.8053
chr5:140906221-140911890	ENSG00000213523	Background	29.4738	4.88136
chr5:140906221-140911890	ENSG00000113108	Background	17.8973	4.16167
chr5:140906221-140911890	ENSG00000176087	Background	6.59298	2.72093
chr5:140906221-140911890	ENSG00000170458	Background	1.21451	0.280375
chr5:140906221-140911890	ENSG00000113119	Background	2.91791	1.54494
chr5:140906221-140911890	ENSG00000131495	Background	44.3492	5.47084
chr5:140906221-140911890	ENSG00000113141	Background	54.7709	5.77534
chr5:140906221-140911890	ENSG00000120314	Background	12.6751	3.66392
chr5:140906221-140911890	ENSG00000256453	Background	4.82228	2.26972
chr5:140906221-140911890	ENSG00000170445	Background	42.3039	5.40272
chr5:140906221-140911890	ENSG00000112855	Background	12.4473	3.63777
chr5:140906221-140911890	ENSG00000146007	Background	44.4742	5.4749
chr5:140906221-140911890	ENSG00000204970	Background	7.74544	2.95335
chr5:140906221-140911890	ENSG00000112852	Background	12.7769	3.67547
chr5:140906221-140911890	ENSG00000113205	Background	5.66337	2.50166
chr5:140906221-140911890	ENSG00000081818	Background	10.3746	3.37499
chr5:140906221-140911890	ENSG00000113209	Background	8.56771	3.09891
chr5:140906221-140911890	ENSG00000113211	Background	5.47406	2.45261
chr5:140906221-140911890	ENSG00000113212	Background	5.19324	2.37664
chr5:140906221-140911890	ENSG00000120322	Background	0.173042	-2.5308
chr5:140906221-140911890	ENSG00000272674	Background	0.3298	-1.60034
chr5:140906221-140911890	ENSG00000279068	Background	0.995542	-0.00644652
chr5:140906221-140911890	ENSG00000177839	Background	11.3349	3.5027
chr5:140906221-140911890	ENSG00000120324	Background	13.9518	3.80238
chr5:140906221-140911890	ENSG00000197479	Background	4.48275	2.16438
chr5:140906221-140911890	ENSG00000120328	Background	5.76498	2.52732
chr5:140906221-140911890	ENSG00000187372	Background	4.3359	2.11633
chr5:140906221-140911890	ENSG00000120327	Background	3.7689	1.91414
chr5:140906221-140911890	ENSG00000279983	Background	29.4122	4.87834
chr5:140906221-140911890	ENSG00000113248	Background	11.6681	3.54449
chr5:140906221-140911890	ENSG00000178913	Background	127.367	6.99285
chr5:140906221-140911890	ENSG00000204956	Background	5.21409	2.38242
chr5:150872210-150877163	ENSG00000019582	Background	0.667684	-0.582764
chr5:150872210-150877163	ENSG00000164587	Background	389.614	8.6059
chr5:150872210-150877163	ENSG00000070614	Background	20.0858	4.32811
chr5:150872210-150877163	ENSG00000171992	Background	0.503415	-0.990181
chr5:150872210-150877163	ENSG00000164591	Background	2.6143	1.38642
chr5:150872210-150877163	ENSG00000086589	Background	27.028	4.75638
chr5:150872210-150877163	ENSG00000132912	Background	86.1887	6.42943
chr5:150872210-150877163	ENSG00000256235	Background	0.292157	-1.77518
chr5:150872210-150877163	ENSG00000237693	Background	3.65479	1.86979
chr5:150872210-150877163	ENSG00000145908	Background	35.344	5.14339
chr5:150872210-150877163	ENSG00000211445	Background	1.10078	0.13853
chr5:150872210-150877163	ENSG00000145901	Background	11.886	3.57119
chr5:150872210-150877163	ENSG00000197043	Background	46.1167	5.52722
chr5:150872210-150877163	ENSG00000198624	Background	9.26605	3.21195
chr5:150872210-150877163	ENSG00000196743	Background	7.12679	2.83325
chr5:150872210-150877163	ENSG00000186334	Background	0.188755	-2.40542
chr5:150872210-150877163	ENSG00000186335	Background	2.02501	1.01793
chr5:159234176-159236421	ENSG00000164330	Background	1501.74	10.5524
chr5:159234176-159236421	ENSG00000145860	Background	154.768	7.27396
chr5:159234176-159236421	ENSG00000164332	Background	16.6851	4.06049
chr5:160990660-160995302	ENSG00000118322	Background	20.0962	4.32885
chr6:2303022-2307120	ENSG00000145949	Background	9.08082	3.18282
chr6:2303022-2307120	ENSG00000124535	Background	30.8761	4.94842
chr6:8403839-8409396	ENSG00000259040	Background	14.2973	3.83767
chr6:8403839-8409396	ENSG00000265818	Background	0.335378	-1.57614
chr6:8403839-8409396	ENSG00000124802	Background	0.0317304	-4.97799
chr6:8403839-8409396	ENSG00000124786	Background	22.9077	4.51776
chr6:19401579-19406518	ENSG00000172201	Background	16.9341	4.08186
chr6:27634031-27635686	ENSG00000276180	Background	1.4379	0.523959
chr6:27634031-27635686	ENSG00000197903	Background	0.667684	-0.582764
chr6:27634031-27635686	ENSG00000274997	Background	1.30065	0.379231
chr6:27634031-27635686	ENSG00000158553	Background	4.45408	2.15513
chr6:27634031-27635686	ENSG00000124613	Background	5.65454	2.49941
chr6:27634031-27635686	ENSG00000096654	Background	12.2656	3.61655
chr6:27634031-27635686	ENSG00000185130	Background	0.60401	-0.727355
chr6:27634031-27635686	ENSG00000196747	Background	0.335378	-1.57614
chr6:27634031-27635686	ENSG00000278828	Background	7.33582	2.87496
chr6:27634031-27635686	ENSG00000276368	Background	0.0317304	-4.97799
chr6:27634031-27635686	ENSG00000273703	Background	1.57416	0.654583
chr6:27634031-27635686	ENSG00000197238	Background	5.13331	2.35989
chr6:27634031-27635686	ENSG00000273542	Background	0.144613	-2.78973
chr6:27634031-27635686	ENSG00000233822	Background	19.3504	4.27429
chr6:27634031-27635686	ENSG00000275221	Background	4.70016	2.23271
chr6:27634031-27635686	ENSG00000184357	Background	1.78555	0.836371
chr6:27634031-27635686	ENSG00000275379	Background	0.502494	-0.99282
chr6:27634031-27635686	ENSG00000275126	Background	0.118342	-3.07896
chr6:27634031-27635686	ENSG00000197153	Background	3.57419	1.83762
chr6:27634031-27635686	ENSG00000278677	Background	0.798988	-0.323754
chr6:27634031-27635686	ENSG00000274641	Background	0.305941	-1.70868
chr6:27634031-27635686	ENSG00000197279	Background	1.24134	0.311901
chr6:27634031-27635686	ENSG00000196812	Background	8.01532	3.00276
chr6:30967808-30971424	ENSG00000204592	Background	8.47048	3.08244
chr6:30967808-30971424	ENSG00000204590	Background	20.0648	4.3266
chr6:30967808-30971424	ENSG00000204576	Background	13.8142	3.78808
chr6:30967808-30971424	ENSG00000204574	Background	24.9763	4.64249
chr6:30967808-30971424	ENSG00000204569	Background	66.3296	6.05158
chr6:30967808-30971424	ENSG00000204568	Background	28.6338	4.83965
chr6:30967808-30971424	ENSG00000137343	Background	86.739	6.43861
chr6:30967808-30971424	ENSG00000204564	Background	12.2094	3.60993
chr6:30967808-30971424	ENSG00000204560	Background	14.3986	3.84786
chr6:30967808-30971424	ENSG00000146112	Background	34.5282	5.1097
chr6:30967808-30971424	ENSG00000137404	Background	7.73435	2.95128
chr6:30967808-30971424	ENSG00000137337	Background	35.9875	5.16942
chr6:30967808-30971424	ENSG00000196230	Background	721.275	9.4944
chr6:30967808-30971424	ENSG00000137312	Background	88.2555	6.46362
chr6:30967808-30971424	ENSG00000137331	Background	1.01319	0.0189004
chr6:30967808-30971424	ENSG00000204580	Background	50.7992	5.66673
chr6:30967808-30971424	ENSG00000213780	Background	0.0611677	-4.03109
chr6:30967808-30971424	ENSG00000137411	Background	13.112	3.71282
chr6:30967808-30971424	ENSG00000196260	Background	0.159317	-2.65002
chr6:30967808-30971424	ENSG00000168631	Background	0.418824	-1.25558
chr6:30967808-30971424	ENSG00000261272	Background	1.37418	0.458573
chr6:30967808-30971424	ENSG00000204540	Background	0.777625	-0.362853
chr6:30967808-30971424	ENSG00000204539	Background	1.94114	0.956907
chr6:30967808-30971424	ENSG00000204536	Background	4.05632	2.02017
chr6:30967808-30971424	ENSG00000137310	Background	4.86874	2.28355
chr6:30967808-30971424	ENSG00000204531	Background	3.188	1.67265
chr6:30967808-30971424	ENSG00000204525	Background	28.2006	4.81766
chr6:30967808-30971424	ENSG00000234745	Background	27.5313	4.783
chr6:30967808-30971424	ENSG00000204520	Background	0.173042	-2.5308
chr6:31429886-31435550	ENSG00000168631	Background	0.418824	-1.25558
chr6:31429886-31435550	ENSG00000261272	Background	1.37418	0.458573
chr6:31429886-31435550	ENSG00000204540	Background	0.777625	-0.362853
chr6:31429886-31435550	ENSG00000204539	Background	1.94114	0.956907
chr6:31429886-31435550	ENSG00000204536	Background	4.05632	2.02017
chr6:31429886-31435550	ENSG00000137310	Background	4.86874	2.28355
chr6:31429886-31435550	ENSG00000204531	Background	3.188	1.67265
chr6:31429886-31435550	ENSG00000204525	Background	28.2006	4.81766
chr6:31429886-31435550	ENSG00000234745	Background	27.5313	4.783
chr6:31429886-31435550	ENSG00000204520	Background	0.173042	-2.5308
chr6:31429886-31435550	ENSG00000204516	Background	1.05849	0.0820135
chr6:31429886-31435550	ENSG00000254870	Background	0.118342	-3.07896
chr6:31429886-31435550	ENSG00000213760	Background	1.10298	0.141412
chr6:31429886-31435550	ENSG00000204498	Background	20.7526	4.37522
chr6:31429886-31435550	ENSG00000226979	Background	1.09905	0.136258
chr6:31429886-31435550	ENSG00000227507	Background	0.8856	-0.175273
chr6:31429886-31435550	ENSG00000204475	Background	0.0317304	-4.97799
chr6:31429886-31435550	ENSG00000204472	Background	0.448173	-1.15787
chr6:31429886-31435550	ENSG00000204469	Background	53.8797	5.75167
chr6:31429886-31435550	ENSG00000204463	Background	44.9038	5.48876
chr6:31429886-31435550	ENSG00000204444	Background	0.904224	-0.145247
chr6:31429886-31435550	ENSG00000204439	Background	7.32496	2.87282
chr6:31429886-31435550	ENSG00000204438	Background	19.8202	4.3089
chr6:31429886-31435550	ENSG00000204435	Background	0.0611677	-4.03109
chr6:31429886-31435550	ENSG00000240053	Background	0.118342	-3.07896
chr6:31429886-31435550	ENSG00000204428	Background	14.3278	3.84075
chr6:31429886-31435550	ENSG00000204422	Background	3.58418	1.84164
chr6:31429886-31435550	ENSG00000250641	Background	4.76314	2.25191
chr6:31429886-31435550	ENSG00000204420	Background	6.65387	2.73419
chr6:31429886-31435550	ENSG00000204421	Background	1.96386	0.973695
chr6:31429886-31435550	ENSG00000213722	Background	326.491	8.3509
chr6:31429886-31435550	ENSG00000213719	Background	55.553	5.79579
chr6:31429886-31435550	ENSG00000204396	Background	0.335378	-1.57614
chr6:31429886-31435550	ENSG00000204394	Background	25.9536	4.69786
chr6:31429886-31435550	ENSG00000204392	Background	49.6975	5.6351
chr6:31429886-31435550	ENSG00000204390	Background	2.33695	1.22462
chr6:31429886-31435550	ENSG00000204389	Background	212.315	7.73007
chr6:31429886-31435550	ENSG00000204388	Background	100.656	6.65328
chr6:31429886-31435550	ENSG00000204387	Background	52.6511	5.71839
chr6:31429886-31435550	ENSG00000204386	Background	13.3099	3.73443
chr6:31429886-31435550	ENSG00000204385	Background	1.1728	0.229956
chr6:31429886-31435550	ENSG00000204371	Background	44.1109	5.46306
chr6:31429886-31435550	ENSG00000166278	Background	9.18295	3.19896
chr6:31429886-31435550	ENSG00000204366	Background	1.09706	0.133639
chr6:47178328-47181671	ENSG00000180113	Background	5.4608	2.44911
chr6:47178328-47181671	ENSG00000146070	Background	0.923413	-0.114953
chr6:47178328-47181671	ENSG00000230062	Background	0.0317304	-4.97799
chr6:47178328-47181671	ENSG00000112818	Background	0.305941	-1.70868
chr6:47178328-47181671	ENSG00000069122	Background	31.9815	4.99917
chr6:47178328-47181671	ENSG00000153292	Background	0.630081	-0.66639
chr6:47178328-47181671	ENSG00000146072	Background	18.4331	4.20423
chr6:47178328-47181671	ENSG00000198087	Background	64.4475	6.01005
chr6:47178328-47181671	ENSG00000164393	Background	0.118342	-3.07896
chr6:51052229-51057626	ENSG00000008197	Background	0.306861	-1.70434
chr6:51052229-51057626	ENSG00000008196	Background	7.09739	2.82729
chr6:55624104-55627500	ENSG00000187871	Background	4.5169	2.17533
chr6:55624104-55627500	ENSG00000146151	Background	82.3075	6.36295
chr6:55624104-55627500	ENSG00000112175	Background	19.6178	4.29409
chr6:55624104-55627500	ENSG00000124749	Background	34.3871	5.1038
chr6:62119039-62122755	ENSG00000112232	Background	48.0046	5.5851
chr6:63132742-63138344	ENSG00000198225	Background	5.49203	2.45734
chr6:63132742-63138344	ENSG00000146166	Background	0.335378	-1.57614
chr6:63132742-63138344	ENSG00000112245	Background	46.0586	5.5254
chr6:68134512-68140135	ENSG00000135298	Background	2772.8	11.4371
chr6:68354496-68355707	ENSG00000135298	Background	2772.8	11.4371
chr6:68605114-68609291	ENSG00000135298	Background	2772.8	11.4371
chr6:72190511-72192769	ENSG00000079841	Background	538.111	9.07176
chr6:72190511-72192769	ENSG00000185760	Background	35.843	5.16362
chr6:77237233-77238571	ENSG00000269964	Background	3.8071	1.92869
chr6:77593211-77595076	ENSG00000269964	Background	3.8071	1.92869
chr6:80386437-80390763	ENSG00000118402	Background	46.258	5.53163
chr6:80386437-80390763	ENSG00000112742	Background	4.85045	2.27812
chr6:80386437-80390763	ENSG00000083123	Background	73.1857	6.19349
chr6:81884816-81887710	ENSG00000112773	Background	32.8531	5.03796
chr6:81884816-81887710	ENSG00000005700	Background	97.6087	6.60894
chr6:81884816-81887710	ENSG00000146242	Background	3.52663	1.81829
chr6:83010975-83016556	ENSG00000118420	Background	73.7686	6.20494
chr6:83010975-83016556	ENSG00000083097	Background	129.377	7.01544
chr6:83010975-83016556	ENSG00000013375	Background	46.7023	5.54542
chr6:83010975-83016556	ENSG00000013392	Background	3.91768	1.97
chr6:83010975-83016556	ENSG00000065833	Background	27.6375	4.78855
chr6:83010975-83016556	ENSG00000146250	Background	2.0482	1.03435
chr6:83359221-83364004	ENSG00000118420	Background	73.7686	6.20494
chr6:83359221-83364004	ENSG00000083097	Background	129.377	7.01544
chr6:83359221-83364004	ENSG00000013375	Background	46.7023	5.54542
chr6:83359221-83364004	ENSG00000013392	Background	3.91768	1.97
chr6:83359221-83364004	ENSG00000065833	Background	27.6375	4.78855
chr6:83359221-83364004	ENSG00000146250	Background	2.0482	1.03435
chr6:83359221-83364004	ENSG00000065609	Background	290.393	8.18186
chr6:83359221-83364004	ENSG00000203877	Background	20.7775	4.37695
chr6:83359221-83364004	ENSG00000065615	Background	64.1867	6.0042
chr6:93661188-93664519	ENSG00000135333	Background	194.216	7.60152
chr6:105217493-105222766	ENSG00000085382	NMF_13	99.9814	6.64359
chr6:105217493-105222766	ENSG00000187772	NMF_13	8.88659	3.15163
chr6:105217493-105222766	ENSG00000112276	NMF_13	5.84295	2.5467
chr6:105217493-105222766	ENSG00000132429	NMF_13	1.27078	0.345713
chr6:105217493-105222766	ENSG00000085377	NMF_13	73.8186	6.20591
chr6:121192125-121197766	ENSG00000146350	Background	121.114	6.92022
chr6:121192125-121197766	ENSG00000152661	Background	4.06135	2.02196
chr6:121216860-121217381	ENSG00000146350	Background	121.114	6.92022
chr6:121216860-121217381	ENSG00000152661	Background	4.06135	2.02196
chr6:122594505-122599931	ENSG00000025156	Background	56.1901	5.81224
chr6:122594505-122599931	ENSG00000111897	Background	198.952	7.63628
chr6:122594505-122599931	ENSG00000135549	Background	17.7962	4.1535
chr6:122594505-122599931	ENSG00000164434	Background	87.5157	6.45147
chr6:122594505-122599931	ENSG00000172594	Background	21.1121	4.4
chr6:122594505-122599931	ENSG00000146352	Background	264.037	8.0446
chr6:123794686-123799159	ENSG00000186439	Background	12.6596	3.66216
chr6:123794686-123799159	ENSG00000188580	Background	211.552	7.72487
chr6:133558918-133561510	ENSG00000112319	Background	9.78352	3.29035
chr6:133558918-133561510	ENSG00000028839	Background	51.5232	5.68715
chr6:133558918-133561510	ENSG00000146411	Background	1.85789	0.893668
chr6:133655961-133659490	ENSG00000112319	Background	9.78352	3.29035
chr6:133655961-133659490	ENSG00000028839	Background	51.5232	5.68715
chr6:133655961-133659490	ENSG00000146411	Background	1.85789	0.893668
chr6:141654483-141656654	ENSG00000135577	Background	1.26975	0.344547
chr6:141654483-141656654	ENSG00000203733	Background	0.0317304	-4.97799
chr6:141654483-141656654	ENSG00000009844	Background	53.0544	5.7294
chr6:143869286-143872542	ENSG00000189007	Background	9.0261	3.1741
chr6:143869286-143872542	ENSG00000034693	Background	45.9017	5.52048
chr6:143869286-143872542	ENSG00000001036	Background	9.76803	3.28807
chr6:143869286-143872542	ENSG00000112419	Background	31.5215	4.97826
chr6:143869286-143872542	ENSG00000257065	Background	0.0611677	-4.03109
chr6:143869286-143872542	ENSG00000135521	Background	3.09321	1.6291
chr6:143869286-143872542	ENSG00000280148	Background	0.0317304	-4.97799
chr6:143869286-143872542	ENSG00000118495	Background	23.3768	4.54701
chr6:143869286-143872542	ENSG00000169976	Background	37.4149	5.22554
chr6:143869286-143872542	ENSG00000135604	Background	1.32795	0.409205
chr6:143869286-143872542	ENSG00000152818	Background	51.9752	5.69975
chr6:145570255-145575892	ENSG00000112425	Background	48.8628	5.61067
chr6:145570255-145575892	ENSG00000118496	Background	24.7113	4.6271
chr6:145570255-145575892	ENSG00000146414	Background	147.023	7.1999
chr6:145570255-145575892	ENSG00000152822	Background	166.943	7.38321
chr6:152038938-152044388	ENSG00000091831	Background	31.5407	4.97914
chr6:159367659-159371341	ENSG00000130363	Background	46.6273	5.5431
chr6:159367659-159371341	ENSG00000164691	Background	3.75159	1.9075
chr6:159367659-159371341	ENSG00000164694	Background	3.67836	1.87906
chr6:159367659-159371341	ENSG00000112096	Background	242.149	7.91975
chr6:159367659-159371341	ENSG00000146457	Background	148.327	7.21264
chr6:159367659-159371341	ENSG00000120437	Background	50.3025	5.65256
chr6:159367659-159371341	ENSG00000120438	Background	115.959	6.85747
chr6:159367659-159371341	ENSG00000112110	Background	42.4871	5.40895
chr6:159367659-159371341	ENSG00000146453	Background	0.245929	-2.02368
chr6:160501907-160505098	ENSG00000175003	Background	0.581072	-0.783212
chr6:160501907-160505098	ENSG00000112499	Background	8.28296	3.05015
chr6:160501907-160505098	ENSG00000146477	Background	2.53007	1.33918
chr6:160501907-160505098	ENSG00000198670	Background	1.4379	0.523959
chr6:160501907-160505098	ENSG00000122194	Background	2.21673	1.14843
chr6:160501907-160505098	ENSG00000085511	Background	61.2847	5.93745
chr6:160654816-160657405	ENSG00000112499	Background	8.28296	3.05015
chr6:160654816-160657405	ENSG00000146477	Background	2.53007	1.33918
chr6:160654816-160657405	ENSG00000198670	Background	1.4379	0.523959
chr6:160654816-160657405	ENSG00000122194	Background	2.21673	1.14843
chr6:160654816-160657405	ENSG00000085511	Background	61.2847	5.93745
chr6:164808870-164813749	ENSG00000112539	Background	0.0611677	-4.03109
chr6:165524254-165529351	ENSG00000112539	Background	0.0611677	-4.03109
chr6:165524254-165529351	ENSG00000112541	Background	227.356	7.82881
chr6:168770536-168771939	ENSG00000164488	Background	1.91045	0.933912
chr6:168770536-168771939	ENSG00000112562	Background	5.15806	2.36683
chr6:168770536-168771939	ENSG00000186340	Background	1.81969	0.86369
chr6:169099146-169101954	ENSG00000186340	Background	1.81969	0.86369
chr7:7722257-7726231	ENSG00000215018	Background	13.3218	3.73572
chr7:7722257-7726231	ENSG00000164654	Background	28.9004	4.85302
chr7:7722257-7726231	ENSG00000219545	Background	86.7071	6.43808
chr7:7722257-7726231	ENSG00000106399	Background	23.3437	4.54496
chr7:7722257-7726231	ENSG00000106415	Background	350.297	8.45243
chr7:11594341-11598567	ENSG00000005108	Background	670.916	9.38999
chr7:26997074-27002457	ENSG00000005020	Background	27.0125	4.75556
chr7:26997074-27002457	ENSG00000105996	Background	0.0317304	-4.97799
chr7:26997074-27002457	ENSG00000105997	Background	0.418824	-1.25558
chr7:26997074-27002457	ENSG00000106038	Background	0.784284	-0.350552
chr7:45545744-45547623	ENSG00000136274	Background	25.1532	4.65267
chr7:45545744-45547623	ENSG00000136270	Background	21.6077	4.43347
chr7:45545744-45547623	ENSG00000122679	Background	0.393473	-1.34566
chr7:45545744-45547623	ENSG00000164742	Background	96.4417	6.59158
chr7:45545744-45547623	ENSG00000283247	Background	0.566367	-0.82019
chr7:45545744-45547623	ENSG00000146674	Background	0.245929	-2.02368
chr7:54122323-54127942	ENSG00000170419	Background	44.5162	5.47626
chr7:54949120-54952355	ENSG00000170419	Background	44.5162	5.47626
chr7:54949120-54952355	ENSG00000132432	Background	89.0999	6.47735
chr7:54949120-54952355	ENSG00000146648	Background	193.531	7.59642
chr7:54949120-54952355	ENSG00000132434	Background	100.254	6.64751
chr7:81276084-81280306	ENSG00000075223	Background	133.533	7.06105
chr7:81276084-81280306	ENSG00000019991	Background	3.61864	1.85545
chr7:87278707-87284372	ENSG00000164659	NMF_13	160.112	7.32294
chr7:87278707-87284372	ENSG00000135164	NMF_13	147.923	7.2087
chr7:87278707-87284372	ENSG00000135185	NMF_13	39.7091	5.3114
chr7:87278707-87284372	ENSG00000005469	NMF_13	18.5287	4.21169
chr7:87278707-87284372	ENSG00000005471	NMF_13	10.7123	3.4212
chr7:87278707-87284372	ENSG00000085563	NMF_13	65.0739	6.02401
chr7:87278707-87284372	ENSG00000105784	NMF_13	195.367	7.61004
chr7:88380604-88384037	ENSG00000008277	Background	315.842	8.30306
chr7:88380604-88384037	ENSG00000075142	Background	117.369	6.8749
chr7:88380604-88384037	ENSG00000127954	Background	2.48727	1.31457
chr7:88380604-88384037	ENSG00000182348	Background	56.1587	5.81144
chr7:104689020-104691777	ENSG00000164815	Background	66.3221	6.05142
chr7:104689020-104691777	ENSG00000187416	Background	43.0644	5.42843
chr7:104689020-104691777	ENSG00000005483	Background	476.878	8.89748
chr7:104689020-104691777	ENSG00000135250	Background	351.726	8.45831
chr7:107732828-107736664	ENSG00000172209	Background	5.54575	2.47138
chr7:107732828-107736664	ENSG00000164597	Background	147.363	7.20323
chr7:107732828-107736664	ENSG00000105865	Background	16.6219	4.05502
chr7:107732828-107736664	ENSG00000075790	Background	42.9417	5.42431
chr7:107732828-107736664	ENSG00000091137	Background	7.62529	2.93079
chr7:107732828-107736664	ENSG00000105879	Background	19.5738	4.29085
chr7:107732828-107736664	ENSG00000091138	Background	4.13437	2.04767
chr7:107732828-107736664	ENSG00000091140	Background	48.0672	5.58698
chr7:107732828-107736664	ENSG00000091136	Background	60.5965	5.92116
chr7:107732828-107736664	ENSG00000091128	Background	11.3002	3.49827
chr7:107732828-107736664	ENSG00000091129	Background	454.987	8.82968
chr7:108672411-108676396	ENSG00000135241	Background	79.6789	6.31613
chr7:108672411-108676396	ENSG00000177683	Background	0.0611677	-4.03109
chr7:108672411-108676396	ENSG00000128590	Background	57.0631	5.83449
chr7:122203020-122208641	ENSG00000106278	Background	77.8875	6.28332
chr7:122203020-122208641	ENSG00000008311	Background	23.8983	4.57884
chr7:124615083-124619168	ENSG00000170775	Background	1.10264	0.140956
chr7:124615083-124619168	ENSG00000275356	Background	0.891508	-0.16568
chr7:124615083-124619168	ENSG00000128513	Background	66.8751	6.0634
chr7:129444646-129450234	ENSG00000064419	Background	99.014	6.62956
chr7:129444646-129450234	ENSG00000230626	Background	0.335378	-1.57614
chr7:129444646-129450234	ENSG00000158457	Background	6.50541	2.70164
chr7:129444646-129450234	ENSG00000128602	Background	79.5394	6.3136
chr7:129444646-129450234	ENSG00000158467	Background	172.834	7.43324
chr7:129444646-129450234	ENSG00000128578	Background	7.48647	2.90429
chr7:129444646-129450234	ENSG00000240204	Background	5.28845	2.40285
chr7:129444646-129450234	ENSG00000106459	Background	76.1936	6.2516
chr7:138251598-138255375	ENSG00000157680	Background	386.624	8.59479
chr7:138251598-138255375	ENSG00000182158	Background	53.8659	5.7513
chr7:138251598-138255375	ENSG00000122787	Background	22.2099	4.47313
chr7:138251598-138255375	ENSG00000122779	Background	221.391	7.79046
chr7:138251598-138255375	ENSG00000157703	Background	17.038	4.09068
chr8:52568419-52569214	ENSG00000147488	Background	716.234	9.48429
chr8:52568419-52569214	ENSG00000196711	Background	1.25507	0.327764
chr8:52568419-52569214	ENSG00000023287	Background	167.649	7.3893
chr8:63320005-63322088	ENSG00000137563	Background	89.9495	6.49104
chr8:63320005-63322088	ENSG00000137561	Background	4.36075	2.12458
chr8:63320005-63322088	ENSG00000185728	Background	54.251	5.76158
chr8:64121661-64127264	ENSG00000180828	Background	90.7341	6.50357
chr8:64121661-64127264	ENSG00000172817	Background	122.773	6.93986
chr8:78156110-78159313	ENSG00000171033	Background	349.774	8.45028
chr8:78183716-78187449	ENSG00000171033	Background	349.774	8.45028
chr8:78183716-78187449	ENSG00000104427	Background	267.832	8.06519
chr8:88769861-88775443	ENSG00000156103	Background	664.042	9.37513
chr8:89449231-89454821	ENSG00000104312	Background	7.64715	2.93492
chr8:89449231-89454821	ENSG00000164823	Background	11.2743	3.49497
chr8:90410387-90414959	ENSG00000104320	Background	32.8275	5.03683
chr8:90410387-90414959	ENSG00000104325	Background	112.709	6.81646
chr8:90410387-90414959	ENSG00000104327	Background	1.91866	0.9401
chr8:90410387-90414959	ENSG00000180694	Background	9.90683	3.30842
chr8:90410387-90414959	ENSG00000123119	Background	4.73458	2.24324
chr8:92765114-92769890	ENSG00000205133	Background	51.5091	5.68675
chr8:94296119-94299517	ENSG00000164951	Background	23.9625	4.58271
chr8:94296119-94299517	ENSG00000079112	Background	2.51055	1.328
chr8:94296119-94299517	ENSG00000164949	Background	0.513669	-0.96109
chr8:94296119-94299517	ENSG00000197275	Background	8.88274	3.151
chr8:94296119-94299517	ENSG00000164944	Background	59.7365	5.90054
chr8:94296119-94299517	ENSG00000104413	Background	3.4692	1.7946
chr8:94296119-94299517	ENSG00000156162	Background	15.9593	3.99633
chr8:100203385-100205732	ENSG00000164919	Background	79.2082	6.30758
chr8:100203385-100205732	ENSG00000132554	Background	11.55	3.52982
chr8:100203385-100205732	ENSG00000156509	Background	0.91382	-0.130019
chr8:100203385-100205732	ENSG00000147669	Background	37.7275	5.23754
chr8:100203385-100205732	ENSG00000104450	Background	21.894	4.45246
chr8:100203385-100205732	ENSG00000034677	Background	111.916	6.80628
chr8:100203385-100205732	ENSG00000186106	Background	51.9998	5.70043
chr8:100203385-100205732	ENSG00000174226	Background	12.0418	3.58998
chr8:109940266-109943518	ENSG00000147654	Background	39.8689	5.31719
chr8:109940266-109943518	ENSG00000147642	Background	50.3132	5.65287
chr8:109940266-109943518	ENSG00000164794	Background	0.0317304	-4.97799
chr8:131156922-131158710	ENSG00000155897	Background	12.2659	3.61658
chr8:144870575-144871053	ENSG00000173137	Background	13.0522	3.70622
chr8:144870575-144871053	ENSG00000071894	Background	18.708	4.22558
chr8:144870575-144871053	ENSG00000147804	Background	0.245929	-2.02368
chr8:144870575-144871053	ENSG00000160948	Background	104.346	6.70523
chr8:144870575-144871053	ENSG00000160949	Background	18.5311	4.21188
chr8:144870575-144871053	ENSG00000187954	Background	53.3796	5.73822
chr8:144870575-144871053	ENSG00000167702	Background	28.3089	4.82319
chr8:144870575-144871053	ENSG00000160972	Background	10.8408	3.43841
chr8:144870575-144871053	ENSG00000167701	Background	1.27078	0.345713
chr8:144870575-144871053	ENSG00000167700	Background	9.30845	3.21854
chr8:144870575-144871053	ENSG00000160957	Background	3.76057	1.91095
chr8:144870575-144871053	ENSG00000160959	Background	8.38777	3.06829
chr8:144870575-144871053	ENSG00000254402	Background	13.5605	3.76134
chr8:144870575-144871053	ENSG00000213563	Background	1.35837	0.441876
chr8:144870575-144871053	ENSG00000147799	Background	21.6517	4.43641
chr8:144870575-144871053	ENSG00000198169	Background	85.6457	6.42031
chr8:144870575-144871053	ENSG00000196378	Background	14.2114	3.82898
chr8:144870575-144871053	ENSG00000161016	Background	351.323	8.45665
chr8:144870575-144871053	ENSG00000197363	Background	3.54466	1.82565
chr8:144870575-144871053	ENSG00000147789	Background	53.4988	5.74143
chr8:144870575-144871053	ENSG00000170619	Background	10.9432	3.45197
chr8:144870575-144871053	ENSG00000196150	Background	45.049	5.49342
chr8:144870575-144871053	ENSG00000170631	Background	16.342	4.03052
chr8:144870575-144871053	ENSG00000182307	Background	31.7018	4.98649
chr9:6099361-6104432	ENSG00000107036	Background	98.1114	6.61635
chr9:6099361-6104432	ENSG00000099219	Background	21.3914	4.41896
chr9:6099361-6104432	ENSG00000120215	Background	1.63258	0.707154
chr9:6099361-6104432	ENSG00000183354	Background	109.546	6.7754
chr9:6099361-6104432	ENSG00000137040	Background	35.0993	5.13337
chr9:6099361-6104432	ENSG00000137033	Background	4.56546	2.19076
chr9:6099361-6104432	ENSG00000147854	Background	118.014	6.88281
chr9:21847595-21850874	ENSG00000264545	Background	4.30742	2.10683
chr9:21847595-21850874	ENSG00000147889	Background	1.69253	0.759184
chr9:21847595-21850874	ENSG00000147883	Background	0.144613	-2.78973
chr9:22833018-22834618	ENSG00000176399	Background	17.0623	4.09274
chr9:26105098-26110708	ENSG00000198680	Background	5.62615	2.49215
chr9:27637579-27643193	ENSG00000120160	NMF_13	1.1514	0.203393
chr9:27637579-27643193	ENSG00000120162	NMF_13	44.4127	5.4729
chr9:27637579-27643193	ENSG00000147894	NMF_13	171.129	7.41894
chr9:85370598-85375737	ENSG00000135049	Background	164.79	7.36448
chr9:100074351-100078175	ENSG00000119508	Background	0.731597	-0.450879
chr9:100074351-100078175	ENSG00000136874	Background	25.3688	4.66499
chr9:100074351-100078175	ENSG00000023318	Background	109.288	6.77199
chr9:100074351-100078175	ENSG00000119509	Background	147.454	7.20412
chr9:100074351-100078175	ENSG00000136891	Background	56.1761	5.81188
chr9:100074351-100078175	ENSG00000066697	Background	6.94698	2.79639
chr9:100074351-100078175	ENSG00000251349	Background	9.25395	3.21007
chr9:106040426-106044033	ENSG00000106692	Background	46.9729	5.55376
chr9:106040426-106044033	ENSG00000186051	Background	0.306861	-1.70434
chr9:106040426-106044033	ENSG00000095209	Background	19.5925	4.29223
chr9:122564041-122565187	ENSG00000175764	Background	136.558	7.09337
chr9:122564041-122565187	ENSG00000119421	Background	37.7777	5.23946
chr9:122564041-122565187	ENSG00000185681	Background	9.50838	3.2492
chr9:122564041-122565187	ENSG00000106852	Background	0.581072	-0.783212
chr9:122564041-122565187	ENSG00000119446	Background	18.4412	4.20486
chr9:122564041-122565187	ENSG00000148187	Background	31.588	4.98131
chr9:122564041-122565187	ENSG00000095303	Background	0.433528	-1.2058
chr9:122564041-122565187	ENSG00000171496	Background	0.306861	-1.70434
chr9:122564041-122565187	ENSG00000136940	Background	47.8419	5.5802
chr9:122564041-122565187	ENSG00000056586	Background	65.4389	6.03208
chr9:122564041-122565187	ENSG00000186130	Background	13.0509	3.70608
chr9:122564041-122565187	ENSG00000171448	Background	14.5972	3.86762
chr9:122564041-122565187	ENSG00000011454	Background	146.495	7.19471
chrX:7976044-7979473	ENSG00000006757	Background	4.13001	2.04614
chrX:9809976-9815382	ENSG00000101849	Background	41.5062	5.37525
chrX:9809976-9815382	ENSG00000101850	Background	5.17999	2.37295
chrX:9809976-9815382	ENSG00000146950	Background	30.0408	4.90885
chrX:9809976-9815382	ENSG00000047644	Background	31.0422	4.95616
chrX:9809976-9815382	ENSG00000073464	Background	20.3725	4.34855
chrX:55615151-55619196	ENSG00000182518	Background	15.6787	3.97073
chrX:55615151-55619196	ENSG00000256045	Background	30.6819	4.93932
chrX:55615151-55619196	ENSG00000158639	Background	0.118342	-3.07896
chrX:55615151-55619196	ENSG00000187601	Background	50.2111	5.64993
chrX:55615151-55619196	ENSG00000247746	Background	3.12229	1.64261
chrX:55615151-55619196	ENSG00000083750	Background	71.2814	6.15545
chrX:56672226-56673584	ENSG00000102349	Background	10.3614	3.37315
chrX:56672226-56673584	ENSG00000188021	Background	43.4107	5.43998
chrX:56672226-56673584	ENSG00000204272	Background	142.436	7.15417
chrX:56672226-56673584	ENSG00000204271	Background	80.7318	6.33507
chrX:56672226-56673584	ENSG00000186787	Background	7.78748	2.96116
chrX:56672226-56673584	ENSG00000147059	Background	1.31273	0.392569
chrX:57044735-57046200	ENSG00000188021	Background	43.4107	5.43998
chrX:57044735-57046200	ENSG00000204272	Background	142.436	7.15417
chrX:57044735-57046200	ENSG00000204271	Background	80.7318	6.33507
chrX:57044735-57046200	ENSG00000186787	Background	7.78748	2.96116
chrX:57044735-57046200	ENSG00000147059	Background	1.31273	0.392569
chrX:57044735-57046200	ENSG00000165591	Background	12.1011	3.59707
chrX:58049680-58051603	ENSG00000198455	Background	4.36635	2.12643
chrX:58049680-58051603	ENSG00000215174	Background	0.0317304	-4.97799
chrX:58049680-58051603	ENSG00000198205	Background	2.04728	1.03371
chrX:63314184-63316507	ENSG00000186767	Background	13.332	3.73682
chrX:63314184-63316507	ENSG00000131089	Background	115.393	6.85041
chrX:63630880-63632976	ENSG00000186767	Background	13.332	3.73682
chrX:63630880-63632976	ENSG00000131089	Background	115.393	6.85041
chrX:64213387-64218966	ENSG00000131089	Background	115.393	6.85041
chrX:64213387-64218966	ENSG00000184675	Background	8.69072	3.11948
chrX:64213387-64218966	ENSG00000198881	Background	0.798988	-0.323754
chrX:64213387-64218966	ENSG00000102043	Background	19.1566	4.25977
chrX:64451254-64454595	ENSG00000184675	Background	8.69072	3.11948
chrX:64451254-64454595	ENSG00000198881	Background	0.798988	-0.323754
chrX:64451254-64454595	ENSG00000102043	Background	19.1566	4.25977
chrX:64627709-64631703	ENSG00000184675	Background	8.69072	3.11948
chrX:64627709-64631703	ENSG00000198881	Background	0.798988	-0.323754
chrX:64627709-64631703	ENSG00000102043	Background	19.1566	4.25977
chrX:64627709-64631703	ENSG00000126970	Background	118.944	6.89414
chrX:64737757-64743413	ENSG00000102043	Background	19.1566	4.25977
chrX:64737757-64743413	ENSG00000126970	Background	118.944	6.89414
chrX:66392928-66396504	ENSG00000155659	Background	1.32795	0.409205
chrX:66392928-66396504	ENSG00000089472	Background	1.62842	0.703469
chrX:66392928-66396504	ENSG00000131080	Background	0.228284	-2.1311
chrX:66481801-66487084	ENSG00000155659	Background	1.32795	0.409205
chrX:66481801-66487084	ENSG00000089472	Background	1.62842	0.703469
chrX:66481801-66487084	ENSG00000131080	Background	0.228284	-2.1311
chrX:66536641-66541316	ENSG00000089472	Background	1.62842	0.703469
chrX:66536641-66541316	ENSG00000131080	Background	0.228284	-2.1311
chrX:67004841-67006544	ENSG00000131080	Background	0.228284	-2.1311
chrX:69865692-69871287	ENSG00000130054	Background	12.9188	3.6914
chrX:69865692-69871287	ENSG00000158813	Background	79.3277	6.30975
chrX:69865692-69871287	ENSG00000147160	Background	1.38889	0.473928
chrX:69865692-69871287	ENSG00000189401	Background	0.305941	-1.70868
chrX:69865692-69871287	ENSG00000089289	Background	58.8182	5.87819
chrX:69865692-69871287	ENSG00000184210	Background	2.60064	1.37887
chrX:69865692-69871287	ENSG00000204195	Background	0.556925	-0.844444
chrX:69865692-69871287	ENSG00000120500	Background	0.60401	-0.727355
chrX:69865692-69871287	ENSG00000120509	Background	14.9254	3.89969
chrX:69865692-69871287	ENSG00000090889	Background	30.643	4.93749
chrX:73045454-73050574	ENSG00000147099	Background	199.853	7.64279
chrX:73045454-73050574	ENSG00000067177	Background	12.5817	3.65325
chrX:73045454-73050574	ENSG00000184911	Background	0.144613	-2.78973
chrX:73045454-73050574	ENSG00000269502	Background	0.433528	-1.2058
chrX:73045454-73050574	ENSG00000184388	Background	0.0317304	-4.97799
chrX:73045454-73050574	ENSG00000186462	Background	21.5432	4.42916
chrX:73166116-73169645	ENSG00000067177	Background	12.5817	3.65325
chrX:73166116-73169645	ENSG00000184911	Background	0.144613	-2.78973
chrX:73166116-73169645	ENSG00000269502	Background	0.433528	-1.2058
chrX:73166116-73169645	ENSG00000184388	Background	0.0317304	-4.97799
chrX:73166116-73169645	ENSG00000186462	Background	21.5432	4.42916
chrX:73166116-73169645	ENSG00000204116	Background	62.1763	5.95829
chrX:75470478-75473681	ENSG00000131269	Background	71.8396	6.16671
chrX:75470478-75473681	ENSG00000094841	Background	12.224	3.61165
chrX:75470478-75473681	ENSG00000102383	Background	62.8338	5.97347
chrX:75470478-75473681	ENSG00000186675	Background	0.291237	-1.77974
chrX:76512303-76517961	ENSG00000102390	Background	24.0327	4.58693
chrX:76512303-76517961	ENSG00000198934	Background	9.62373	3.2666
chrX:77124496-77128115	ENSG00000196468	Background	0.306861	-1.70434
chrX:79849415-79854996	ENSG00000078596	Background	0.173042	-2.5308
chrX:79849415-79854996	ENSG00000122145	Background	0.0611677	-4.03109
chrX:79849415-79854996	ENSG00000174016	Background	5.25571	2.39389
chrX:81616609-81621119	ENSG00000198157	Background	17.8732	4.15972
chrX:81616609-81621119	ENSG00000131171	Background	114.415	6.83814
chrX:83174844-83178270	ENSG00000196767	Background	11.7857	3.55896
chrX:86306833-86312455	ENSG00000188419	Background	98.671	6.62455
chrX:86306833-86312455	ENSG00000126733	Background	30.6447	4.93757
chrX:86412673-86414863	ENSG00000188419	Background	98.671	6.62455
chrX:86412673-86414863	ENSG00000126733	Background	30.6447	4.93757
chrX:87349629-87353882	ENSG00000102271	Background	90.0906	6.4933
chrX:87876718-87879297	ENSG00000102271	Background	90.0906	6.4933
chrX:91059210-91064709	ENSG00000174740	Background	16.3127	4.02792
chrX:93957818-93963456	ENSG00000186310	Background	55.5332	5.79528
chrX:93957818-93963456	ENSG00000179083	Background	7.9233	2.9861
chrX:104864740-104865236	ENSG00000189108	Background	38.6613	5.27282
chrX:108144933-108147978	ENSG00000157514	Background	64.1311	6.00295
chrX:108144933-108147978	ENSG00000170935	Background	0.0317304	-4.97799
chrX:108144933-108147978	ENSG00000080561	Background	13.6787	3.77385
chrX:108144933-108147978	ENSG00000101842	Background	0.291237	-1.77974
chrX:108144933-108147978	ENSG00000101843	Background	15.1059	3.91704
chrX:108144933-108147978	ENSG00000101844	Background	14.6583	3.87364
chrX:108144933-108147978	ENSG00000197565	Background	7.24932	2.85785
chrX:108144933-108147978	ENSG00000188153	Background	35.8749	5.1649
chrX:108477830-108483159	ENSG00000101842	Background	0.291237	-1.77974
chrX:108477830-108483159	ENSG00000101843	Background	15.1059	3.91704
chrX:108477830-108483159	ENSG00000101844	Background	14.6583	3.87364
chrX:108477830-108483159	ENSG00000197565	Background	7.24932	2.85785
chrX:108477830-108483159	ENSG00000188153	Background	35.8749	5.1649
chrX:108477830-108483159	ENSG00000260548	Background	0.0317304	-4.97799
chrX:108477830-108483159	ENSG00000133124	Background	0.0317304	-4.97799
chrX:108816786-108818873	ENSG00000197565	Background	7.24932	2.85785
chrX:108816786-108818873	ENSG00000188153	Background	35.8749	5.1649
chrX:108816786-108818873	ENSG00000260548	Background	0.0317304	-4.97799
chrX:108816786-108818873	ENSG00000133124	Background	0.0317304	-4.97799
chrX:124156647-124160296	ENSG00000101966	Background	53.6916	5.74663
chrX:124156647-124160296	ENSG00000101972	Background	204.42	7.67539
chrX:125726607-125730360	ENSG00000198354	Background	2.13523	1.09439
chrX:125812879-125815609	ENSG00000198354	Background	2.13523	1.09439
chrX:126035909-126039602	ENSG00000198354	Background	2.13523	1.09439
chrX:126295853-126298917	ENSG00000198354	Background	2.13523	1.09439
chrX:139398172-139402644	ENSG00000101977	Background	11.9643	3.58067
chrX:140255472-140261125	ENSG00000101974	Background	96.131	6.58693
chrX:140255472-140261125	ENSG00000134595	Background	0.0611677	-4.03109
chrX:141885682-141890118	ENSG00000165509	Background	7.1522	2.83839
chrX:142916440-142922088	ENSG00000189326	NMF_13	0.0611677	-4.03109
chrX:146312957-146315662	ENSG00000185985	Background	28.077	4.81132
chrX:149751046-149753893	ENSG00000010404	NMF_13	32.0144	5.00065
chrX:149751046-149753893	ENSG00000241489	NMF_13	2.69398	1.42974
chrX:149751046-149753893	ENSG00000197620	NMF_13	3.07935	1.62262
chrX:149751046-149753893	ENSG00000269556	NMF_13	24.4625	4.6125
chrX:149751046-149753893	ENSG00000185247	NMF_13	0.188755	-2.40542
chrX:149751046-149753893	ENSG00000197021	NMF_13	3.06091	1.61396
chrY:14975576-14981260	ENSG00000165246	Background	87.0725	6.44415
chrY:21298051-21300945	ENSG00000183146	Background	0.335378	-1.57614
chrY:21646846-21649438	ENSG00000183146	Background	0.335378	-1.57614
chrY:21685502-21689082	ENSG00000183146	Background	0.335378	-1.57614

## Sheet: Fig5l
Nearby HERVL copy	Gorilla_gorilla	Pan_troglodytes	Pan_paniscus	Homo_sapiens	Pongo_abelii	Nomascus_leucogenys	Mandrillus_leucophaeus	Cercocebus_atys	Papio_anubis	Macaca_mulatta	Macaca_fascicularis	Macaca_nemestrina	Erythrocebus_patas	Chlorocebus_sabaeus	Cercopithecus_neglectus	Rhinopithecus_roxellana	Rhinopithecus_bieti	Pygathrix_nemaeus	Nasalis_larvatus	Semnopithecus_entellus	Piliocolobus_tephrosceles	Colobus_angolensis	Pithecia_pithecia	Callicebus_donacophilus	Saguinus_imperator	Callithrix_jacchus	Aotus_nancymaae	Saimiri_boliviensis	Cebus_albifrons	Cebus_capucinus	Alouatta_palliata	Ateles_geoffroyi	Nycticebus_coucang	Otolemur_garnettii	Daubentonia_madagascariensis	Propithecus_coquereli	Indri_indri	Cheirogaleus_medius	Microcebus_murinus	Mirza_coquereli	Lemur_catta	Eulemur_fulvus	Eulemur_flavifrons	Galeopterus_variegatus	Tupaia_tana	Tupaia_chinensis	Oryctolagus_cuniculus	Lepus_americanus	Ochotona_princeps
Accessible	1.07918	1.06883	1.02547	1	0.987373	1.0491	0.83579	0.853794	0.789152	0.777205	0.869288	0.823358	0.782616	0.826682	0.803409	0.798922	0.832872	0.910104	0.94938	0.835829	0.922551	0.79482	0.559275	0.707276	0.713105	0.512196	0.568869	0.472128	0.534029	0.534682	0.468944	0.802078	0.350231	0.250869	0.786032	0.669696	0.926527	0.352267	0.766133	0.787566	0.590278	0.524257	0.551016	1.20152	0.158143	0.197578	0.544301	0.30286	0.164046
Accessible	0.984249	0.993781	0.98257	1	0.940794	0.994796	1.02041	0.988125	1.00672	1.02563	1.03731	1.03731	0.856805	0.809668	0.756124	0.908034	0.921715	0.998433	0.985267	0.995407	0.828834	0.965446	1.04227	0.896825	0.970799	1.0267	0.984992	0.999802	0.885181	0.936629	1.04262	1.05386	0	0	0	0	0.111294	0.194603	0.659031	0.0576408	0.236892	0.388923	0	0.0660804	0	0.0451928	0.289209	0	0
Accessible	0.962453	0.946622	1.02109	1	1.10415	1.1297	0.93976	0.961719	0.958522	0.960234	0.948212	0.980856	0.911739	0.914753	0.92222	0.937243	0.938574	0.869458	0.869458	0.877196	0.952384	0.908079	0.748123	0.948755	0.934907	1.03611	1.01464	0.962488	0.959422	0.959422	0.81409	0.855413	0.998725	0.976355	1.09268	0.883182	0.913608	0.538879	0.852892	0.716329	0.74033	0.680918	0.749578	0.778507	0.729349	0.728725	0	0	0
Accessible	0.926364	0.818783	0.818783	1	1.02477	0.99746	0.840202	1.00691	0.896783	0.940635	0.940635	1.08929	0.848125	0.942192	0.958708	0.784711	0.761013	0.805156	0.956139	0.79681	0.986991	1.06926	1.01954	0.902734	0.752073	0.712306	0.761576	0.869181	0.856862	0.918007	0.926821	0.927178	0.0870616	0.0572482	0.217889	0.122771	0.203625	0.256981	0.144368	0.170864	0.189436	0.171205	0.144889	0.708337	0.0152089	0.266788	0	0	0.262068
Accessible	1.02586	1.03219	1.02148	1	1.0453	1.07976	1.05409	1.08066	1.00005	1.06221	1.07602	1.0628	1.02539	1.05111	1.07516	1.00588	0.90591	0.991806	1.03037	1.042	1.06626	1.03309	0.931683	0.669604	1.07364	1.06485	1.04141	1.03284	0.968177	0.968177	1.09174	1.06255	0.619915	0.376019	1.11589	0.952553	0.970942	0.908823	0.966144	0.91056	0.900841	0.964519	0.966947	1.00962	0.921296	0.646022	0.564257	0.640488	0.694633
Accessible	0.820215	0.938357	0.938357	1	0.74013	1.07984	0.753286	0.871021	0.753286	0.771064	0.771064	0.762851	0.703376	0.571779	0.788998	0.723755	0.657993	0.722871	0.645215	0.634737	0.722572	0.668629	0.335969	0.340915	0.796122	0.721907	0.430697	0.666712	0.733464	0.733464	0.685626	0.809231	0.465837	0.641132	0.385618	0.190809	0.201188	0.254059	0.434345	0.28273	0.104604	0.111583	0.109374	0.588924	0.491306	0.5661	0.34636	0.263752	0.263397
Accessible	1.00941	1.01789	0.999233	1	1.03408	0.952699	0.849794	0.853129	0.849794	0.849794	0.849794	0.849794	0.904285	0.814696	0.888804	0.841924	0.841924	0.857892	0.857892	0.929421	0.382834	0.521757	0.926562	0.985813	0.922217	0.954994	0.990207	1.00884	1.01502	1.01502	0.99058	1.01727	1.11097	1.11136	1.03586	1.061	1.02946	1.02683	1.00019	0.995163	1.06162	1.04379	1.09417	0.872812	1.02166	0.986952	0.657786	0.840042	0.241652
Accessible	0.878711	0.884912	0.884912	1	0.962093	0.847461	0.949925	0.939745	0.906925	0.939052	0.939212	0.939212	0.777078	0.833927	0.900261	0.973864	0.826732	0.826732	0.815551	0.712291	0.999527	0.852587	0.968261	0	0.942317	0.915615	0.689958	0.710596	0.965798	0.965798	0.998209	1.00741	0.276232	0.258951	0.836609	0.75203	0.712437	0.697492	0.603335	0.611789	0.843168	0.838428	0.846072	0.918092	0.380114	0.35279	0.0540107	0.157768	0.158231
Accessible	0.701936	0.527345	0.531342	1	0.808515	0.798378	0	0.52137	0.628003	0.50285	0.578268	0.578268	0.58509	0.556678	0.631227	0.467607	0.427485	0.641934	0.582734	0.585216	0.642863	0.650143	0.710364	0.831455	0.834342	0.747116	0.66521	0.924116	0.694574	0.737866	0.639966	0.717318	0.735631	0.905949	0.678427	0.500432	0.54998	0.551118	0.624949	0.640574	0.61365	0.516026	0.537368	0.729417	0.504399	0	0.780917	0	0.881917
Accessible	1.07762	1.05673	1.05673	1	1.00919	1.13965	0.732145	0.696845	0.774827	0.733493	0.717591	0.61934	0.873704	0.713863	0.977119	0.900086	0.891382	0.877753	0.875515	0.721115	0.90027	0.935117	0.993459	1.04243	1.04212	0.936483	0.986238	0.729503	1.00182	0.9754	0.972133	0.897413	0.514991	0.329402	0.936305	0.996857	0.679299	1.11868	1.11212	1.1541	1.09799	0.99612	1.08152	0.338168	0.687203	0.903489	0.546453	0.602915	0.243986
Accessible	0.872969	0.980854	0.9713	1	1.1393	1.06682	1.04842	1.02602	0.951355	1.02407	1.05089	1.04577	0.809979	0.8547	0.810775	0.813694	0.799198	0.904601	0.884817	0.881638	0.842115	0.663726	0.833584	0.815479	0.727187	0.876987	0.860138	0.915758	0.96403	1.03573	0.875536	0.714094	0.932222	0.754928	0.621978	0.82501	0.627628	0.789381	0.814707	0.912454	0.668172	0	0.561839	0.63836	0	0.875645	0.194705	0.214341	0.420966
Accessible	0.908027	0.971861	0.933772	1	0.858436	0.987492	0.991748	0.98776	1.09478	0.914359	1.03171	1.03744	0.9902	1.03826	1.12925	1.06886	0.984843	1.08546	1.06773	0.943651	1.11343	1.09487	0.98761	1.00631	1.04478	1.03147	0.901185	1.00534	0.975054	0.979085	1.07024	0.733057	1.02397	1.00759	0.817624	0.893492	0.951949	1.07286	0.904778	0.929767	0.892721	1.04043	0.764765	1.01963	0	1.01889	0.973218	1.17233	1.20604
Accessible	1.06738	0.991973	1.01535	1	1.06234	1.04185	0.94127	1.12776	1.05349	1.09661	1.13132	1.09716	1.10389	1.06204	1.06574	1.17424	1.17424	1.17291	1.17495	1.18021	1.0904	1.13164	1.09751	1.09573	1.09407	1.12414	1.11323	1.24568	1.16067	1.15824	1.02011	1.05037	1.30546	1.14764	1.2011	1.41456	0	1.44947	1.40223	1.44374	1.42697	1.4908	1.4764	1.27894	1.17839	1.18506	1.34219	1.38232	1.42607
Accessible	0.994495	0.959754	0.959754	1	1.07075	0.946391	0.983729	0.964244	1.13712	0.922339	0.94866	1.02864	0.918264	0.92589	0.862524	0.923769	0.784425	0.919393	0.99096	0.919535	0.983218	0.947034	0.935529	0.80194	0.837078	0.873526	0.752829	1.01301	0.793675	0.921456	0.902048	0.9115	0.668957	0.654458	1.1547	0.924632	1.14639	0.891444	0.867206	0.957436	1.26507	1.33103	1.29608	1.31591	1.32845	0	1.48522	1.51762	1.53234
Accessible	1.05979	0.938335	0.727639	1	0.845867	0.874699	0.958304	0.892453	0.836671	0.790176	0.803244	0.8067	0.903795	0.816444	0.851371	0.671058	0	0.76849	0.725035	0.801949	0.867333	0.807322	0	0	0.445804	0.216406	0.373324	0	0.192161	0.173146	0.10215	0.318447	0.224652	0.150641	0.0905127	0.0928869	0.134453	0.370891	0.0626376	0.0797578	0.726413	0.349732	0.251421	0.985952	0.542834	0.585664	0	0	0
Accessible	1.1556	1.15964	1.05124	1	1.07915	1.078	0	1.04409	1.16729	1.16368	1.09686	1.09785	1.14983	1.14634	1.19435	1.1511	1.15767	1.02988	1.14545	0.974031	1.02395	1.18167	1.06383	1.20788	1.11718	1.08761	1.10867	0.993335	1.11875	1.06907	1.03085	1.053	0.722058	0.680313	0.950815	1.12381	0	0.83126	0.631193	0.872746	1.04793	0.88846	0.818688	1.04404	0.966194	0.949687	0	0	0
Accessible	0.999403	0.949736	0.884766	1	0.942202	0.870739	0	0.605336	0.616137	0.637127	0.605407	0.590243	0.824388	0.497672	0.61183	0.989369	1.05789	0.965804	0.331374	1.01561	1.10749	1.30553	0.757882	0.615255	0.531101	0.575713	0.667912	0.808253	0.469225	0.456503	0.732887	0.855294	0.0874169	0.561201	0.34203	0.306866	0.338257	0.358158	0	0	0.127049	0.104998	0.129876	0.403373	0.195075	0.209476	0	0	0
Accessible	0.985563	1.00417	1.02693	1	0.930748	0.79878	0	0.878719	0.859246	0.817028	0.853615	0.853615	0.824668	0.842253	0.82965	0.837844	0.837844	0.863535	0.991543	0.842141	0.869177	0.882013	1.07559	1.00474	1.05047	0.973928	0.924658	0.997389	1.0322	1.02185	0.864201	0.879331	0.950547	1.1946	0.719813	0.186124	0.317727	0.349028	0.292442	0	0.254621	0.659374	0.795279	0	0.340431	0.392136	0.406955	0.322626	0
Accessible	1.36565	1.18821	1.20748	1	0.863791	0.898529	1.09961	1.07612	1.14178	1.14237	1.09955	1.06154	1.14686	0.750951	1.15431	1.04394	1.09892	1.03872	1.06336	1.06876	1.15242	0.994805	0.695634	0.693624	0.773673	0.812446	0.751259	0.897153	0.520437	0.520437	0.803104	0.786511	0.366621	0.629927	0.934639	0	0.395494	0.386976	0.402807	0.199038	0.480341	0.465331	0.460817	1.45124	0.769866	0.147431	0.166921	0.350806	0
Accessible	0.998884	0.999238	0.999669	1	1.00463	0.999415	1.00514	1.00388	1.00566	1.00496	1.00347	1.00496	1.00602	1.00412	1.00398	1.00429	1.00517	1.00503	1.00618	1.00357	1.00451	1.00366	1.00632	1.00367	1.00601	1.00654	1.00583	1.00305	1.00543	1.00543	1.00418	1.00278	0.990093	1.00579	1.00494	0.984714	1.00327	1.00156	1.00221	0.997429	0.988909	0.978097	1.00364	1.0057	0	0	0.887664	0.971306	0.989052
Accessible	1.05995	1.03249	0.769818	1	1.00855	1.09262	0.879108	0.941376	0.919478	0.962274	1.01267	1.03215	0.951484	0.947397	0.837096	1.20562	1.26538	1.06305	1.20562	1.07727	0.939526	1.21896	1.07953	0.748318	0.998062	0.976573	1.33436	0.973571	1.10287	0.987486	0.983353	0.706099	0.988148	1.25724	0.973586	1.19422	1.07629	0.801338	0.961094	0.850806	1.15284	0.789427	0.873623	0.560183	0.828761	0.608313	0.801553	0.766087	0.666163
Accessible	0.857635	1.00982	1.01016	1	1.00031	1.03103	1.0058	0.990848	0.987058	0.971529	0.953441	0.979407	0.963186	0.95343	0.946188	1.0029	1.01191	0.996359	0.986083	0.985138	0.972578	0.979457	1.01348	0.981981	0.984697	0.963961	0.977479	1.02454	1.02397	0.983732	0.996469	1.00625	0.849908	0.873729	0.991576	0.972773	0.985708	0.953532	0.966603	1.00304	0.965222	0.975243	0.975243	0.863145	0.98062	0.929522	0.462069	0.506983	1.0024
Accessible	0.986965	1.04515	1.04515	1	1.11898	1.09967	1.16899	1.13098	1.09119	1.15766	1.09119	1.15766	1.03411	1.0167	1.12168	1.16299	1.13418	1.18717	1.18717	1.09401	1.19017	1.16745	1.12362	1.02862	0.998977	1.00427	1.17792	1.17517	1.08355	1.08355	0.865909	1.03778	0.860996	0	1.13646	1.17246	1.12923	1.09794	1.11925	1.10852	1.08977	1.12449	1.07784	1.12806	1.13271	1.22588	1.14305	1.10322	1.14197
Accessible	0.968768	0.968358	0.988314	1	1.02633	1.18819	0.774212	0.774437	0.586206	0.845677	0.845677	0.942839	0.716996	0.889348	0.942839	0.854768	0.8729	0.713487	1.07791	0.675501	1.04663	0.928216	0.387228	0.995541	0.498994	0.4656	0.578043	0.714922	0.533684	0.542898	0.513551	0.708247	1.38731	1.17214	0.959118	0.772148	1.08712	0.424006	0.343767	0.319304	0.529304	1.002	0.679763	0.750067	0.667906	0.799924	1.50245	1.40423	1.19806
Accessible	0.98669	0.943844	0.824568	1	1.27758	1.27809	1.42167	1.28482	1.43833	1.42541	1.40879	1.40966	1.35661	1.34667	0	1.26848	1.2649	1.35595	1.30066	1.25217	1.32327	1.254	1.41974	1.47427	1.10101	1.50147	1.46979	1.41827	1.45515	1.45828	1.50415	1.45489	1.38889	1.13803	1.18228	1.42873	1.39337	1.3369	1.13871	1.36493	0.527841	1.33487	1.51248	1.52096	1.26092	1.4286	1.37088	1.35505	1.13391
Accessible	1.01545	0.999134	0.999134	1	1.01955	0.994985	0.913944	0.925625	0.934699	0.956721	0.956721	0.956721	0.899737	0.941178	0.942877	0.920652	0.920652	0.919463	0.811307	0.910264	0.890514	0.861822	0.801499	0.688398	0.893266	0.900122	0.802125	0.832651	0.780778	0.780778	0.798267	0.864211	0.955016	0.976305	0.879178	0.750316	0.729742	0.797622	0.877522	0.773947	0.754293	0.770524	0.688535	0.935529	0.889103	0.888595	1.04771	1.01683	1.1374
Accessible	0.951559	1.03377	0.988714	1	0.987927	1.03873	0.846765	0.860454	0.850503	0.885831	0.901453	0.878603	0.973908	0.937827	0.985245	1.15856	1.04105	0.95814	0.843222	0.874789	0.921612	0.907099	0.699585	0.622487	0.851442	0.69988	0.727168	0.686755	0.727817	0.720108	0.672768	0.580289	1.07276	0.746675	0.645089	0.5581	0.533831	0.700932	0.926456	0.701779	0	0.99504	1.07103	0.818908	0.656233	0.478873	0	0	0
Accessible	1.10319	1.02265	1.02265	1	1.02547	1.09823	1.04938	1.01571	1.06418	1.01198	1.0598	1.06214	1.05664	1.05455	1.0787	1.04527	1.04042	1.03896	1.05886	1.02327	1.04343	0.967671	0.84632	1.05713	1.03071	1.09998	0	1.18204	1.12453	1.12799	1.11822	1.09463	0.910657	1.06531	0.986122	0.718586	0.677777	1.0886	1.0865	1.11295	1.01435	1.03057	1.0604	1.07601	1.03814	1.0327	0.852677	1.04226	1.00972
Accessible	0.957912	0.996828	0.966117	1	1.01423	0.990304	1.01996	1.0236	1.02343	1.02173	1.02255	1.01712	0.996003	0.993564	0.996795	1.00151	1.01479	1.00872	1.00939	1.02218	0.958916	0.996422	1.01817	1.03188	1.02776	1.03934	1.03515	1.04175	1.03479	1.03505	0	1.03083	0.626055	0.622302	0.941514	0	0.953266	0.996072	1.02498	0.908326	0.973505	0.846009	0.904415	0.882113	0	0	0	0.905705	0.460174
Accessible	0.901885	0.830352	0.841374	1	0.698151	1.03709	0.841662	1.01673	0.889607	1.00153	1.01026	0.915213	0.91895	0.821443	1.02196	1.02259	0.825599	0.863971	0.6944	0.933906	0.952005	0.795917	0.932192	0.913924	0.859579	0.804481	0.878679	0.833417	0.974501	0.974501	0.664265	1.07315	0	0.516722	1.18163	1.0786	1.20111	1.23615	1.07659	0.985985	1.02631	1.12234	1.01099	1.23341	0	0	0.956759	0.937309	0.442982
Accessible	0.953808	0.975905	0.975905	1	0.923786	0.654143	0.751886	0.683848	0.663386	0.753613	0.751886	0.717554	0.689954	0.757331	0.644753	0	0.685605	0.685605	0.690891	0.648129	0.685343	0.319882	0.896189	0.956353	0.801761	0.918008	0.77481	0.85034	0.808557	0.842438	0.886841	0.919943	0.956422	0.975907	0.953581	1.07064	0.938805	1.05375	0.926969	0.923333	1.02868	0.910019	0.932896	0.756326	0.18171	0.175253	0.508176	0.479852	0.421536
Accessible	0.442056	0.823601	0.814505	1	0.965559	0.968618	1.06997	0.974325	1.06362	1.07839	0.933224	0.986452	0.942523	1.04995	1.12457	0.964681	0.951513	0.976571	0.972819	0.998278	0.873434	0.420959	0	0	0	0	0	0	0	0	0	0	0.220596	0.259037	0.210508	0.26168	0.245293	0.0558976	0.0824836	0.369288	0.214492	0	0.325333	0.390244	0.658736	0.398884	0	0	0
[truncated: 140 more rows]
[truncated: 179 more columns]

## Sheet: Fig6c_left
chrom (human HERVL)	start (human HERVL)	end (human HERVL)	Prediction_human	Prediction_macaque
chr1	175242967	175248539	0.779103	0.769441
chr10	84882182	84885706	0.192432	0.652691
chr11	59276281	59279136	0.759739	0.715365
[truncated: 17 more rows]

## Sheet: Fig6c_right
chrom (human HERVL)	start (human HERVL)	end (human HERVL)	Prediction_human	Prediction_marmoset
[truncated: 6 more rows]

[truncated: 20 more sheets: Fig6d_left, Fig6d_right, Fig6e_left, Fig6e_right, FigS2, FigS16a,c, FigS17e_left, Fig17e_right, Fig17f_left, FigS17f_right, FigS17g_left, FigS17g_right, FigS17h_left, FigS17h_right, FigS19a, FigS19b, FigS20a, FigS20b, FigR1, FigR2]
